# Supplementary material for: PTRcombiner: mining combinatorial regulation of gene expression from post-transcriptional interaction maps
Source: BMC Genomics. 2014 Apr 23;15:304. doi: 10.1186/1471-2164-15-304 (PMC4234518; doi:10.1186/1471-2164-15-304)
Supplement: Additional file 1 — A zip archive containing the interaction map sets used to discuss the performance of PTR comb iner in this paper. [file 1471-2164-15-304-S1.zip]

Archive with 6 entries (5 files):
- Interaction_maps/
- Interaction_maps/interactions_YEAST.txt
- Interaction_maps/interactions_sporadic.txt
- Interaction_maps/interactions_recurrent.txt
- Interaction_maps/interactions_PAR-CLIP.txt
- Interaction_maps/interactions_HeLa.txt
