# Supplementary material for: PTRcombiner: mining combinatorial regulation of gene expression from post-transcriptional interaction maps
Source: BMC Genomics. 2014 Apr 23;15:304. doi: 10.1186/1471-2164-15-304 (PMC4234518; doi:10.1186/1471-2164-15-304)
Supplement: Additional file 1 — A zip archive containing the interaction map sets used to discuss the performance of PTR comb iner in this paper. [file 1471-2164-15-304-S1.zip › Interaction_maps/interactions_YEAST.txt]

Aco1	15S_RRNA
Aco1	Q0045
Aco1	Q0045_INT_5
Aco1	Q0045_INT_6
Aco1	Q0045_INT_7
Aco1	Q0045_JXN_EE20_5
Aco1	Q0045_JXN_EI_5
Aco1	Q0045_JXN_IE_5
Aco1	Q0050
Aco1	Q0055
Aco1	Q0055_INT_1
Aco1	Q0060
Aco1	Q0065
Aco1	Q0065_INT_1
Aco1	Q0065_INT_2
Aco1	Q0070
Aco1	Q0070_INT_2
Aco1	Q0070_INT_4
Aco1	Q0075
Aco1	Q0080
Aco1	Q0085
Aco1	Q0105
Aco1	Q0105_INT_4
Aco1	Q0105_INT_5
Aco1	Q0110
Aco1	Q0115
Aco1	Q0115_INT_1
Aco1	Q0120
Aco1	Q0120_INT_2
Aco1	Q0120_JXN_EE20_3
Aco1	Q0120_JXN_EI_3
Aco1	Q0120_JXN_IE_3
Aco1	Q0130
Aco1	Q0140
Aco1	Q0160
Aco1	Q0275
Aco1	Q0297
Aco1	RPM1_NCR
Aco1	YLR304C
Atg8	IGR_CHR07:(COMPLEMENT(366399..366534))_11
Atg8	TA(AGC)D_TRNA
Atg8	TR(UCU)Q1_TRNA
Atg8	YAL054C
Atg8	YBL078C
Atg8	YCR060W
Atg8	YDL133W
Atg8	YDR302W
Atg8	YHR217C
Atg8	YNL338W
Atg8	YNL338W_OCH_
Atg8	YOR021C
Atg8	YPL198W_INT_1
Bfr1	IGR_CHR02:(230361..231361)_25
Bfr1	IGR_CHR02:(234361..234579)_68
Bfr1	IGR_CHR03:(285256..285936)_522
Bfr1	IGR_CHR04:(1377373..1378373)_520
Bfr1	IGR_CHR04:(262131..262724)_147
Bfr1	IGR_CHR07:(133049..134049)_27
Bfr1	IGR_CHR07:(664770..665572)_360
Bfr1	IGR_CHR08:(312646..313497)_734
Bfr1	IGR_CHR12:(938909..939909)_679
Bfr1	IGR_CHR13:(COMPLEMENT(62402..62543))_8
Bfr1	IGR_CHR14:(165129..166129)_733
Bfr1	IGR_CHR15:(960694..961694)_408
Bfr1	IGR_CHR15:(961694..962694)_590
Bfr1	IGR_CHR16:(524229..524453)_100
Bfr1	IGX_YD_205982C
Bfr1	IGX_YE_359798W
Bfr1	IGX_YG_447101C
Bfr1	IGX_YH_120172C
Bfr1	IGX_YI_356393C
Bfr1	IGX_YK_391511C
Bfr1	IGX_YK_440787C
Bfr1	IGX_YM_237837W
Bfr1	IGX_YM_865904C
Bfr1	IGX_YO_415443C
Bfr1	IGX_YO_728826W
Bfr1	IGX_YP_335124C
Bfr1	YAL005C
Bfr1	YAL016W
Bfr1	YAL019W
Bfr1	YAL021C
Bfr1	YAL023C
Bfr1	YAL025C
Bfr1	YAL035W
Bfr1	YAL036C
Bfr1	YAR002W
Bfr1	YAR007C
Bfr1	YAR071W
Bfr1	YAR075W
Bfr1	YBL007C
Bfr1	YBL022C
Bfr1	YBL024W
Bfr1	YBL030C
Bfr1	YBL032W
Bfr1	YBL036C
Bfr1	YBL039C
Bfr1	YBL045C
Bfr1	YBL047C
Bfr1	YBL051C
Bfr1	YBL054W
Bfr1	YBL056W
Bfr1	YBL058W
Bfr1	YBL076C
Bfr1	YBL079W
Bfr1	YBR011C
Bfr1	YBR017C
Bfr1	YBR023C
Bfr1	YBR025C
Bfr1	YBR028C
Bfr1	YBR036C
Bfr1	YBR038W
Bfr1	YBR039W
Bfr1	YBR058C
Bfr1	YBR061C
Bfr1	YBR067C
Bfr1	YBR073W
Bfr1	YBR074W
Bfr1	YBR078W
Bfr1	YBR079C
Bfr1	YBR080C
Bfr1	YBR086C
Bfr1	YBR087W
Bfr1	YBR092C
Bfr1	YBR093C
Bfr1	YBR094W
Bfr1	YBR103W
Bfr1	YBR115C
Bfr1	YBR121C
Bfr1	YBR127C
Bfr1	YBR130C
Bfr1	YBR139W
Bfr1	YBR142W
Bfr1	YBR143C
Bfr1	YBR155W
Bfr1	YBR159W
Bfr1	YBR164C
Bfr1	YBR166C
Bfr1	YBR170C
Bfr1	YBR192W
Bfr1	YBR196C
Bfr1	YBR198C
Bfr1	YBR199W
Bfr1	YBR200W
Bfr1	YBR204C
Bfr1	YBR205W
Bfr1	YBR206W
Bfr1	YBR212W
Bfr1	YBR216C
Bfr1	YBR218C
Bfr1	YBR221C
Bfr1	YBR238C
Bfr1	YBR243C
Bfr1	YBR245C
Bfr1	YBR247C
Bfr1	YBR260C
Bfr1	YBR267W
Bfr1	YBR271W
Bfr1	YBR273C
Bfr1	YBR279W
Bfr1	YBR281C
Bfr1	YBR283C
Bfr1	YBR286W
Bfr1	YBR288C
Bfr1	YBR290W
Bfr1	YBR302C
Bfr1	YBR302C_OCH_
Bfr1	YCL001W
Bfr1	YCL011C
Bfr1	YCL028W
Bfr1	YCL037C
Bfr1	YCL038C
Bfr1	YCL043C
Bfr1	YCL045C
Bfr1	YCL047C
Bfr1	YCL054W
Bfr1	YCL057W
Bfr1	YCL059C
Bfr1	YCL063W
Bfr1	YCL064C
Bfr1	YCR002C
Bfr1	YCR009C
Bfr1	YCR016W
Bfr1	YCR017C
Bfr1	YCR030C
Bfr1	YCR034W
Bfr1	YCR035C
Bfr1	YCR036W_OCH_
Bfr1	YCR053W
Bfr1	YCR054C
Bfr1	YCR057C
Bfr1	YCR084C
Bfr1	YCR092C
Bfr1	YCR093W
Bfr1	YCR095C
Bfr1	YDL001W
Bfr1	YDL002C
Bfr1	YDL005C
Bfr1	YDL007W
Bfr1	YDL015C
Bfr1	YDL029W
Bfr1	YDL031W
Bfr1	YDL040C
Bfr1	YDL043C
Bfr1	YDL060W
Bfr1	YDL065C
Bfr1	YDL066W
Bfr1	YDL074C
Bfr1	YDL084W
Bfr1	YDL093W
Bfr1	YDL095W
Bfr1	YDL097C
Bfr1	YDL100C
Bfr1	YDL101C
Bfr1	YDL103C
Bfr1	YDL112W
Bfr1	YDL116W
Bfr1	YDL122W
Bfr1	YDL126C
Bfr1	YDL127W
Bfr1	YDL131W
Bfr1	YDL132W
Bfr1	YDL140C
Bfr1	YDL141W
Bfr1	YDL143W
Bfr1	YDL145C
Bfr1	YDL147W
Bfr1	YDL148C
Bfr1	YDL153C
Bfr1	YDL161W
Bfr1	YDL167C
Bfr1	YDL178W
Bfr1	YDL185W
Bfr1	YDL188C
Bfr1	YDL195W
Bfr1	YDL201W
Bfr1	YDL225W
Bfr1	YDL227C
Bfr1	YDL236W
Bfr1	YDL237W
Bfr1	YDL248W
Bfr1	YDR011W
Bfr1	YDR017C
Bfr1	YDR023W
Bfr1	YDR035W
Bfr1	YDR036C
Bfr1	YDR037W
Bfr1	YDR037W_OCH_
Bfr1	YDR060W
Bfr1	YDR061W
Bfr1	YDR062W
Bfr1	YDR068W
Bfr1	YDR077W
Bfr1	YDR077W_OCH_
Bfr1	YDR080W
Bfr1	YDR081C
Bfr1	YDR083W
Bfr1	YDR089W
Bfr1	YDR091C
Bfr1	YDR096W
Bfr1	YDR097C
Bfr1	YDR101C
Bfr1	YDR103W
Bfr1	YDR117C
Bfr1	YDR119W
Bfr1	YDR120C
Bfr1	YDR123C
Bfr1	YDR127W
Bfr1	YDR129C
Bfr1	YDR135C
Bfr1	YDR144C
Bfr1	YDR145W
Bfr1	YDR146C
Bfr1	YDR147W
Bfr1	YDR152W
Bfr1	YDR153C
Bfr1	YDR161W
Bfr1	YDR165W
Bfr1	YDR168W
Bfr1	YDR170C
Bfr1	YDR172W
Bfr1	YDR173C
Bfr1	YDR176W
Bfr1	YDR182W
Bfr1	YDR189W
Bfr1	YDR190C
Bfr1	YDR194C
Bfr1	YDR204W
Bfr1	YDR208W
Bfr1	YDR211W
Bfr1	YDR212W
Bfr1	YDR228C
Bfr1	YDR229W
Bfr1	YDR233C
Bfr1	YDR238C
Bfr1	YDR245W
Bfr1	YDR251W
Bfr1	YDR266C
Bfr1	YDR272W
Bfr1	YDR283C
Bfr1	YDR292C
Bfr1	YDR293C
Bfr1	YDR298C
Bfr1	YDR299W
Bfr1	YDR300C
Bfr1	YDR303C
Bfr1	YDR309C
Bfr1	YDR310C
Bfr1	YDR324C
Bfr1	YDR337W
Bfr1	YDR341C
Bfr1	YDR342C
Bfr1	YDR343C
Bfr1	YDR345C
Bfr1	YDR345C_OCH_
Bfr1	YDR356W
Bfr1	YDR362C
Bfr1	YDR365C
Bfr1	YDR368W
Bfr1	YDR372C
Bfr1	YDR376W
Bfr1	YDR379W
Bfr1	YDR382W
Bfr1	YDR395W
Bfr1	YDR407C
Bfr1	YDR411C
Bfr1	YDR423C
Bfr1	YDR427W
Bfr1	YDR428C
Bfr1	YDR429C
Bfr1	YDR449C
Bfr1	YDR456W
Bfr1	YDR463W
Bfr1	YDR465C
Bfr1	YDR477W
Bfr1	YDR481C
Bfr1	YDR483W
Bfr1	YDR484W
Bfr1	YDR487C
Bfr1	YDR489W
Bfr1	YDR492W
Bfr1	YDR496C
Bfr1	YDR502C
Bfr1	YDR505C
Bfr1	YDR507C
Bfr1	YDR508C
Bfr1	YDR514C
Bfr1	YDR518W
Bfr1	YDR527W
Bfr1	YDR531W
Bfr1	YDR539W
Bfr1	YEL002C
Bfr1	YEL012W
Bfr1	YEL017W
Bfr1	YEL022W
Bfr1	YEL027W
Bfr1	YEL029C
Bfr1	YEL031W
Bfr1	YEL040W
Bfr1	YEL047C
Bfr1	YEL050C
Bfr1	YEL051W
Bfr1	YEL055C
Bfr1	YEL056W
Bfr1	YEL061C
Bfr1	YEL063C
Bfr1	YEL065W
Bfr1	YEL071W
Bfr1	YER002W
Bfr1	YER003C
Bfr1	YER006W
Bfr1	YER016W
Bfr1	YER021W
Bfr1	YER022W
Bfr1	YER025W
Bfr1	YER027C
Bfr1	YER032W
Bfr1	YER036C
Bfr1	YER048C
Bfr1	YER052C
Bfr1	YER056C
Bfr1	YER070W
Bfr1	YER079W
Bfr1	YER080W
Bfr1	YER082C
Bfr1	YER086W
Bfr1	YER090W
Bfr1	YER100W
Bfr1	YER105C
Bfr1	YER110C
Bfr1	YER112W
Bfr1	YER114C
Bfr1	YER118C
Bfr1	YER122C
Bfr1	YER124C
Bfr1	YER125W
Bfr1	YER127W
Bfr1	YER133W
Bfr1	YER136W
Bfr1	YER143W
Bfr1	YER155C
Bfr1	YER157W
Bfr1	YER164W
Bfr1	YER166W
Bfr1	YER168C
Bfr1	YER178W
Bfr1	YFL001W
Bfr1	YFL002C
Bfr1	YFL004W
Bfr1	YFL008W
Bfr1	YFL021W
Bfr1	YFL026W
Bfr1	YFL028C
Bfr1	YFL034C-B
Bfr1	YFL037W
Bfr1	YFL048C
Bfr1	YFR006W
Bfr1	YFR009W
Bfr1	YFR010W
Bfr1	YFR024C-A
Bfr1	YFR028C
Bfr1	YFR037C
Bfr1	YFR040W
Bfr1	YFR042W
Bfr1	YFR044C
Bfr1	YFR051C
Bfr1	YFR052W
Bfr1	YGL005C
Bfr1	YGL008C
Bfr1	YGL009C
Bfr1	YGL011C
Bfr1	YGL012W
Bfr1	YGL013C
Bfr1	YGL014W
Bfr1	YGL016W
Bfr1	YGL022W
Bfr1	YGL027C
Bfr1	YGL028C
Bfr1	YGL040C
Bfr1	YGL044C
Bfr1	YGL049C
Bfr1	YGL056C
Bfr1	YGL058W
Bfr1	YGL062W
Bfr1	YGL065C
Bfr1	YGL073W
Bfr1	YGL077C
Bfr1	YGL078C
Bfr1	YGL082W
Bfr1	YGL083W
Bfr1	YGL084C
Bfr1	YGL086W
Bfr1	YGL092W
Bfr1	YGL095C
Bfr1	YGL097W
Bfr1	YGL098W
Bfr1	YGL099W
Bfr1	YGL100W
Bfr1	YGL101W
Bfr1	YGL105W
Bfr1	YGL107C
Bfr1	YGL111W
Bfr1	YGL112C
Bfr1	YGL120C
Bfr1	YGL130W
Bfr1	YGL137W
Bfr1	YGL139W
Bfr1	YGL141W
Bfr1	YGL142C
Bfr1	YGL150C
Bfr1	YGL151W
Bfr1	YGL160W
Bfr1	YGL161C
Bfr1	YGL172W
Bfr1	YGL173C
Bfr1	YGL174W
Bfr1	YGL178W
Bfr1	YGL181W
Bfr1	YGL185C
Bfr1	YGL186C
Bfr1	YGL194C
Bfr1	YGL201C
Bfr1	YGL202W
Bfr1	YGL206C
Bfr1	YGL207W
Bfr1	YGL213C
Bfr1	YGL219C
Bfr1	YGL223C
Bfr1	YGL225W
Bfr1	YGL232W
Bfr1	YGL234W
Bfr1	YGL238W
Bfr1	YGL244W
Bfr1	YGL245W
Bfr1	YGL246C
Bfr1	YGL252C
Bfr1	YGL253W
Bfr1	YGR005C
Bfr1	YGR009C
Bfr1	YGR014W
Bfr1	YGR025W
Bfr1	YGR026W
Bfr1	YGR030C
Bfr1	YGR038W
Bfr1	YGR054W
Bfr1	YGR055W
Bfr1	YGR083C
Bfr1	YGR086C
Bfr1	YGR090W
Bfr1	YGR092W
Bfr1	YGR094W
Bfr1	YGR098C
Bfr1	YGR103W
Bfr1	YGR106C
Bfr1	YGR111W
Bfr1	YGR116W
Bfr1	YGR117C
Bfr1	YGR119C
Bfr1	YGR123C
Bfr1	YGR124W
Bfr1	YGR124W_OCH_
Bfr1	YGR125W
Bfr1	YGR128C
Bfr1	YGR135W
Bfr1	YGR136W
Bfr1	YGR137W
Bfr1	YGR145W
Bfr1	YGR155W
Bfr1	YGR156W
Bfr1	YGR162W
Bfr1	YGR163W
Bfr1	YGR165W
Bfr1	YGR166W
Bfr1	YGR167W
Bfr1	YGR173W
Bfr1	YGR175C
Bfr1	YGR177C
Bfr1	YGR180C
Bfr1	YGR184C
Bfr1	YGR185C
Bfr1	YGR186W
Bfr1	YGR187C
Bfr1	YGR189C
Bfr1	YGR191W
Bfr1	YGR200C
Bfr1	YGR207C
Bfr1	YGR211W
Bfr1	YGR218W
Bfr1	YGR227W
Bfr1	YGR229C
Bfr1	YGR233C
Bfr1	YGR234W
Bfr1	YGR235C
Bfr1	YGR240C
Bfr1	YGR244C
Bfr1	YGR245C
Bfr1	YGR255C
Bfr1	YGR261C
Bfr1	YGR264C
Bfr1	YGR276C
Bfr1	YGR282C
Bfr1	YGR284C
Bfr1	YGR285C
Bfr1	YGR295C
Bfr1	YHL002W
Bfr1	YHL003C
Bfr1	YHL007C
Bfr1	YHL039W
Bfr1	YHR001W
Bfr1	YHR005C
Bfr1	YHR007C
Bfr1	YHR012W
Bfr1	YHR019C
Bfr1	YHR023W
Bfr1	YHR026W
Bfr1	YHR027C
Bfr1	YHR037W
Bfr1	YHR042W
Bfr1	YHR043C
Bfr1	YHR043C_OCH_
Bfr1	YHR044C
Bfr1	YHR052W
Bfr1	YHR054C
Bfr1	YHR056C
Bfr1	YHR063C
Bfr1	YHR064C
Bfr1	YHR065C
Bfr1	YHR068W
Bfr1	YHR073W
Bfr1	YHR076W
Bfr1	YHR081W
Bfr1	YHR082C
Bfr1	YHR094C
Bfr1	YHR094C_OCH_
Bfr1	YHR098C
Bfr1	YHR106W
Bfr1	YHR108W
Bfr1	YHR111W
Bfr1	YHR114W
Bfr1	YHR117W
Bfr1	YHR118C
Bfr1	YHR132C
Bfr1	YHR142W
Bfr1	YHR144C
Bfr1	YHR148W
Bfr1	YHR154W
Bfr1	YHR158C
Bfr1	YHR165C
Bfr1	YHR170W
Bfr1	YHR179W
Bfr1	YHR190W
Bfr1	YHR201C
Bfr1	YHR206W
Bfr1	YHR215W
Bfr1	YHR216W_OCH_
Bfr1	YIL002C
Bfr1	YIL005W
Bfr1	YIL007C
Bfr1	YIL009W
Bfr1	YIL015W
Bfr1	YIL020C
Bfr1	YIL021W
Bfr1	YIL030C
Bfr1	YIL033C
Bfr1	YIL035C
Bfr1	YIL038C
Bfr1	YIL039W
Bfr1	YIL053W
Bfr1	YIL063C
Bfr1	YIL068C
Bfr1	YIL076W
Bfr1	YIL078W
Bfr1	YIL079C
Bfr1	YIL091C
Bfr1	YIL096C
Bfr1	YIL103W
Bfr1	YIL105C
Bfr1	YIL109C
Bfr1	YIL110W
Bfr1	YIL115C
Bfr1	YIL125W
Bfr1	YIL126W
Bfr1	YIL128W
Bfr1	YIL129C
Bfr1	YIL130W
Bfr1	YIL131C
Bfr1	YIL137C
Bfr1	YIL138C
Bfr1	YIL142W
Bfr1	YIL144W
Bfr1	YIL149C
Bfr1	YIL157C
Bfr1	YIL162W
Bfr1	YIR001C
Bfr1	YIR011C
Bfr1	YIR034C
Bfr1	YJL001W
Bfr1	YJL002C
Bfr1	YJL006C
Bfr1	YJL008C
Bfr1	YJL010C
Bfr1	YJL012C
Bfr1	YJL012C-A
Bfr1	YJL014W
Bfr1	YJL033W
Bfr1	YJL034W
Bfr1	YJL036W
Bfr1	YJL039C
Bfr1	YJL048C
Bfr1	YJL050W
Bfr1	YJL053W
Bfr1	YJL060W
Bfr1	YJL061W
Bfr1	YJL069C
Bfr1	YJL072C
Bfr1	YJL076W
Bfr1	YJL080C
Bfr1	YJL085W
Bfr1	YJL087C
Bfr1	YJL091C
Bfr1	YJL099W
Bfr1	YJL109C
Bfr1	YJL112W
Bfr1	YJL125C
Bfr1	YJL130C
Bfr1	YJL134W
Bfr1	YJL138C
Bfr1	YJL138C_OCH_DS100
Bfr1	YJL154C
Bfr1	YJL167W
Bfr1	YJL176C
Bfr1	YJL178C
Bfr1	YJL180C
Bfr1	YJL186W
Bfr1	YJL196C
Bfr1	YJL197W
Bfr1	YJL200C
Bfr1	YJL201W
Bfr1	YJL208C
Bfr1	YJR002W
Bfr1	YJR005W
Bfr1	YJR006W
Bfr1	YJR007W
Bfr1	YJR015W
Bfr1	YJR041C
Bfr1	YJR042W
Bfr1	YJR045C
Bfr1	YJR049C
Bfr1	YJR051W
Bfr1	YJR057W
Bfr1	YJR062C
Bfr1	YJR064W
Bfr1	YJR065C
Bfr1	YJR075W
Bfr1	YJR076C
Bfr1	YJR077C
Bfr1	YJR083C
Bfr1	YJR088C
Bfr1	YJR090C
Bfr1	YJR093C
Bfr1	YJR117W
Bfr1	YJR134C
Bfr1	YJR142W
Bfr1	YJR143C
Bfr1	YKL004W
Bfr1	YKL014C
Bfr1	YKL021C
Bfr1	YKL025C
Bfr1	YKL027W
Bfr1	YKL032C
Bfr1	YKL039W
Bfr1	YKL042W
Bfr1	YKL051W
Bfr1	YKL054C
Bfr1	YKL057C
Bfr1	YKL068W
Bfr1	YKL073W
Bfr1	YKL074C
Bfr1	YKL077W
Bfr1	YKL082C
Bfr1	YKL104C
Bfr1	YKL114C
Bfr1	YKL125W
Bfr1	YKL126W
Bfr1	YKL127W
Bfr1	YKL129C
Bfr1	YKL130C
Bfr1	YKL135C
Bfr1	YKL139W
Bfr1	YKL143W
Bfr1	YKL145W
Bfr1	YKL157W_JXN_IE_1
Bfr1	YKL165C
Bfr1	YKL179C
Bfr1	YKL182W
Bfr1	YKL193C
Bfr1	YKL210W
Bfr1	YKL212W
Bfr1	YKL213C
Bfr1	YKL214C
Bfr1	YKL216W
Bfr1	YKR001C
Bfr1	YKR003W
Bfr1	YKR008W
Bfr1	YKR014C
Bfr1	YKR018C
Bfr1	YKR020W
Bfr1	YKR027W
Bfr1	YKR056W
Bfr1	YKR059W
Bfr1	YKR062W
Bfr1	YKR068C
Bfr1	YKR071C
Bfr1	YKR081C
Bfr1	YKR082W
Bfr1	YKR084C
Bfr1	YKR087C
Bfr1	YKR093W
Bfr1	YKR095W
Bfr1	YLL011W
Bfr1	YLL018C
Bfr1	YLL021W
Bfr1	YLL029W
Bfr1	YLL031C
Bfr1	YLL034C
Bfr1	YLL036C
Bfr1	YLL048C
Bfr1	YLL049W
Bfr1	YLL058W
Bfr1	YLR018C
Bfr1	YLR027C
Bfr1	YLR028C
Bfr1	YLR033W
Bfr1	YLR034C
Bfr1	YLR039C
Bfr1	YLR056W
Bfr1	YLR060W
Bfr1	YLR064W
Bfr1	YLR083C
Bfr1	YLR084C
Bfr1	YLR088W
Bfr1	YLR117C
Bfr1	YLR129W
Bfr1	YLR148W
Bfr1	YLR153C
Bfr1	YLR166C
Bfr1	YLR170C
Bfr1	YLR181C
Bfr1	YLR183C
Bfr1	YLR191W
Bfr1	YLR195C
Bfr1	YLR197W
Bfr1	YLR201C
Bfr1	YLR212C
Bfr1	YLR214W
Bfr1	YLR216C
Bfr1	YLR221C
Bfr1	YLR222C
Bfr1	YLR223C
Bfr1	YLR243W
Bfr1	YLR244C
Bfr1	YLR249W
Bfr1	YLR261C
Bfr1	YLR262C
Bfr1	YLR276C
Bfr1	YLR285W
Bfr1	YLR287C
Bfr1	YLR300W
Bfr1	YLR301W
Bfr1	YLR304C
Bfr1	YLR309C
Bfr1	YLR310C
Bfr1	YLR314C
Bfr1	YLR319C
Bfr1	YLR321C
Bfr1	YLR335W
Bfr1	YLR336C
Bfr1	YLR337C
Bfr1	YLR342W
Bfr1	YLR354C
Bfr1	YLR359W
Bfr1	YLR369W
Bfr1	YLR372W
Bfr1	YLR380W
Bfr1	YLR384C
Bfr1	YLR386W
Bfr1	YLR387C
Bfr1	YLR389C
Bfr1	YLR409C
Bfr1	YLR410W
Bfr1	YLR413W
Bfr1	YLR427W
Bfr1	YLR432W
Bfr1	YLR432W_OCH_
Bfr1	YLR435W
Bfr1	YLR436C
Bfr1	YLR447C
Bfr1	YLR449W
Bfr1	YLR450W
Bfr1	YLR452C
Bfr1	YLR459W
Bfr1	YML007W
Bfr1	YML008C
Bfr1	YML010W
Bfr1	YML010W_OCH_
Bfr1	YML021C
Bfr1	YML035C
Bfr1	YML046W
Bfr1	YML052W
Bfr1	YML069W
Bfr1	YML075C
Bfr1	YML086C
Bfr1	YML093W
Bfr1	YML097C
Bfr1	YML103C
Bfr1	YML111W
Bfr1	YML115C
Bfr1	YML123C
Bfr1	YML130C
Bfr1	YML131W
Bfr1	YML132W
Bfr1	YMR004W
Bfr1	YMR005W
Bfr1	YMR012W
Bfr1	YMR014W
Bfr1	YMR015C
Bfr1	YMR016C
Bfr1	YMR024W
Bfr1	YMR027W
Bfr1	YMR029C
Bfr1	YMR037C
Bfr1	YMR038C
Bfr1	YMR044W
Bfr1	YMR047C
Bfr1	YMR049C
Bfr1	YMR054W
Bfr1	YMR058W
Bfr1	YMR061W
Bfr1	YMR062C
Bfr1	YMR067C
Bfr1	YMR070W
Bfr1	YMR077C
Bfr1	YMR079W
Bfr1	YMR080C
Bfr1	YMR083W
Bfr1	YMR091C
Bfr1	YMR097C
Bfr1	YMR099C
Bfr1	YMR108W
Bfr1	YMR109W
Bfr1	YMR113W
Bfr1	YMR120C
Bfr1	YMR125W
Bfr1	YMR128W
Bfr1	YMR129W
Bfr1	YMR131C
Bfr1	YMR144W
Bfr1	YMR146C
Bfr1	YMR172W
Bfr1	YMR173W
Bfr1	YMR173W-A
Bfr1	YMR173W_OCH_
Bfr1	YMR186W
Bfr1	YMR189W
Bfr1	YMR191W
Bfr1	YMR192W
Bfr1	YMR196W
Bfr1	YMR200W
Bfr1	YMR208W
Bfr1	YMR212C
Bfr1	YMR215W
Bfr1	YMR216C
Bfr1	YMR217W
Bfr1	YMR220W
Bfr1	YMR221C
Bfr1	YMR228W
Bfr1	YMR229C
Bfr1	YMR231W
Bfr1	YMR235C
Bfr1	YMR237W
Bfr1	YMR238W
Bfr1	YMR239C
Bfr1	YMR241W
Bfr1	YMR261C
Bfr1	YMR274C
Bfr1	YMR285C
Bfr1	YMR290C
Bfr1	YMR297W
Bfr1	YMR300C
Bfr1	YMR304W
Bfr1	YMR307W
Bfr1	YMR309C
Bfr1	YMR310C
Bfr1	YMR311C
Bfr1	YMR312W
Bfr1	YNL001W
Bfr1	YNL002C
Bfr1	YNL026W
Bfr1	YNL035C
Bfr1	YNL039W
Bfr1	YNL045W
Bfr1	YNL058C
Bfr1	YNL059C
Bfr1	YNL061W
Bfr1	YNL069C_OCH_
Bfr1	YNL074C
Bfr1	YNL079C
Bfr1	YNL084C
Bfr1	YNL085W
Bfr1	YNL088W
Bfr1	YNL102W
Bfr1	YNL107W
Bfr1	YNL112W
Bfr1	YNL118C
Bfr1	YNL121C
Bfr1	YNL123W
Bfr1	YNL126W
Bfr1	YNL132W
Bfr1	YNL137C
Bfr1	YNL138W
Bfr1	YNL154C
Bfr1	YNL160W
Bfr1	YNL166C
Bfr1	YNL167C
Bfr1	YNL175C
Bfr1	YNL181W
Bfr1	YNL182C
Bfr1	YNL189W
Bfr1	YNL191W
Bfr1	YNL192W
Bfr1	YNL197C
Bfr1	YNL201C
Bfr1	YNL206C
Bfr1	YNL207W
Bfr1	YNL212W
Bfr1	YNL216W
Bfr1	YNL219C
Bfr1	YNL220W
Bfr1	YNL221C
Bfr1	YNL224C
Bfr1	YNL247W
Bfr1	YNL248C
Bfr1	YNL252C
Bfr1	YNL253W
Bfr1	YNL258C
Bfr1	YNL262W
Bfr1	YNL263C
Bfr1	YNL264C
Bfr1	YNL267W
Bfr1	YNL268W
Bfr1	YNL272C
Bfr1	YNL274C
Bfr1	YNL281W
Bfr1	YNL287W
Bfr1	YNL288W
Bfr1	YNL292W
Bfr1	YNL304W
Bfr1	YNL308C
Bfr1	YNL311C
Bfr1	YNL323W
Bfr1	YNL327W
Bfr1	YNL330C
Bfr1	YNL336W
Bfr1	YNL336W_OCH_
Bfr1	YNR008W
Bfr1	YNR009W
Bfr1	YNR013C
Bfr1	YNR016C
Bfr1	YNR021W
Bfr1	YNR026C
Bfr1	YNR029C
Bfr1	YNR030W
Bfr1	YNR038W
Bfr1	YNR044W
Bfr1	YNR050C
Bfr1	YNR054C
Bfr1	YOL002C
Bfr1	YOL004W
Bfr1	YOL007C
Bfr1	YOL010W
Bfr1	YOL012C
Bfr1	YOL021C
Bfr1	YOL022C
Bfr1	YOL030W
Bfr1	YOL031C
Bfr1	YOL041C
Bfr1	YOL049W
Bfr1	YOL052C
Bfr1	YOL053W
Bfr1	YOL054W
Bfr1	YOL064C
Bfr1	YOL065C
Bfr1	YOL070C
Bfr1	YOL076W
Bfr1	YOL080C
Bfr1	YOL081W
Bfr1	YOL090W
Bfr1	YOL093W
Bfr1	YOL097C
Bfr1	YOL098C
Bfr1	YOL115W
Bfr1	YOL124C
Bfr1	YOL135C
Bfr1	YOL139C
Bfr1	YOL142W
Bfr1	YOL144W
Bfr1	YOL151W
Bfr1	YOR001W
Bfr1	YOR006C
Bfr1	YOR007C
Bfr1	YOR014W
Bfr1	YOR017W
Bfr1	YOR023C
Bfr1	YOR027W
Bfr1	YOR038C
Bfr1	YOR039W
Bfr1	YOR042W
Bfr1	YOR046C
Bfr1	YOR048C
Bfr1	YOR057W
Bfr1	YOR058C
Bfr1	YOR067C
Bfr1	YOR075W
Bfr1	YOR076C
Bfr1	YOR085W
Bfr1	YOR087W
Bfr1	YOR099W
Bfr1	YOR108W
Bfr1	YOR109W
Bfr1	YOR111W
Bfr1	YOR116C
Bfr1	YOR117W
Bfr1	YOR124C
Bfr1	YOR127W
Bfr1	YOR153W
Bfr1	YOR160W
Bfr1	YOR164C
Bfr1	YOR165W
Bfr1	YOR168W
Bfr1	YOR187W
Bfr1	YOR195W
Bfr1	YOR206W
Bfr1	YOR207C
Bfr1	YOR216C
Bfr1	YOR239W
Bfr1	YOR241W
Bfr1	YOR243C
Bfr1	YOR254C
Bfr1	YOR256C
Bfr1	YOR259C
Bfr1	YOR261C
Bfr1	YOR270C
Bfr1	YOR272W
Bfr1	YOR304W
Bfr1	YOR321W
Bfr1	YOR322C
Bfr1	YOR323C
Bfr1	YOR326W
Bfr1	YOR335C
Bfr1	YOR336W
Bfr1	YOR337W
Bfr1	YOR341W
Bfr1	YOR356W
Bfr1	YOR359W
Bfr1	YOR361C
Bfr1	YOR362C
Bfr1	YPL004C
Bfr1	YPL009C
Bfr1	YPL012W
Bfr1	YPL014W
Bfr1	YPL016W
Bfr1	YPL019C
Bfr1	YPL020C
Bfr1	YPL032C
Bfr1	YPL043W
Bfr1	YPL061W
Bfr1	YPL063W
Bfr1	YPL069C
Bfr1	YPL085W
Bfr1	YPL086C
Bfr1	YPL091W
Bfr1	YPL096W
Bfr1	YPL106C
Bfr1	YPL112C
Bfr1	YPL115C
Bfr1	YPL126W
Bfr1	YPL128C
Bfr1	YPL139C
Bfr1	YPL160W
Bfr1	YPL163C
Bfr1	YPL169C
Bfr1	YPL188W
Bfr1	YPL190C
Bfr1	YPL195W
Bfr1	YPL206C
Bfr1	YPL207W
Bfr1	YPL208W
Bfr1	YPL210C
Bfr1	YPL212C
Bfr1	YPL217C
Bfr1	YPL225W
Bfr1	YPL226W
Bfr1	YPL228W
Bfr1	YPL237W
Bfr1	YPL243W
Bfr1	YPL260W
Bfr1	YPL263C
Bfr1	YPL265W
Bfr1	YPL274W
Bfr1	YPR010C
Bfr1	YPR022C
Bfr1	YPR024W
Bfr1	YPR025C
Bfr1	YPR029C
Bfr1	YPR033C
Bfr1	YPR041W
Bfr1	YPR042C
Bfr1	YPR045C
Bfr1	YPR048W
Bfr1	YPR060C
Bfr1	YPR065W
Bfr1	YPR072W
Bfr1	YPR086W
Bfr1	YPR088C
Bfr1	YPR091C
Bfr1	YPR097W
Bfr1	YPR107C
Bfr1	YPR108W
Bfr1	YPR110C
Bfr1	YPR112C
Bfr1	YPR125W
Bfr1	YPR133C
Bfr1	YPR135W
Bfr1	YPR144C
Bfr1	YPR154W
Bfr1	YPR165W
Bfr1	YPR169W
Bfr1	YPR171W
Bfr1	YPR179C
Bfr1	YPR180W
Bud27	YOR341W
Bud27	YOR343C
Cbc2	ARS304_ARS
Cbc2	IGR_CHR02:(COMPLEMENT(554857..555007))_13
Cbc2	IGR_CHR04:(733116..733251)_6
Cbc2	IGR_CHR07:(COMPLEMENT(366399..366534))_11
Cbc2	IGR_CHR11:(COMPLEMENT(184803..185013))_122
Cbc2	IGR_CHR15:(159171..159444)_174
Cbc2	IGX_YE_432929W
Cbc2	IGX_YM_237837W
Cbc2	IGX_YP_335124C
Cbc2	REP2_2UM
Cbc2	SNR10_SNORNA
Cbc2	SNR18_SNORNA
Cbc2	SNR24_SNORNA
Cbc2	SNR38_SNORNA
Cbc2	SNR39_SNORNA
Cbc2	SNR3_SNORNA
Cbc2	SNR50_SNORNA
Cbc2	SNR54_SNORNA
Cbc2	SNR56_SNORNA
Cbc2	SNR65_SNORNA
Cbc2	SRG1_NCR
Cbc2	TEL_TEL13L
Cbc2	TW(CCA)G1_TRNA
Cbc2	YAL003W_INT_1
Cbc2	YAL026C
Cbc2	YBL018C
Cbc2	YBL026W
Cbc2	YBL026W_JXN_EE20_1
Cbc2	YBL026W_JXN_EI_1
Cbc2	YBL026W_JXN_IE_1
Cbc2	YBL027W_INT_1
Cbc2	YBL040C
Cbc2	YBL059C-A
Cbc2	YBL087C_INT_1
Cbc2	YBL091C-A
Cbc2	YBL098W
Cbc2	YBL111C_INT_1
Cbc2	YBR005W
Cbc2	YBR022W
Cbc2	YBR048W_INT_1
Cbc2	YBR062C
Cbc2	YBR078W_INT_1
Cbc2	YBR078W_JXN_EI_1
Cbc2	YBR078W_JXN_IE_1
Cbc2	YBR082C
Cbc2	YBR082C_INT_1
Cbc2	YBR084C-A_INT_1
Cbc2	YBR090C_INT_1
Cbc2	YBR101C
Cbc2	YBR111W-A_JXN_IE_1
Cbc2	YBR111W-A_ONO
Cbc2	YBR119W
Cbc2	YBR181C_INT_1
Cbc2	YBR189W_INT_1
Cbc2	YBR191W_INT_1
Cbc2	YBR215W
Cbc2	YBR230C
Cbc2	YBR255C-A
Cbc2	YCL005W-A_JXN_EE20_2
Cbc2	YCL005W-A_JXN_EI_2
Cbc2	YCL005W-A_JXN_IE_2
Cbc2	YCL005W-A_ONO
Cbc2	YCL012C_ONO
Cbc2	YCR020C-A
Cbc2	YCR028C-A_JXN_IE_1
Cbc2	YCR031C_INT_1
Cbc2	YCR060W
Cbc2	YCR090C
Cbc2	YCR097W
Cbc2	YCR097W_OCH_
Cbc2	YDL008W
Cbc2	YDL012C_INT_1
Cbc2	YDL029W
Cbc2	YDL061C_OCH_US100
Cbc2	YDL064W
Cbc2	YDL064W_JXN_EI_1
Cbc2	YDL064W_JXN_IE_1
Cbc2	YDL070W
Cbc2	YDL075W_INT_1
Cbc2	YDL082W_INT_1
Cbc2	YDL083C_INT_1
Cbc2	YDL108W
Cbc2	YDL110C
Cbc2	YDL125C_INT_1
Cbc2	YDL125C_JXN_EI_1
Cbc2	YDL125C_JXN_IE_1
Cbc2	YDL130W_INT_1
Cbc2	YDL136W
Cbc2	YDL136W_INT_1
Cbc2	YDL136W_OCH_DS100
Cbc2	YDL191W
Cbc2	YDL191W_INT_1
Cbc2	YDL247W-A
Cbc2	YDR003W
Cbc2	YDR005C
Cbc2	YDR025W_INT_1
Cbc2	YDR059C
Cbc2	YDR064W_INT_1
Cbc2	YDR078C
Cbc2	YDR079C-A
Cbc2	YDR079W
Cbc2	YDR092W
Cbc2	YDR129C
Cbc2	YDR139C_OCH_DS100
Cbc2	YDR151C
Cbc2	YDR204W
Cbc2	YDR308C
Cbc2	YDR381C-A
Cbc2	YDR381C-A_INT_1
Cbc2	YDR381C-A_OCH_
Cbc2	YDR381W_INT_1
Cbc2	YDR397C_JXN_EI_1
Cbc2	YDR397C_JXN_IE_1
Cbc2	YDR405W
Cbc2	YDR424C
Cbc2	YDR439W
Cbc2	YDR447C_INT_1
Cbc2	YDR450W_INT_1
Cbc2	YDR453C
Cbc2	YDR471W_INT_1
Cbc2	YDR500C
Cbc2	YDR500C_INT_1
Cbc2	YDR500C_OCH_
Cbc2	YEL012W
Cbc2	YEL018W
Cbc2	YEL075C
Cbc2	YEL076C
Cbc2	YEL076C-A
Cbc2	YEL076C-A_INT_1
Cbc2	YEL076C-A_OCH_
Cbc2	YER056C-A_INT_1
Cbc2	YER074W_INT_1
Cbc2	YER115C
Cbc2	YER117W_INT_1
Cbc2	YER133W_INT_1
Cbc2	YER189W
Cbc2	YFL034C-A
Cbc2	YFL034C-A_INT_1
Cbc2	YFL034C-B
Cbc2	YFL039C_INT_1
Cbc2	YFL064C
Cbc2	YFL065C
Cbc2	YFR024C-A_JXN_EI_1
Cbc2	YFR031C-A_INT_1
Cbc2	YFR032C-B_ONO
Cbc2	YGL005C
Cbc2	YGL030W
Cbc2	YGL030W_INT_1
Cbc2	YGL070C
Cbc2	YGL076C_INT_1
Cbc2	YGL076C_INT_2
Cbc2	YGL087C
Cbc2	YGL103W_INT_1
Cbc2	YGL154C
Cbc2	YGL177W
Cbc2	YGL178W_INT_1
Cbc2	YGL187C
Cbc2	YGL188C
Cbc2	YGL188C-A_ONO
Cbc2	YGL212W
Cbc2	YGL226C-A
Cbc2	YGL232W
Cbc2	YGR001C
Cbc2	YGR029W
Cbc2	YGR034W_INT_1
Cbc2	YGR035C
Cbc2	YGR063C
Cbc2	YGR118W_INT_1
Cbc2	YGR182C
Cbc2	YGR183C
Cbc2	YGR183C_INT_1
Cbc2	YGR206W
Cbc2	YGR214W_INT_1
Cbc2	YGR263C
Cbc2	YHL001W_INT_1
Cbc2	YHL001W_OCH_
Cbc2	YHL049C
Cbc2	YHL049C_OCH_DS100
Cbc2	YHR001W-A
Cbc2	YHR005C-A
Cbc2	YHR010W_INT_1
Cbc2	YHR021C_INT_1
Cbc2	YHR039C-A_INT_1
Cbc2	YHR097C
Cbc2	YHR101C
Cbc2	YHR123W_JXN_IE_1
Cbc2	YHR141C_INT_1
Cbc2	YHR203C_INT_1
Cbc2	YHR203C_OCH_US100
Cbc2	YIL004C
Cbc2	YIL018W_INT_1
Cbc2	YIL052C_INT_1
Cbc2	YIL069C_INT_1
Cbc2	YIL106W
Cbc2	YIL111W
Cbc2	YIL111W_INT_1
Cbc2	YIL133C_INT_1
Cbc2	YIL148W_INT_1
Cbc2	YIL177C_INT_1
Cbc2	YJL001W
Cbc2	YJL001W_JXN_EI_1
Cbc2	YJL001W_JXN_IE_1
Cbc2	YJL011C
Cbc2	YJL031C
Cbc2	YJL136C_INT_1
Cbc2	YJL144W
Cbc2	YJL177W_INT_1
Cbc2	YJL189W
Cbc2	YJL189W_INT_1
Cbc2	YJL191W_INT_1
Cbc2	YJL203W
Cbc2	YJL205C
Cbc2	YJR012C
Cbc2	YJR015W
Cbc2	YJR050W
Cbc2	YJR082C
Cbc2	YJR094W-A
Cbc2	YJR094W-A_INT_1
Cbc2	YJR094W-A_OCH_
Cbc2	YJR099W
Cbc2	YJR112W-A_INT_1
Cbc2	YJR112W-A_ONO
Cbc2	YJR145C_INT_1
Cbc2	YKL006C-A
Cbc2	YKL006W_INT_1
Cbc2	YKL007W
Cbc2	YKL018C-A
Cbc2	YKL069W
Cbc2	YKL081W_INT_1
Cbc2	YKL156W
Cbc2	YKL156W_INT_1
Cbc2	YKL180W_INT_1
Cbc2	YKL186C
Cbc2	YKR057W_INT_1
Cbc2	YKR074W
Cbc2	YKR095W-A_ONO
Cbc2	YLL036C
Cbc2	YLL050C
Cbc2	YLL050C_INT_1
Cbc2	YLR048W_INT_1
Cbc2	YLR061W_INT_1
Cbc2	YLR093C
Cbc2	YLR185W
Cbc2	YLR185W_INT_1
Cbc2	YLR185W_OCH_
Cbc2	YLR199C
Cbc2	YLR275W
Cbc2	YLR287C-A_INT_1
Cbc2	YLR306W
Cbc2	YLR316C
Cbc2	YLR344W_INT_1
Cbc2	YLR367W
Cbc2	YLR367W_JXN_EI_1
Cbc2	YLR367W_JXN_IE_1
Cbc2	YLR388W
Cbc2	YLR388W_OCH_DS100
Cbc2	YLR390W
Cbc2	YLR406C_INT_1
Cbc2	YLR448W_INT_1
Cbc2	YLR462W
Cbc2	YLR463C
Cbc2	YLR464W
Cbc2	YLR464W_INT_1
Cbc2	YML024W_INT_1
Cbc2	YML025C
Cbc2	YML026C_INT_1
Cbc2	YML034W_JXN_IE_1
Cbc2	YML056C_INT_1
Cbc2	YML057C-A
Cbc2	YML073C_INT_1
Cbc2	YML094W
Cbc2	YML124C
Cbc2	YMR059W
Cbc2	YMR062C
Cbc2	YMR116C_INT_1
Cbc2	YMR134W
Cbc2	YMR142C_INT_1
Cbc2	YMR143W_INT_1
Cbc2	YMR147W
Cbc2	YMR150C
Cbc2	YMR194C-B_ONO
Cbc2	YMR194W_INT_1
Cbc2	YMR194W_OCH_
Cbc2	YMR201C
Cbc2	YMR225C
Cbc2	YMR225C_OCH_
Cbc2	YMR230W_INT_1
Cbc2	YMR242C_INT_1
Cbc2	YMR260C
Cbc2	YMR298W
Cbc2	YMR299C
Cbc2	YMR319C
Cbc2	YNL004W
Cbc2	YNL009W
Cbc2	YNL038W_JXN_IE_1
Cbc2	YNL050C
Cbc2	YNL096C_INT_1
Cbc2	YNL112W_INT_1
Cbc2	YNL130C_JXN_IE_1
Cbc2	YNL135C
Cbc2	YNL138W-A_ONO
Cbc2	YNL147W
Cbc2	YNL162W_INT_1
Cbc2	YNL246W
Cbc2	YNL265C
Cbc2	YNL282W
Cbc2	YNL301C
Cbc2	YNL301C_INT_1
Cbc2	YNL301C_OCH_
Cbc2	YNL302C_INT_1
Cbc2	YNL339C_INT_1
Cbc2	YNR040W
Cbc2	YNR041C
Cbc2	YOL048C
Cbc2	YOL065C
Cbc2	YOL077W-A
Cbc2	YOL120C_INT_1
Cbc2	YOL121C_INT_1
Cbc2	YOL127W_INT_1
Cbc2	YOR045W
Cbc2	YOR096W_INT_1
Cbc2	YOR097C
Cbc2	YOR122C_INT_1
Cbc2	YOR179C
Cbc2	YOR182C_INT_1
Cbc2	YOR232W
Cbc2	YOR234C
Cbc2	YOR234C_INT_1
Cbc2	YOR234C_OCH_US100
Cbc2	YOR235W
Cbc2	YOR269W
Cbc2	YOR293W_INT_1
Cbc2	YOR312C_INT_1
Cbc2	YPL013C
Cbc2	YPL046C
Cbc2	YPL075W_INT_1
Cbc2	YPL079W_INT_1
Cbc2	YPL081W_INT_1
Cbc2	YPL090C_INT_1
Cbc2	YPL143W
Cbc2	YPL143W_INT_1
Cbc2	YPL149W
Cbc2	YPL175W
Cbc2	YPL196W
Cbc2	YPL198W_INT_1
Cbc2	YPL241C
Cbc2	YPL249C-A_INT_1
Cbc2	YPR028W_INT_1
Cbc2	YPR028W_JXN_EI_1
Cbc2	YPR028W_JXN_IE_1
Cbc2	YPR043W
Cbc2	YPR043W_INT_1
Cbc2	YPR043W_OCH_
Cbc2	YPR062W
Cbc2	YPR063C
Cbc2	YPR082C
Cbc2	YPR094W
Cbc2	YPR098C
Cbc2	YPR120C
Cbc2	YPR132W_INT_1
Cbc2	YPR153W
Cbc2	YPR202W
Cbc2	YPR202W_INT_1
Cbc2	YPR202W_OCH_
Cbc2	YPR203W
Cbf5	IGR_CHR05:(COMPLEMENT(52350..52515))_85
Cbf5	IGR_CHR12:(965554..966554)_366
Cbf5	IGR_CHR15:(33182..33335)_12
Cbf5	IGR_CHR16:(COMPLEMENT(445294..445444))_63
Cbf5	IGX_YJ_245829W
Cbf5	RUF1_NCR
Cbf5	RUF2_SNORNA
Cbf5	RUF3_NCR
Cbf5	SNR10_SNORNA
Cbf5	SNR11_SNORNA
Cbf5	SNR189_SNORNA
Cbf5	SNR191_SNORNA
Cbf5	SNR30_SNORNA
Cbf5	SNR31_SNORNA
Cbf5	SNR32_SNORNA
Cbf5	SNR33_SNORNA
Cbf5	SNR34_SNORNA
Cbf5	SNR36_SNORNA
Cbf5	SNR37_SNORNA
Cbf5	SNR3_SNORNA
Cbf5	SNR42_SNORNA
Cbf5	SNR43_SNORNA
Cbf5	SNR44_SNORNA
Cbf5	SNR46_SNORNA
Cbf5	SNR49_SNORNA
Cbf5	SNR5_SNORNA
Cbf5	SNR73_SNORNA
Cbf5	SNR8_SNORNA
Cbf5	SNR9_SNORNA
Cbf5	YAR027W
Cbf5	YBL006C
Cbf5	YBL016W
Cbf5	YBL111C_INT_1
Cbf5	YBR001C
Cbf5	YBR046C
Cbf5	YBR056W-A_ONO
Cbf5	YBR077C
Cbf5	YBR084C-A_INT_1
Cbf5	YBR135W
Cbf5	YBR197C
Cbf5	YCL002C
Cbf5	YCL002C_OCH_
Cbf5	YCR009C
Cbf5	YCR015C
Cbf5	YDL072C
Cbf5	YDL083C
Cbf5	YDL130W_INT_1
Cbf5	YDL146W
Cbf5	YDR025W_INT_1
Cbf5	YDR036C
Cbf5	YDR067C
Cbf5	YDR171W
Cbf5	YDR201W
Cbf5	YDR214W
Cbf5	YDR354W
Cbf5	YDR404C
Cbf5	YDR411C
Cbf5	YDR423C
Cbf5	YDR437W
Cbf5	YDR447C
Cbf5	YDR447C_OCH_DS100
Cbf5	YDR453C
Cbf5	YDR454C
Cbf5	YDR470C
Cbf5	YDR494W
Cbf5	YDR503C
Cbf5	YDR529C
Cbf5	YEL045C
Cbf5	YEL075C
Cbf5	YEL076C-A_INT_1
Cbf5	YEL076C-A_OCH_
Cbf5	YER134C
Cbf5	YER144C
Cbf5	YER148W
Cbf5	YER189W
Cbf5	YFL064C
Cbf5	YFL065C
Cbf5	YGL053W
Cbf5	YGL059W
Cbf5	YGL087C
Cbf5	YGL088W
Cbf5	YGL098W
Cbf5	YGL127C
Cbf5	YGL173C
Cbf5	YGL231C
Cbf5	YGR020C
Cbf5	YGR084C
Cbf5	YGR257C
Cbf5	YHL009C
Cbf5	YHL015W
Cbf5	YHL049C
Cbf5	YHR003C
Cbf5	YHR013C
Cbf5	YHR136C
Cbf5	YHR147C
Cbf5	YHR187W
Cbf5	YHR199C
Cbf5	YIL010W
Cbf5	YIL083C
Cbf5	YJL065C
Cbf5	YJL066C
Cbf5	YJL083W
Cbf5	YJL097W
Cbf5	YJL121C
Cbf5	YJL142C
Cbf5	YJL190C
Cbf5	YJR013W
Cbf5	YJR056C
Cbf5	YJR059W
Cbf5	YJR129C
Cbf5	YKL091C
Cbf5	YKL094W
Cbf5	YKL156W
Cbf5	YKL157W_INT_1
Cbf5	YKL157W_JXN_IE_1
Cbf5	YKL186C
Cbf5	YKR091W
Cbf5	YLR018C
Cbf5	YLR021W
Cbf5	YLR036C
Cbf5	YLR073C
Cbf5	YLR078C
Cbf5	YLR157W-C_OCH_
Cbf5	YLR186W
Cbf5	YLR367W_INT_1
Cbf5	YLR367W_JXN_EI_1
Cbf5	YLR367W_JXN_IE_1
Cbf5	YLR367W_OCH_
Cbf5	YLR410W
Cbf5	YLR412W
Cbf5	YLR414C
Cbf5	YLR463C
Cbf5	YLR464W
Cbf5	YLR464W_INT_1
Cbf5	YMR005W
Cbf5	YMR037C
Cbf5	YMR079W
Cbf5	YMR109W
Cbf5	YMR225C
Cbf5	YMR225C_OCH_
Cbf5	YMR236W
Cbf5	YNL021W
Cbf5	YNL111C
Cbf5	YNL149C
Cbf5	YNL159C
Cbf5	YNL168C
Cbf5	YNL184C
Cbf5	YNL185C
Cbf5	YNL217W
Cbf5	YNL234W
Cbf5	YNL281W
Cbf5	YNR045W
Cbf5	YNR053C
Cbf5	YNR053C_INT_1
Cbf5	YOL004W
Cbf5	YOL036W
Cbf5	YOL052C
Cbf5	YOL092W
Cbf5	YOR040W
Cbf5	YOR044W
Cbf5	YOR163W
Cbf5	YOR167C
Cbf5	YOR167C_OCH_
Cbf5	YOR220W
Cbf5	YOR360C
Cbf5	YOR376W-A_ONO
Cbf5	YPL144W
Cbf5	YPL177C
Cbf5	YPR158W
Cbf5	YPR202W_INT_1
Cbf5	YPR203W
Gbp2	FLP_2UM
Gbp2	IGR_CHR03:(COMPLEMENT(210480..210621))_4
Gbp2	IGR_CHR11:(COMPLEMENT(184803..185013))_122
Gbp2	IGR_CHR11:(COMPLEMENT(638530..638722))_1
Gbp2	IGR_CHR15:(33182..33335)_12
Gbp2	NTS1-2_RRNA
Gbp2	NTS2-1_RRNA
Gbp2	REP1_2UM
Gbp2	YAL013W
Gbp2	YAL025C
Gbp2	YAL035W
Gbp2	YAR068W
Gbp2	YBL006C
Gbp2	YBL046W
Gbp2	YBL111C_INT_1
Gbp2	YBR090C_INT_1
Gbp2	YBR155W
Gbp2	YBR187W
Gbp2	YBR189W
Gbp2	YBR189W_OCH_
Gbp2	YBR231C
Gbp2	YBR255C-A
Gbp2	YBR268W
Gbp2	YBR278W
Gbp2	YBR290W
Gbp2	YCL054W
Gbp2	YDL002C
Gbp2	YDL003W
Gbp2	YDL007W
Gbp2	YDL010W
Gbp2	YDL014W
Gbp2	YDL036C
Gbp2	YDL065C
Gbp2	YDL122W
Gbp2	YDL153C
Gbp2	YDL161W
Gbp2	YDL173W
Gbp2	YDL209C
Gbp2	YDL213C
Gbp2	YDL236W
Gbp2	YDR035W
Gbp2	YDR056C
Gbp2	YDR068W
Gbp2	YDR163W
Gbp2	YDR190C
Gbp2	YDR299W
Gbp2	YDR365C
Gbp2	YDR381W_INT_1
Gbp2	YDR410C
Gbp2	YDR412W
Gbp2	YEL037C
Gbp2	YER002W
Gbp2	YER006W
Gbp2	YER126C
Gbp2	YER127W
Gbp2	YFL017C
Gbp2	YFL065C
Gbp2	YFR001W
Gbp2	YFR004W
Gbp2	YFR024C-A_JXN_EI_1
Gbp2	YFR033C
Gbp2	YFR034C
Gbp2	YFR037C
Gbp2	YGL023C
Gbp2	YGL029W
Gbp2	YGL062W
Gbp2	YGL153W
Gbp2	YGL164C
Gbp2	YGL186C
Gbp2	YGL201C
Gbp2	YGL203C
Gbp2	YGL211W
Gbp2	YGL212W
Gbp2	YGL242C
Gbp2	YGL244W
Gbp2	YGR009C
Gbp2	YGR019W
Gbp2	YGR061C
Gbp2	YGR072W
Gbp2	YGR129W
Gbp2	YGR142W
Gbp2	YGR145W
Gbp2	YGR147C
Gbp2	YGR151C
Gbp2	YGR152C
Gbp2	YGR169C-A_ONO
Gbp2	YGR187C
Gbp2	YGR245C
Gbp2	YGR268C
Gbp2	YGR272C
Gbp2	YGR275W
Gbp2	YGR280C
Gbp2	YHL019C
Gbp2	YHL025W
Gbp2	YHR027C
Gbp2	YHR046C
Gbp2	YHR066W
Gbp2	YHR081W
Gbp2	YHR089C
Gbp2	YHR106W
Gbp2	YHR214W-A
Gbp2	YIL075C
Gbp2	YIL077C
Gbp2	YIL126W
Gbp2	YIL136W
Gbp2	YIL154C
Gbp2	YIR024C
Gbp2	YIR035C
Gbp2	YJL008C
Gbp2	YJL104W
Gbp2	YJL115W
Gbp2	YJL123C
Gbp2	YJL125C
Gbp2	YJL144W
Gbp2	YJL148W
Gbp2	YJL184W
Gbp2	YJL203W
Gbp2	YJR050W
Gbp2	YJR058C
Gbp2	YJR067C
Gbp2	YJR072C
Gbp2	YKL021C
Gbp2	YKL028W
Gbp2	YKL082C
Gbp2	YKL113C
Gbp2	YKL117W
Gbp2	YKL129C
Gbp2	YKL143W
Gbp2	YKL145W
Gbp2	YKL172W
Gbp2	YKL195W
Gbp2	YKL201C
Gbp2	YKL201C_OCH_
Gbp2	YKL213C
Gbp2	YKR014C
Gbp2	YKR025W
Gbp2	YKR035W-A
Gbp2	YKR038C
Gbp2	YKR048C
Gbp2	YKR072C
Gbp2	YKR081C
Gbp2	YKR083C
Gbp2	YKR100C_OCH_
Gbp2	YLL008W
Gbp2	YLR020C
Gbp2	YLR025W
Gbp2	YLR032W
Gbp2	YLR051C
Gbp2	YLR055C
Gbp2	YLR068W
Gbp2	YLR088W
Gbp2	YLR090W
Gbp2	YLR114C
Gbp2	YLR129W
Gbp2	YLR138W
Gbp2	YLR170C
Gbp2	YLR175W
Gbp2	YLR196W
Gbp2	YLR214W
Gbp2	YLR218C
Gbp2	YLR259C
Gbp2	YLR348C
Gbp2	YLR441C
Gbp2	YLR449W
Gbp2	YML008C
Gbp2	YML010W
Gbp2	YML010W_OCH_
Gbp2	YML014W
Gbp2	YML030W
Gbp2	YML034C-A
Gbp2	YML057C-A
Gbp2	YML062C
Gbp2	YML069W
Gbp2	YML071C
Gbp2	YML074C
Gbp2	YML093W
Gbp2	YML098W
Gbp2	YML102W
Gbp2	YML115C
Gbp2	YML117W
Gbp2	YML124C
Gbp2	YMR014W
Gbp2	YMR031C
Gbp2	YMR039C
Gbp2	YMR044W
Gbp2	YMR188C
Gbp2	YMR201C
Gbp2	YMR214W
Gbp2	YMR227C
Gbp2	YMR241W
Gbp2	YMR244C-A
Gbp2	YMR260C
Gbp2	YMR263W
Gbp2	YMR269W
Gbp2	YNL004W
Gbp2	YNL021W
Gbp2	YNL027W
Gbp2	YNL064C
Gbp2	YNL090W
Gbp2	YNL098C
Gbp2	YNL148C
Gbp2	YNL149C
Gbp2	YNL151C
Gbp2	YNL162W-A
Gbp2	YNL169C
Gbp2	YNL206C
Gbp2	YNL215W
Gbp2	YNL229C
Gbp2	YNL246W
Gbp2	YNL292W
Gbp2	YNL306W
Gbp2	YNL308C
Gbp2	YNR007C
Gbp2	YNR024W
Gbp2	YNR036C
Gbp2	YOL010W
Gbp2	YOL016C
Gbp2	YOL038W
Gbp2	YOL064C
Gbp2	YOL155C_OCH_
Gbp2	YOR054C
Gbp2	YOR074C_JXN_EI_1
Gbp2	YOR078W
Gbp2	YOR086C
Gbp2	YOR097C
Gbp2	YOR123C
Gbp2	YOR130C
Gbp2	YOR159C
Gbp2	YOR174W
Gbp2	YOR194C
Gbp2	YOR222W
Gbp2	YOR279C
Gbp2	YOR287C
Gbp2	YOR309C
Gbp2	YOR310C
Gbp2	YPL009C
Gbp2	YPL012W
Gbp2	YPL013C
Gbp2	YPL043W
Gbp2	YPL051W
Gbp2	YPL081W
Gbp2	YPL138C
Gbp2	YPL146C
Gbp2	YPL181W
Gbp2	YPL196W
Gbp2	YPL213W
Gbp2	YPL217C
Gbp2	YPL235W
Gbp2	YPR034W
Gbp2	YPR037C
Gbp2	YPR051W
Gbp2	YPR056W
Gbp2	YPR062W
Gbp2	YPR143W
Gbp2	YPR157W
Gbp2	YPR163C
Gbp2	YPR173C
Gbp2	YPR174C
Gbp2	YPR202W_INT_1
Hrb1	TR(UCU)Q1_TRNA
Hrb1	UNKNOWN_7
Hrb1	YBR048W_INT_1
[truncated: 13,391 more rows]
