# Supplementary material for: PTRcombiner: mining combinatorial regulation of gene expression from post-transcriptional interaction maps
Source: BMC Genomics. 2014 Apr 23;15:304. doi: 10.1186/1471-2164-15-304 (PMC4234518; doi:10.1186/1471-2164-15-304)
Supplement: Additional file 1 — A zip archive containing the interaction map sets used to discuss the performance of PTR comb iner in this paper. [file 1471-2164-15-304-S1.zip › Interaction_maps/interactions_sporadic.txt]

reg	utr
ACO1	uc001dte.3_3UTR
ACO1	uc001dtf.2_3UTR
ACO1	uc001dtg.3_3UTR
ACO1	uc001nsu.2_3UTR
ACO1	uc001rxc.3_3UTR
ACO1	uc001rxd.3_3UTR
ACO1	uc001rxe.3_3UTR
ACO1	uc001rxg.1_3UTR
ACO1	uc001rxh.1_3UTR
ACO1	uc001rxi.2_3UTR
ACO1	uc001rxj.1_3UTR
ACO1	uc001rxk.1_3UTR
ACO1	uc002pln.1_3UTR
ACO1	uc002plo.2_3UTR
ACO1	uc003fvz.3_3UTR
ACO1	uc003fwa.3_3UTR
ACO1	uc009web.2_3UTR
ACO1	uc009wec.1_3UTR
ACO1	uc009wed.1_3UTR
ACO1	uc009wee.2_3UTR
ACO1	uc010hzy.2_3UTR
ACO1	uc010oui.1_3UTR
ACO1	uc010smx.1_3UTR
ACO1	uc011btr.1_3UTR
AGO3	uc001bgw.2_3UTR
AGO3	uc001vxa.1_5UTR
AGO3	uc003zxh.1_5UTR
AGO3	uc004ebm.1_5UTR
AGO3	uc010jfm.2_3UTR
AGO4	uc001aml.2_3UTR
AGO4	uc001avs.3_3UTR
AGO4	uc001bpk.1_5UTR
AGO4	uc001bvk.2_3UTR
AGO4	uc001cac.2_3UTR
AGO4	uc001clm.2_3UTR
AGO4	uc001cyg.3_3UTR
AGO4	uc001dis.2_3UTR
AGO4	uc001div.2_3UTR
AGO4	uc001dkm.2_3UTR
AGO4	uc001dkn.2_5UTR
AGO4	uc001dpo.2_3UTR
AGO4	uc001dpp.2_5UTR
AGO4	uc001ecx.2_3UTR
AGO4	uc001eez.2_5UTR
AGO4	uc001eoi.2_5UTR
AGO4	uc001fej.2_3UTR
AGO4	uc001fmj.1_3UTR
AGO4	uc001fyd.3_3UTR
AGO4	uc001giq.3_3UTR
AGO4	uc001gpb.1_5UTR
AGO4	uc001gra.2_3UTR
AGO4	uc001grd.1_3UTR
AGO4	uc001gre.1_3UTR
AGO4	uc001hav.3_3UTR
AGO4	uc001hgn.2_3UTR
AGO4	uc001iwe.3_3UTR
AGO4	uc001jmt.2_3UTR
AGO4	uc001jow.1_3UTR
AGO4	uc001kmm.3_3UTR
AGO4	uc001kqy.2_3UTR
AGO4	uc001kzd.2_3UTR
AGO4	uc001lcb.2_3UTR
AGO4	uc001lec.2_3UTR
AGO4	uc001lgf.1_3UTR
AGO4	uc001lrx.2_3UTR
AGO4	uc001mjd.2_3UTR
AGO4	uc001ngl.2_5UTR
AGO4	uc001nmy.3_3UTR
AGO4	uc001nrr.2_3UTR
AGO4	uc001nzt.2_3UTR
AGO4	uc001pdm.2_5UTR
AGO4	uc001pem.3_3UTR
AGO4	uc001pfc.2_3UTR
AGO4	uc001pha.2_3UTR
AGO4	uc001pke.1_3UTR
AGO4	uc001pvg.2_3UTR
AGO4	uc001pvh.1_5UTR
AGO4	uc001qdh.2_3UTR
AGO4	uc001qon.1_5UTR
AGO4	uc001qpp.2_3UTR
AGO4	uc001qqq.2_5UTR
AGO4	uc001rap.1_3UTR
AGO4	uc001rat.2_3UTR
AGO4	uc001ree.2_3UTR
AGO4	uc001reg.1_3UTR
AGO4	uc001rij.2_3UTR
AGO4	uc001ruz.2_3UTR
AGO4	uc001rxj.1_3UTR
AGO4	uc001rzn.2_3UTR
AGO4	uc001scj.2_3UTR
AGO4	uc001sfi.3_3UTR
AGO4	uc001soo.1_5UTR
AGO4	uc001spy.2_3UTR
AGO4	uc001swt.2_3UTR
AGO4	uc001sym.3_3UTR
AGO4	uc001tfk.2_3UTR
AGO4	uc001tfl.2_3UTR
AGO4	uc001tfu.1_3UTR
AGO4	uc001tlk.2_3UTR
AGO4	uc001tqc.1_3UTR
AGO4	uc001tqe.1_5UTR
AGO4	uc001ttn.3_5UTR
AGO4	uc001ucg.1_3UTR
AGO4	uc001ugt.2_3UTR
AGO4	uc001uhv.2_5UTR
AGO4	uc001uoa.1_5UTR
AGO4	uc001uwu.2_3UTR
AGO4	uc001uwy.2_5UTR
AGO4	uc001uxe.2_3UTR
AGO4	uc001uys.1_3UTR
AGO4	uc001vco.2_3UTR
AGO4	uc001vgb.2_3UTR
AGO4	uc001vgc.2_3UTR
AGO4	uc001vkd.2_3UTR
AGO4	uc001vod.2_5UTR
AGO4	uc001vxg.2_5UTR
AGO4	uc001vxj.2_5UTR
AGO4	uc001wha.3_5UTR
AGO4	uc001wrj.2_3UTR
AGO4	uc001wrz.2_3UTR
AGO4	uc001wvq.2_3UTR
AGO4	uc001xaw.1_5UTR
AGO4	uc001xch.2_3UTR
AGO4	uc001xfr.2_3UTR
AGO4	uc001xgj.2_3UTR
AGO4	uc001xmc.3_3UTR
AGO4	uc001xnp.2_3UTR
AGO4	uc001xqh.2_3UTR
AGO4	uc001ybj.2_3UTR
AGO4	uc001ygg.3_3UTR
AGO4	uc001ygi.3_3UTR
AGO4	uc001yqb.2_3UTR
AGO4	uc001zka.3_3UTR
AGO4	uc001znh.2_3UTR
AGO4	uc001zuc.2_3UTR
AGO4	uc002agi.3_5UTR
AGO4	uc002arh.2_3UTR
AGO4	uc002aut.3_3UTR
AGO4	uc002bpu.1_3UTR
AGO4	uc002dfl.1_3UTR
AGO4	uc002dly.1_3UTR
AGO4	uc002dtz.1_3UTR
AGO4	uc002dua.2_3UTR
AGO4	uc002ecs.3_3UTR
AGO4	uc002eww.2_3UTR
AGO4	uc002fgo.2_3UTR
AGO4	uc002fzz.2_3UTR
AGO4	uc002gjh.2_5UTR
AGO4	uc002gko.2_5UTR
AGO4	uc002gli.2_3UTR
AGO4	uc002glk.1_3UTR
AGO4	uc002gpd.1_3UTR
AGO4	uc002gyw.3_3UTR
AGO4	uc002hdy.3_3UTR
AGO4	uc002hjt.2_3UTR
AGO4	uc002hvi.2_3UTR
AGO4	uc002hxk.2_3UTR
AGO4	uc002ikc.2_3UTR
AGO4	uc002iso.2_3UTR
AGO4	uc002ium.3_3UTR
AGO4	uc002jln.1_3UTR
AGO4	uc002jlo.2_5UTR
AGO4	uc002jvi.2_3UTR
AGO4	uc002kmr.2_3UTR
AGO4	uc002knp.2_3UTR
AGO4	uc002krm.2_3UTR
AGO4	uc002ktp.2_3UTR
AGO4	uc002ktt.1_3UTR
AGO4	uc002kwg.2_3UTR
AGO4	uc002kwy.3_5UTR
AGO4	uc002kwz.3_3UTR
AGO4	uc002ldg.2_3UTR
AGO4	uc002ldp.2_5UTR
AGO4	uc002lgo.2_3UTR
AGO4	uc002liu.1_3UTR
AGO4	uc002lix.2_3UTR
AGO4	uc002lsl.1_3UTR
AGO4	uc002lsm.2_3UTR
AGO4	uc002lut.1_3UTR
AGO4	uc002lze.2_3UTR
AGO4	uc002mup.2_3UTR
AGO4	uc002nue.2_3UTR
AGO4	uc002nzz.2_5UTR
AGO4	uc002odq.3_5UTR
AGO4	uc002oqb.3_3UTR
AGO4	uc002rdn.2_3UTR
AGO4	uc002rmp.1_3UTR
AGO4	uc002rsn.2_3UTR
AGO4	uc002sae.1_3UTR
AGO4	uc002sbk.2_5UTR
AGO4	uc002sbs.2_3UTR
AGO4	uc002sei.1_3UTR
AGO4	uc002sfp.2_3UTR
AGO4	uc002sih.1_3UTR
AGO4	uc002skb.3_3UTR
AGO4	uc002snf.2_3UTR
AGO4	uc002soz.2_3UTR
AGO4	uc002spa.2_5UTR
AGO4	uc002spr.2_3UTR
AGO4	uc002srm.2_3UTR
AGO4	uc002svm.3_3UTR
AGO4	uc002taz.1_3UTR
AGO4	uc002tfq.2_5UTR
AGO4	uc002thb.1_3UTR
AGO4	uc002tib.2_5UTR
AGO4	uc002tpm.2_3UTR
AGO4	uc002tub.1_3UTR
AGO4	uc002tud.1_3UTR
AGO4	uc002uay.2_3UTR
AGO4	uc002uqt.2_3UTR
AGO4	uc002uzd.1_3UTR
AGO4	uc002vkd.1_5UTR
AGO4	uc002wjf.1_3UTR
AGO4	uc002wji.1_3UTR
AGO4	uc002wkt.1_3UTR
AGO4	uc002wzu.3_3UTR
AGO4	uc002xad.2_3UTR
AGO4	uc002xua.2_5UTR
AGO4	uc002xud.2_5UTR
AGO4	uc002xuw.2_3UTR
AGO4	uc002ydi.2_3UTR
AGO4	uc002ynk.2_3UTR
AGO4	uc002yxl.2_3UTR
AGO4	uc002zab.3_3UTR
AGO4	uc003awb.2_3UTR
AGO4	uc003bqc.2_3UTR
AGO4	uc003bqi.2_3UTR
AGO4	uc003ccq.2_3UTR
AGO4	uc003cen.2_3UTR
AGO4	uc003cig.2_3UTR
AGO4	uc003cks.2_5UTR
AGO4	uc003cux.1_3UTR
AGO4	uc003dfh.1_3UTR
AGO4	uc003dpe.2_3UTR
AGO4	uc003ehz.3_3UTR
AGO4	uc003emz.3_3UTR
AGO4	uc003epn.1_5UTR
AGO4	uc003epx.1_3UTR
AGO4	uc003etq.2_5UTR
AGO4	uc003euh.1_5UTR
AGO4	uc003exs.1_3UTR
AGO4	uc003ext.1_3UTR
AGO4	uc003exw.2_3UTR
AGO4	uc003exx.2_3UTR
AGO4	uc003fnz.2_3UTR
AGO4	uc003goc.1_3UTR
AGO4	uc003gth.3_3UTR
AGO4	uc003guq.3_3UTR
AGO4	uc003hbj.2_3UTR
AGO4	uc003his.2_3UTR
AGO4	uc003hmq.2_5UTR
AGO4	uc003hwi.2_3UTR
AGO4	uc003hwj.2_5UTR
AGO4	uc003iev.1_3UTR
AGO4	uc003ijc.2_3UTR
AGO4	uc003imt.2_3UTR
AGO4	uc003iny.2_3UTR
AGO4	uc003itb.2_3UTR
AGO4	uc003itc.2_3UTR
AGO4	uc003jfm.3_3UTR
AGO4	uc003jfq.2_3UTR
AGO4	uc003jli.2_3UTR
AGO4	uc003jrd.1_3UTR
AGO4	uc003jsa.2_3UTR
AGO4	uc003jsr.2_3UTR
AGO4	uc003jsx.3_3UTR
AGO4	uc003kbw.3_3UTR
AGO4	uc003kbz.3_3UTR
AGO4	uc003kjt.2_5UTR
AGO4	uc003krb.1_3UTR
AGO4	uc003kvt.1_3UTR
AGO4	uc003lbk.1_3UTR
AGO4	uc003lcl.2_3UTR
AGO4	uc003lfa.2_3UTR
AGO4	uc003lqu.2_5UTR
AGO4	uc003mch.2_3UTR
AGO4	uc003mnk.1_5UTR
AGO4	uc003nac.2_3UTR
AGO4	uc003nbr.2_3UTR
AGO4	uc003ncs.2_3UTR
AGO4	uc003nda.2_3UTR
AGO4	uc003ndi.2_3UTR
AGO4	uc003nfs.1_3UTR
AGO4	uc003nii.2_3UTR
AGO4	uc003ntv.2_3UTR
AGO4	uc003nxk.2_3UTR
AGO4	uc003oco.2_3UTR
AGO4	uc003ocr.2_3UTR
AGO4	uc003oli.2_3UTR
AGO4	uc003omu.2_3UTR
AGO4	uc003owk.2_3UTR
AGO4	uc003oyw.2_3UTR
AGO4	uc003pdp.2_3UTR
AGO4	uc003phx.2_3UTR
AGO4	uc003qaa.1_3UTR
AGO4	uc003qab.1_5UTR
AGO4	uc003qjg.2_3UTR
AGO4	uc003qmk.3_3UTR
AGO4	uc003que.2_3UTR
AGO4	uc003quh.2_3UTR
AGO4	uc003qxq.2_5UTR
AGO4	uc003tlz.2_3UTR
AGO4	uc003uni.3_3UTR
AGO4	uc003uwg.1_3UTR
AGO4	uc003vdo.2_3UTR
AGO4	uc003vdz.2_3UTR
AGO4	uc003vfn.2_3UTR
AGO4	uc003vkz.2_3UTR
AGO4	uc003vly.1_3UTR
AGO4	uc003vma.2_3UTR
AGO4	uc003vsx.2_3UTR
AGO4	uc003vuw.3_3UTR
AGO4	uc003wmb.2_3UTR
AGO4	uc003wzp.2_3UTR
AGO4	uc003wzq.1_3UTR
AGO4	uc003xhy.2_3UTR
AGO4	uc003xjy.1_3UTR
AGO4	uc003xst.2_3UTR
AGO4	uc003xsu.2_3UTR
AGO4	uc003xwa.2_3UTR
AGO4	uc003yav.2_3UTR
AGO4	uc003ybw.3_3UTR
AGO4	uc003ydg.2_3UTR
AGO4	uc003yfz.2_3UTR
AGO4	uc003yhc.2_3UTR
AGO4	uc003yhn.1_3UTR
AGO4	uc003ysi.2_3UTR
AGO4	uc003zio.2_3UTR
AGO4	uc003zje.2_3UTR
AGO4	uc003zlf.2_3UTR
AGO4	uc003znj.2_3UTR
AGO4	uc003zvd.2_5UTR
AGO4	uc004agw.1_3UTR
AGO4	uc004aix.2_3UTR
AGO4	uc004ala.2_3UTR
AGO4	uc004awf.2_3UTR
AGO4	uc004bds.3_5UTR
AGO4	uc004bdt.3_3UTR
AGO4	uc004bnb.1_5UTR
AGO4	uc004bqm.3_3UTR
AGO4	uc004cao.3_3UTR
AGO4	uc004cou.3_3UTR
AGO4	uc004cox.3_3UTR
AGO4	uc004dba.3_3UTR
AGO4	uc004ead.2_3UTR
AGO4	uc004ern.2_3UTR
AGO4	uc004erp.2_3UTR
AGO4	uc004ezj.2_3UTR
AGO4	uc004feu.2_3UTR
AGO4	uc009vky.2_3UTR
AGO4	uc009vsn.1_5UTR
AGO4	uc009vxd.2_5UTR
AGO4	uc009vzk.2_5UTR
AGO4	uc009wgy.1_3UTR
AGO4	uc009xcu.1_3UTR
AGO4	uc009xcw.2_3UTR
AGO4	uc009xkx.1_3UTR
AGO4	uc009xxx.2_3UTR
AGO4	uc009xye.1_5UTR
AGO4	uc009zhv.1_3UTR
AGO4	uc009zjj.2_3UTR
AGO4	uc009zlb.2_3UTR
AGO4	uc009zqf.2_5UTR
AGO4	uc009zrm.1_3UTR
AGO4	uc009zse.2_3UTR
AGO4	uc010aeq.2_3UTR
AGO4	uc010arc.2_5UTR
AGO4	uc010bii.2_3UTR
AGO4	uc010biq.2_5UTR
AGO4	uc010bvz.1_5UTR
AGO4	uc010cad.2_3UTR
AGO4	uc010cim.1_3UTR
AGO4	uc010cxd.2_5UTR
AGO4	uc010cxw.2_5UTR
AGO4	uc010dch.2_3UTR
AGO4	uc010edf.2_3UTR
AGO4	uc010emy.1_3UTR
AGO4	uc010eyw.2_3UTR
AGO4	uc010fdj.1_5UTR
AGO4	uc010fqm.1_3UTR
AGO4	uc010fwc.2_3UTR
AGO4	uc010gma.2_3UTR
AGO4	uc010gwm.2_3UTR
AGO4	uc010hxi.2_5UTR
AGO4	uc010hyv.1_3UTR
AGO4	uc010iai.2_3UTR
AGO4	uc010ifn.2_3UTR
AGO4	uc010itl.1_3UTR
AGO4	uc010iuz.1_3UTR
AGO4	uc010jdb.1_3UTR
AGO4	uc010juj.2_3UTR
AGO4	uc010lez.2_3UTR
AGO4	uc010lmc.1_3UTR
AGO4	uc010meo.2_3UTR
AGO4	uc010mhn.2_3UTR
AGO4	uc010nal.2_3UTR
AGO4	uc010ofp.1_5UTR
AGO4	uc010onv.1_5UTR
AGO4	uc010otg.1_3UTR
AGO4	uc010pdd.1_3UTR
AGO4	uc010pmo.1_3UTR
AGO4	uc010pne.1_3UTR
AGO4	uc010qre.1_3UTR
AGO4	uc010qst.1_5UTR
AGO4	uc010smc.1_5UTR
AGO4	uc010sml.1_3UTR
AGO4	uc010sra.1_3UTR
AGO4	uc010stz.1_3UTR
AGO4	uc010tiw.1_3UTR
AGO4	uc010tqz.1_3UTR
AGO4	uc010uhb.1_3UTR
AGO4	uc010uri.1_3UTR
AGO4	uc010uxg.1_3UTR
AGO4	uc010uyz.1_3UTR
AGO4	uc010vca.1_3UTR
AGO4	uc010vor.1_3UTR
AGO4	uc010vvt.1_5UTR
AGO4	uc010wbh.1_3UTR
AGO4	uc010wiz.1_3UTR
AGO4	uc010wlf.1_3UTR
AGO4	uc010wmd.1_5UTR
AGO4	uc010xgu.1_3UTR
AGO4	uc010xvj.1_3UTR
AGO4	uc010yhm.1_3UTR
AGO4	uc010yjc.1_3UTR
AGO4	uc010yno.1_3UTR
AGO4	uc010yqq.1_3UTR
AGO4	uc010yqr.1_3UTR
AGO4	uc010yyr.1_3UTR
AGO4	uc010zao.1_3UTR
AGO4	uc010zap.1_3UTR
AGO4	uc010zej.1_3UTR
AGO4	uc010zwp.1_3UTR
AGO4	uc011aqn.1_3UTR
AGO4	uc011azr.1_3UTR
AGO4	uc011bil.1_3UTR
AGO4	uc011bke.1_3UTR
AGO4	uc011btr.1_3UTR
AGO4	uc011cdh.1_3UTR
AGO4	uc011chb.1_3UTR
AGO4	uc011cxk.1_3UTR
AGO4	uc011dfx.1_3UTR
AGO4	uc011dio.1_3UTR
AGO4	uc011diq.1_3UTR
AGO4	uc011div.1_3UTR
AGO4	uc011jwq.1_3UTR
AGO4	uc011kqr.1_3UTR
AGO4	uc011kyf.1_3UTR
AGO4	uc011lhj.1_3UTR
AGO4	uc011lvc.1_3UTR
AGO4	uc011lyc.1_5UTR
AGO4	uc011lzr.1_3UTR
AGO4	uc011mch.1_3UTR
AGO4	uc011mfh.1_5UTR
AGO4	uc011mqy.1_5UTR
AGO4	uc011mts.1_3UTR
AGO4	uc011mym.1_5UTR
AKAP1	uc003wzk.3_3UTR
ALKBH5	uc001aby.3_5UTR
ALKBH5	uc001aif.2_3UTR
ALKBH5	uc001apj.1_5UTR
ALKBH5	uc001apk.1_5UTR
ALKBH5	uc001apl.1_5UTR
ALKBH5	uc001arf.2_3UTR
ALKBH5	uc001arg.2_3UTR
ALKBH5	uc001ari.2_3UTR
ALKBH5	uc001bkz.2_3UTR
ALKBH5	uc001bla.2_3UTR
ALKBH5	uc001blb.2_3UTR
ALKBH5	uc001blc.2_3UTR
ALKBH5	uc001bmr.1_3UTR
ALKBH5	uc001bms.1_3UTR
ALKBH5	uc001boh.1_5UTR
ALKBH5	uc001bpv.1_3UTR
ALKBH5	uc001bpz.2_3UTR
ALKBH5	uc001bro.2_3UTR
ALKBH5	uc001buc.1_3UTR
ALKBH5	uc001bvb.1_3UTR
ALKBH5	uc001bvc.1_3UTR
ALKBH5	uc001bys.2_3UTR
ALKBH5	uc001bzk.2_3UTR
ALKBH5	uc001bzl.2_3UTR
ALKBH5	uc001cak.1_3UTR
ALKBH5	uc001cal.1_3UTR
ALKBH5	uc001cam.1_3UTR
ALKBH5	uc001can.1_3UTR
ALKBH5	uc001cbk.2_5UTR
ALKBH5	uc001ccf.1_3UTR
ALKBH5	uc001ccg.1_3UTR
ALKBH5	uc001cmb.1_3UTR
ALKBH5	uc001cmh.3_5UTR
ALKBH5	uc001cmo.2_3UTR
ALKBH5	uc001cza.2_5UTR
ALKBH5	uc001czz.1_3UTR
ALKBH5	uc001ddc.2_3UTR
ALKBH5	uc001dde.2_3UTR
ALKBH5	uc001ddf.2_3UTR
ALKBH5	uc001ddg.2_3UTR
ALKBH5	uc001ddh.2_3UTR
ALKBH5	uc001ddi.2_3UTR
ALKBH5	uc001ddj.1_3UTR
ALKBH5	uc001ddv.2_3UTR
ALKBH5	uc001ddw.2_3UTR
ALKBH5	uc001ddx.2_3UTR
ALKBH5	uc001ddy.2_3UTR
ALKBH5	uc001des.2_3UTR
ALKBH5	uc001det.2_3UTR
ALKBH5	uc001dev.2_3UTR
ALKBH5	uc001dew.2_3UTR
ALKBH5	uc001dih.3_5UTR
ALKBH5	uc001dkw.2_5UTR
ALKBH5	uc001dlb.2_3UTR
ALKBH5	uc001dlc.2_3UTR
ALKBH5	uc001doe.2_3UTR
ALKBH5	uc001dof.2_3UTR
ALKBH5	uc001dww.1_5UTR
ALKBH5	uc001dwy.1_5UTR
ALKBH5	uc001ecb.2_5UTR
ALKBH5	uc001ecx.2_3UTR
ALKBH5	uc001ecy.2_3UTR
ALKBH5	uc001eic.2_3UTR
ALKBH5	uc001evb.2_3UTR
ALKBH5	uc001evc.2_3UTR
ALKBH5	uc001evd.2_3UTR
ALKBH5	uc001eve.2_3UTR
ALKBH5	uc001eyd.1_5UTR
ALKBH5	uc001eye.1_5UTR
ALKBH5	uc001eyf.1_5UTR
ALKBH5	uc001eyg.1_5UTR
ALKBH5	uc001fds.2_3UTR
ALKBH5	uc001fef.1_3UTR
ALKBH5	uc001feg.2_3UTR
ALKBH5	uc001feg.2_5UTR
ALKBH5	uc001feh.2_3UTR
ALKBH5	uc001feh.2_5UTR
ALKBH5	uc001fei.2_3UTR
ALKBH5	uc001fei.2_5UTR
ALKBH5	uc001fej.2_3UTR
ALKBH5	uc001fej.2_5UTR
ALKBH5	uc001fek.2_5UTR
ALKBH5	uc001fel.2_5UTR
ALKBH5	uc001fpy.3_3UTR
ALKBH5	uc001fpz.3_3UTR
ALKBH5	uc001gdt.1_3UTR
ALKBH5	uc001gnl.2_5UTR
ALKBH5	uc001gnn.2_5UTR
ALKBH5	uc001gnt.2_3UTR
ALKBH5	uc001gnv.2_3UTR
ALKBH5	uc001gnx.1_3UTR
ALKBH5	uc001grl.2_5UTR
ALKBH5	uc001gun.3_3UTR
ALKBH5	uc001gvk.2_5UTR
ALKBH5	uc001gvl.2_5UTR
ALKBH5	uc001gvm.2_5UTR
ALKBH5	uc001gxc.2_3UTR
ALKBH5	uc001hdb.2_3UTR
ALKBH5	uc001hjd.2_3UTR
ALKBH5	uc001hmf.2_5UTR
ALKBH5	uc001hmg.2_5UTR
ALKBH5	uc001hpb.1_3UTR
ALKBH5	uc001hpc.1_3UTR
ALKBH5	uc001hpc.1_5UTR
ALKBH5	uc001hpd.1_3UTR
ALKBH5	uc001hpd.1_5UTR
ALKBH5	uc001hqw.1_3UTR
ALKBH5	uc001hqw.1_5UTR
ALKBH5	uc001hrr.2_3UTR
ALKBH5	uc001hrs.2_3UTR
ALKBH5	uc001hrt.2_3UTR
ALKBH5	uc001hru.2_3UTR
ALKBH5	uc001hrv.2_3UTR
ALKBH5	uc001hrw.2_3UTR
ALKBH5	uc001htb.2_3UTR
ALKBH5	uc001htc.2_3UTR
ALKBH5	uc001htf.2_5UTR
ALKBH5	uc001htn.2_5UTR
ALKBH5	uc001hwf.2_3UTR
ALKBH5	uc001hwg.2_3UTR
ALKBH5	uc001hzi.2_3UTR
ALKBH5	uc001iav.2_5UTR
ALKBH5	uc001iaw.1_5UTR
ALKBH5	uc001iax.1_5UTR
ALKBH5	uc001ijb.2_3UTR
ALKBH5	uc001ijc.2_3UTR
ALKBH5	uc001iqe.2_3UTR
ALKBH5	uc001irl.3_5UTR
ALKBH5	uc001itl.2_5UTR
ALKBH5	uc001itm.2_5UTR
ALKBH5	uc001jkf.2_3UTR
ALKBH5	uc001jkg.2_3UTR
ALKBH5	uc001jkh.2_3UTR
ALKBH5	uc001jks.3_3UTR
ALKBH5	uc001jle.2_3UTR
ALKBH5	uc001jmg.2_3UTR
ALKBH5	uc001jmt.2_3UTR
ALKBH5	uc001jnb.2_3UTR
ALKBH5	uc001jov.1_3UTR
ALKBH5	uc001jow.1_3UTR
ALKBH5	uc001jzo.2_5UTR
ALKBH5	uc001jzp.2_5UTR
ALKBH5	uc001jzq.2_5UTR
ALKBH5	uc001jzs.2_5UTR
ALKBH5	uc001kai.2_3UTR
ALKBH5	uc001kaj.2_3UTR
ALKBH5	uc001keu.2_3UTR
ALKBH5	uc001kev.2_3UTR
ALKBH5	uc001kmm.3_3UTR
ALKBH5	uc001kog.1_3UTR
ALKBH5	uc001kpq.1_5UTR
ALKBH5	uc001ktu.2_5UTR
ALKBH5	uc001kuk.3_5UTR
ALKBH5	uc001kul.3_5UTR
ALKBH5	uc001kuw.2_3UTR
ALKBH5	uc001kvz.2_3UTR
ALKBH5	uc001kww.1_5UTR
ALKBH5	uc001kwx.1_5UTR
ALKBH5	uc001lge.1_3UTR
ALKBH5	uc001lgf.1_3UTR
ALKBH5	uc001lgg.1_3UTR
ALKBH5	uc001lol.2_3UTR
ALKBH5	uc001lom.2_3UTR
ALKBH5	uc001lon.2_3UTR
ALKBH5	uc001loo.2_3UTR
ALKBH5	uc001lop.2_3UTR
ALKBH5	uc001ltd.2_3UTR
ALKBH5	uc001lte.2_3UTR
ALKBH5	uc001ltf.2_3UTR
ALKBH5	uc001lwf.1_3UTR
ALKBH5	uc001lwg.1_3UTR
ALKBH5	uc001lwh.1_3UTR
ALKBH5	uc001lwi.2_5UTR
ALKBH5	uc001lwj.2_5UTR
ALKBH5	uc001lwk.2_5UTR
ALKBH5	uc001lwl.2_5UTR
ALKBH5	uc001mjb.2_3UTR
ALKBH5	uc001mjc.2_3UTR
ALKBH5	uc001mjd.2_3UTR
ALKBH5	uc001msc.2_5UTR
ALKBH5	uc001msd.2_5UTR
ALKBH5	uc001mxy.2_3UTR
ALKBH5	uc001mxz.2_3UTR
ALKBH5	uc001mya.2_3UTR
ALKBH5	uc001nrs.1_5UTR
ALKBH5	uc001ntl.2_3UTR
ALKBH5	uc001nvt.2_5UTR
ALKBH5	uc001nxv.3_3UTR
ALKBH5	uc001nxw.2_3UTR
ALKBH5	uc001nxx.2_3UTR
ALKBH5	uc001nxy.2_3UTR
ALKBH5	uc001nxz.3_3UTR
ALKBH5	uc001nyk.1_3UTR
ALKBH5	uc001ody.2_5UTR
ALKBH5	uc001ojw.2_3UTR
ALKBH5	uc001ojx.2_3UTR
ALKBH5	uc001ojy.2_3UTR
ALKBH5	uc001oka.2_3UTR
ALKBH5	uc001pha.2_3UTR
ALKBH5	uc001pvh.1_5UTR
ALKBH5	uc001qal.3_5UTR
ALKBH5	uc001qio.3_3UTR
ALKBH5	uc001qip.3_3UTR
ALKBH5	uc001qir.3_3UTR
ALKBH5	uc001qld.2_3UTR
ALKBH5	uc001qle.2_3UTR
ALKBH5	uc001qlf.2_3UTR
ALKBH5	uc001qlg.2_3UTR
ALKBH5	uc001qmo.2_3UTR
ALKBH5	uc001qqz.1_3UTR
ALKBH5	uc001qra.1_3UTR
ALKBH5	uc001qrb.1_3UTR
ALKBH5	uc001qse.1_5UTR
ALKBH5	uc001qsf.1_5UTR
ALKBH5	uc001qza.3_5UTR
ALKBH5	uc001qzb.3_5UTR
ALKBH5	uc001rdc.3_5UTR
ALKBH5	uc001rdd.3_5UTR
ALKBH5	uc001rfc.2_3UTR
ALKBH5	uc001rfd.2_3UTR
ALKBH5	uc001rfe.2_3UTR
ALKBH5	uc001rms.3_3UTR
ALKBH5	uc001rmt.3_3UTR
ALKBH5	uc001rng.1_3UTR
ALKBH5	uc001rnh.1_3UTR
ALKBH5	uc001rni.1_3UTR
ALKBH5	uc001rpg.2_3UTR
ALKBH5	uc001rph.2_3UTR
ALKBH5	uc001rsd.3_5UTR
ALKBH5	uc001rtk.2_3UTR
ALKBH5	uc001rtl.2_3UTR
ALKBH5	uc001rtm.2_3UTR
ALKBH5	uc001rtn.2_3UTR
ALKBH5	uc001rto.2_3UTR
ALKBH5	uc001rux.2_3UTR
ALKBH5	uc001ruy.2_3UTR
ALKBH5	uc001ruz.2_3UTR
ALKBH5	uc001rwb.1_5UTR
ALKBH5	uc001rwn.2_5UTR
ALKBH5	uc001scw.2_3UTR
ALKBH5	uc001sdg.1_3UTR
ALKBH5	uc001sfh.3_3UTR
ALKBH5	uc001sfi.3_3UTR
ALKBH5	uc001sfj.3_3UTR
ALKBH5	uc001sfk.3_3UTR
ALKBH5	uc001sfl.2_3UTR
ALKBH5	uc001sfm.2_3UTR
ALKBH5	uc001sfn.2_3UTR
ALKBH5	uc001slw.3_5UTR
ALKBH5	uc001sof.1_3UTR
ALKBH5	uc001soh.1_3UTR
ALKBH5	uc001soh.1_5UTR
ALKBH5	uc001ssb.2_5UTR
ALKBH5	uc001stn.2_3UTR
ALKBH5	uc001sto.2_3UTR
ALKBH5	uc001sui.2_5UTR
ALKBH5	uc001suk.2_5UTR
ALKBH5	uc001sxx.2_3UTR
ALKBH5	uc001sxy.2_3UTR
ALKBH5	uc001sxz.2_3UTR
ALKBH5	uc001syi.1_3UTR
ALKBH5	uc001syj.2_3UTR
ALKBH5	uc001tfj.2_3UTR
ALKBH5	uc001tfk.2_3UTR
ALKBH5	uc001tfl.2_3UTR
ALKBH5	uc001tnz.1_3UTR
ALKBH5	uc001toa.1_3UTR
ALKBH5	uc001too.1_3UTR
ALKBH5	uc001trh.1_3UTR
ALKBH5	uc001tru.2_3UTR
ALKBH5	uc001ttn.3_5UTR
ALKBH5	uc001tvw.2_3UTR
ALKBH5	uc001uaf.2_5UTR
ALKBH5	uc001ufg.2_3UTR
ALKBH5	uc001ujf.2_3UTR
ALKBH5	uc001ujg.2_3UTR
ALKBH5	uc001ujh.2_3UTR
ALKBH5	uc001uji.2_3UTR
ALKBH5	uc001uny.2_3UTR
ALKBH5	uc001uso.2_3UTR
ALKBH5	uc001uso.2_5UTR
ALKBH5	uc001uwy.2_5UTR
ALKBH5	uc001uwz.2_5UTR
ALKBH5	uc001vqz.2_3UTR
ALKBH5	uc001vra.2_3UTR
ALKBH5	uc001vrb.2_3UTR
ALKBH5	uc001vrc.2_3UTR
ALKBH5	uc001vrn.2_5UTR
ALKBH5	uc001vro.1_5UTR
ALKBH5	uc001vrp.1_5UTR
ALKBH5	uc001vts.1_5UTR
ALKBH5	uc001vxk.2_3UTR
ALKBH5	uc001vxl.2_3UTR
ALKBH5	uc001wrl.2_3UTR
ALKBH5	uc001wrm.2_3UTR
ALKBH5	uc001wrn.2_3UTR
ALKBH5	uc001wro.2_3UTR
ALKBH5	uc001wrp.2_3UTR
ALKBH5	uc001xac.2_3UTR
ALKBH5	uc001xad.2_3UTR
ALKBH5	uc001xae.2_3UTR
ALKBH5	uc001xaw.1_5UTR
ALKBH5	uc001xnp.2_5UTR
ALKBH5	uc001xxa.2_5UTR
ALKBH5	uc001xyj.1_5UTR
ALKBH5	uc001yfj.3_3UTR
ALKBH5	uc001yfk.2_3UTR
ALKBH5	uc001yfl.2_3UTR
ALKBH5	uc001ygc.2_3UTR
ALKBH5	uc001yku.3_3UTR
ALKBH5	uc001ykv.3_3UTR
ALKBH5	uc001ymi.1_3UTR
ALKBH5	uc001ymq.2_3UTR
ALKBH5	uc001ymr.2_3UTR
ALKBH5	uc001yms.2_3UTR
ALKBH5	uc001ymt.2_3UTR
ALKBH5	uc001ymu.2_3UTR
ALKBH5	uc001yne.1_3UTR
ALKBH5	uc001ynf.1_3UTR
ALKBH5	uc001ynh.1_3UTR
ALKBH5	uc001yni.1_3UTR
ALKBH5	uc001ynj.1_3UTR
ALKBH5	uc001zpu.2_3UTR
ALKBH5	uc001zpv.2_3UTR
ALKBH5	uc001zpw.2_3UTR
ALKBH5	uc001zpx.2_3UTR
ALKBH5	uc002acd.1_3UTR
ALKBH5	uc002ace.1_3UTR
ALKBH5	uc002alx.2_5UTR
ALKBH5	uc002ank.2_3UTR
ALKBH5	uc002anl.2_3UTR
ALKBH5	uc002apk.2_3UTR
ALKBH5	uc002aql.2_5UTR
ALKBH5	uc002arh.2_3UTR
ALKBH5	uc002aub.2_5UTR
ALKBH5	uc002aud.3_5UTR
ALKBH5	uc002aza.1_5UTR
ALKBH5	uc002bmt.2_5UTR
ALKBH5	uc002bnn.1_3UTR
ALKBH5	uc002ckg.3_5UTR
ALKBH5	uc002clf.1_5UTR
ALKBH5	uc002cln.2_3UTR
ALKBH5	uc002clo.2_3UTR
ALKBH5	uc002clp.2_3UTR
ALKBH5	uc002cnn.2_5UTR
ALKBH5	uc002cqm.2_3UTR
ALKBH5	uc002cqs.2_3UTR
ALKBH5	uc002cqt.2_3UTR
ALKBH5	uc002cqu.2_3UTR
ALKBH5	uc002crk.2_3UTR
ALKBH5	uc002csy.1_5UTR
ALKBH5	uc002csz.1_5UTR
ALKBH5	uc002ctb.2_5UTR
ALKBH5	uc002ctc.2_5UTR
ALKBH5	uc002ctd.2_5UTR
ALKBH5	uc002dec.1_3UTR
ALKBH5	uc002ded.1_3UTR
ALKBH5	uc002dfj.1_5UTR
ALKBH5	uc002dlq.2_3UTR
ALKBH5	uc002dlr.3_5UTR
ALKBH5	uc002dls.3_5UTR
ALKBH5	uc002dnd.1_5UTR
ALKBH5	uc002dpa.1_3UTR
ALKBH5	uc002dpb.1_3UTR
ALKBH5	uc002drf.2_5UTR
ALKBH5	uc002duc.1_5UTR
ALKBH5	uc002dwg.2_3UTR
ALKBH5	uc002dzf.2_3UTR
ALKBH5	uc002ebg.2_5UTR
ALKBH5	uc002ebj.2_5UTR
ALKBH5	uc002elt.1_3UTR
ALKBH5	uc002enw.2_5UTR
ALKBH5	uc002era.2_5UTR
ALKBH5	uc002erb.2_5UTR
ALKBH5	uc002ewm.1_3UTR
ALKBH5	uc002ewn.1_3UTR
ALKBH5	uc002ewo.1_3UTR
ALKBH5	uc002ewp.1_3UTR
ALKBH5	uc002fen.2_3UTR
ALKBH5	uc002fkm.2_3UTR
ALKBH5	uc002fnt.2_3UTR
ALKBH5	uc002fnu.2_3UTR
ALKBH5	uc002fnv.2_3UTR
ALKBH5	uc002fue.1_3UTR
ALKBH5	uc002fui.1_3UTR
ALKBH5	uc002fur.2_3UTR
ALKBH5	uc002fwp.2_3UTR
ALKBH5	uc002gko.2_5UTR
ALKBH5	uc002glw.3_3UTR
ALKBH5	uc002gnj.2_3UTR
ALKBH5	uc002gnk.2_3UTR
ALKBH5	uc002gqa.3_3UTR
ALKBH5	uc002gqb.3_3UTR
ALKBH5	uc002gqc.2_3UTR
ALKBH5	uc002grm.2_3UTR
ALKBH5	uc002hck.1_3UTR
ALKBH5	uc002hcp.2_3UTR
ALKBH5	uc002hge.1_5UTR
ALKBH5	uc002hgf.1_5UTR
ALKBH5	uc002hgg.2_5UTR
ALKBH5	uc002hgh.2_5UTR
ALKBH5	uc002hhl.1_3UTR
ALKBH5	uc002hms.1_3UTR
ALKBH5	uc002hmt.1_3UTR
ALKBH5	uc002huq.2_3UTR
ALKBH5	uc002hyz.2_3UTR
ALKBH5	uc002hza.2_3UTR
ALKBH5	uc002iam.1_5UTR
ALKBH5	uc002ibp.2_3UTR
ALKBH5	uc002ibq.2_3UTR
ALKBH5	uc002ibr.2_3UTR
ALKBH5	uc002ibs.2_3UTR
ALKBH5	uc002ifk.1_3UTR
ALKBH5	uc002igb.2_3UTR
ALKBH5	uc002igc.2_3UTR
ALKBH5	uc002igd.2_3UTR
ALKBH5	uc002iht.2_3UTR
ALKBH5	uc002iia.2_3UTR
ALKBH5	uc002ild.3_3UTR
ALKBH5	uc002ile.3_3UTR
ALKBH5	uc002ilf.3_3UTR
ALKBH5	uc002imz.3_3UTR
ALKBH5	uc002ina.3_3UTR
ALKBH5	uc002inb.3_3UTR
ALKBH5	uc002iom.2_3UTR
ALKBH5	uc002iqt.2_3UTR
ALKBH5	uc002iss.2_3UTR
ALKBH5	uc002ivi.2_3UTR
ALKBH5	uc002ivj.2_3UTR
ALKBH5	uc002iyb.2_5UTR
ALKBH5	uc002iyc.2_5UTR
ALKBH5	uc002jpl.2_3UTR
ALKBH5	uc002jpl.2_5UTR
ALKBH5	uc002jsv.2_3UTR
ALKBH5	uc002jsw.1_5UTR
ALKBH5	uc002jsx.1_5UTR
ALKBH5	uc002jvo.2_3UTR
ALKBH5	uc002jwm.1_5UTR
ALKBH5	uc002kag.2_5UTR
ALKBH5	uc002keg.1_5UTR
ALKBH5	uc002koo.2_5UTR
ALKBH5	uc002krr.2_3UTR
ALKBH5	uc002ldo.2_5UTR
ALKBH5	uc002ldp.2_5UTR
ALKBH5	uc002ldt.2_5UTR
ALKBH5	uc002lgh.2_5UTR
ALKBH5	uc002lgs.2_3UTR
ALKBH5	uc002lgt.2_3UTR
ALKBH5	uc002lic.2_3UTR
ALKBH5	uc002lid.2_3UTR
ALKBH5	uc002llx.2_3UTR
ALKBH5	uc002lpt.2_3UTR
ALKBH5	uc002lqq.1_5UTR
ALKBH5	uc002lru.2_3UTR
ALKBH5	uc002lsl.1_3UTR
ALKBH5	uc002lsl.1_5UTR
ALKBH5	uc002lsm.2_3UTR
ALKBH5	uc002lsm.2_5UTR
ALKBH5	uc002lsn.2_3UTR
ALKBH5	uc002lsn.2_5UTR
ALKBH5	uc002lso.2_3UTR
ALKBH5	uc002lso.2_5UTR
ALKBH5	uc002ltj.2_3UTR
ALKBH5	uc002ltk.2_3UTR
ALKBH5	uc002ltl.1_3UTR
ALKBH5	uc002lvl.2_3UTR
ALKBH5	uc002lvm.2_3UTR
ALKBH5	uc002lwi.1_3UTR
ALKBH5	uc002lze.2_3UTR
ALKBH5	uc002mgh.2_3UTR
ALKBH5	uc002mgi.2_3UTR
ALKBH5	uc002mgj.1_3UTR
ALKBH5	uc002mkb.1_3UTR
ALKBH5	uc002mlm.2_5UTR
ALKBH5	uc002mln.2_5UTR
ALKBH5	uc002mlo.2_5UTR
ALKBH5	uc002mne.2_5UTR
ALKBH5	uc002mnm.2_3UTR
ALKBH5	uc002mnn.2_3UTR
ALKBH5	uc002mno.2_3UTR
ALKBH5	uc002mpk.2_3UTR
ALKBH5	uc002mpl.2_3UTR
ALKBH5	uc002mpm.2_3UTR
ALKBH5	uc002mpn.2_3UTR
ALKBH5	uc002mpo.2_3UTR
ALKBH5	uc002mpp.2_3UTR
ALKBH5	uc002mpq.2_3UTR
ALKBH5	uc002muk.1_5UTR
ALKBH5	uc002muu.2_3UTR
ALKBH5	uc002mvy.1_5UTR
ALKBH5	uc002mwm.2_3UTR
ALKBH5	uc002nar.2_3UTR
ALKBH5	uc002nrx.2_5UTR
ALKBH5	uc002nup.2_3UTR
ALKBH5	uc002obq.1_3UTR
ALKBH5	uc002oeg.3_3UTR
ALKBH5	uc002oeh.3_3UTR
ALKBH5	uc002ola.2_3UTR
ALKBH5	uc002olb.2_3UTR
ALKBH5	uc002olt.1_3UTR
ALKBH5	uc002ooz.2_5UTR
ALKBH5	uc002opk.1_3UTR
ALKBH5	uc002oxa.2_3UTR
ALKBH5	uc002ozm.2_5UTR
ALKBH5	uc002ozn.2_5UTR
ALKBH5	uc002pal.2_3UTR
ALKBH5	uc002pan.1_3UTR
ALKBH5	uc002pbs.1_5UTR
ALKBH5	uc002pbt.1_5UTR
ALKBH5	uc002pdd.1_3UTR
ALKBH5	uc002pde.1_3UTR
ALKBH5	uc002pdf.1_3UTR
ALKBH5	uc002pdg.1_3UTR
ALKBH5	uc002pdh.1_3UTR
ALKBH5	uc002pdi.1_3UTR
ALKBH5	uc002pgc.2_3UTR
ALKBH5	uc002pgd.2_3UTR
ALKBH5	uc002pge.2_3UTR
ALKBH5	uc002pha.1_3UTR
ALKBH5	uc002phb.1_3UTR
ALKBH5	uc002phc.1_3UTR
ALKBH5	uc002phd.1_3UTR
ALKBH5	uc002phz.1_5UTR
ALKBH5	uc002pib.1_5UTR
ALKBH5	uc002ppc.1_3UTR
ALKBH5	uc002ppf.2_3UTR
ALKBH5	uc002pql.3_3UTR
ALKBH5	uc002pqm.3_3UTR
ALKBH5	uc002pqn.3_3UTR
ALKBH5	uc002pte.2_5UTR
ALKBH5	uc002qec.2_3UTR
ALKBH5	uc002qrh.2_5UTR
ALKBH5	uc002qri.2_5UTR
ALKBH5	uc002qrk.1_3UTR
ALKBH5	uc002qrl.2_3UTR
ALKBH5	uc002qrl.2_5UTR
ALKBH5	uc002qsz.2_3UTR
ALKBH5	uc002qta.2_3UTR
ALKBH5	uc002qzu.2_3UTR
ALKBH5	uc002ran.1_3UTR
ALKBH5	uc002rao.1_3UTR
ALKBH5	uc002rkm.2_5UTR
ALKBH5	uc002rmo.2_3UTR
ALKBH5	uc002sbg.2_3UTR
ALKBH5	uc002sbh.2_3UTR
ALKBH5	uc002sbj.2_3UTR
ALKBH5	uc002sbk.2_3UTR
ALKBH5	uc002sdp.2_3UTR
ALKBH5	uc002sdq.2_3UTR
ALKBH5	uc002shw.2_5UTR
ALKBH5	uc002shx.2_5UTR
ALKBH5	uc002shy.2_5UTR
ALKBH5	uc002shz.2_5UTR
ALKBH5	uc002sia.2_5UTR
ALKBH5	uc002srr.2_3UTR
ALKBH5	uc002tep.1_5UTR
ALKBH5	uc002tyg.3_3UTR
ALKBH5	uc002tyh.3_3UTR
ALKBH5	uc002upf.2_3UTR
ALKBH5	uc002upg.2_3UTR
ALKBH5	uc002utg.3_3UTR
ALKBH5	uc002uth.3_3UTR
ALKBH5	uc002uzb.2_3UTR
ALKBH5	uc002vaz.3_3UTR
ALKBH5	uc002vee.3_3UTR
ALKBH5	uc002vgg.2_3UTR
ALKBH5	uc002vru.2_3UTR
ALKBH5	uc002wkd.2_3UTR
ALKBH5	uc002wlu.2_3UTR
ALKBH5	uc002wvk.2_5UTR
ALKBH5	uc002xeb.2_5UTR
ALKBH5	uc002xec.2_5UTR
ALKBH5	uc002xed.2_5UTR
ALKBH5	uc002xee.2_5UTR
ALKBH5	uc002xef.2_5UTR
ALKBH5	uc002xeg.2_5UTR
ALKBH5	uc002xho.3_5UTR
ALKBH5	uc002xki.2_3UTR
ALKBH5	uc002xkk.2_3UTR
ALKBH5	uc002xpl.2_3UTR
ALKBH5	uc002xpm.2_3UTR
ALKBH5	uc002xpn.2_3UTR
ALKBH5	uc002xpo.2_3UTR
ALKBH5	uc002xpp.2_3UTR
ALKBH5	uc002xpq.2_3UTR
ALKBH5	uc002xzt.2_3UTR
ALKBH5	uc002yab.2_3UTR
ALKBH5	uc002yel.2_3UTR
ALKBH5	uc002yem.2_3UTR
ALKBH5	uc002yen.2_3UTR
ALKBH5	uc002yeo.1_3UTR
ALKBH5	uc002ygn.3_3UTR
ALKBH5	uc002yrn.2_3UTR
ALKBH5	uc002ytd.2_3UTR
ALKBH5	uc002yth.3_3UTR
ALKBH5	uc002yxp.2_5UTR
ALKBH5	uc002yxq.2_5UTR
ALKBH5	uc002yzy.3_3UTR
ALKBH5	uc002yzz.3_3UTR
ALKBH5	uc002zaa.3_3UTR
ALKBH5	uc002zab.3_3UTR
ALKBH5	uc002zjf.2_5UTR
ALKBH5	uc002zjg.1_5UTR
ALKBH5	uc002zrl.1_5UTR
ALKBH5	uc002zrm.1_5UTR
ALKBH5	uc002zrn.1_5UTR
ALKBH5	uc003aed.2_3UTR
ALKBH5	uc003aet.2_3UTR
ALKBH5	uc003aev.2_3UTR
ALKBH5	uc003aew.2_3UTR
ALKBH5	uc003aex.2_3UTR
ALKBH5	uc003aey.2_3UTR
ALKBH5	uc003aez.2_3UTR
ALKBH5	uc003akj.2_5UTR
ALKBH5	uc003akk.2_5UTR
ALKBH5	uc003anw.1_3UTR
ALKBH5	uc003aty.2_3UTR
ALKBH5	uc003avl.1_5UTR
ALKBH5	uc003avw.3_3UTR
ALKBH5	uc003avx.3_3UTR
ALKBH5	uc003avy.3_3UTR
ALKBH5	uc003awh.1_3UTR
ALKBH5	uc003awi.1_3UTR
ALKBH5	uc003azr.2_3UTR
ALKBH5	uc003azs.2_3UTR
ALKBH5	uc003azt.2_3UTR
ALKBH5	uc003azu.2_3UTR
ALKBH5	uc003bae.2_5UTR
ALKBH5	uc003bbj.2_3UTR
ALKBH5	uc003bdm.1_3UTR
ALKBH5	uc003bmm.2_3UTR
ALKBH5	uc003bmn.2_3UTR
ALKBH5	uc003btt.3_3UTR
ALKBH5	uc003bvc.2_3UTR
ALKBH5	uc003bvd.2_3UTR
ALKBH5	uc003bxf.3_3UTR
ALKBH5	uc003bzl.2_3UTR
ALKBH5	uc003ccn.2_3UTR
ALKBH5	uc003ccp.2_3UTR
ALKBH5	uc003ccq.2_3UTR
ALKBH5	uc003ccr.2_3UTR
ALKBH5	uc003cfa.1_3UTR
ALKBH5	uc003cgk.2_3UTR
ALKBH5	uc003cit.2_3UTR
ALKBH5	uc003ciu.2_3UTR
ALKBH5	uc003csh.1_3UTR
ALKBH5	uc003csi.1_3UTR
ALKBH5	uc003czz.1_5UTR
ALKBH5	uc003ddk.2_3UTR
ALKBH5	uc003ddl.2_3UTR
ALKBH5	uc003elb.2_5UTR
ALKBH5	uc003eoh.2_5UTR
ALKBH5	uc003epp.3_3UTR
ALKBH5	uc003epr.2_3UTR
ALKBH5	uc003fbe.2_5UTR
ALKBH5	uc003fbg.2_5UTR
ALKBH5	uc003fbi.1_5UTR
ALKBH5	uc003fnq.2_5UTR
ALKBH5	uc003fpt.2_5UTR
ALKBH5	uc003fpu.2_5UTR
ALKBH5	uc003fvz.3_3UTR
ALKBH5	uc003fwa.3_3UTR
ALKBH5	uc003fwm.3_3UTR
ALKBH5	uc003fwn.3_3UTR
ALKBH5	uc003fxp.2_5UTR
ALKBH5	uc003gic.2_3UTR
ALKBH5	uc003gjn.2_3UTR
ALKBH5	uc003gjo.2_3UTR
ALKBH5	uc003gth.3_3UTR
ALKBH5	uc003guq.3_3UTR
ALKBH5	uc003gus.3_3UTR
ALKBH5	uc003gut.3_3UTR
ALKBH5	uc003guu.3_3UTR
ALKBH5	uc003hjs.2_3UTR
ALKBH5	uc003hjt.2_3UTR
ALKBH5	uc003hml.1_5UTR
ALKBH5	uc003hql.1_3UTR
ALKBH5	uc003hqm.1_3UTR
ALKBH5	uc003hqn.1_3UTR
ALKBH5	uc003hyg.2_3UTR
ALKBH5	uc003hyh.2_3UTR
ALKBH5	uc003ihw.2_3UTR
ALKBH5	uc003ita.3_3UTR
ALKBH5	uc003itb.2_3UTR
ALKBH5	uc003itc.2_3UTR
ALKBH5	uc003jds.2_3UTR
ALKBH5	uc003jdt.2_3UTR
ALKBH5	uc003jdu.2_3UTR
ALKBH5	uc003jdv.2_3UTR
ALKBH5	uc003jet.1_3UTR
ALKBH5	uc003jeu.1_3UTR
ALKBH5	uc003jeu.1_5UTR
ALKBH5	uc003jks.2_5UTR
ALKBH5	uc003jlo.2_3UTR
ALKBH5	uc003jlp.2_3UTR
ALKBH5	uc003jvm.2_3UTR
ALKBH5	uc003kqh.2_3UTR
ALKBH5	uc003krd.2_5UTR
ALKBH5	uc003ksf.1_3UTR
ALKBH5	uc003ksg.2_3UTR
ALKBH5	uc003ksh.2_3UTR
ALKBH5	uc003ksi.2_3UTR
ALKBH5	uc003kud.1_3UTR
ALKBH5	uc003kyo.2_3UTR
ALKBH5	uc003kzt.2_3UTR
ALKBH5	uc003kzu.2_3UTR
ALKBH5	uc003kzv.1_3UTR
ALKBH5	uc003lbt.2_3UTR
ALKBH5	uc003lcc.1_5UTR
ALKBH5	uc003ldt.2_5UTR
ALKBH5	uc003ldy.2_5UTR
ALKBH5	uc003leb.2_5UTR
ALKBH5	uc003lec.2_5UTR
ALKBH5	uc003lvo.2_3UTR
ALKBH5	uc003lvp.2_3UTR
ALKBH5	uc003lvu.2_3UTR
ALKBH5	uc003lvv.2_3UTR
ALKBH5	uc003lvw.2_3UTR
ALKBH5	uc003lwp.2_5UTR
ALKBH5	uc003lxf.1_3UTR
ALKBH5	uc003lzb.2_3UTR
ALKBH5	uc003mcn.1_3UTR
ALKBH5	uc003mco.1_3UTR
ALKBH5	uc003mda.2_3UTR
ALKBH5	uc003mej.3_3UTR
ALKBH5	uc003mke.3_3UTR
ALKBH5	uc003mkf.3_3UTR
ALKBH5	uc003mkg.3_3UTR
ALKBH5	uc003mkg.3_5UTR
ALKBH5	uc003mkh.3_3UTR
ALKBH5	uc003mnh.1_5UTR
ALKBH5	uc003mni.1_5UTR
ALKBH5	uc003mnj.1_5UTR
ALKBH5	uc003mnk.1_5UTR
ALKBH5	uc003mnl.1_5UTR
ALKBH5	uc003muj.2_5UTR
ALKBH5	uc003mvv.2_3UTR
ALKBH5	uc003mxv.2_3UTR
ALKBH5	uc003mxw.2_3UTR
ALKBH5	uc003mxz.2_3UTR
ALKBH5	uc003ncr.1_5UTR
ALKBH5	uc003ooc.2_3UTR
ALKBH5	uc003ovm.1_5UTR
ALKBH5	uc003pan.1_3UTR
ALKBH5	uc003phd.2_3UTR
ALKBH5	uc003phe.2_3UTR
ALKBH5	uc003phf.2_3UTR
ALKBH5	uc003phg.2_3UTR
ALKBH5	uc003phh.2_3UTR
ALKBH5	uc003phi.2_3UTR
ALKBH5	uc003phj.2_3UTR
ALKBH5	uc003phk.2_3UTR
ALKBH5	uc003pku.2_3UTR
ALKBH5	uc003pkv.2_3UTR
ALKBH5	uc003pkw.2_3UTR
ALKBH5	uc003pkx.2_3UTR
ALKBH5	uc003pky.2_3UTR
ALKBH5	uc003pqg.1_3UTR
ALKBH5	uc003ptd.2_3UTR
ALKBH5	uc003pte.2_3UTR
ALKBH5	uc003ptf.2_3UTR
ALKBH5	uc003pyz.2_3UTR
ALKBH5	uc003pza.2_3UTR
ALKBH5	uc003pzb.2_3UTR
ALKBH5	uc003pzc.2_3UTR
ALKBH5	uc003qdy.1_3UTR
ALKBH5	uc003qoh.2_3UTR
ALKBH5	uc003qsl.2_3UTR
ALKBH5	uc003qso.2_3UTR
ALKBH5	uc003qxb.2_3UTR
ALKBH5	uc003sjf.2_3UTR
ALKBH5	uc003sjg.2_3UTR
ALKBH5	uc003sji.2_3UTR
ALKBH5	uc003sjj.1_3UTR
ALKBH5	uc003sjk.2_3UTR
ALKBH5	uc003sjl.1_3UTR
ALKBH5	uc003sxr.3_3UTR
ALKBH5	uc003sxr.3_5UTR
ALKBH5	uc003sxs.3_3UTR
ALKBH5	uc003sxs.3_5UTR
ALKBH5	uc003szb.1_3UTR
ALKBH5	uc003thy.2_3UTR
ALKBH5	uc003tjo.3_3UTR
ALKBH5	uc003tjp.3_3UTR
ALKBH5	uc003tjq.3_3UTR
ALKBH5	uc003tjr.3_3UTR
ALKBH5	uc003tle.2_5UTR
ALKBH5	uc003tlh.2_5UTR
ALKBH5	uc003upj.2_3UTR
ALKBH5	uc003url.1_3UTR
ALKBH5	uc003url.1_5UTR
ALKBH5	uc003urm.1_3UTR
ALKBH5	uc003urm.1_5UTR
ALKBH5	uc003uro.1_3UTR
ALKBH5	uc003usz.1_5UTR
ALKBH5	uc003uta.1_5UTR
ALKBH5	uc003uum.1_3UTR
ALKBH5	uc003vck.2_5UTR
ALKBH5	uc003vgn.2_5UTR
ALKBH5	uc003vif.1_3UTR
ALKBH5	uc003vig.1_3UTR
ALKBH5	uc003vih.2_3UTR
ALKBH5	uc003vop.1_3UTR
ALKBH5	uc003voq.1_3UTR
ALKBH5	uc003vsx.2_3UTR
ALKBH5	uc003vux.2_3UTR
ALKBH5	uc003vux.2_5UTR
ALKBH5	uc003vuy.2_3UTR
ALKBH5	uc003vuy.2_5UTR
ALKBH5	uc003vva.2_3UTR
ALKBH5	uc003xcs.1_3UTR
ALKBH5	uc003xct.2_3UTR
ALKBH5	uc003xcu.2_3UTR
ALKBH5	uc003xcv.2_3UTR
ALKBH5	uc003xgi.2_3UTR
ALKBH5	uc003xnu.2_3UTR
ALKBH5	uc003xnv.2_3UTR
ALKBH5	uc003xnw.2_3UTR
ALKBH5	uc003xso.1_5UTR
ALKBH5	uc003yav.2_3UTR
ALKBH5	uc003yjs.1_5UTR
ALKBH5	uc003yjt.1_5UTR
ALKBH5	uc003ykn.2_3UTR
ALKBH5	uc003ykx.2_3UTR
ALKBH5	uc003yky.2_3UTR
ALKBH5	uc003zdk.1_3UTR
ALKBH5	uc003zdl.1_3UTR
ALKBH5	uc003zdo.2_3UTR
ALKBH5	uc003zld.2_3UTR
ALKBH5	uc003zle.2_3UTR
ALKBH5	uc003zlf.2_3UTR
ALKBH5	uc003ztn.1_3UTR
ALKBH5	uc003zto.1_3UTR
ALKBH5	uc003ztp.1_3UTR
ALKBH5	uc003ztq.1_3UTR
ALKBH5	uc003ztt.2_3UTR
ALKBH5	uc003zvd.2_5UTR
ALKBH5	uc003zxh.1_5UTR
ALKBH5	uc003zzh.2_3UTR
ALKBH5	uc003zzi.2_3UTR
ALKBH5	uc003zzj.2_3UTR
ALKBH5	uc003zzk.2_3UTR
ALKBH5	uc003zzl.2_3UTR
ALKBH5	uc003zzm.2_3UTR
ALKBH5	uc004akd.2_3UTR
ALKBH5	uc004ake.2_3UTR
ALKBH5	uc004akv.1_5UTR
ALKBH5	uc004apy.2_3UTR
ALKBH5	uc004apz.2_3UTR
ALKBH5	uc004ars.1_5UTR
ALKBH5	uc004avg.3_3UTR
ALKBH5	uc004awf.2_5UTR
ALKBH5	uc004awg.2_5UTR
ALKBH5	uc004bby.2_3UTR
ALKBH5	uc004bym.2_5UTR
ALKBH5	uc004cfv.3_3UTR
ALKBH5	uc004cfw.3_3UTR
ALKBH5	uc004cfx.3_3UTR
ALKBH5	uc004cfy.2_5UTR
ALKBH5	uc004cgu.2_5UTR
ALKBH5	uc004cgy.2_5UTR
ALKBH5	uc004cin.2_5UTR
ALKBH5	uc004cio.2_5UTR
ALKBH5	uc004cip.3_5UTR
ALKBH5	uc004ciq.3_5UTR
ALKBH5	uc004cos.3_3UTR
ALKBH5	uc004cou.3_3UTR
ALKBH5	uc004cov.3_3UTR
ALKBH5	uc004cox.3_3UTR
ALKBH5	uc004coy.2_3UTR
ALKBH5	uc004coz.1_3UTR
ALKBH5	uc004cxs.1_3UTR
ALKBH5	uc004cxt.2_3UTR
ALKBH5	uc004cxu.2_3UTR
ALKBH5	uc004cyk.3_5UTR
ALKBH5	uc004dau.2_3UTR
ALKBH5	uc004dav.2_3UTR
ALKBH5	uc004dba.3_3UTR
ALKBH5	uc004dfg.2_3UTR
ALKBH5	uc004dgx.2_3UTR
ALKBH5	uc004dgy.2_3UTR
ALKBH5	uc004dla.1_3UTR
ALKBH5	uc004dlb.1_3UTR
ALKBH5	uc004dlc.1_3UTR
ALKBH5	uc004dzq.2_5UTR
ALKBH5	uc004eae.2_3UTR
ALKBH5	uc004ebm.1_5UTR
ALKBH5	uc004ebu.2_3UTR
ALKBH5	uc004ebw.2_3UTR
ALKBH5	uc004eeu.3_5UTR
ALKBH5	uc004ega.1_3UTR
ALKBH5	uc004eqs.2_3UTR
ALKBH5	uc004eye.1_5UTR
ALKBH5	uc004fac.1_5UTR
ALKBH5	uc004fep.2_3UTR
ALKBH5	uc004feq.2_3UTR
ALKBH5	uc004fer.2_3UTR
ALKBH5	uc004fkx.2_3UTR
ALKBH5	uc004fky.2_3UTR
ALKBH5	uc004fkz.2_3UTR
ALKBH5	uc004fla.2_3UTR
ALKBH5	uc004flb.2_3UTR
ALKBH5	uc004flc.3_3UTR
ALKBH5	uc009vjw.2_5UTR
ALKBH5	uc009vky.2_3UTR
ALKBH5	uc009vmi.1_5UTR
ALKBH5	uc009vmj.1_5UTR
ALKBH5	uc009vmk.1_5UTR
ALKBH5	uc009vml.1_5UTR
ALKBH5	uc009vmm.1_5UTR
ALKBH5	uc009vsl.1_3UTR
ALKBH5	uc009vsy.2_5UTR
ALKBH5	uc009vtj.1_3UTR
ALKBH5	uc009vuy.2_3UTR
ALKBH5	uc009vva.1_3UTR
ALKBH5	uc009vve.2_5UTR
ALKBH5	uc009vvk.1_3UTR
ALKBH5	uc009vyf.1_5UTR
ALKBH5	uc009way.2_3UTR
ALKBH5	uc009wco.2_3UTR
ALKBH5	uc009wdc.2_3UTR
ALKBH5	uc009wdd.2_3UTR
ALKBH5	uc009wfy.2_5UTR
ALKBH5	uc009wiu.1_3UTR
ALKBH5	uc009wlp.2_3UTR
ALKBH5	uc009wmv.1_5UTR
ALKBH5	uc009wos.1_3UTR
ALKBH5	uc009wos.1_5UTR
ALKBH5	uc009wri.2_5UTR
ALKBH5	uc009wrl.1_5UTR
ALKBH5	uc009wsd.2_3UTR
ALKBH5	uc009wse.2_3UTR
ALKBH5	uc009wsf.2_3UTR
ALKBH5	uc009wsg.2_3UTR
ALKBH5	uc009wyd.2_5UTR
ALKBH5	uc009wyj.2_5UTR
ALKBH5	uc009wyk.2_5UTR
ALKBH5	uc009xdt.1_5UTR
ALKBH5	uc009xev.2_3UTR
ALKBH5	uc009xfw.2_3UTR
ALKBH5	uc009xkw.1_5UTR
ALKBH5	uc009xkx.1_3UTR
ALKBH5	uc009xrj.1_5UTR
ALKBH5	uc009xtf.1_3UTR
ALKBH5	uc009xvw.1_3UTR
ALKBH5	uc009xwh.2_5UTR
ALKBH5	uc009xwt.2_5UTR
ALKBH5	uc009xxa.2_3UTR
ALKBH5	uc009ycu.2_3UTR
ALKBH5	uc009ygf.2_3UTR
ALKBH5	uc009ykt.2_3UTR
ALKBH5	uc009yoy.2_3UTR
ALKBH5	uc009yxc.2_3UTR
ALKBH5	uc009zbh.2_5UTR
ALKBH5	uc009zea.2_3UTR
ALKBH5	uc009zeb.2_3UTR
ALKBH5	uc009zng.2_3UTR
ALKBH5	uc009znh.2_3UTR
ALKBH5	uc009zni.2_3UTR
ALKBH5	uc009zox.2_5UTR
ALKBH5	uc009zqm.1_5UTR
ALKBH5	uc009zqw.2_5UTR
ALKBH5	uc009zqx.2_5UTR
ALKBH5	uc009zri.2_5UTR
ALKBH5	uc009zsr.2_5UTR
ALKBH5	uc009zwv.1_3UTR
ALKBH5	uc010afo.2_5UTR
ALKBH5	uc010atp.1_5UTR
ALKBH5	uc010awr.1_3UTR
ALKBH5	uc010awr.1_5UTR
ALKBH5	uc010bkc.1_5UTR
ALKBH5	uc010bnl.2_5UTR
ALKBH5	uc010bnm.1_5UTR
ALKBH5	uc010brf.2_5UTR
ALKBH5	uc010brn.1_3UTR
ALKBH5	uc010bsn.2_3UTR
ALKBH5	uc010buw.2_5UTR
ALKBH5	uc010bvz.1_5UTR
ALKBH5	uc010cgy.2_3UTR
ALKBH5	uc010ckb.1_3UTR
ALKBH5	uc010cpd.2_3UTR
ALKBH5	uc010ctw.1_3UTR
ALKBH5	uc010cxx.2_3UTR
ALKBH5	uc010cxy.2_3UTR
ALKBH5	uc010czs.2_3UTR
ALKBH5	uc010czt.2_3UTR
ALKBH5	uc010dbj.2_3UTR
ALKBH5	uc010dho.2_3UTR
ALKBH5	uc010dka.1_3UTR
ALKBH5	uc010dkb.1_3UTR
ALKBH5	uc010dkc.1_3UTR
ALKBH5	uc010dqv.2_3UTR
ALKBH5	uc010dsn.2_3UTR
ALKBH5	uc010dsw.1_5UTR
ALKBH5	uc010duf.2_3UTR
ALKBH5	uc010dwp.2_5UTR
ALKBH5	uc010dwq.2_5UTR
ALKBH5	uc010dzl.2_5UTR
ALKBH5	uc010edl.1_3UTR
ALKBH5	uc010ejs.2_5UTR
ALKBH5	uc010ekw.2_3UTR
ALKBH5	uc010ekx.2_3UTR
ALKBH5	uc010eur.2_3UTR
ALKBH5	uc010ewy.2_3UTR
ALKBH5	uc010ewz.2_3UTR
ALKBH5	uc010exg.1_3UTR
ALKBH5	uc010fbe.2_5UTR
ALKBH5	uc010fcl.2_3UTR
ALKBH5	uc010fjm.1_5UTR
ALKBH5	uc010fur.2_3UTR
ALKBH5	uc010fus.2_3UTR
ALKBH5	uc010gbd.1_3UTR
ALKBH5	uc010gmh.2_3UTR
ALKBH5	uc010gml.2_3UTR
ALKBH5	uc010gmm.1_3UTR
ALKBH5	uc010gph.1_5UTR
ALKBH5	uc010gpk.1_5UTR
ALKBH5	uc010gqj.1_5UTR
ALKBH5	uc010gwr.2_5UTR
ALKBH5	uc010gxm.2_5UTR
ALKBH5	uc010gxp.2_3UTR
ALKBH5	uc010gxq.1_3UTR
ALKBH5	uc010gxr.1_3UTR
ALKBH5	uc010gyk.2_3UTR
ALKBH5	uc010hib.1_5UTR
ALKBH5	uc010hlk.1_5UTR
ALKBH5	uc010hsw.1_5UTR
ALKBH5	uc010hxz.1_5UTR
ALKBH5	uc010hzy.2_3UTR
ALKBH5	uc010iae.2_3UTR
ALKBH5	uc010ifn.2_3UTR
ALKBH5	uc010ije.2_3UTR
ALKBH5	uc010ikj.1_3UTR
ALKBH5	uc010ivf.2_3UTR
ALKBH5	uc010ivs.1_5UTR
ALKBH5	uc010iwy.2_5UTR
ALKBH5	uc010ixb.2_3UTR
ALKBH5	uc010jcc.2_3UTR
ALKBH5	uc010jdb.1_3UTR
ALKBH5	uc010jhz.2_5UTR
ALKBH5	uc010jif.2_3UTR
ALKBH5	uc010jig.2_3UTR
ALKBH5	uc010jls.2_5UTR
ALKBH5	uc010jnz.2_3UTR
ALKBH5	uc010jwo.1_5UTR
ALKBH5	uc010jys.1_5UTR
ALKBH5	uc010kdn.2_3UTR
ALKBH5	uc010kxt.2_3UTR
ALKBH5	uc010kyh.1_5UTR
ALKBH5	uc010lge.1_3UTR
ALKBH5	uc010lge.1_5UTR
ALKBH5	uc010lgf.1_3UTR
ALKBH5	uc010lgf.1_5UTR
ALKBH5	uc010lju.2_5UTR
ALKBH5	uc010lkd.1_3UTR
ALKBH5	uc010lke.1_3UTR
ALKBH5	uc010lkf.1_3UTR
ALKBH5	uc010lmv.2_5UTR
ALKBH5	uc010ltl.2_3UTR
ALKBH5	uc010ltn.2_3UTR
ALKBH5	uc010ltq.2_3UTR
ALKBH5	uc010mqj.2_3UTR
ALKBH5	uc010mqk.2_3UTR
ALKBH5	uc010mrg.2_5UTR
ALKBH5	uc010myl.2_5UTR
ALKBH5	uc010nat.2_3UTR
ALKBH5	uc010nfv.2_3UTR
ALKBH5	uc010nuy.2_3UTR
ALKBH5	uc010obq.1_5UTR
ALKBH5	uc010ofe.1_3UTR
ALKBH5	uc010ofy.1_3UTR
ALKBH5	uc010ohf.1_3UTR
ALKBH5	uc010ohw.1_5UTR
ALKBH5	uc010oif.1_5UTR
ALKBH5	uc010opf.1_3UTR
ALKBH5	uc010opg.1_3UTR
ALKBH5	uc010osb.1_3UTR
ALKBH5	uc010osw.1_3UTR
ALKBH5	uc010ows.1_5UTR
ALKBH5	uc010pbt.1_5UTR
ALKBH5	uc010pdb.1_5UTR
ALKBH5	uc010pdc.1_5UTR
ALKBH5	uc010pdd.1_5UTR
ALKBH5	uc010phr.1_3UTR
ALKBH5	uc010plf.1_3UTR
ALKBH5	uc010ppj.1_3UTR
ALKBH5	uc010ppk.1_3UTR
ALKBH5	uc010ptf.1_3UTR
ALKBH5	uc010puf.1_5UTR
ALKBH5	uc010puk.1_5UTR
ALKBH5	uc010pum.1_5UTR
ALKBH5	uc010qav.1_3UTR
ALKBH5	uc010qii.1_3UTR
ALKBH5	uc010qir.1_5UTR
ALKBH5	uc010qko.1_5UTR
ALKBH5	uc010qlo.1_5UTR
ALKBH5	uc010qot.1_3UTR
ALKBH5	uc010qoy.1_3UTR
ALKBH5	uc010qqf.1_5UTR
ALKBH5	uc010qvr.1_3UTR
ALKBH5	uc010rfo.1_3UTR
ALKBH5	uc010rnb.1_3UTR
ALKBH5	uc010rog.1_3UTR
ALKBH5	uc010roh.1_3UTR
ALKBH5	uc010rtc.1_5UTR
ALKBH5	uc010rtd.1_5UTR
ALKBH5	uc010shw.1_5UTR
ALKBH5	uc010sks.1_3UTR
ALKBH5	uc010skt.1_3UTR
ALKBH5	uc010sli.1_3UTR
ALKBH5	uc010sml.1_3UTR
ALKBH5	uc010sog.1_3UTR
ALKBH5	uc010sty.1_3UTR
ALKBH5	uc010stz.1_3UTR
ALKBH5	uc010sys.1_3UTR
ALKBH5	uc010tie.1_3UTR
ALKBH5	uc010tjj.1_3UTR
ALKBH5	uc010tjk.1_3UTR
ALKBH5	uc010tjl.1_3UTR
ALKBH5	uc010tyq.1_3UTR
ALKBH5	uc010uiu.1_5UTR
ALKBH5	uc010ujk.1_3UTR
ALKBH5	uc010uju.1_5UTR
ALKBH5	uc010umf.1_3UTR
ALKBH5	uc010umg.1_3UTR
ALKBH5	uc010umh.1_3UTR
ALKBH5	uc010upv.1_3UTR
ALKBH5	uc010uyw.1_5UTR
ALKBH5	uc010vcp.1_3UTR
ALKBH5	uc010vja.1_5UTR
ALKBH5	uc010vqh.1_5UTR
ALKBH5	uc010vqi.1_5UTR
ALKBH5	uc010vvi.1_3UTR
ALKBH5	uc010vvj.1_3UTR
ALKBH5	uc010vwg.1_3UTR
ALKBH5	uc010vwh.1_3UTR
ALKBH5	uc010vwi.1_3UTR
ALKBH5	uc010vwj.1_3UTR
ALKBH5	uc010vwk.1_3UTR
ALKBH5	uc010wet.1_5UTR
ALKBH5	uc010wgq.1_5UTR
ALKBH5	uc010whd.1_3UTR
ALKBH5	uc010wix.1_3UTR
ALKBH5	uc010wiy.1_3UTR
ALKBH5	uc010wkp.1_3UTR
ALKBH5	uc010wle.1_3UTR
ALKBH5	uc010wlf.1_3UTR
ALKBH5	uc010wtj.1_3UTR
ALKBH5	uc010wtt.1_3UTR
ALKBH5	uc010wzr.1_5UTR
ALKBH5	uc010xdz.1_5UTR
ALKBH5	uc010xea.1_3UTR
ALKBH5	uc010xli.1_3UTR
ALKBH5	uc010xmn.1_5UTR
ALKBH5	uc010xmw.1_5UTR
ALKBH5	uc010xth.1_3UTR
ALKBH5	uc010xti.1_3UTR
ALKBH5	uc010xxb.1_5UTR
ALKBH5	uc010xxc.1_5UTR
ALKBH5	uc010xxs.1_3UTR
ALKBH5	uc010xxt.1_3UTR
ALKBH5	uc010xyf.1_5UTR
ALKBH5	uc010xyg.1_5UTR
ALKBH5	uc010xyk.1_3UTR
ALKBH5	uc010xzs.1_3UTR
ALKBH5	uc010yba.1_3UTR
ALKBH5	uc010yhs.1_5UTR
ALKBH5	uc010yjd.1_3UTR
ALKBH5	uc010ypn.1_3UTR
ALKBH5	uc010yqg.1_3UTR
ALKBH5	uc010yyc.1_5UTR
ALKBH5	uc010zby.1_3UTR
ALKBH5	uc010zfs.1_3UTR
ALKBH5	uc010zft.1_3UTR
ALKBH5	uc010zgp.1_3UTR
ALKBH5	uc010zqt.1_3UTR
ALKBH5	uc010zvm.1_5UTR
ALKBH5	uc010zvn.1_5UTR
ALKBH5	uc010zwg.1_3UTR
ALKBH5	uc011aas.1_3UTR
ALKBH5	uc011aat.1_3UTR
ALKBH5	uc011adv.1_3UTR
ALKBH5	uc011ahk.1_5UTR
ALKBH5	uc011aln.1_5UTR
ALKBH5	uc011anz.1_3UTR
ALKBH5	uc011aoa.1_3UTR
ALKBH5	uc011aoz.1_3UTR
ALKBH5	uc011aut.1_3UTR
ALKBH5	uc011auu.1_3UTR
ALKBH5	uc011avl.1_3UTR
ALKBH5	uc011awi.1_3UTR
ALKBH5	uc011awj.1_3UTR
ALKBH5	uc011bei.1_3UTR
ALKBH5	uc011bft.1_3UTR
ALKBH5	uc011bks.1_5UTR
ALKBH5	uc011blo.1_5UTR
ALKBH5	uc011blp.1_5UTR
ALKBH5	uc011bor.1_5UTR
ALKBH5	uc011btr.1_3UTR
ALKBH5	uc011bud.1_5UTR
ALKBH5	uc011buf.1_5UTR
ALKBH5	uc011buw.1_5UTR
ALKBH5	uc011byq.1_3UTR
ALKBH5	uc011cbs.1_3UTR
ALKBH5	uc011cbt.1_3UTR
ALKBH5	uc011cdb.1_3UTR
ALKBH5	uc011cfg.1_3UTR
ALKBH5	uc011ckc.1_3UTR
ALKBH5	uc011cmk.1_3UTR
ALKBH5	uc011cmu.1_3UTR
ALKBH5	uc011cmv.1_3UTR
ALKBH5	uc011cwa.1_3UTR
ALKBH5	uc011cwf.1_3UTR
ALKBH5	uc011cxb.1_3UTR
ALKBH5	uc011czw.1_3UTR
ALKBH5	uc011czx.1_3UTR
ALKBH5	uc011dcu.1_5UTR
ALKBH5	uc011ddf.1_3UTR
ALKBH5	uc011ddg.1_3UTR
ALKBH5	uc011ddh.1_3UTR
ALKBH5	uc011ddi.1_3UTR
ALKBH5	uc011ddj.1_3UTR
ALKBH5	uc011del.1_3UTR
ALKBH5	uc011dgn.1_3UTR
ALKBH5	uc011dhk.1_5UTR
ALKBH5	uc011dhl.1_5UTR
ALKBH5	uc011djf.1_5UTR
ALKBH5	uc011djg.1_5UTR
ALKBH5	uc011dnq.1_5UTR
ALKBH5	uc011dtt.1_5UTR
ALKBH5	uc011dwu.1_3UTR
ALKBH5	uc011eap.1_3UTR
ALKBH5	uc011ebq.1_3UTR
ALKBH5	uc011jvp.1_3UTR
ALKBH5	uc011jvq.1_3UTR
ALKBH5	uc011jvr.1_3UTR
ALKBH5	uc011kbm.1_3UTR
ALKBH5	uc011kbn.1_3UTR
ALKBH5	uc011kbo.1_3UTR
ALKBH5	uc011kbp.1_3UTR
ALKBH5	uc011kbq.1_3UTR
ALKBH5	uc011kbr.1_3UTR
ALKBH5	uc011kbs.1_3UTR
ALKBH5	uc011kgj.1_3UTR
ALKBH5	uc011kpb.1_5UTR
ALKBH5	uc011kqa.1_3UTR
ALKBH5	uc011kqs.1_3UTR
ALKBH5	uc011kqt.1_3UTR
ALKBH5	uc011kyt.1_3UTR
ALKBH5	uc011kyu.1_3UTR
ALKBH5	uc011kyv.1_3UTR
ALKBH5	uc011kzd.1_5UTR
ALKBH5	uc011kzq.1_3UTR
ALKBH5	uc011lap.1_3UTR
ALKBH5	uc011lbb.1_3UTR
ALKBH5	uc011lhd.1_5UTR
ALKBH5	uc011loc.1_3UTR
ALKBH5	uc011lod.1_3UTR
ALKBH5	uc011loe.1_3UTR
ALKBH5	uc011mfh.1_5UTR
ALKBH5	uc011mfi.1_3UTR
ALKBH5	uc011mkt.1_3UTR
ALKBH5	uc011moc.1_5UTR
ALKBH5	uc011mqb.1_3UTR
ALKBH5	uc011msw.1_5UTR
ALKBH5	uc011msx.1_5UTR
ALKBH5	uc011mtl.1_3UTR
BRF1	uc002yxa.2_3UTR
BRF1	uc002yxb.2_3UTR
BRF1	uc002yxc.3_3UTR
BRF1	uc010gnv.2_3UTR
BRF1	uc010gnw.2_3UTR
BRF1	uc010gnx.2_3UTR
BRF1	uc011aek.1_3UTR
BRF1	uc011ael.1_3UTR
BRF1	uc011aem.1_3UTR
C17ORF85	uc001adg.2_5UTR
C17ORF85	uc001als.1_5UTR
C17ORF85	uc001alt.1_5UTR
C17ORF85	uc001anx.2_5UTR
C17ORF85	uc001api.1_3UTR
C17ORF85	uc001apj.1_3UTR
C17ORF85	uc001apj.1_5UTR
C17ORF85	uc001apk.1_3UTR
C17ORF85	uc001apk.1_5UTR
C17ORF85	uc001apl.1_3UTR
C17ORF85	uc001apl.1_5UTR
C17ORF85	uc001art.2_5UTR
C17ORF85	uc001axl.3_5UTR
C17ORF85	uc001azb.1_5UTR
C17ORF85	uc001azc.1_5UTR
C17ORF85	uc001bdi.3_3UTR
C17ORF85	uc001bnd.1_5UTR
C17ORF85	uc001bnp.1_3UTR
C17ORF85	uc001bof.1_3UTR
C17ORF85	uc001bpv.1_3UTR
C17ORF85	uc001bpz.2_3UTR
C17ORF85	uc001bqk.2_5UTR
C17ORF85	uc001bql.2_5UTR
C17ORF85	uc001bqm.2_5UTR
C17ORF85	uc001bqn.2_5UTR
C17ORF85	uc001bqo.2_5UTR
C17ORF85	uc001bqq.1_5UTR
C17ORF85	uc001bqr.2_5UTR
C17ORF85	uc001bro.2_3UTR
C17ORF85	uc001bsl.1_5UTR
C17ORF85	uc001bvg.3_5UTR
C17ORF85	uc001bvj.2_5UTR
C17ORF85	uc001bvy.1_5UTR
C17ORF85	uc001byp.2_5UTR
C17ORF85	uc001byq.2_5UTR
C17ORF85	uc001byr.2_5UTR
C17ORF85	uc001byt.2_3UTR
C17ORF85	uc001byu.2_3UTR
C17ORF85	uc001cbf.1_5UTR
C17ORF85	uc001cbu.2_5UTR
C17ORF85	uc001cbv.1_5UTR
C17ORF85	uc001cdg.2_3UTR
C17ORF85	uc001cdh.2_3UTR
C17ORF85	uc001cdl.2_5UTR
C17ORF85	uc001cdm.2_5UTR
C17ORF85	uc001cfx.3_5UTR
C17ORF85	uc001cfy.3_5UTR
C17ORF85	uc001cfz.2_5UTR
C17ORF85	uc001cmj.1_3UTR
C17ORF85	uc001cmk.1_3UTR
C17ORF85	uc001cse.1_5UTR
C17ORF85	uc001csf.2_5UTR
C17ORF85	uc001csx.2_3UTR
C17ORF85	uc001ctw.3_5UTR
C17ORF85	uc001cuc.2_5UTR
C17ORF85	uc001czp.2_3UTR
C17ORF85	uc001dih.3_5UTR
C17ORF85	uc001dkw.2_5UTR
C17ORF85	uc001dkx.3_5UTR
C17ORF85	uc001doe.2_5UTR
C17ORF85	uc001dof.2_5UTR
C17ORF85	uc001dpe.2_3UTR
C17ORF85	uc001dph.2_5UTR
C17ORF85	uc001dpi.3_5UTR
C17ORF85	uc001dpj.3_5UTR
C17ORF85	uc001dsp.1_5UTR
C17ORF85	uc001dsq.1_5UTR
C17ORF85	uc001dsu.2_5UTR
C17ORF85	uc001dwo.1_3UTR
C17ORF85	uc001dww.1_5UTR
C17ORF85	uc001dwy.1_5UTR
C17ORF85	uc001dyz.1_5UTR
C17ORF85	uc001ecg.2_5UTR
C17ORF85	uc001efh.3_3UTR
C17ORF85	uc001efj.2_5UTR
C17ORF85	uc001enm.1_3UTR
C17ORF85	uc001enn.3_3UTR
C17ORF85	uc001eum.3_5UTR
C17ORF85	uc001fcm.1_3UTR
C17ORF85	uc001fcn.1_3UTR
C17ORF85	uc001fco.1_3UTR
C17ORF85	uc001fcp.2_3UTR
C17ORF85	uc001fcu.2_5UTR
C17ORF85	uc001fcw.2_5UTR
C17ORF85	uc001fdh.2_3UTR
C17ORF85	uc001fdi.2_3UTR
C17ORF85	uc001fdj.2_3UTR
C17ORF85	uc001fdk.2_3UTR
C17ORF85	uc001fdl.2_3UTR
C17ORF85	uc001fjw.2_3UTR
C17ORF85	uc001fjx.2_3UTR
C17ORF85	uc001fjy.2_3UTR
C17ORF85	uc001gbp.2_5UTR
C17ORF85	uc001ges.2_5UTR
C17ORF85	uc001gjk.2_5UTR
C17ORF85	uc001gjo.1_5UTR
C17ORF85	uc001gkw.1_5UTR
C17ORF85	uc001grv.2_5UTR
C17ORF85	uc001gsm.2_5UTR
C17ORF85	uc001gsn.2_5UTR
C17ORF85	uc001gso.2_5UTR
C17ORF85	uc001gsp.2_5UTR
C17ORF85	uc001gsq.2_5UTR
C17ORF85	uc001gun.3_5UTR
C17ORF85	uc001gzx.2_5UTR
C17ORF85	uc001hba.2_3UTR
C17ORF85	uc001hbb.2_3UTR
C17ORF85	uc001hdb.2_5UTR
C17ORF85	uc001hdh.1_5UTR
C17ORF85	uc001hix.1_5UTR
C17ORF85	uc001hiz.3_5UTR
C17ORF85	uc001hkm.2_3UTR
C17ORF85	uc001hno.2_5UTR
C17ORF85	uc001hnq.1_5UTR
C17ORF85	uc001hpc.1_5UTR
C17ORF85	uc001hpd.1_5UTR
C17ORF85	uc001htb.2_3UTR
C17ORF85	uc001htc.2_3UTR
C17ORF85	uc001htq.2_3UTR
C17ORF85	uc001huw.2_5UTR
C17ORF85	uc001hwq.2_5UTR
C17ORF85	uc001hwr.2_5UTR
C17ORF85	uc001hws.3_5UTR
C17ORF85	uc001hwu.1_5UTR
C17ORF85	uc001iaw.1_5UTR
C17ORF85	uc001iax.1_5UTR
C17ORF85	uc001ifu.2_3UTR
C17ORF85	uc001ifx.3_3UTR
C17ORF85	uc001ijc.2_3UTR
C17ORF85	uc001ima.2_3UTR
C17ORF85	uc001imb.2_3UTR
C17ORF85	uc001imc.2_3UTR
C17ORF85	uc001iot.1_5UTR
C17ORF85	uc001iqd.1_5UTR
C17ORF85	uc001iqq.1_5UTR
C17ORF85	uc001iqr.1_5UTR
C17ORF85	uc001iqs.2_5UTR
C17ORF85	uc001iqt.2_5UTR
C17ORF85	uc001iti.2_5UTR
C17ORF85	uc001itj.2_5UTR
C17ORF85	uc001itk.1_5UTR
C17ORF85	uc001its.2_3UTR
C17ORF85	uc001iwv.3_3UTR
C17ORF85	uc001iww.3_3UTR
C17ORF85	uc001iwx.3_3UTR
C17ORF85	uc001iwy.3_3UTR
C17ORF85	uc001izi.1_3UTR
C17ORF85	uc001jjx.1_3UTR
C17ORF85	uc001jjy.1_3UTR
C17ORF85	uc001jka.1_3UTR
C17ORF85	uc001jol.1_3UTR
C17ORF85	uc001jpb.2_3UTR
C17ORF85	uc001jpc.2_3UTR
C17ORF85	uc001jpd.2_3UTR
C17ORF85	uc001jpd.2_5UTR
C17ORF85	uc001jsv.2_3UTR
C17ORF85	uc001jsw.2_3UTR
C17ORF85	uc001jtr.2_5UTR
C17ORF85	uc001jts.1_5UTR
C17ORF85	uc001jtt.1_5UTR
C17ORF85	uc001jxg.2_3UTR
C17ORF85	uc001khl.2_3UTR
C17ORF85	uc001khm.2_3UTR
C17ORF85	uc001khn.1_3UTR
C17ORF85	uc001khx.1_5UTR
C17ORF85	uc001kic.2_5UTR
C17ORF85	uc001kiv.1_5UTR
C17ORF85	uc001kju.2_5UTR
C17ORF85	uc001krd.1_5UTR
C17ORF85	uc001kre.1_5UTR
C17ORF85	uc001krf.1_5UTR
C17ORF85	uc001ktu.2_5UTR
C17ORF85	uc001kze.2_5UTR
C17ORF85	uc001lba.2_3UTR
C17ORF85	uc001lcb.2_3UTR
C17ORF85	uc001lec.2_3UTR
C17ORF85	uc001lhd.2_3UTR
C17ORF85	uc001lhe.2_3UTR
C17ORF85	uc001lhf.3_3UTR
C17ORF85	uc001lip.1_5UTR
C17ORF85	uc001lke.2_3UTR
C17ORF85	uc001lkf.2_3UTR
C17ORF85	uc001lmh.1_5UTR
C17ORF85	uc001lrg.1_5UTR
C17ORF85	uc001lwv.3_5UTR
C17ORF85	uc001lww.3_5UTR
C17ORF85	uc001mgr.1_3UTR
C17ORF85	uc001mpj.2_5UTR
C17ORF85	uc001ndk.2_5UTR
C17ORF85	uc001nfk.1_5UTR
C17ORF85	uc001nge.2_5UTR
C17ORF85	uc001njt.2_5UTR
C17ORF85	uc001nku.1_3UTR
C17ORF85	uc001nuu.1_5UTR
C17ORF85	uc001nvo.2_5UTR
C17ORF85	uc001nvp.2_5UTR
C17ORF85	uc001nvq.2_5UTR
C17ORF85	uc001nvr.2_5UTR
C17ORF85	uc001nvs.2_5UTR
C17ORF85	uc001nvt.2_5UTR
C17ORF85	uc001nvu.2_5UTR
C17ORF85	uc001nvv.2_5UTR
C17ORF85	uc001nvw.1_5UTR
C17ORF85	uc001nvx.2_5UTR
C17ORF85	uc001nvz.2_5UTR
C17ORF85	uc001nwa.3_5UTR
C17ORF85	uc001obe.1_5UTR
C17ORF85	uc001ody.2_5UTR
C17ORF85	uc001ohs.2_5UTR
C17ORF85	uc001orb.2_5UTR
C17ORF85	uc001ord.2_5UTR
C17ORF85	uc001ovf.1_3UTR
C17ORF85	uc001owj.1_3UTR
C17ORF85	uc001ozd.2_5UTR
C17ORF85	uc001pdv.2_3UTR
C17ORF85	uc001pdz.2_5UTR
C17ORF85	uc001pea.1_5UTR
C17ORF85	uc001ped.2_5UTR
C17ORF85	uc001pkf.2_3UTR
C17ORF85	uc001pvi.2_5UTR
C17ORF85	uc001pvj.2_5UTR
C17ORF85	uc001pvk.2_5UTR
C17ORF85	uc001qit.1_5UTR
C17ORF85	uc001qiv.1_5UTR
C17ORF85	uc001qiw.1_5UTR
C17ORF85	uc001qiz.2_3UTR
C17ORF85	uc001qja.2_3UTR
C17ORF85	uc001qjd.2_3UTR
C17ORF85	uc001qje.2_3UTR
C17ORF85	uc001qmo.2_3UTR
C17ORF85	uc001qoy.2_5UTR
C17ORF85	uc001qpe.1_5UTR
C17ORF85	uc001qpr.1_5UTR
C17ORF85	uc001rpg.2_3UTR
C17ORF85	uc001rph.2_3UTR
C17ORF85	uc001rrv.2_5UTR
C17ORF85	uc001rry.2_5UTR
C17ORF85	uc001rsb.1_5UTR
C17ORF85	uc001rwe.3_5UTR
C17ORF85	uc001rwf.3_5UTR
C17ORF85	uc001sbq.2_5UTR
C17ORF85	uc001scj.2_5UTR
C17ORF85	uc001sdj.3_5UTR
C17ORF85	uc001sdk.3_5UTR
C17ORF85	uc001skr.1_3UTR
C17ORF85	uc001sks.1_3UTR
C17ORF85	uc001skt.1_3UTR
C17ORF85	uc001sku.1_5UTR
C17ORF85	uc001skv.2_5UTR
C17ORF85	uc001sls.1_5UTR
C17ORF85	uc001sme.1_5UTR
C17ORF85	uc001sof.1_3UTR
C17ORF85	uc001sqr.2_5UTR
C17ORF85	uc001ssb.2_5UTR
C17ORF85	uc001sug.2_5UTR
C17ORF85	uc001svl.1_5UTR
C17ORF85	uc001svm.2_5UTR
C17ORF85	uc001svn.2_5UTR
C17ORF85	uc001swo.2_5UTR
C17ORF85	uc001swp.2_5UTR
C17ORF85	uc001tej.2_5UTR
C17ORF85	uc001ten.1_5UTR
C17ORF85	uc001tld.2_5UTR
C17ORF85	uc001ttn.3_5UTR
C17ORF85	uc001urb.2_3UTR
[truncated: 132,361 more rows]
