# Supplementary material for: PTRcombiner: mining combinatorial regulation of gene expression from post-transcriptional interaction maps
Source: BMC Genomics. 2014 Apr 23;15:304. doi: 10.1186/1471-2164-15-304 (PMC4234518; doi:10.1186/1471-2164-15-304)
Supplement: Additional file 1 — A zip archive containing the interaction map sets used to discuss the performance of PTR comb iner in this paper. [file 1471-2164-15-304-S1.zip › Interaction_maps/interactions_recurrent.txt]

reg	utr
ACO1	uc001dte.3_3UTR
ACO1	uc001dtf.2_3UTR
ACO1	uc001dtg.3_3UTR
ACO1	uc001nsu.2_3UTR
ACO1	uc001rxc.3_3UTR
ACO1	uc001rxd.3_3UTR
ACO1	uc001rxe.3_3UTR
ACO1	uc001rxg.1_3UTR
ACO1	uc001rxh.1_3UTR
ACO1	uc001rxi.2_3UTR
ACO1	uc001rxj.1_3UTR
ACO1	uc001rxk.1_3UTR
ACO1	uc002pln.1_3UTR
ACO1	uc002plo.2_3UTR
ACO1	uc003fvz.3_3UTR
ACO1	uc003fwa.3_3UTR
ACO1	uc009web.2_3UTR
ACO1	uc009wec.1_3UTR
ACO1	uc009wed.1_3UTR
ACO1	uc009wee.2_3UTR
ACO1	uc010hzy.2_3UTR
ACO1	uc010oui.1_3UTR
ACO1	uc010smx.1_3UTR
ACO1	uc011btr.1_3UTR
AGO1	uc001aaz.2_3UTR
AGO1	uc001abc.2_3UTR
AGO1	uc001abs.2_3UTR
AGO1	uc001abu.1_3UTR
AGO1	uc001abw.1_3UTR
AGO1	uc001abx.1_3UTR
AGO1	uc001aby.3_3UTR
AGO1	uc001abz.3_3UTR
AGO1	uc001aca.1_3UTR
AGO1	uc001acc.1_3UTR
AGO1	uc001aci.2_3UTR
AGO1	uc001acj.3_3UTR
AGO1	uc001ack.1_3UTR
AGO1	uc001acm.2_3UTR
AGO1	uc001acn.2_3UTR
AGO1	uc001acp.2_3UTR
AGO1	uc001act.2_3UTR
AGO1	uc001acu.2_3UTR
AGO1	uc001acw.2_3UTR
AGO1	uc001adg.2_5UTR
AGO1	uc001adh.3_3UTR
AGO1	uc001adi.3_3UTR
AGO1	uc001adk.2_3UTR
AGO1	uc001adm.2_3UTR
AGO1	uc001adn.2_3UTR
AGO1	uc001ado.2_3UTR
AGO1	uc001adp.2_3UTR
AGO1	uc001adq.2_3UTR
AGO1	uc001adr.2_3UTR
AGO1	uc001ads.2_3UTR
AGO1	uc001ady.2_3UTR
AGO1	uc001aea.2_3UTR
AGO1	uc001aeb.2_3UTR
AGO1	uc001aed.2_3UTR
AGO1	uc001aee.1_3UTR
AGO1	uc001aef.1_3UTR
AGO1	uc001aeg.1_3UTR
AGO1	uc001aeh.1_3UTR
AGO1	uc001aei.1_3UTR
AGO1	uc001aej.1_3UTR
AGO1	uc001aek.1_3UTR
AGO1	uc001ael.1_3UTR
AGO1	uc001aem.1_3UTR
AGO1	uc001aen.1_3UTR
AGO1	uc001aeo.2_3UTR
AGO1	uc001aer.3_3UTR
AGO1	uc001aeu.1_3UTR
AGO1	uc001aff.1_3UTR
AGO1	uc001afg.1_3UTR
AGO1	uc001afh.2_3UTR
AGO1	uc001afi.2_3UTR
AGO1	uc001afj.2_3UTR
AGO1	uc001afk.2_3UTR
AGO1	uc001afm.2_3UTR
AGO1	uc001afn.1_3UTR
AGO1	uc001afo.3_3UTR
AGO1	uc001afp.2_5UTR
AGO1	uc001afr.2_3UTR
AGO1	uc001afs.2_3UTR
AGO1	uc001afz.1_3UTR
AGO1	uc001aga.1_3UTR
AGO1	uc001agb.1_3UTR
AGO1	uc001agc.1_3UTR
AGO1	uc001agd.2_3UTR
AGO1	uc001age.1_3UTR
AGO1	uc001agf.1_3UTR
AGO1	uc001ahe.3_3UTR
AGO1	uc001ahf.3_3UTR
AGO1	uc001ahg.3_3UTR
AGO1	uc001ahh.3_3UTR
AGO1	uc001aic.2_3UTR
AGO1	uc001aid.3_3UTR
AGO1	uc001aie.2_3UTR
AGO1	uc001aif.2_3UTR
AGO1	uc001ain.1_3UTR
AGO1	uc001aiq.2_3UTR
AGO1	uc001air.2_3UTR
AGO1	uc001ais.2_3UTR
AGO1	uc001ait.2_3UTR
AGO1	uc001aix.1_3UTR
AGO1	uc001aiy.2_3UTR
AGO1	uc001aja.3_3UTR
AGO1	uc001ajc.3_5UTR
AGO1	uc001aje.1_3UTR
AGO1	uc001ajf.1_3UTR
AGO1	uc001ajg.2_3UTR
AGO1	uc001ajh.2_3UTR
AGO1	uc001aju.1_3UTR
AGO1	uc001ajv.1_3UTR
AGO1	uc001ajw.1_3UTR
AGO1	uc001ajx.1_3UTR
AGO1	uc001aka.2_5UTR
AGO1	uc001akc.2_3UTR
AGO1	uc001akd.2_3UTR
AGO1	uc001ake.2_3UTR
AGO1	uc001akf.2_3UTR
AGO1	uc001akm.2_3UTR
AGO1	uc001akn.3_3UTR
AGO1	uc001ako.2_3UTR
AGO1	uc001akp.2_3UTR
AGO1	uc001akr.2_3UTR
AGO1	uc001aks.2_3UTR
AGO1	uc001akx.1_3UTR
AGO1	uc001aky.2_3UTR
AGO1	uc001alb.2_3UTR
AGO1	uc001alc.2_3UTR
AGO1	uc001ald.2_3UTR
AGO1	uc001ale.2_3UTR
AGO1	uc001alf.2_3UTR
AGO1	uc001ali.1_3UTR
AGO1	uc001alq.1_3UTR
AGO1	uc001alr.1_3UTR
AGO1	uc001alz.1_3UTR
AGO1	uc001ama.1_5UTR
AGO1	uc001amb.1_3UTR
AGO1	uc001amc.1_5UTR
AGO1	uc001amd.2_3UTR
AGO1	uc001ame.2_3UTR
AGO1	uc001amk.2_3UTR
AGO1	uc001aml.2_3UTR
AGO1	uc001amo.1_3UTR
AGO1	uc001amq.2_3UTR
AGO1	uc001amr.2_3UTR
AGO1	uc001ams.2_3UTR
AGO1	uc001amt.2_3UTR
AGO1	uc001amx.2_3UTR
AGO1	uc001anj.1_3UTR
AGO1	uc001ank.1_3UTR
AGO1	uc001anl.1_3UTR
AGO1	uc001anm.1_3UTR
AGO1	uc001ann.1_3UTR
AGO1	uc001ano.1_3UTR
AGO1	uc001anp.1_3UTR
AGO1	uc001anq.1_3UTR
AGO1	uc001ans.2_3UTR
AGO1	uc001anz.1_3UTR
AGO1	uc001aoa.2_3UTR
AGO1	uc001aob.3_3UTR
AGO1	uc001aoc.2_3UTR
AGO1	uc001aod.2_3UTR
AGO1	uc001aof.2_3UTR
AGO1	uc001aog.2_3UTR
AGO1	uc001aoi.2_3UTR
AGO1	uc001aoj.2_3UTR
AGO1	uc001aok.3_3UTR
AGO1	uc001aol.2_3UTR
AGO1	uc001aoo.2_3UTR
AGO1	uc001aop.2_3UTR
AGO1	uc001aou.3_3UTR
AGO1	uc001aov.3_3UTR
AGO1	uc001aow.3_3UTR
AGO1	uc001aow.3_5UTR
AGO1	uc001aox.3_3UTR
AGO1	uc001aoy.1_3UTR
AGO1	uc001aoz.2_3UTR
AGO1	uc001apd.2_3UTR
AGO1	uc001ape.2_3UTR
AGO1	uc001apf.2_3UTR
AGO1	uc001api.1_3UTR
AGO1	uc001apj.1_3UTR
AGO1	uc001apk.1_3UTR
AGO1	uc001apl.1_3UTR
AGO1	uc001apt.2_3UTR
AGO1	uc001apv.2_3UTR
AGO1	uc001apy.2_3UTR
AGO1	uc001apz.2_3UTR
AGO1	uc001aqf.2_3UTR
AGO1	uc001aqh.2_3UTR
AGO1	uc001aqi.2_3UTR
AGO1	uc001aqm.2_3UTR
AGO1	uc001aqn.2_3UTR
AGO1	uc001aqo.2_3UTR
AGO1	uc001aqp.2_3UTR
AGO1	uc001aqr.3_3UTR
AGO1	uc001aqs.3_3UTR
AGO1	uc001aqu.2_3UTR
AGO1	uc001aqv.3_3UTR
AGO1	uc001aqw.3_3UTR
AGO1	uc001aqx.3_3UTR
AGO1	uc001aqy.2_3UTR
AGO1	uc001aqz.2_3UTR
AGO1	uc001ara.2_3UTR
AGO1	uc001arb.2_3UTR
AGO1	uc001arc.2_3UTR
AGO1	uc001ard.2_3UTR
AGO1	uc001arj.2_3UTR
AGO1	uc001ark.2_3UTR
AGO1	uc001arn.2_3UTR
AGO1	uc001aro.2_3UTR
AGO1	uc001art.2_3UTR
AGO1	uc001ary.1_3UTR
AGO1	uc001arz.1_3UTR
AGO1	uc001asc.2_3UTR
AGO1	uc001asd.2_3UTR
AGO1	uc001asg.2_3UTR
AGO1	uc001ash.3_3UTR
AGO1	uc001ask.2_3UTR
AGO1	uc001asl.2_3UTR
AGO1	uc001asm.2_3UTR
AGO1	uc001asn.2_3UTR
AGO1	uc001asp.2_3UTR
AGO1	uc001asq.3_3UTR
AGO1	uc001atb.1_3UTR
AGO1	uc001atc.1_3UTR
AGO1	uc001atd.1_5UTR
AGO1	uc001ate.3_3UTR
AGO1	uc001atm.2_3UTR
AGO1	uc001atn.3_3UTR
AGO1	uc001ato.1_3UTR
AGO1	uc001atv.2_3UTR
AGO1	uc001atw.2_3UTR
AGO1	uc001atx.2_3UTR
AGO1	uc001aub.2_3UTR
AGO1	uc001auc.2_3UTR
AGO1	uc001avc.2_3UTR
AGO1	uc001avd.2_3UTR
AGO1	uc001ave.2_3UTR
AGO1	uc001avf.2_3UTR
AGO1	uc001avg.2_3UTR
AGO1	uc001avh.2_3UTR
AGO1	uc001avi.2_3UTR
AGO1	uc001avj.2_3UTR
AGO1	uc001avk.2_3UTR
AGO1	uc001avl.1_3UTR
AGO1	uc001avm.3_3UTR
AGO1	uc001avo.2_3UTR
AGO1	uc001avp.2_3UTR
AGO1	uc001avq.2_3UTR
AGO1	uc001avr.2_3UTR
AGO1	uc001avs.3_3UTR
AGO1	uc001avv.3_5UTR
AGO1	uc001avw.3_3UTR
AGO1	uc001avx.2_3UTR
AGO1	uc001avy.2_3UTR
AGO1	uc001avz.2_3UTR
AGO1	uc001awh.2_3UTR
AGO1	uc001awm.1_3UTR
AGO1	uc001aws.2_3UTR
AGO1	uc001awt.2_3UTR
AGO1	uc001awt.2_5UTR
AGO1	uc001awx.1_3UTR
AGO1	uc001awz.2_3UTR
AGO1	uc001axb.1_3UTR
AGO1	uc001axj.2_5UTR
AGO1	uc001axk.1_3UTR
AGO1	uc001axl.3_3UTR
AGO1	uc001axo.2_3UTR
AGO1	uc001axp.2_3UTR
AGO1	uc001axq.2_3UTR
AGO1	uc001axr.2_3UTR
AGO1	uc001axs.2_3UTR
AGO1	uc001aya.1_3UTR
AGO1	uc001aye.3_3UTR
AGO1	uc001ayf.2_3UTR
AGO1	uc001ayg.2_3UTR
AGO1	uc001ayi.3_3UTR
AGO1	uc001ayk.3_3UTR
AGO1	uc001aym.3_3UTR
AGO1	uc001ayo.2_3UTR
AGO1	uc001ayp.3_3UTR
AGO1	uc001ayq.2_3UTR
AGO1	uc001ayt.2_5UTR
AGO1	uc001azb.1_5UTR
AGO1	uc001azc.1_5UTR
AGO1	uc001aze.2_5UTR
AGO1	uc001azf.2_5UTR
AGO1	uc001azg.1_5UTR
AGO1	uc001azj.1_5UTR
AGO1	uc001bae.2_3UTR
AGO1	uc001bal.2_3UTR
AGO1	uc001bam.2_3UTR
AGO1	uc001bbc.2_3UTR
AGO1	uc001bbd.2_3UTR
AGO1	uc001bbe.1_5UTR
AGO1	uc001bbf.2_3UTR
AGO1	uc001bbg.2_3UTR
AGO1	uc001bbh.2_3UTR
AGO1	uc001bbi.2_3UTR
AGO1	uc001bbj.1_3UTR
AGO1	uc001bbn.2_5UTR
AGO1	uc001bbo.2_3UTR
AGO1	uc001bbp.2_3UTR
AGO1	uc001bbq.2_3UTR
AGO1	uc001bbr.2_3UTR
AGO1	uc001bbs.2_3UTR
AGO1	uc001bbw.2_3UTR
AGO1	uc001bbx.2_3UTR
AGO1	uc001bby.2_3UTR
AGO1	uc001bbz.2_3UTR
AGO1	uc001bca.2_3UTR
AGO1	uc001bcb.2_3UTR
AGO1	uc001bcc.2_3UTR
AGO1	uc001bcd.2_3UTR
AGO1	uc001bce.2_3UTR
AGO1	uc001bci.1_3UTR
AGO1	uc001bcj.1_3UTR
AGO1	uc001bck.1_3UTR
AGO1	uc001bcs.3_3UTR
AGO1	uc001bdb.2_3UTR
AGO1	uc001bde.3_3UTR
AGO1	uc001bdg.2_5UTR
AGO1	uc001bdh.2_3UTR
AGO1	uc001bdi.3_3UTR
AGO1	uc001bdm.2_3UTR
AGO1	uc001bdn.2_3UTR
AGO1	uc001bdo.1_3UTR
AGO1	uc001bdt.1_3UTR
AGO1	uc001bdu.1_5UTR
AGO1	uc001bdv.1_3UTR
AGO1	uc001bdw.1_3UTR
AGO1	uc001bdy.1_3UTR
AGO1	uc001bdz.2_5UTR
AGO1	uc001bea.2_3UTR
AGO1	uc001bei.2_3UTR
AGO1	uc001bej.2_3UTR
AGO1	uc001bek.2_3UTR
AGO1	uc001bem.2_3UTR
AGO1	uc001ber.2_3UTR
AGO1	uc001bes.2_3UTR
AGO1	uc001bfa.2_3UTR
AGO1	uc001bfb.2_3UTR
AGO1	uc001bfc.2_3UTR
AGO1	uc001bff.2_3UTR
AGO1	uc001bfi.2_3UTR
AGO1	uc001bfj.2_3UTR
AGO1	uc001bfm.3_3UTR
AGO1	uc001bfn.3_3UTR
AGO1	uc001bfp.2_3UTR
AGO1	uc001bfq.2_3UTR
AGO1	uc001bfr.2_3UTR
AGO1	uc001bft.2_3UTR
AGO1	uc001bfu.2_3UTR
AGO1	uc001bgk.2_3UTR
AGO1	uc001bgn.2_3UTR
AGO1	uc001bgo.2_3UTR
AGO1	uc001bgp.3_3UTR
AGO1	uc001bgr.3_3UTR
AGO1	uc001bgs.3_3UTR
AGO1	uc001bgt.2_3UTR
AGO1	uc001bgu.2_3UTR
AGO1	uc001bgw.2_3UTR
AGO1	uc001bgz.1_5UTR
AGO1	uc001bhd.2_5UTR
AGO1	uc001bhe.1_3UTR
AGO1	uc001bhg.1_3UTR
AGO1	uc001bhh.3_3UTR
AGO1	uc001bhn.1_3UTR
AGO1	uc001bho.2_3UTR
AGO1	uc001bhq.2_3UTR
AGO1	uc001bhr.2_3UTR
AGO1	uc001bhs.1_3UTR
AGO1	uc001bht.2_3UTR
AGO1	uc001bhu.2_3UTR
AGO1	uc001bhv.1_3UTR
AGO1	uc001bhw.1_3UTR
AGO1	uc001bhx.1_3UTR
AGO1	uc001bhy.1_3UTR
AGO1	uc001bhz.1_3UTR
AGO1	uc001bia.2_3UTR
AGO1	uc001bie.2_3UTR
AGO1	uc001big.2_3UTR
AGO1	uc001bij.1_5UTR
AGO1	uc001bip.1_3UTR
AGO1	uc001biq.1_3UTR
AGO1	uc001bir.2_3UTR
AGO1	uc001bis.2_3UTR
AGO1	uc001bit.2_3UTR
AGO1	uc001biu.2_3UTR
AGO1	uc001bja.2_3UTR
AGO1	uc001bjb.2_3UTR
AGO1	uc001bjc.2_3UTR
AGO1	uc001bjd.2_3UTR
AGO1	uc001bjh.2_3UTR
AGO1	uc001bji.2_3UTR
AGO1	uc001bjj.2_3UTR
AGO1	uc001bjm.2_3UTR
AGO1	uc001bjn.2_3UTR
AGO1	uc001bjo.2_3UTR
AGO1	uc001bjp.1_3UTR
AGO1	uc001bjq.2_3UTR
AGO1	uc001bjr.2_3UTR
AGO1	uc001bjs.2_5UTR
AGO1	uc001bjt.1_3UTR
AGO1	uc001bju.1_3UTR
AGO1	uc001bjw.2_3UTR
AGO1	uc001bke.2_3UTR
AGO1	uc001bkk.2_3UTR
AGO1	uc001bkl.3_3UTR
AGO1	uc001bkm.2_3UTR
AGO1	uc001bkn.2_3UTR
AGO1	uc001bkq.3_3UTR
AGO1	uc001bkr.3_3UTR
AGO1	uc001bks.3_3UTR
AGO1	uc001bkt.3_3UTR
AGO1	uc001bku.3_3UTR
AGO1	uc001bkv.3_3UTR
AGO1	uc001bkw.1_3UTR
AGO1	uc001bkx.2_3UTR
AGO1	uc001bkz.2_3UTR
AGO1	uc001bla.2_3UTR
AGO1	uc001blb.2_3UTR
AGO1	uc001blc.2_3UTR
AGO1	uc001bld.3_3UTR
AGO1	uc001ble.3_3UTR
AGO1	uc001blj.3_3UTR
AGO1	uc001blr.2_3UTR
AGO1	uc001bls.1_3UTR
AGO1	uc001blt.1_3UTR
AGO1	uc001bmd.3_3UTR
AGO1	uc001bmk.2_3UTR
AGO1	uc001bml.2_3UTR
AGO1	uc001bmm.2_3UTR
AGO1	uc001bmm.2_5UTR
AGO1	uc001bmn.2_3UTR
AGO1	uc001bmp.3_3UTR
AGO1	uc001bmq.3_3UTR
AGO1	uc001bmu.1_3UTR
AGO1	uc001bmv.1_3UTR
AGO1	uc001bmx.1_3UTR
AGO1	uc001bnb.2_3UTR
AGO1	uc001bnd.1_3UTR
AGO1	uc001bne.2_3UTR
AGO1	uc001bng.1_3UTR
AGO1	uc001bnh.1_3UTR
AGO1	uc001bnj.3_3UTR
AGO1	uc001bnl.2_3UTR
AGO1	uc001bnm.2_3UTR
AGO1	uc001bno.2_3UTR
AGO1	uc001bnp.1_3UTR
AGO1	uc001bnq.2_3UTR
AGO1	uc001bnr.3_3UTR
AGO1	uc001bns.3_3UTR
AGO1	uc001bnt.3_3UTR
AGO1	uc001bnu.3_3UTR
AGO1	uc001bny.1_3UTR
AGO1	uc001boe.2_5UTR
AGO1	uc001bof.1_3UTR
AGO1	uc001bon.1_3UTR
AGO1	uc001boo.1_3UTR
AGO1	uc001bop.1_3UTR
AGO1	uc001boq.2_3UTR
AGO1	uc001bor.2_3UTR
AGO1	uc001bos.2_3UTR
AGO1	uc001bot.2_3UTR
AGO1	uc001bou.3_3UTR
AGO1	uc001bov.1_3UTR
AGO1	uc001bow.1_3UTR
AGO1	uc001box.1_3UTR
AGO1	uc001bpd.1_3UTR
AGO1	uc001bpe.1_3UTR
AGO1	uc001bpg.2_3UTR
AGO1	uc001bpk.1_5UTR
AGO1	uc001bpn.2_3UTR
AGO1	uc001bpo.2_5UTR
AGO1	uc001bpp.2_3UTR
AGO1	uc001bpq.2_3UTR
AGO1	uc001bpr.2_3UTR
AGO1	uc001bpr.2_5UTR
AGO1	uc001bps.2_3UTR
AGO1	uc001bpt.3_3UTR
AGO1	uc001bpv.1_3UTR
AGO1	uc001bpw.2_3UTR
AGO1	uc001bpx.2_3UTR
AGO1	uc001bpy.2_3UTR
AGO1	uc001bpz.2_3UTR
AGO1	uc001bqa.1_3UTR
AGO1	uc001bqb.1_3UTR
AGO1	uc001bqc.1_3UTR
AGO1	uc001bqd.2_3UTR
AGO1	uc001bqe.1_3UTR
AGO1	uc001bqf.1_3UTR
AGO1	uc001bqg.1_3UTR
AGO1	uc001bqh.2_3UTR
AGO1	uc001bqi.2_3UTR
AGO1	uc001bqk.2_5UTR
AGO1	uc001bql.2_5UTR
AGO1	uc001bqm.2_5UTR
AGO1	uc001bqn.2_5UTR
AGO1	uc001bqo.2_5UTR
AGO1	uc001bqp.2_5UTR
AGO1	uc001bqq.1_5UTR
AGO1	uc001bqr.2_5UTR
AGO1	uc001bqs.2_5UTR
AGO1	uc001bqw.2_3UTR
AGO1	uc001bqx.2_3UTR
AGO1	uc001bqy.2_3UTR
AGO1	uc001bqz.2_3UTR
AGO1	uc001bra.2_3UTR
AGO1	uc001brb.2_3UTR
AGO1	uc001brc.2_3UTR
AGO1	uc001brd.2_3UTR
AGO1	uc001bre.2_3UTR
AGO1	uc001brg.1_3UTR
AGO1	uc001brh.1_3UTR
AGO1	uc001bri.1_3UTR
AGO1	uc001brj.1_3UTR
AGO1	uc001brl.1_3UTR
AGO1	uc001bro.2_3UTR
AGO1	uc001brp.1_3UTR
AGO1	uc001brq.1_3UTR
AGO1	uc001brr.1_3UTR
AGO1	uc001brs.1_5UTR
AGO1	uc001brt.1_3UTR
AGO1	uc001bsb.1_3UTR
AGO1	uc001bsd.2_3UTR
AGO1	uc001bse.2_3UTR
AGO1	uc001bsf.1_3UTR
AGO1	uc001bsg.1_3UTR
AGO1	uc001bsh.1_3UTR
AGO1	uc001bsi.1_3UTR
AGO1	uc001bsj.1_3UTR
AGO1	uc001bsk.1_3UTR
AGO1	uc001bsl.1_5UTR
AGO1	uc001bsn.2_3UTR
AGO1	uc001bso.2_3UTR
AGO1	uc001bsp.1_3UTR
AGO1	uc001bsq.1_3UTR
AGO1	uc001bsr.1_3UTR
AGO1	uc001bte.1_3UTR
AGO1	uc001btf.1_3UTR
AGO1	uc001btg.1_3UTR
AGO1	uc001bth.1_3UTR
AGO1	uc001btx.1_5UTR
AGO1	uc001bty.1_3UTR
AGO1	uc001btz.1_3UTR
AGO1	uc001btz.1_5UTR
AGO1	uc001bua.1_3UTR
AGO1	uc001bub.2_3UTR
AGO1	uc001buc.1_3UTR
AGO1	uc001bue.3_3UTR
AGO1	uc001buf.3_3UTR
AGO1	uc001bug.2_3UTR
AGO1	uc001buh.2_3UTR
AGO1	uc001bui.2_3UTR
AGO1	uc001buj.2_3UTR
AGO1	uc001bum.2_3UTR
AGO1	uc001buo.3_5UTR
AGO1	uc001bup.3_5UTR
AGO1	uc001buq.3_3UTR
AGO1	uc001bur.3_3UTR
AGO1	uc001bur.3_5UTR
AGO1	uc001bus.2_3UTR
AGO1	uc001bvb.1_3UTR
AGO1	uc001bvc.1_3UTR
AGO1	uc001bvd.2_3UTR
AGO1	uc001bve.1_5UTR
AGO1	uc001bvg.3_5UTR
AGO1	uc001bvh.3_3UTR
AGO1	uc001bvi.2_3UTR
AGO1	uc001bvj.2_3UTR
AGO1	uc001bvk.2_3UTR
AGO1	uc001bvl.3_3UTR
AGO1	uc001bvm.2_3UTR
AGO1	uc001bvn.2_3UTR
AGO1	uc001bvr.2_3UTR
AGO1	uc001bvs.2_3UTR
AGO1	uc001bvu.1_3UTR
AGO1	uc001bvv.2_3UTR
AGO1	uc001bvw.1_3UTR
AGO1	uc001bvx.1_3UTR
AGO1	uc001bvy.1_3UTR
AGO1	uc001bvz.2_3UTR
AGO1	uc001bwc.2_3UTR
AGO1	uc001bwd.2_3UTR
AGO1	uc001bwi.1_3UTR
AGO1	uc001bwj.1_3UTR
AGO1	uc001bwk.1_3UTR
AGO1	uc001bwm.3_3UTR
AGO1	uc001bwo.1_3UTR
AGO1	uc001bwp.1_3UTR
AGO1	uc001bwt.1_3UTR
AGO1	uc001bwx.1_3UTR
AGO1	uc001bxc.1_3UTR
AGO1	uc001bxe.1_3UTR
AGO1	uc001bxf.1_3UTR
AGO1	uc001bxg.1_3UTR
AGO1	uc001bxh.1_3UTR
AGO1	uc001bxj.3_3UTR
AGO1	uc001byb.2_3UTR
AGO1	uc001byd.3_3UTR
AGO1	uc001bye.2_3UTR
AGO1	uc001byf.1_3UTR
AGO1	uc001byi.2_3UTR
AGO1	uc001byj.2_3UTR
AGO1	uc001byk.2_3UTR
AGO1	uc001byl.1_3UTR
AGO1	uc001bym.2_3UTR
AGO1	uc001byn.2_3UTR
AGO1	uc001byo.2_3UTR
AGO1	uc001byp.2_5UTR
AGO1	uc001byq.2_5UTR
AGO1	uc001byr.2_5UTR
AGO1	uc001bys.2_3UTR
AGO1	uc001byt.2_3UTR
AGO1	uc001byu.2_3UTR
AGO1	uc001byw.2_3UTR
AGO1	uc001byx.2_3UTR
AGO1	uc001bza.2_3UTR
AGO1	uc001bzb.2_3UTR
AGO1	uc001bzc.2_3UTR
AGO1	uc001bzd.1_3UTR
AGO1	uc001bzf.1_3UTR
AGO1	uc001bzg.1_3UTR
AGO1	uc001bzh.1_3UTR
AGO1	uc001bzi.2_3UTR
AGO1	uc001bzj.1_3UTR
AGO1	uc001bzk.2_3UTR
AGO1	uc001bzk.2_5UTR
AGO1	uc001bzl.2_3UTR
AGO1	uc001bzm.1_3UTR
AGO1	uc001bzo.2_3UTR
AGO1	uc001bzp.2_3UTR
AGO1	uc001bzq.2_3UTR
AGO1	uc001bzt.2_3UTR
AGO1	uc001bzu.2_3UTR
AGO1	uc001bzx.2_3UTR
AGO1	uc001bzy.2_3UTR
AGO1	uc001bzz.2_3UTR
AGO1	uc001caa.2_3UTR
AGO1	uc001cab.2_3UTR
AGO1	uc001cac.2_3UTR
AGO1	uc001cad.2_3UTR
AGO1	uc001cae.3_3UTR
AGO1	uc001caf.3_3UTR
AGO1	uc001cak.1_3UTR
AGO1	uc001cal.1_3UTR
AGO1	uc001cam.1_3UTR
AGO1	uc001can.1_3UTR
AGO1	uc001cao.1_3UTR
AGO1	uc001cbb.3_3UTR
AGO1	uc001cbc.1_3UTR
AGO1	uc001cbc.1_5UTR
AGO1	uc001cbd.1_3UTR
AGO1	uc001cbe.1_3UTR
AGO1	uc001cbf.1_5UTR
AGO1	uc001cbg.1_3UTR
AGO1	uc001cbh.1_3UTR
AGO1	uc001cbi.2_3UTR
AGO1	uc001cbk.2_3UTR
AGO1	uc001cbn.2_5UTR
AGO1	uc001cbo.2_3UTR
AGO1	uc001cbp.2_3UTR
AGO1	uc001cbr.2_3UTR
AGO1	uc001cbs.2_3UTR
AGO1	uc001cbx.2_3UTR
AGO1	uc001cby.2_3UTR
AGO1	uc001cbz.2_3UTR
AGO1	uc001cca.1_3UTR
AGO1	uc001ccb.1_3UTR
AGO1	uc001ccd.2_3UTR
AGO1	uc001cce.1_3UTR
AGO1	uc001ccf.1_3UTR
AGO1	uc001ccg.1_3UTR
AGO1	uc001cci.2_3UTR
AGO1	uc001ccj.2_3UTR
AGO1	uc001cck.2_3UTR
AGO1	uc001ccl.2_3UTR
AGO1	uc001ccm.2_3UTR
AGO1	uc001ccm.2_5UTR
AGO1	uc001ccn.3_3UTR
AGO1	uc001cco.3_3UTR
AGO1	uc001ccq.2_3UTR
AGO1	uc001ccr.2_3UTR
AGO1	uc001ccs.2_3UTR
AGO1	uc001ccw.2_3UTR
AGO1	uc001cde.1_3UTR
AGO1	uc001cdf.1_3UTR
AGO1	uc001cdg.2_3UTR
AGO1	uc001cdh.2_3UTR
AGO1	uc001cdi.2_3UTR
AGO1	uc001cdk.2_5UTR
AGO1	uc001cdl.2_3UTR
AGO1	uc001cdm.2_3UTR
AGO1	uc001cdo.1_5UTR
AGO1	uc001cdp.2_3UTR
AGO1	uc001cds.1_3UTR
AGO1	uc001cdt.1_3UTR
AGO1	uc001cdu.1_3UTR
AGO1	uc001cdw.2_3UTR
AGO1	uc001cdx.1_3UTR
AGO1	uc001cdz.1_3UTR
AGO1	uc001cec.3_5UTR
AGO1	uc001ced.3_3UTR
AGO1	uc001cee.3_5UTR
AGO1	uc001cef.3_5UTR
AGO1	uc001ceg.3_3UTR
AGO1	uc001ceh.3_3UTR
AGO1	uc001cei.3_3UTR
AGO1	uc001cek.2_3UTR
AGO1	uc001cel.2_5UTR
AGO1	uc001cem.2_3UTR
AGO1	uc001cen.2_3UTR
AGO1	uc001ceo.2_3UTR
AGO1	uc001cep.2_3UTR
AGO1	uc001ceq.2_3UTR
AGO1	uc001cer.1_3UTR
AGO1	uc001ces.1_3UTR
AGO1	uc001ceu.2_3UTR
AGO1	uc001cev.2_3UTR
AGO1	uc001cex.2_3UTR
AGO1	uc001cey.3_3UTR
AGO1	uc001cez.3_3UTR
AGO1	uc001cfa.3_3UTR
AGO1	uc001cfb.2_3UTR
AGO1	uc001cfc.3_3UTR
AGO1	uc001cfd.3_3UTR
AGO1	uc001cff.2_5UTR
AGO1	uc001cfg.2_3UTR
AGO1	uc001cfh.1_3UTR
AGO1	uc001cfi.1_3UTR
AGO1	uc001cfj.2_3UTR
AGO1	uc001cfk.2_3UTR
AGO1	uc001cfo.2_3UTR
AGO1	uc001cfp.2_3UTR
AGO1	uc001cfq.2_3UTR
AGO1	uc001cfr.2_3UTR
AGO1	uc001cfs.2_3UTR
AGO1	uc001cft.1_3UTR
AGO1	uc001cfu.1_3UTR
AGO1	uc001cfv.1_3UTR
AGO1	uc001cfx.3_3UTR
AGO1	uc001cfy.3_3UTR
AGO1	uc001cfz.2_3UTR
AGO1	uc001cgb.2_3UTR
AGO1	uc001cgc.2_3UTR
AGO1	uc001cgd.3_3UTR
AGO1	uc001cge.2_3UTR
AGO1	uc001cgg.2_3UTR
AGO1	uc001cgk.3_3UTR
AGO1	uc001cgl.3_3UTR
AGO1	uc001cgm.1_3UTR
AGO1	uc001cgn.1_3UTR
AGO1	uc001cgo.2_3UTR
AGO1	uc001cgp.2_3UTR
AGO1	uc001cgq.2_3UTR
AGO1	uc001cgr.2_3UTR
AGO1	uc001cgs.2_3UTR
AGO1	uc001cgt.2_3UTR
AGO1	uc001chb.1_5UTR
AGO1	uc001che.2_3UTR
AGO1	uc001chf.2_3UTR
AGO1	uc001chg.2_3UTR
AGO1	uc001chk.2_3UTR
AGO1	uc001chl.2_3UTR
AGO1	uc001chs.2_3UTR
AGO1	uc001chv.2_3UTR
AGO1	uc001chw.2_3UTR
AGO1	uc001chx.3_3UTR
AGO1	uc001cib.2_3UTR
AGO1	uc001cid.1_3UTR
AGO1	uc001cig.2_3UTR
AGO1	uc001cih.2_3UTR
AGO1	uc001cik.2_3UTR
AGO1	uc001cim.2_3UTR
AGO1	uc001cin.2_3UTR
AGO1	uc001cio.2_3UTR
AGO1	uc001cit.3_3UTR
AGO1	uc001ciw.2_3UTR
AGO1	uc001ciz.2_3UTR
AGO1	uc001cja.2_3UTR
AGO1	uc001cjb.2_3UTR
AGO1	uc001cjc.2_5UTR
AGO1	uc001cje.1_3UTR
AGO1	uc001cjf.3_3UTR
AGO1	uc001cjg.3_3UTR
AGO1	uc001cjk.1_3UTR
AGO1	uc001cjl.1_3UTR
AGO1	uc001cjr.2_3UTR
AGO1	uc001cjs.2_3UTR
AGO1	uc001cju.2_3UTR
AGO1	uc001cjv.2_3UTR
AGO1	uc001cjw.2_3UTR
AGO1	uc001cjx.2_3UTR
AGO1	uc001cjy.2_5UTR
AGO1	uc001ckj.2_3UTR
AGO1	uc001ckn.2_3UTR
AGO1	uc001ckz.2_3UTR
AGO1	uc001cla.2_3UTR
AGO1	uc001clb.2_3UTR
AGO1	uc001clc.2_3UTR
AGO1	uc001cld.2_3UTR
AGO1	uc001cle.2_3UTR
AGO1	uc001clf.2_3UTR
AGO1	uc001clg.2_3UTR
AGO1	uc001clh.2_3UTR
AGO1	uc001cli.2_3UTR
AGO1	uc001cll.2_3UTR
AGO1	uc001clm.2_3UTR
AGO1	uc001cln.2_3UTR
AGO1	uc001clt.2_3UTR
AGO1	uc001clu.2_3UTR
AGO1	uc001clv.1_3UTR
AGO1	uc001clw.1_3UTR
AGO1	uc001clx.1_3UTR
AGO1	uc001cly.1_3UTR
AGO1	uc001clz.1_3UTR
AGO1	uc001cma.1_3UTR
AGO1	uc001cmg.3_3UTR
AGO1	uc001cmh.3_3UTR
AGO1	uc001cmn.2_3UTR
AGO1	uc001cmo.2_3UTR
AGO1	uc001cmx.3_3UTR
AGO1	uc001cmy.3_3UTR
AGO1	uc001cna.1_3UTR
AGO1	uc001cnb.1_3UTR
AGO1	uc001cnc.1_3UTR
AGO1	uc001cnd.2_3UTR
AGO1	uc001cnd.2_5UTR
AGO1	uc001cnq.3_3UTR
AGO1	uc001cnr.3_3UTR
AGO1	uc001cns.1_3UTR
AGO1	uc001cny.2_3UTR
AGO1	uc001cnz.2_3UTR
AGO1	uc001coa.2_3UTR
AGO1	uc001cob.2_3UTR
AGO1	uc001coc.2_3UTR
AGO1	uc001cod.2_3UTR
AGO1	uc001coe.2_3UTR
AGO1	uc001cof.2_3UTR
AGO1	uc001cog.2_3UTR
AGO1	uc001coh.1_3UTR
AGO1	uc001coi.1_3UTR
AGO1	uc001coj.1_3UTR
AGO1	uc001cok.1_5UTR
AGO1	uc001col.1_3UTR
AGO1	uc001coo.2_3UTR
AGO1	uc001coq.2_3UTR
AGO1	uc001cor.1_3UTR
AGO1	uc001cou.2_3UTR
AGO1	uc001cpa.2_3UTR
AGO1	uc001cpb.3_3UTR
AGO1	uc001cpc.3_3UTR
AGO1	uc001cpe.2_3UTR
AGO1	uc001cpf.2_3UTR
AGO1	uc001cpl.2_3UTR
AGO1	uc001cpm.1_3UTR
AGO1	uc001cpn.2_3UTR
AGO1	uc001cpp.2_3UTR
AGO1	uc001cpq.2_3UTR
AGO1	uc001cpr.1_3UTR
AGO1	uc001cps.1_3UTR
AGO1	uc001cpt.1_3UTR
AGO1	uc001cqb.2_3UTR
AGO1	uc001cqc.2_3UTR
AGO1	uc001cqg.2_3UTR
AGO1	uc001cqh.2_3UTR
AGO1	uc001cqi.2_3UTR
AGO1	uc001cqk.3_3UTR
AGO1	uc001cqr.2_3UTR
AGO1	uc001cqs.2_3UTR
AGO1	uc001cqt.2_3UTR
AGO1	uc001cqx.2_3UTR
AGO1	uc001cqy.2_3UTR
AGO1	uc001crc.1_3UTR
AGO1	uc001crd.1_3UTR
AGO1	uc001cre.1_3UTR
AGO1	uc001crh.2_3UTR
AGO1	uc001cri.2_3UTR
AGO1	uc001crl.2_5UTR
AGO1	uc001crm.2_3UTR
AGO1	uc001cry.3_3UTR
AGO1	uc001crz.3_3UTR
AGO1	uc001csa.3_3UTR
AGO1	uc001csb.2_3UTR
AGO1	uc001csc.3_3UTR
AGO1	uc001cse.1_3UTR
AGO1	uc001csf.2_3UTR
AGO1	uc001csg.2_3UTR
AGO1	uc001csi.3_3UTR
AGO1	uc001csi.3_5UTR
AGO1	uc001csj.2_3UTR
AGO1	uc001csk.2_3UTR
AGO1	uc001csl.2_3UTR
AGO1	uc001cso.1_3UTR
AGO1	uc001csp.3_3UTR
AGO1	uc001csq.1_3UTR
AGO1	uc001css.2_3UTR
AGO1	uc001cst.2_3UTR
AGO1	uc001csu.2_3UTR
AGO1	uc001csv.2_3UTR
AGO1	uc001csw.2_3UTR
AGO1	uc001csx.2_3UTR
AGO1	uc001csy.2_3UTR
AGO1	uc001csz.2_3UTR
AGO1	uc001cta.2_3UTR
AGO1	uc001ctb.2_3UTR
AGO1	uc001ctg.1_5UTR
AGO1	uc001cth.2_3UTR
AGO1	uc001cti.2_3UTR
AGO1	uc001ctj.1_3UTR
AGO1	uc001ctk.2_3UTR
AGO1	uc001ctl.2_3UTR
AGO1	uc001ctm.2_3UTR
AGO1	uc001cto.2_3UTR
AGO1	uc001ctp.2_3UTR
AGO1	uc001ctq.1_3UTR
AGO1	uc001ctr.2_3UTR
AGO1	uc001cts.2_3UTR
AGO1	uc001ctv.3_3UTR
AGO1	uc001ctw.3_3UTR
AGO1	uc001ctx.2_3UTR
AGO1	uc001cty.2_3UTR
AGO1	uc001ctz.2_3UTR
AGO1	uc001cuc.2_5UTR
AGO1	uc001cud.2_3UTR
AGO1	uc001cui.1_3UTR
AGO1	uc001cuj.2_3UTR
AGO1	uc001cuk.2_3UTR
AGO1	uc001cul.2_3UTR
AGO1	uc001cuq.1_3UTR
AGO1	uc001cur.1_3UTR
AGO1	uc001cus.1_3UTR
AGO1	uc001cut.1_3UTR
AGO1	uc001cuu.1_3UTR
AGO1	uc001cvb.3_3UTR
AGO1	uc001cvc.2_3UTR
AGO1	uc001cvd.2_3UTR
AGO1	uc001cve.2_3UTR
AGO1	uc001cvf.1_3UTR
AGO1	uc001cvh.1_3UTR
AGO1	uc001cvi.1_3UTR
AGO1	uc001cvj.1_3UTR
AGO1	uc001cvk.1_3UTR
AGO1	uc001cvl.1_3UTR
AGO1	uc001cvs.2_3UTR
AGO1	uc001cvt.2_3UTR
AGO1	uc001cvu.2_3UTR
AGO1	uc001cvv.2_5UTR
AGO1	uc001cvw.2_5UTR
AGO1	uc001cvx.2_5UTR
AGO1	uc001cvy.2_5UTR
AGO1	uc001cwh.2_3UTR
AGO1	uc001cwi.1_3UTR
AGO1	uc001cwj.1_3UTR
AGO1	uc001cwk.1_3UTR
AGO1	uc001cwl.1_3UTR
AGO1	uc001cwn.2_3UTR
AGO1	uc001cwo.2_3UTR
AGO1	uc001cwp.2_3UTR
AGO1	uc001cwq.2_3UTR
AGO1	uc001cwr.2_3UTR
AGO1	uc001cwt.1_3UTR
AGO1	uc001cwu.1_3UTR
AGO1	uc001cww.2_3UTR
AGO1	uc001cwy.3_3UTR
AGO1	uc001cxa.3_3UTR
AGO1	uc001cxb.1_3UTR
AGO1	uc001cxc.3_3UTR
AGO1	uc001cxc.3_5UTR
AGO1	uc001cxd.2_3UTR
AGO1	uc001cxe.2_3UTR
AGO1	uc001cxf.2_3UTR
AGO1	uc001cxg.2_3UTR
AGO1	uc001cxi.1_3UTR
AGO1	uc001cxq.2_3UTR
AGO1	uc001cxr.1_3UTR
AGO1	uc001cxs.2_3UTR
AGO1	uc001cxt.1_3UTR
AGO1	uc001cxv.2_3UTR
AGO1	uc001cxw.3_3UTR
AGO1	uc001cxx.3_3UTR
AGO1	uc001cxy.2_3UTR
AGO1	uc001cxz.3_3UTR
AGO1	uc001cyc.1_3UTR
AGO1	uc001cyg.3_3UTR
AGO1	uc001cyj.1_3UTR
AGO1	uc001cyk.3_3UTR
AGO1	uc001cyl.2_5UTR
AGO1	uc001cyo.2_3UTR
AGO1	uc001cyy.2_3UTR
AGO1	uc001cza.2_5UTR
AGO1	uc001czc.2_5UTR
AGO1	uc001cze.2_3UTR
AGO1	uc001cze.2_5UTR
AGO1	uc001czo.2_3UTR
AGO1	uc001czp.2_3UTR
AGO1	uc001czv.2_3UTR
AGO1	uc001czw.2_3UTR
AGO1	uc001czx.2_3UTR
AGO1	uc001czy.2_3UTR
AGO1	uc001dab.2_3UTR
AGO1	uc001dac.2_3UTR
AGO1	uc001daj.1_3UTR
AGO1	uc001dak.1_3UTR
AGO1	uc001dal.1_3UTR
AGO1	uc001dax.2_3UTR
AGO1	uc001daz.2_3UTR
AGO1	uc001dba.1_3UTR
AGO1	uc001dbb.1_3UTR
AGO1	uc001dbe.1_3UTR
AGO1	uc001dbh.2_3UTR
AGO1	uc001dbk.2_5UTR
AGO1	uc001dbm.2_3UTR
AGO1	uc001dbo.1_3UTR
AGO1	uc001dbp.1_3UTR
AGO1	uc001dbq.1_3UTR
AGO1	uc001dbs.1_3UTR
AGO1	uc001dbt.1_3UTR
AGO1	uc001dbu.1_3UTR
AGO1	uc001dbv.2_5UTR
AGO1	uc001dbx.2_5UTR
AGO1	uc001dby.2_3UTR
AGO1	uc001dbz.2_3UTR
AGO1	uc001dca.2_3UTR
AGO1	uc001dcd.1_3UTR
AGO1	uc001dce.1_3UTR
AGO1	uc001dcf.2_3UTR
AGO1	uc001dch.2_3UTR
AGO1	uc001dck.2_3UTR
AGO1	uc001dcn.2_3UTR
AGO1	uc001dco.2_3UTR
AGO1	uc001dcp.2_3UTR
AGO1	uc001dcq.2_3UTR
AGO1	uc001dcr.2_3UTR
AGO1	uc001dcs.2_3UTR
AGO1	uc001dct.2_3UTR
AGO1	uc001dcu.2_3UTR
AGO1	uc001dda.3_3UTR
AGO1	uc001ddc.2_3UTR
AGO1	uc001dde.2_3UTR
AGO1	uc001ddf.2_3UTR
AGO1	uc001ddg.2_3UTR
AGO1	uc001ddh.2_3UTR
AGO1	uc001ddi.2_3UTR
AGO1	uc001ddj.1_3UTR
AGO1	uc001ddk.2_3UTR
AGO1	uc001ddv.2_3UTR
AGO1	uc001ddw.2_3UTR
AGO1	uc001ddx.2_3UTR
AGO1	uc001ddy.2_3UTR
AGO1	uc001ddz.1_3UTR
AGO1	uc001dea.1_3UTR
AGO1	uc001dee.2_3UTR
AGO1	uc001def.1_3UTR
AGO1	uc001deg.1_3UTR
AGO1	uc001dei.1_3UTR
AGO1	uc001dej.3_3UTR
AGO1	uc001dek.3_5UTR
AGO1	uc001del.3_3UTR
AGO1	uc001dem.3_3UTR
AGO1	uc001der.1_3UTR
AGO1	uc001des.2_3UTR
AGO1	uc001det.2_3UTR
AGO1	uc001deu.2_5UTR
AGO1	uc001dev.2_3UTR
AGO1	uc001dev.2_5UTR
AGO1	uc001dew.2_3UTR
AGO1	uc001dex.3_3UTR
AGO1	uc001dey.3_3UTR
AGO1	uc001dfd.2_3UTR
AGO1	uc001dfe.2_3UTR
AGO1	uc001dfq.2_3UTR
AGO1	uc001dfr.2_3UTR
AGO1	uc001dfs.2_3UTR
AGO1	uc001dft.2_3UTR
AGO1	uc001dfv.2_3UTR
AGO1	uc001dfw.2_3UTR
AGO1	uc001dgb.1_3UTR
AGO1	uc001dgj.2_3UTR
AGO1	uc001dgk.2_3UTR
AGO1	uc001dgl.2_3UTR
AGO1	uc001dgm.2_3UTR
AGO1	uc001dgn.2_3UTR
AGO1	uc001dgp.1_5UTR
AGO1	uc001dgr.2_3UTR
AGO1	uc001dgs.2_3UTR
AGO1	uc001dgt.2_3UTR
AGO1	uc001dgu.2_3UTR
AGO1	uc001dgw.3_3UTR
AGO1	uc001dgx.3_3UTR
AGO1	uc001dgy.1_3UTR
AGO1	uc001dgz.2_3UTR
AGO1	uc001dha.1_3UTR
AGO1	uc001dhc.1_3UTR
AGO1	uc001dhh.2_3UTR
AGO1	uc001dhk.2_3UTR
AGO1	uc001dhl.1_3UTR
AGO1	uc001dhp.2_3UTR
AGO1	uc001dhq.2_3UTR
AGO1	uc001dhr.2_3UTR
AGO1	uc001dhs.2_3UTR
AGO1	uc001dht.2_3UTR
AGO1	uc001dhu.2_3UTR
AGO1	uc001dhx.2_3UTR
AGO1	uc001dib.3_3UTR
AGO1	uc001dic.3_3UTR
AGO1	uc001did.1_3UTR
AGO1	uc001dif.1_3UTR
AGO1	uc001dig.3_3UTR
AGO1	uc001dih.3_5UTR
AGO1	uc001dii.2_3UTR
AGO1	uc001dij.2_3UTR
AGO1	uc001dim.2_3UTR
AGO1	uc001din.2_3UTR
AGO1	uc001dis.2_3UTR
AGO1	uc001dit.3_3UTR
AGO1	uc001diu.2_3UTR
AGO1	uc001div.2_3UTR
AGO1	uc001diw.2_3UTR
AGO1	uc001djc.2_3UTR
AGO1	uc001djh.1_3UTR
AGO1	uc001dji.2_3UTR
AGO1	uc001djj.2_3UTR
AGO1	uc001djk.2_3UTR
AGO1	uc001djl.2_3UTR
AGO1	uc001djn.2_3UTR
AGO1	uc001djp.2_3UTR
AGO1	uc001djq.2_3UTR
AGO1	uc001djv.3_3UTR
AGO1	uc001dka.2_3UTR
AGO1	uc001dkb.2_3UTR
AGO1	uc001dkc.2_3UTR
AGO1	uc001dkd.2_3UTR
AGO1	uc001dkf.2_3UTR
AGO1	uc001dkf.2_5UTR
AGO1	uc001dkg.2_5UTR
AGO1	uc001dkh.2_3UTR
AGO1	uc001dki.2_3UTR
AGO1	uc001dkj.2_3UTR
AGO1	uc001dkl.2_3UTR
AGO1	uc001dkm.2_3UTR
AGO1	uc001dkn.2_5UTR
AGO1	uc001dko.2_3UTR
AGO1	uc001dkp.2_3UTR
AGO1	uc001dkq.2_3UTR
AGO1	uc001dkr.2_3UTR
AGO1	uc001dks.3_3UTR
AGO1	uc001dkv.2_3UTR
AGO1	uc001dkw.2_5UTR
AGO1	uc001dkx.3_5UTR
AGO1	uc001dkz.2_3UTR
AGO1	uc001dlb.2_3UTR
AGO1	uc001dlc.2_3UTR
AGO1	uc001dle.2_3UTR
AGO1	uc001dlg.2_3UTR
AGO1	uc001dlh.2_3UTR
AGO1	uc001dlk.2_5UTR
AGO1	uc001dlw.2_3UTR
AGO1	uc001dlx.2_3UTR
AGO1	uc001dly.2_3UTR
AGO1	uc001dlz.2_3UTR
AGO1	uc001dmi.2_3UTR
AGO1	uc001dmj.2_3UTR
AGO1	uc001dmm.1_3UTR
AGO1	uc001dmn.2_3UTR
AGO1	uc001dmo.3_3UTR
AGO1	uc001dms.2_3UTR
AGO1	uc001dnh.2_3UTR
AGO1	uc001dni.2_3UTR
AGO1	uc001dnj.2_3UTR
AGO1	uc001dnl.3_3UTR
AGO1	uc001dnm.2_3UTR
AGO1	uc001dnn.2_3UTR
AGO1	uc001dnq.2_3UTR
AGO1	uc001dnr.2_3UTR
AGO1	uc001dnt.1_5UTR
AGO1	uc001dnv.2_3UTR
AGO1	uc001dnw.2_3UTR
AGO1	uc001dnx.2_3UTR
AGO1	uc001doa.3_3UTR
AGO1	uc001doe.2_3UTR
AGO1	uc001dof.2_3UTR
AGO1	uc001doh.2_3UTR
AGO1	uc001doi.2_3UTR
AGO1	uc001doj.2_3UTR
AGO1	uc001don.2_3UTR
AGO1	uc001dop.2_3UTR
AGO1	uc001dot.2_3UTR
AGO1	uc001dou.3_3UTR
AGO1	uc001dov.3_3UTR
AGO1	uc001dow.3_3UTR
AGO1	uc001dox.2_3UTR
AGO1	uc001dpa.2_3UTR
AGO1	uc001dpb.2_3UTR
AGO1	uc001dpb.2_5UTR
AGO1	uc001dpd.2_3UTR
AGO1	uc001dpe.2_3UTR
AGO1	uc001dpg.2_3UTR
AGO1	uc001dpi.3_3UTR
AGO1	uc001dpj.3_3UTR
AGO1	uc001dpl.3_3UTR
AGO1	uc001dpm.3_3UTR
AGO1	uc001dpn.2_3UTR
AGO1	uc001dpo.2_3UTR
AGO1	uc001dpp.2_5UTR
AGO1	uc001dpq.2_3UTR
AGO1	uc001dps.2_5UTR
AGO1	uc001dpt.1_5UTR
AGO1	uc001dpu.2_3UTR
AGO1	uc001dpv.2_3UTR
AGO1	uc001dpw.2_3UTR
AGO1	uc001dqg.1_3UTR
AGO1	uc001dqj.3_3UTR
AGO1	uc001dqn.3_3UTR
AGO1	uc001dqo.3_3UTR
AGO1	uc001dqp.2_5UTR
AGO1	uc001dqq.2_5UTR
AGO1	uc001dqr.2_3UTR
AGO1	uc001dqs.2_3UTR
AGO1	uc001dqt.2_5UTR
AGO1	uc001dqz.3_3UTR
AGO1	uc001dra.2_3UTR
AGO1	uc001drb.2_3UTR
AGO1	uc001drc.2_3UTR
AGO1	uc001drd.3_3UTR
AGO1	uc001drg.3_3UTR
AGO1	uc001drn.2_3UTR
AGO1	uc001dro.2_3UTR
AGO1	uc001drp.2_3UTR
AGO1	uc001drq.2_3UTR
AGO1	uc001drr.2_3UTR
AGO1	uc001drs.1_3UTR
AGO1	uc001drt.2_3UTR
AGO1	uc001dru.2_3UTR
AGO1	uc001drx.1_5UTR
AGO1	uc001dsa.2_3UTR
AGO1	uc001dse.2_3UTR
AGO1	uc001dsh.1_3UTR
AGO1	uc001dsi.1_3UTR
AGO1	uc001dsj.1_3UTR
AGO1	uc001dsk.1_3UTR
AGO1	uc001dsl.1_3UTR
AGO1	uc001dsm.1_3UTR
AGO1	uc001dsn.1_3UTR
AGO1	uc001dsp.1_3UTR
AGO1	uc001dsq.1_3UTR
AGO1	uc001dsr.1_3UTR
AGO1	uc001dss.1_3UTR
AGO1	uc001dst.2_3UTR
AGO1	uc001dsu.2_3UTR
AGO1	uc001dsv.2_3UTR
AGO1	uc001dta.2_3UTR
AGO1	uc001dtc.2_3UTR
AGO1	uc001dtd.2_3UTR
AGO1	uc001dtg.3_3UTR
AGO1	uc001dtk.1_3UTR
AGO1	uc001dtl.1_3UTR
AGO1	uc001dtm.1_3UTR
AGO1	uc001dtn.2_3UTR
AGO1	uc001dto.2_3UTR
AGO1	uc001dtq.2_5UTR
AGO1	uc001dtu.2_5UTR
AGO1	uc001dtv.2_5UTR
AGO1	uc001dtw.2_5UTR
AGO1	uc001dtz.2_5UTR
AGO1	uc001dud.2_3UTR
AGO1	uc001dvj.1_3UTR
AGO1	uc001dvk.1_3UTR
AGO1	uc001dvm.2_3UTR
AGO1	uc001dvn.3_3UTR
AGO1	uc001dvv.3_3UTR
AGO1	uc001dvw.3_3UTR
AGO1	uc001dvy.2_3UTR
AGO1	uc001dvz.2_3UTR
AGO1	uc001dwe.1_3UTR
AGO1	uc001dwf.1_3UTR
AGO1	uc001dwg.1_3UTR
AGO1	uc001dwh.1_5UTR
AGO1	uc001dwi.2_3UTR
AGO1	uc001dwj.2_3UTR
AGO1	uc001dwl.2_3UTR
AGO1	uc001dwm.1_3UTR
AGO1	uc001dwn.2_3UTR
AGO1	uc001dwo.1_3UTR
AGO1	uc001dwu.1_3UTR
AGO1	uc001dwv.1_3UTR
AGO1	uc001dww.1_3UTR
AGO1	uc001dwx.1_3UTR
AGO1	uc001dwy.1_3UTR
AGO1	uc001dwy.1_5UTR
AGO1	uc001dwz.1_3UTR
AGO1	uc001dxa.3_3UTR
AGO1	uc001dxb.2_3UTR
AGO1	uc001dxc.2_3UTR
AGO1	uc001dxd.2_3UTR
AGO1	uc001dxe.2_3UTR
AGO1	uc001dxf.2_3UTR
AGO1	uc001dxg.2_3UTR
AGO1	uc001dxh.2_3UTR
AGO1	uc001dxi.2_3UTR
AGO1	uc001dxj.2_3UTR
AGO1	uc001dxm.1_3UTR
AGO1	uc001dxn.2_3UTR
AGO1	uc001dxp.2_3UTR
AGO1	uc001dxr.2_3UTR
AGO1	uc001dxs.2_3UTR
AGO1	uc001dxt.2_3UTR
AGO1	uc001dxu.2_3UTR
AGO1	uc001dxw.2_3UTR
AGO1	uc001dxz.2_3UTR
AGO1	uc001dyb.1_3UTR
AGO1	uc001dyc.1_3UTR
AGO1	uc001dyd.1_3UTR
AGO1	uc001dye.1_3UTR
AGO1	uc001dyo.2_3UTR
AGO1	uc001dyp.2_3UTR
AGO1	uc001dyv.3_3UTR
AGO1	uc001dyw.3_3UTR
AGO1	uc001dyx.2_3UTR
AGO1	uc001dyy.2_3UTR
AGO1	uc001dyz.1_3UTR
AGO1	uc001dza.1_3UTR
AGO1	uc001dzg.2_3UTR
AGO1	uc001dzh.2_3UTR
AGO1	uc001dzi.2_3UTR
AGO1	uc001dzl.1_3UTR
AGO1	uc001dzm.1_3UTR
AGO1	uc001dzr.2_3UTR
AGO1	uc001dzv.1_3UTR
AGO1	uc001dzz.2_3UTR
AGO1	uc001eaa.2_3UTR
AGO1	uc001eab.2_3UTR
AGO1	uc001eac.1_3UTR
AGO1	uc001ead.3_3UTR
AGO1	uc001eae.3_3UTR
AGO1	uc001eaf.3_3UTR
AGO1	uc001eah.1_3UTR
AGO1	uc001eai.1_3UTR
AGO1	uc001eaj.1_3UTR
AGO1	uc001eak.1_3UTR
AGO1	uc001eal.1_3UTR
AGO1	uc001eaw.2_3UTR
AGO1	uc001eax.2_3UTR
AGO1	uc001eay.2_3UTR
AGO1	uc001ebb.2_3UTR
AGO1	uc001ebc.2_3UTR
AGO1	uc001ebd.3_3UTR
AGO1	uc001ebi.2_3UTR
AGO1	uc001ebk.2_3UTR
AGO1	uc001ebl.2_3UTR
AGO1	uc001ebm.2_3UTR
AGO1	uc001ebn.1_3UTR
AGO1	uc001ebo.1_3UTR
AGO1	uc001ebp.1_3UTR
AGO1	uc001ebs.2_3UTR
AGO1	uc001ebt.2_3UTR
AGO1	uc001ebx.2_3UTR
AGO1	uc001eby.1_3UTR
AGO1	uc001ebz.2_3UTR
AGO1	uc001ecc.2_3UTR
AGO1	uc001ecd.2_3UTR
AGO1	uc001ece.2_3UTR
AGO1	uc001ecf.2_3UTR
AGO1	uc001ecg.2_5UTR
AGO1	uc001ecj.1_3UTR
AGO1	uc001eck.2_3UTR
AGO1	uc001ecl.2_3UTR
AGO1	uc001ecm.2_3UTR
AGO1	uc001ecn.2_3UTR
AGO1	uc001ecp.1_3UTR
AGO1	uc001ecq.1_3UTR
AGO1	uc001ecr.1_3UTR
AGO1	uc001ecx.2_3UTR
AGO1	uc001ecy.2_3UTR
AGO1	uc001ecz.2_3UTR
AGO1	uc001edb.2_3UTR
AGO1	uc001edc.1_3UTR
AGO1	uc001edd.2_3UTR
AGO1	uc001edf.1_3UTR
AGO1	uc001edi.3_3UTR
AGO1	uc001edj.2_3UTR
AGO1	uc001edk.2_3UTR
AGO1	uc001edq.2_3UTR
AGO1	uc001edr.2_5UTR
AGO1	uc001edv.1_3UTR
AGO1	uc001eeg.2_3UTR
AGO1	uc001eeh.2_3UTR
AGO1	uc001eei.2_3UTR
AGO1	uc001eem.2_3UTR
AGO1	uc001een.2_3UTR
AGO1	uc001eeo.2_3UTR
AGO1	uc001eep.2_3UTR
AGO1	uc001eeq.2_3UTR
AGO1	uc001eeu.2_3UTR
AGO1	uc001eev.2_3UTR
AGO1	uc001eew.2_3UTR
AGO1	uc001eex.2_3UTR
AGO1	uc001eez.2_5UTR
AGO1	uc001efa.2_3UTR
AGO1	uc001efh.3_3UTR
AGO1	uc001efi.2_3UTR
AGO1	uc001efj.2_5UTR
AGO1	uc001efk.2_3UTR
AGO1	uc001efl.2_3UTR
AGO1	uc001efm.2_3UTR
AGO1	uc001efm.2_5UTR
AGO1	uc001efn.2_3UTR
AGO1	uc001efo.3_3UTR
AGO1	uc001efp.3_3UTR
AGO1	uc001eft.2_3UTR
AGO1	uc001efv.1_3UTR
AGO1	uc001efw.1_3UTR
AGO1	uc001egb.3_3UTR
AGO1	uc001egc.1_3UTR
AGO1	uc001ege.2_3UTR
AGO1	uc001egh.2_3UTR
AGO1	uc001egm.2_3UTR
AGO1	uc001egn.2_5UTR
AGO1	uc001ego.1_5UTR
AGO1	uc001egq.1_3UTR
AGO1	uc001egr.1_3UTR
AGO1	uc001egv.1_3UTR
AGO1	uc001egy.2_3UTR
AGO1	uc001egz.2_3UTR
AGO1	uc001eha.2_3UTR
AGO1	uc001ehd.1_3UTR
AGO1	uc001ehe.2_3UTR
AGO1	uc001ehf.2_3UTR
AGO1	uc001ehg.2_3UTR
AGO1	uc001ehl.1_3UTR
AGO1	uc001ehm.2_3UTR
AGO1	uc001ehn.2_3UTR
AGO1	uc001ehp.1_3UTR
AGO1	uc001ehy.1_3UTR
AGO1	uc001ehz.2_3UTR
AGO1	uc001eia.2_3UTR
AGO1	uc001eib.2_3UTR
AGO1	uc001eic.2_3UTR
AGO1	uc001eik.2_3UTR
AGO1	uc001eiu.1_3UTR
AGO1	uc001ejn.1_5UTR
AGO1	uc001ejp.3_5UTR
AGO1	uc001emf.1_3UTR
AGO1	uc001eml.1_3UTR
AGO1	uc001emm.3_3UTR
AGO1	uc001emn.3_3UTR
AGO1	uc001enm.1_3UTR
AGO1	uc001enn.3_3UTR
AGO1	uc001enp.1_3UTR
AGO1	uc001enq.1_3UTR
AGO1	uc001enr.2_3UTR
AGO1	uc001ent.1_3UTR
AGO1	uc001enu.1_3UTR
AGO1	uc001enw.1_3UTR
AGO1	uc001eny.1_3UTR
AGO1	uc001eoa.2_3UTR
AGO1	uc001eoc.1_3UTR
AGO1	uc001eod.1_3UTR
AGO1	uc001eoi.2_5UTR
AGO1	uc001eoj.2_3UTR
AGO1	uc001eok.2_3UTR
AGO1	uc001epe.2_3UTR
AGO1	uc001epg.1_3UTR
AGO1	uc001epm.3_3UTR
AGO1	uc001epn.3_3UTR
AGO1	uc001epo.3_3UTR
AGO1	uc001epq.2_3UTR
AGO1	uc001eps.1_3UTR
AGO1	uc001ept.1_3UTR
AGO1	uc001eqi.1_3UTR
AGO1	uc001eqj.1_3UTR
AGO1	uc001esc.2_3UTR
AGO1	uc001etc.2_3UTR
AGO1	uc001ete.2_3UTR
AGO1	uc001etg.2_3UTR
AGO1	uc001eti.1_3UTR
AGO1	uc001etj.1_3UTR
AGO1	uc001etk.1_3UTR
AGO1	uc001etn.2_3UTR
AGO1	uc001eto.2_3UTR
AGO1	uc001etp.2_3UTR
AGO1	uc001etq.2_3UTR
AGO1	uc001etr.2_3UTR
AGO1	uc001ets.2_3UTR
AGO1	uc001ett.2_3UTR
AGO1	uc001etu.2_3UTR
AGO1	uc001etv.3_3UTR
AGO1	uc001etw.2_3UTR
AGO1	uc001ety.1_3UTR
AGO1	uc001etz.1_3UTR
AGO1	uc001eua.1_3UTR
AGO1	uc001eub.1_3UTR
AGO1	uc001euk.2_3UTR
AGO1	uc001eul.2_3UTR
AGO1	uc001eul.2_5UTR
AGO1	uc001eum.3_3UTR
AGO1	uc001eup.3_3UTR
AGO1	uc001euz.2_3UTR
AGO1	uc001eva.2_3UTR
AGO1	uc001evb.2_3UTR
AGO1	uc001evc.2_3UTR
AGO1	uc001evd.2_3UTR
AGO1	uc001eve.2_3UTR
AGO1	uc001evf.2_3UTR
AGO1	uc001evg.2_3UTR
AGO1	uc001evh.2_3UTR
AGO1	uc001evi.2_3UTR
AGO1	uc001evj.2_3UTR
AGO1	uc001evp.1_3UTR
AGO1	uc001evq.1_3UTR
AGO1	uc001evr.1_3UTR
AGO1	uc001evs.1_3UTR
AGO1	uc001evt.1_3UTR
AGO1	uc001evu.2_3UTR
AGO1	uc001evv.2_3UTR
AGO1	uc001evw.3_3UTR
AGO1	uc001evy.2_3UTR
AGO1	uc001evz.2_3UTR
AGO1	uc001ewc.2_3UTR
AGO1	uc001ewd.2_3UTR
AGO1	uc001ewe.2_3UTR
AGO1	uc001ewf.2_3UTR
AGO1	uc001ewg.2_3UTR
AGO1	uc001ewh.1_3UTR
AGO1	uc001ewi.1_3UTR
AGO1	uc001ewj.1_3UTR
AGO1	uc001ewk.1_3UTR
AGO1	uc001ewl.2_3UTR
AGO1	uc001ewo.2_3UTR
AGO1	uc001ewp.2_3UTR
AGO1	uc001ewq.2_3UTR
AGO1	uc001ewr.2_3UTR
AGO1	uc001ews.2_3UTR
AGO1	uc001ewt.2_3UTR
AGO1	uc001ewy.2_3UTR
AGO1	uc001ewz.2_3UTR
AGO1	uc001exb.2_3UTR
AGO1	uc001exc.3_3UTR
AGO1	uc001exd.2_5UTR
AGO1	uc001exf.1_3UTR
AGO1	uc001exi.2_3UTR
AGO1	uc001exj.2_3UTR
AGO1	uc001exk.2_3UTR
AGO1	uc001exp.1_5UTR
AGO1	uc001exq.2_3UTR
AGO1	uc001exr.2_3UTR
AGO1	uc001exs.2_3UTR
AGO1	uc001ext.2_3UTR
AGO1	uc001exu.2_3UTR
AGO1	uc001exv.1_3UTR
AGO1	uc001exw.1_3UTR
AGO1	uc001eyb.1_3UTR
AGO1	uc001eyc.1_3UTR
AGO1	uc001eyd.1_3UTR
AGO1	uc001eye.1_3UTR
AGO1	uc001eyf.1_3UTR
AGO1	uc001eyl.2_3UTR
AGO1	uc001eym.2_3UTR
AGO1	uc001eyn.1_3UTR
AGO1	uc001eyo.2_3UTR
AGO1	uc001eyp.2_3UTR
AGO1	uc001eyr.2_3UTR
AGO1	uc001eys.1_3UTR
AGO1	uc001eyv.2_3UTR
AGO1	uc001eza.3_3UTR
AGO1	uc001ezb.3_3UTR
AGO1	uc001ezc.3_3UTR
AGO1	uc001ezd.3_3UTR
AGO1	uc001ezj.1_3UTR
AGO1	uc001ezk.1_5UTR
AGO1	uc001ezl.2_3UTR
AGO1	uc001ezn.2_3UTR
AGO1	uc001ezp.2_3UTR
AGO1	uc001fap.1_3UTR
AGO1	uc001fcm.1_3UTR
AGO1	uc001fcn.1_3UTR
AGO1	uc001fco.1_3UTR
AGO1	uc001fcp.2_3UTR
AGO1	uc001fcq.2_3UTR
AGO1	uc001fcr.2_3UTR
AGO1	uc001fct.2_3UTR
AGO1	uc001fcu.2_3UTR
AGO1	uc001fcv.2_3UTR
AGO1	uc001fcw.2_3UTR
AGO1	uc001fcx.2_3UTR
AGO1	uc001fcy.2_3UTR
AGO1	uc001fdb.3_3UTR
AGO1	uc001fdd.1_3UTR
AGO1	uc001fde.3_5UTR
AGO1	uc001fdf.3_3UTR
AGO1	uc001fdf.3_5UTR
AGO1	uc001fdh.2_3UTR
AGO1	uc001fdi.2_3UTR
AGO1	uc001fdj.2_3UTR
AGO1	uc001fdk.2_3UTR
AGO1	uc001fdl.2_3UTR
AGO1	uc001fdm.1_3UTR
AGO1	uc001fdn.3_3UTR
AGO1	uc001fdo.3_3UTR
AGO1	uc001fdp.1_3UTR
AGO1	uc001fdq.2_3UTR
AGO1	uc001fdr.2_3UTR
AGO1	uc001fds.2_3UTR
AGO1	uc001fdt.1_3UTR
AGO1	uc001fdu.1_3UTR
AGO1	uc001fdx.1_3UTR
AGO1	uc001fdy.1_3UTR
AGO1	uc001fdz.1_3UTR
AGO1	uc001fea.1_3UTR
AGO1	uc001feb.1_3UTR
AGO1	uc001fef.1_3UTR
AGO1	uc001feg.2_3UTR
AGO1	uc001feh.2_3UTR
AGO1	uc001fei.2_3UTR
AGO1	uc001fej.2_3UTR
AGO1	uc001fek.2_3UTR
AGO1	uc001fel.2_3UTR
AGO1	uc001fep.3_3UTR
AGO1	uc001feq.2_3UTR
AGO1	uc001fer.2_3UTR
AGO1	uc001fes.2_3UTR
AGO1	uc001fet.2_3UTR
AGO1	uc001fex.2_3UTR
AGO1	uc001fez.1_3UTR
AGO1	uc001ffa.1_3UTR
AGO1	uc001fff.1_3UTR
AGO1	uc001ffh.2_3UTR
AGO1	uc001ffi.2_3UTR
AGO1	uc001ffj.2_3UTR
AGO1	uc001ffk.2_3UTR
AGO1	uc001ffm.1_5UTR
AGO1	uc001ffq.2_3UTR
AGO1	uc001ffr.2_3UTR
AGO1	uc001ffs.2_3UTR
AGO1	uc001fft.2_3UTR
AGO1	uc001ffu.2_3UTR
AGO1	uc001ffv.2_3UTR
AGO1	uc001ffw.2_3UTR
AGO1	uc001ffx.2_3UTR
AGO1	uc001ffy.2_3UTR
AGO1	uc001ffz.1_3UTR
AGO1	uc001fga.2_3UTR
AGO1	uc001fgb.2_3UTR
AGO1	uc001fgd.1_3UTR
AGO1	uc001fge.1_3UTR
AGO1	uc001fgf.1_3UTR
AGO1	uc001fgg.1_3UTR
AGO1	uc001fgh.1_3UTR
AGO1	uc001fgj.3_3UTR
AGO1	uc001fgk.3_3UTR
AGO1	uc001fgl.3_3UTR
AGO1	uc001fgo.2_5UTR
AGO1	uc001fgy.1_3UTR
AGO1	uc001fgz.1_3UTR
AGO1	uc001fha.1_3UTR
AGO1	uc001fhc.2_3UTR
AGO1	uc001fhd.2_3UTR
AGO1	uc001fhe.2_3UTR
AGO1	uc001fhf.2_3UTR
AGO1	uc001fhg.2_3UTR
AGO1	uc001fhh.2_3UTR
AGO1	uc001fhi.2_3UTR
AGO1	uc001fhj.3_3UTR
AGO1	uc001fhk.3_3UTR
AGO1	uc001fhl.3_3UTR
AGO1	uc001fhm.2_3UTR
AGO1	uc001fhn.2_3UTR
AGO1	uc001fht.1_3UTR
AGO1	uc001fhw.1_3UTR
AGO1	uc001fja.2_5UTR
AGO1	uc001fjm.2_3UTR
AGO1	uc001fjn.2_3UTR
AGO1	uc001fjo.2_3UTR
AGO1	uc001fjp.2_5UTR
AGO1	uc001fjr.2_3UTR
AGO1	uc001fjs.2_3UTR
AGO1	uc001fjt.2_3UTR
AGO1	uc001fju.2_3UTR
AGO1	uc001fjv.2_3UTR
AGO1	uc001fjw.2_3UTR
AGO1	uc001fjx.2_3UTR
AGO1	uc001fjy.2_3UTR
AGO1	uc001fjz.1_3UTR
AGO1	uc001fkj.2_3UTR
AGO1	uc001fkk.2_3UTR
AGO1	uc001fkl.2_3UTR
AGO1	uc001fkn.2_3UTR
AGO1	uc001fko.2_3UTR
AGO1	uc001fkp.2_3UTR
AGO1	uc001fkq.2_3UTR
AGO1	uc001fkr.2_3UTR
AGO1	uc001fks.2_3UTR
AGO1	uc001fkt.2_3UTR
AGO1	uc001fkw.2_3UTR
AGO1	uc001fkx.2_3UTR
AGO1	uc001fky.2_3UTR
AGO1	uc001fkz.2_3UTR
AGO1	uc001fla.2_3UTR
AGO1	uc001flb.2_3UTR
AGO1	uc001flc.2_3UTR
AGO1	uc001fld.3_3UTR
AGO1	uc001flq.2_3UTR
AGO1	uc001flr.2_3UTR
AGO1	uc001fls.2_3UTR
AGO1	uc001flt.2_3UTR
AGO1	uc001flu.2_3UTR
AGO1	uc001fmg.2_3UTR
AGO1	uc001fmh.1_3UTR
AGO1	uc001fmi.1_3UTR
AGO1	uc001fmj.1_3UTR
AGO1	uc001fmm.2_3UTR
AGO1	uc001fmn.1_5UTR
AGO1	uc001fmq.2_3UTR
AGO1	uc001fmr.2_3UTR
AGO1	uc001fms.2_3UTR
AGO1	uc001fmt.2_3UTR
AGO1	uc001fmu.2_3UTR
AGO1	uc001fmv.2_5UTR
AGO1	uc001fmw.2_5UTR
AGO1	uc001fmx.2_3UTR
AGO1	uc001fmy.2_5UTR
AGO1	uc001fna.2_3UTR
AGO1	uc001fnb.3_3UTR
AGO1	uc001fnd.3_3UTR
AGO1	uc001fnf.1_3UTR
AGO1	uc001fng.2_3UTR
AGO1	uc001fnh.2_3UTR
AGO1	uc001fni.2_3UTR
AGO1	uc001fnj.2_3UTR
AGO1	uc001fnk.2_3UTR
AGO1	uc001fnp.2_3UTR
AGO1	uc001fnq.2_3UTR
AGO1	uc001fnr.2_3UTR
AGO1	uc001fob.1_5UTR
AGO1	uc001foc.3_3UTR
AGO1	uc001fod.2_3UTR
AGO1	uc001fof.3_5UTR
AGO1	uc001fog.1_5UTR
AGO1	uc001foh.2_3UTR
AGO1	uc001foi.2_3UTR
AGO1	uc001foj.2_3UTR
AGO1	uc001fol.1_3UTR
AGO1	uc001fom.1_3UTR
AGO1	uc001fon.1_3UTR
AGO1	uc001fpb.2_3UTR
AGO1	uc001fpc.2_3UTR
AGO1	uc001fpd.2_3UTR
AGO1	uc001fpe.1_3UTR
AGO1	uc001fpf.2_3UTR
AGO1	uc001fpg.2_3UTR
AGO1	uc001fpl.2_3UTR
AGO1	uc001fpm.2_3UTR
AGO1	uc001fpr.2_3UTR
AGO1	uc001fps.1_3UTR
AGO1	uc001fpt.1_3UTR
AGO1	uc001fpv.2_3UTR
AGO1	uc001fpw.1_3UTR
AGO1	uc001fpx.1_3UTR
AGO1	uc001fpy.3_3UTR
AGO1	uc001fpz.3_3UTR
AGO1	uc001fqa.2_3UTR
AGO1	uc001fqb.2_3UTR
AGO1	uc001fqn.2_3UTR
AGO1	uc001fqo.2_3UTR
AGO1	uc001fqr.2_3UTR
AGO1	uc001fqt.2_3UTR
AGO1	uc001fqu.2_3UTR
AGO1	uc001frn.3_3UTR
AGO1	uc001fro.3_3UTR
AGO1	uc001frp.2_3UTR
AGO1	uc001ftv.2_3UTR
AGO1	uc001fui.2_3UTR
AGO1	uc001fuj.2_5UTR
AGO1	uc001fuk.2_3UTR
AGO1	uc001ful.2_3UTR
AGO1	uc001fum.1_3UTR
AGO1	uc001fun.1_3UTR
AGO1	uc001fuo.1_3UTR
AGO1	uc001fuv.1_3UTR
AGO1	uc001fvc.2_3UTR
AGO1	uc001fvd.2_3UTR
AGO1	uc001fvk.2_3UTR
AGO1	uc001fvl.2_3UTR
AGO1	uc001fvm.2_3UTR
AGO1	uc001fvn.2_3UTR
AGO1	uc001fvo.2_3UTR
AGO1	uc001fvr.2_5UTR
AGO1	uc001fvs.2_3UTR
AGO1	uc001fvt.2_3UTR
AGO1	uc001fvv.3_3UTR
AGO1	uc001fvx.2_3UTR
AGO1	uc001fvy.2_3UTR
AGO1	uc001fvz.2_3UTR
AGO1	uc001fwa.2_3UTR
AGO1	uc001fwb.1_3UTR
AGO1	uc001fwc.1_3UTR
AGO1	uc001fwt.2_3UTR
AGO1	uc001fxd.2_3UTR
AGO1	uc001fxe.3_3UTR
AGO1	uc001fxf.3_3UTR
AGO1	uc001fxh.3_3UTR
AGO1	uc001fxi.2_3UTR
AGO1	uc001fxj.2_3UTR
AGO1	uc001fxo.2_3UTR
AGO1	uc001fxq.2_3UTR
AGO1	uc001fxr.2_3UTR
AGO1	uc001fxs.2_3UTR
AGO1	uc001fxu.2_3UTR
AGO1	uc001fxz.2_3UTR
AGO1	uc001fya.2_3UTR
AGO1	uc001fyb.2_3UTR
AGO1	uc001fyc.2_3UTR
AGO1	uc001fyd.3_3UTR
AGO1	uc001fym.2_3UTR
AGO1	uc001fyo.1_3UTR
AGO1	uc001fyp.1_5UTR
AGO1	uc001fyq.1_3UTR
AGO1	uc001fyr.1_3UTR
AGO1	uc001fys.1_3UTR
AGO1	uc001fyv.2_3UTR
AGO1	uc001fyw.2_3UTR
AGO1	uc001fyx.2_3UTR
AGO1	uc001fyy.1_3UTR
AGO1	uc001fzd.2_3UTR
AGO1	uc001fze.2_3UTR
AGO1	uc001gag.2_3UTR
AGO1	uc001gah.2_3UTR
AGO1	uc001gai.2_3UTR
AGO1	uc001gaj.2_3UTR
AGO1	uc001gak.2_3UTR
AGO1	uc001gbo.2_3UTR
AGO1	uc001gbp.2_3UTR
AGO1	uc001gbq.1_3UTR
AGO1	uc001gbr.2_3UTR
AGO1	uc001gbs.2_3UTR
AGO1	uc001gbv.2_3UTR
AGO1	uc001gbw.2_3UTR
AGO1	uc001gby.2_3UTR
AGO1	uc001gcb.1_3UTR
AGO1	uc001gcc.1_3UTR
AGO1	uc001gcd.2_3UTR
AGO1	uc001gce.3_3UTR
AGO1	uc001gce.3_5UTR
AGO1	uc001gcl.3_3UTR
AGO1	uc001gcn.2_3UTR
AGO1	uc001gco.2_5UTR
AGO1	uc001gcq.1_3UTR
AGO1	uc001gcr.1_3UTR
AGO1	uc001gcs.2_3UTR
AGO1	uc001gct.2_3UTR
AGO1	uc001gdc.2_5UTR
AGO1	uc001gdd.2_5UTR
AGO1	uc001gdf.2_3UTR
AGO1	uc001gdg.2_3UTR
AGO1	uc001gdh.1_3UTR
AGO1	uc001gdj.3_3UTR
AGO1	uc001gdk.3_3UTR
AGO1	uc001gdl.3_3UTR
AGO1	uc001gdm.3_3UTR
AGO1	uc001gdn.3_5UTR
AGO1	uc001gdp.2_3UTR
AGO1	uc001gdt.1_3UTR
AGO1	uc001gdv.2_3UTR
AGO1	uc001gdw.2_3UTR
AGO1	uc001geb.1_3UTR
AGO1	uc001gei.3_3UTR
AGO1	uc001gej.3_3UTR
AGO1	uc001gel.2_3UTR
AGO1	uc001geo.2_3UTR
AGO1	uc001gep.2_3UTR
AGO1	uc001geq.2_3UTR
AGO1	uc001ges.2_3UTR
AGO1	uc001get.2_3UTR
AGO1	uc001geu.2_3UTR
AGO1	uc001gev.2_3UTR
AGO1	uc001gew.2_3UTR
AGO1	uc001gex.2_3UTR
AGO1	uc001gey.2_3UTR
AGO1	uc001gez.2_3UTR
AGO1	uc001gfa.1_5UTR
AGO1	uc001gfb.2_3UTR
AGO1	uc001gfc.2_3UTR
AGO1	uc001gfd.2_3UTR
AGO1	uc001gfg.2_3UTR
AGO1	uc001gfh.2_3UTR
AGO1	uc001gfi.3_3UTR
AGO1	uc001gfj.3_3UTR
AGO1	uc001gfk.1_3UTR
AGO1	uc001gfl.2_3UTR
AGO1	uc001gfm.2_3UTR
AGO1	uc001gfr.1_3UTR
AGO1	uc001gfs.1_3UTR
AGO1	uc001gfw.2_3UTR
AGO1	uc001gfx.1_3UTR
AGO1	uc001gfy.2_3UTR
AGO1	uc001gfz.1_3UTR
AGO1	uc001gga.1_3UTR
AGO1	uc001gge.3_3UTR
AGO1	uc001ggf.3_3UTR
AGO1	uc001ggj.2_3UTR
AGO1	uc001ggs.2_3UTR
AGO1	uc001ggt.2_3UTR
AGO1	uc001ggu.2_5UTR
AGO1	uc001ggv.2_3UTR
AGO1	uc001ggz.3_3UTR
AGO1	uc001gha.2_3UTR
AGO1	uc001ghb.2_3UTR
AGO1	uc001ghb.2_5UTR
AGO1	uc001ghc.2_3UTR
AGO1	uc001ghd.2_3UTR
AGO1	uc001ghe.2_3UTR
AGO1	uc001ghf.2_3UTR
AGO1	uc001gho.2_3UTR
AGO1	uc001ghv.1_5UTR
AGO1	uc001ghw.1_5UTR
AGO1	uc001ghx.1_3UTR
AGO1	uc001ghy.1_3UTR
AGO1	uc001ghz.2_3UTR
AGO1	uc001gia.2_3UTR
AGO1	uc001gib.2_3UTR
AGO1	uc001gic.1_3UTR
AGO1	uc001gie.2_3UTR
AGO1	uc001gif.2_3UTR
AGO1	uc001gil.2_3UTR
AGO1	uc001gin.2_3UTR
AGO1	uc001gio.2_3UTR
AGO1	uc001giq.3_3UTR
AGO1	uc001giv.2_3UTR
AGO1	uc001giw.2_3UTR
AGO1	uc001giy.1_3UTR
AGO1	uc001gjc.2_3UTR
AGO1	uc001gje.3_3UTR
AGO1	uc001gjf.3_3UTR
AGO1	uc001gjg.3_3UTR
AGO1	uc001gjh.1_3UTR
AGO1	uc001gjh.1_5UTR
AGO1	uc001gji.2_5UTR
AGO1	uc001gjj.2_5UTR
AGO1	uc001gjk.2_5UTR
AGO1	uc001gjp.1_3UTR
AGO1	uc001gjr.2_3UTR
AGO1	uc001gju.3_3UTR
AGO1	uc001gjv.2_3UTR
AGO1	uc001gki.1_3UTR
AGO1	uc001gkj.1_3UTR
AGO1	uc001gkk.2_3UTR
AGO1	uc001gkn.3_3UTR
AGO1	uc001gko.3_3UTR
AGO1	uc001gkt.1_3UTR
AGO1	uc001gku.1_3UTR
AGO1	uc001gkv.1_3UTR
AGO1	uc001gkw.1_3UTR
AGO1	uc001gkx.1_5UTR
AGO1	uc001glq.2_3UTR
AGO1	uc001glr.2_3UTR
AGO1	uc001glz.2_3UTR
AGO1	uc001gmc.2_3UTR
AGO1	uc001gmd.2_3UTR
AGO1	uc001gmg.3_3UTR
AGO1	uc001gmh.3_3UTR
AGO1	uc001gmi.3_3UTR
AGO1	uc001gmj.3_3UTR
AGO1	uc001gmk.2_3UTR
AGO1	uc001gml.2_3UTR
AGO1	uc001gmm.2_3UTR
AGO1	uc001gnk.2_3UTR
AGO1	uc001gnl.2_3UTR
AGO1	uc001gnn.2_3UTR
AGO1	uc001gnq.2_3UTR
AGO1	uc001gnt.2_3UTR
AGO1	uc001gnv.2_3UTR
AGO1	uc001gnx.1_3UTR
AGO1	uc001gny.2_3UTR
AGO1	uc001gnz.2_3UTR
AGO1	uc001goa.2_3UTR
AGO1	uc001goc.2_3UTR
AGO1	uc001gof.1_5UTR
AGO1	uc001gog.2_3UTR
AGO1	uc001goi.2_3UTR
AGO1	uc001goo.2_3UTR
AGO1	uc001gop.2_3UTR
AGO1	uc001got.3_3UTR
AGO1	uc001gpa.1_3UTR
AGO1	uc001gpb.1_3UTR
AGO1	uc001gpb.1_5UTR
AGO1	uc001gpc.1_3UTR
AGO1	uc001gpd.1_3UTR
AGO1	uc001gpj.1_3UTR
AGO1	uc001gpk.2_3UTR
AGO1	uc001gpl.3_3UTR
AGO1	uc001gpr.2_3UTR
AGO1	uc001gps.2_3UTR
AGO1	uc001gpt.2_3UTR
AGO1	uc001gpy.3_3UTR
AGO1	uc001gqf.2_3UTR
[truncated: 393,396 more rows]
