# Supplementary material for: PTRcombiner: mining combinatorial regulation of gene expression from post-transcriptional interaction maps
Source: BMC Genomics. 2014 Apr 23;15:304. doi: 10.1186/1471-2164-15-304 (PMC4234518; doi:10.1186/1471-2164-15-304)
Supplement: Additional file 1 — A zip archive containing the interaction map sets used to discuss the performance of PTR comb iner in this paper. [file 1471-2164-15-304-S1.zip › Interaction_maps/interactions_PAR-CLIP.txt]

AGO1	uc001agd.2_3UTR
AGO1	uc001aja.3_3UTR
AGO1	uc001aml.2_3UTR
AGO1	uc001anz.1_3UTR
AGO1	uc001aoi.2_3UTR
AGO1	uc001aow.3_5UTR
AGO1	uc001aoz.2_3UTR
AGO1	uc001apl.1_3UTR
AGO1	uc001arz.1_3UTR
AGO1	uc001atc.1_3UTR
AGO1	uc001avh.2_3UTR
AGO1	uc001awt.2_5UTR
AGO1	uc001axk.1_3UTR
AGO1	uc001ayi.3_3UTR
AGO1	uc001bam.2_3UTR
AGO1	uc001bcs.3_3UTR
AGO1	uc001bgk.2_3UTR
AGO1	uc001bgs.3_3UTR
AGO1	uc001bgu.2_3UTR
AGO1	uc001bhe.1_3UTR
AGO1	uc001bjo.2_3UTR
AGO1	uc001bju.1_3UTR
AGO1	uc001blc.2_3UTR
AGO1	uc001blj.3_3UTR
AGO1	uc001bmm.2_5UTR
AGO1	uc001boe.2_5UTR
AGO1	uc001bpk.1_5UTR
AGO1	uc001bpr.2_5UTR
AGO1	uc001bps.2_3UTR
AGO1	uc001bqd.2_3UTR
AGO1	uc001bre.2_3UTR
AGO1	uc001bty.1_3UTR
AGO1	uc001btz.1_3UTR
AGO1	uc001btz.1_5UTR
AGO1	uc001buc.1_3UTR
AGO1	uc001buh.2_3UTR
AGO1	uc001buj.2_3UTR
AGO1	uc001bur.3_5UTR
AGO1	uc001bvd.2_3UTR
AGO1	uc001bvg.3_5UTR
AGO1	uc001bvi.2_3UTR
AGO1	uc001bvk.2_3UTR
AGO1	uc001bye.2_3UTR
AGO1	uc001bzf.1_3UTR
AGO1	uc001bzk.2_5UTR
AGO1	uc001cac.2_3UTR
AGO1	uc001caf.3_3UTR
AGO1	uc001cak.1_3UTR
AGO1	uc001can.1_3UTR
AGO1	uc001cbc.1_5UTR
AGO1	uc001cbi.2_3UTR
AGO1	uc001cca.1_3UTR
AGO1	uc001cce.1_3UTR
AGO1	uc001ccm.2_5UTR
AGO1	uc001ccs.2_3UTR
AGO1	uc001ces.1_3UTR
AGO1	uc001cfv.1_3UTR
AGO1	uc001che.2_3UTR
AGO1	uc001chk.2_3UTR
AGO1	uc001clf.2_3UTR
AGO1	uc001clm.2_3UTR
AGO1	uc001cma.1_3UTR
AGO1	uc001cmh.3_3UTR
AGO1	uc001cnd.2_5UTR
AGO1	uc001cnq.3_3UTR
AGO1	uc001cok.1_5UTR
AGO1	uc001coq.2_3UTR
AGO1	uc001cqk.3_3UTR
AGO1	uc001cri.2_3UTR
AGO1	uc001csi.3_3UTR
AGO1	uc001csi.3_5UTR
AGO1	uc001ctj.1_3UTR
AGO1	uc001ctl.2_3UTR
AGO1	uc001ctp.2_3UTR
AGO1	uc001cus.1_3UTR
AGO1	uc001cvl.1_3UTR
AGO1	uc001cwi.1_3UTR
AGO1	uc001cwp.2_3UTR
AGO1	uc001cxc.3_5UTR
AGO1	uc001cxy.2_3UTR
AGO1	uc001cyk.3_3UTR
AGO1	uc001cze.2_3UTR
AGO1	uc001cze.2_5UTR
AGO1	uc001dal.1_3UTR
AGO1	uc001dbm.2_3UTR
AGO1	uc001ddw.2_3UTR
AGO1	uc001dea.1_3UTR
AGO1	uc001dej.3_3UTR
AGO1	uc001dek.3_5UTR
AGO1	uc001dev.2_3UTR
AGO1	uc001dev.2_5UTR
AGO1	uc001dfs.2_3UTR
AGO1	uc001dih.3_5UTR
AGO1	uc001dis.2_3UTR
AGO1	uc001div.2_3UTR
AGO1	uc001djq.2_3UTR
AGO1	uc001dkf.2_5UTR
AGO1	uc001dkg.2_5UTR
AGO1	uc001dkm.2_3UTR
AGO1	uc001dkn.2_5UTR
AGO1	uc001dkz.2_3UTR
AGO1	uc001dlc.2_3UTR
AGO1	uc001dlg.2_3UTR
AGO1	uc001dlz.2_3UTR
AGO1	uc001dmi.2_3UTR
AGO1	uc001dmo.3_3UTR
AGO1	uc001dnv.2_3UTR
AGO1	uc001dot.2_3UTR
AGO1	uc001dpa.2_3UTR
AGO1	uc001dpb.2_3UTR
AGO1	uc001dpb.2_5UTR
AGO1	uc001dpl.3_3UTR
AGO1	uc001dpo.2_3UTR
AGO1	uc001dpp.2_5UTR
AGO1	uc001dpu.2_3UTR
AGO1	uc001dqp.2_5UTR
AGO1	uc001dqs.2_3UTR
AGO1	uc001dru.2_3UTR
AGO1	uc001dto.2_3UTR
AGO1	uc001dwy.1_5UTR
AGO1	uc001dxi.2_3UTR
AGO1	uc001eab.2_3UTR
AGO1	uc001ebd.3_3UTR
AGO1	uc001ebk.2_3UTR
AGO1	uc001ebm.2_3UTR
AGO1	uc001ecj.1_3UTR
AGO1	uc001ecm.2_3UTR
AGO1	uc001ecx.2_3UTR
AGO1	uc001eeh.2_3UTR
AGO1	uc001eei.2_3UTR
AGO1	uc001eeo.2_3UTR
AGO1	uc001eew.2_3UTR
AGO1	uc001eez.2_5UTR
AGO1	uc001efa.2_3UTR
AGO1	uc001efj.2_5UTR
AGO1	uc001efm.2_3UTR
AGO1	uc001efm.2_5UTR
AGO1	uc001egr.1_3UTR
AGO1	uc001ehe.2_3UTR
AGO1	uc001eik.2_3UTR
AGO1	uc001enm.1_3UTR
AGO1	uc001enn.3_3UTR
AGO1	uc001enu.1_3UTR
AGO1	uc001enw.1_3UTR
AGO1	uc001eoi.2_5UTR
AGO1	uc001epq.2_3UTR
AGO1	uc001etc.2_3UTR
AGO1	uc001ete.2_3UTR
AGO1	uc001etn.2_3UTR
AGO1	uc001eul.2_3UTR
AGO1	uc001eul.2_5UTR
AGO1	uc001eup.3_3UTR
AGO1	uc001euz.2_3UTR
AGO1	uc001ewk.1_3UTR
AGO1	uc001exw.1_3UTR
AGO1	uc001fcp.2_3UTR
AGO1	uc001fdb.3_3UTR
AGO1	uc001fde.3_5UTR
AGO1	uc001fdf.3_5UTR
AGO1	uc001fej.2_3UTR
AGO1	uc001ffk.2_3UTR
AGO1	uc001fkt.2_3UTR
AGO1	uc001fmj.1_3UTR
AGO1	uc001fnd.3_3UTR
AGO1	uc001fob.1_5UTR
AGO1	uc001fpx.1_3UTR
AGO1	uc001ful.2_3UTR
AGO1	uc001fvo.2_3UTR
AGO1	uc001fyd.3_3UTR
AGO1	uc001gce.3_5UTR
AGO1	uc001gdt.1_3UTR
AGO1	uc001geo.2_3UTR
AGO1	uc001gfh.2_3UTR
AGO1	uc001gfr.1_3UTR
AGO1	uc001gfs.1_3UTR
AGO1	uc001gge.3_3UTR
AGO1	uc001ggj.2_3UTR
AGO1	uc001ghb.2_5UTR
AGO1	uc001ghw.1_5UTR
AGO1	uc001gjh.1_5UTR
AGO1	uc001gmc.2_3UTR
AGO1	uc001goi.2_3UTR
AGO1	uc001got.3_3UTR
AGO1	uc001gpb.1_5UTR
AGO1	uc001gra.2_3UTR
AGO1	uc001grd.1_3UTR
AGO1	uc001gre.1_3UTR
AGO1	uc001grj.2_3UTR
AGO1	uc001gsy.2_3UTR
AGO1	uc001gun.3_3UTR
AGO1	uc001gve.2_3UTR
AGO1	uc001gvf.1_3UTR
AGO1	uc001gvl.2_3UTR
AGO1	uc001gvy.2_3UTR
AGO1	uc001gxc.2_3UTR
AGO1	uc001gxk.1_3UTR
AGO1	uc001gyf.2_3UTR
AGO1	uc001gyv.1_3UTR
AGO1	uc001gyx.1_3UTR
AGO1	uc001hav.3_3UTR
AGO1	uc001hbx.2_3UTR
AGO1	uc001hdb.2_3UTR
AGO1	uc001hde.3_3UTR
AGO1	uc001hdh.1_3UTR
AGO1	uc001hff.1_3UTR
AGO1	uc001hgn.2_3UTR
AGO1	uc001hiq.1_3UTR
AGO1	uc001hiu.2_3UTR
AGO1	uc001hiz.3_5UTR
AGO1	uc001hjm.2_3UTR
AGO1	uc001hjt.2_3UTR
AGO1	uc001hkg.1_5UTR
AGO1	uc001hlg.3_3UTR
AGO1	uc001hmf.2_5UTR
AGO1	uc001hms.2_3UTR
AGO1	uc001hnk.2_5UTR
AGO1	uc001hnm.2_3UTR
AGO1	uc001hoc.2_3UTR
AGO1	uc001hoj.2_3UTR
AGO1	uc001hon.1_3UTR
AGO1	uc001hop.3_3UTR
AGO1	uc001hoy.2_3UTR
AGO1	uc001hpd.1_3UTR
AGO1	uc001hpf.3_3UTR
AGO1	uc001hpg.2_3UTR
AGO1	uc001hpp.2_3UTR
AGO1	uc001hpu.3_3UTR
AGO1	uc001hpv.2_3UTR
AGO1	uc001hrv.2_3UTR
AGO1	uc001htf.2_3UTR
AGO1	uc001htl.3_3UTR
AGO1	uc001hui.2_3UTR
AGO1	uc001huq.2_3UTR
AGO1	uc001hut.2_3UTR
AGO1	uc001huw.2_3UTR
AGO1	uc001hvf.2_3UTR
AGO1	uc001hvt.3_3UTR
AGO1	uc001hvw.2_3UTR
AGO1	uc001hwf.2_3UTR
AGO1	uc001hwl.2_3UTR
AGO1	uc001hwo.2_5UTR
AGO1	uc001hwp.2_5UTR
AGO1	uc001hwq.2_3UTR
AGO1	uc001hwy.2_3UTR
AGO1	uc001hwy.2_5UTR
AGO1	uc001hxr.1_3UTR
AGO1	uc001hxt.2_3UTR
AGO1	uc001hzi.2_5UTR
AGO1	uc001iaa.2_5UTR
AGO1	uc001iab.1_3UTR
AGO1	uc001iae.2_3UTR
AGO1	uc001iap.2_3UTR
AGO1	uc001iax.1_5UTR
AGO1	uc001iaz.1_3UTR
AGO1	uc001ifs.1_3UTR
AGO1	uc001ifu.2_3UTR
AGO1	uc001iij.2_3UTR
AGO1	uc001ijc.2_3UTR
AGO1	uc001ika.2_3UTR
AGO1	uc001iki.3_3UTR
AGO1	uc001ikt.3_3UTR
AGO1	uc001ilc.2_3UTR
AGO1	uc001imj.2_3UTR
AGO1	uc001imy.1_3UTR
AGO1	uc001iou.2_3UTR
AGO1	uc001iow.1_3UTR
AGO1	uc001iqd.1_3UTR
AGO1	uc001iqn.3_5UTR
AGO1	uc001iqv.2_3UTR
AGO1	uc001ira.2_3UTR
AGO1	uc001irl.3_3UTR
AGO1	uc001itw.2_3UTR
AGO1	uc001iui.2_3UTR
AGO1	uc001iuj.1_3UTR
AGO1	uc001iwe.3_3UTR
AGO1	uc001iww.3_5UTR
AGO1	uc001iwx.3_3UTR
AGO1	uc001iwx.3_5UTR
AGO1	uc001iya.2_3UTR
AGO1	uc001iyz.1_3UTR
AGO1	uc001jiu.2_3UTR
AGO1	uc001jjp.2_3UTR
AGO1	uc001jka.1_3UTR
AGO1	uc001jke.1_3UTR
AGO1	uc001jks.3_3UTR
AGO1	uc001jlf.2_3UTR
AGO1	uc001jlf.2_5UTR
AGO1	uc001jlw.2_3UTR
AGO1	uc001jmg.2_3UTR
AGO1	uc001jmt.2_3UTR
AGO1	uc001jny.3_3UTR
AGO1	uc001jny.3_5UTR
AGO1	uc001jow.1_3UTR
AGO1	uc001jqv.1_3UTR
AGO1	uc001jrb.2_5UTR
AGO1	uc001jrm.2_3UTR
AGO1	uc001jsx.1_3UTR
AGO1	uc001jtt.1_5UTR
AGO1	uc001jvb.2_3UTR
AGO1	uc001jvc.3_3UTR
AGO1	uc001jvh.2_3UTR
AGO1	uc001jwg.2_3UTR
AGO1	uc001jwp.1_3UTR
AGO1	uc001jwy.1_3UTR
AGO1	uc001jzp.2_3UTR
AGO1	uc001kag.2_3UTR
AGO1	uc001kdh.1_3UTR
AGO1	uc001kej.3_3UTR
AGO1	uc001kev.2_3UTR
AGO1	uc001kew.2_3UTR
AGO1	uc001kfb.2_3UTR
AGO1	uc001khi.2_3UTR
AGO1	uc001khm.2_3UTR
AGO1	uc001khn.1_3UTR
AGO1	uc001khp.2_3UTR
AGO1	uc001khr.2_3UTR
AGO1	uc001kic.2_3UTR
AGO1	uc001kid.2_3UTR
AGO1	uc001kiq.3_3UTR
AGO1	uc001kiv.1_5UTR
AGO1	uc001kmm.3_3UTR
AGO1	uc001kmt.1_3UTR
AGO1	uc001knd.1_3UTR
AGO1	uc001kni.2_3UTR
AGO1	uc001knj.2_3UTR
AGO1	uc001kqp.2_3UTR
AGO1	uc001kqv.1_3UTR
AGO1	uc001kqy.2_3UTR
AGO1	uc001ktt.2_3UTR
AGO1	uc001ktu.2_5UTR
AGO1	uc001kwe.3_3UTR
AGO1	uc001kwm.2_3UTR
AGO1	uc001kyg.2_3UTR
AGO1	uc001kzc.3_3UTR
AGO1	uc001kzd.2_3UTR
AGO1	uc001kze.2_3UTR
AGO1	uc001kzi.3_5UTR
AGO1	uc001lba.2_3UTR
AGO1	uc001lcb.2_3UTR
AGO1	uc001lcz.3_3UTR
AGO1	uc001lda.1_5UTR
AGO1	uc001lec.2_3UTR
AGO1	uc001lek.1_3UTR
AGO1	uc001lel.2_3UTR
AGO1	uc001lem.2_3UTR
AGO1	uc001les.1_3UTR
AGO1	uc001lgf.1_3UTR
AGO1	uc001lgx.2_3UTR
AGO1	uc001lhf.3_3UTR
AGO1	uc001lhp.2_3UTR
AGO1	uc001lhq.2_5UTR
AGO1	uc001lic.2_3UTR
AGO1	uc001lke.2_3UTR
AGO1	uc001lko.2_3UTR
AGO1	uc001lrx.2_3UTR
AGO1	uc001lts.2_3UTR
AGO1	uc001lwg.1_3UTR
AGO1	uc001lwh.1_3UTR
AGO1	uc001lyu.2_3UTR
AGO1	uc001mdn.3_3UTR
AGO1	uc001mdo.3_3UTR
AGO1	uc001men.2_3UTR
AGO1	uc001mfe.2_3UTR
AGO1	uc001mgs.3_3UTR
AGO1	uc001mho.2_3UTR
AGO1	uc001mht.2_3UTR
AGO1	uc001mik.1_3UTR
AGO1	uc001mjd.2_3UTR
AGO1	uc001mld.2_3UTR
AGO1	uc001mlf.3_3UTR
AGO1	uc001mor.2_3UTR
AGO1	uc001mpm.2_3UTR
AGO1	uc001mqp.3_3UTR
AGO1	uc001mrj.3_3UTR
AGO1	uc001mty.2_3UTR
AGO1	uc001mus.3_3UTR
AGO1	uc001mux.3_3UTR
AGO1	uc001muz.2_3UTR
AGO1	uc001mwi.2_3UTR
AGO1	uc001ndd.2_3UTR
AGO1	uc001neh.2_3UTR
AGO1	uc001nfk.1_5UTR
AGO1	uc001njt.2_3UTR
AGO1	uc001nll.3_3UTR
AGO1	uc001nmy.3_3UTR
AGO1	uc001noc.1_3UTR
AGO1	uc001noe.3_3UTR
AGO1	uc001nqg.2_3UTR
AGO1	uc001nrr.2_3UTR
AGO1	uc001ntz.2_3UTR
AGO1	uc001nuk.2_3UTR
AGO1	uc001nuy.2_5UTR
AGO1	uc001nvr.2_5UTR
AGO1	uc001nvt.2_5UTR
AGO1	uc001nxm.2_3UTR
AGO1	uc001nye.2_3UTR
AGO1	uc001nzs.1_3UTR
AGO1	uc001nzt.2_3UTR
AGO1	uc001obe.1_3UTR
AGO1	uc001ofe.2_3UTR
AGO1	uc001ofu.2_3UTR
AGO1	uc001ohf.2_3UTR
AGO1	uc001ojo.1_5UTR
AGO1	uc001ojw.2_3UTR
AGO1	uc001ojx.2_3UTR
AGO1	uc001ole.2_3UTR
AGO1	uc001olf.2_5UTR
AGO1	uc001ols.1_5UTR
AGO1	uc001omb.2_3UTR
AGO1	uc001ooh.2_5UTR
AGO1	uc001opa.2_3UTR
AGO1	uc001oql.2_3UTR
AGO1	uc001owk.1_3UTR
AGO1	uc001oxp.2_3UTR
AGO1	uc001pas.2_3UTR
AGO1	uc001pdg.2_3UTR
AGO1	uc001pdi.3_3UTR
AGO1	uc001pdm.2_5UTR
AGO1	uc001pej.2_3UTR
AGO1	uc001pem.3_3UTR
AGO1	uc001pfc.2_3UTR
AGO1	uc001pfm.2_5UTR
AGO1	uc001pfn.2_3UTR
AGO1	uc001pha.2_3UTR
AGO1	uc001piz.2_3UTR
AGO1	uc001pjc.1_3UTR
AGO1	uc001pke.1_3UTR
AGO1	uc001pkl.1_5UTR
AGO1	uc001pkr.3_3UTR
AGO1	uc001pkt.2_3UTR
AGO1	uc001pmm.2_3UTR
AGO1	uc001pms.3_3UTR
AGO1	uc001pph.3_3UTR
AGO1	uc001psv.2_3UTR
AGO1	uc001pta.2_3UTR
AGO1	uc001pua.2_3UTR
AGO1	uc001pvg.2_3UTR
AGO1	uc001pvh.1_5UTR
AGO1	uc001pwh.2_5UTR
AGO1	uc001pxv.2_3UTR
AGO1	uc001pzd.1_3UTR
AGO1	uc001qaj.3_3UTR
AGO1	uc001qam.3_3UTR
AGO1	uc001qci.1_3UTR
AGO1	uc001qdh.2_3UTR
AGO1	uc001qgb.3_3UTR
AGO1	uc001qiz.2_3UTR
AGO1	uc001qjb.2_3UTR
AGO1	uc001qji.2_3UTR
AGO1	uc001qjn.2_3UTR
AGO1	uc001qmo.2_3UTR
AGO1	uc001qon.1_5UTR
AGO1	uc001qor.1_5UTR
AGO1	uc001qot.1_3UTR
AGO1	uc001qpp.2_3UTR
AGO1	uc001qpr.1_5UTR
AGO1	uc001qrb.1_5UTR
AGO1	uc001qsi.2_3UTR
AGO1	uc001qtr.2_3UTR
AGO1	uc001qty.2_3UTR
AGO1	uc001qxt.2_3UTR
AGO1	uc001rah.3_3UTR
AGO1	uc001ram.1_5UTR
AGO1	uc001ran.1_3UTR
AGO1	uc001rap.1_3UTR
AGO1	uc001rat.2_3UTR
AGO1	uc001rba.2_3UTR
AGO1	uc001rbi.2_3UTR
AGO1	uc001rdd.3_3UTR
AGO1	uc001ree.2_3UTR
AGO1	uc001reg.1_3UTR
AGO1	uc001rez.2_3UTR
AGO1	uc001rft.2_3UTR
AGO1	uc001rge.3_3UTR
AGO1	uc001rgp.1_3UTR
AGO1	uc001rhb.2_3UTR
AGO1	uc001rih.2_3UTR
AGO1	uc001rii.2_3UTR
AGO1	uc001rij.2_3UTR
AGO1	uc001riv.2_3UTR
AGO1	uc001riw.2_5UTR
AGO1	uc001rjj.1_5UTR
AGO1	uc001rla.2_3UTR
AGO1	uc001rlt.2_3UTR
AGO1	uc001rmt.3_3UTR
AGO1	uc001rmz.2_3UTR
AGO1	uc001rmz.2_5UTR
AGO1	uc001roa.2_3UTR
AGO1	uc001row.2_3UTR
AGO1	uc001rpd.2_3UTR
AGO1	uc001rph.2_3UTR
AGO1	uc001rph.2_5UTR
AGO1	uc001rqy.2_5UTR
AGO1	uc001rta.3_3UTR
AGO1	uc001rtc.1_3UTR
AGO1	uc001rtl.2_5UTR
AGO1	uc001rtm.2_3UTR
AGO1	uc001rtm.2_5UTR
AGO1	uc001rtt.1_3UTR
AGO1	uc001rtt.1_5UTR
AGO1	uc001ruz.2_3UTR
AGO1	uc001rvu.2_3UTR
AGO1	uc001rwf.3_5UTR
AGO1	uc001rwo.1_3UTR
AGO1	uc001rxf.2_5UTR
AGO1	uc001rxj.1_3UTR
AGO1	uc001rzn.2_3UTR
AGO1	uc001scj.2_3UTR
AGO1	uc001scw.2_3UTR
AGO1	uc001ser.2_3UTR
AGO1	uc001sfi.3_3UTR
AGO1	uc001sfo.3_3UTR
AGO1	uc001sft.2_3UTR
AGO1	uc001shp.2_3UTR
AGO1	uc001sif.1_3UTR
AGO1	uc001sit.3_3UTR
AGO1	uc001sjo.2_5UTR
AGO1	uc001skm.3_3UTR
AGO1	uc001skr.1_3UTR
AGO1	uc001skr.1_5UTR
AGO1	uc001slr.2_3UTR
AGO1	uc001smb.2_3UTR
AGO1	uc001smb.2_5UTR
AGO1	uc001sml.1_3UTR
AGO1	uc001sof.1_3UTR
AGO1	uc001soo.1_5UTR
AGO1	uc001sos.2_3UTR
AGO1	uc001spv.2_3UTR
AGO1	uc001spw.2_5UTR
AGO1	uc001spy.2_3UTR
AGO1	uc001sqr.2_3UTR
AGO1	uc001srb.1_3UTR
AGO1	uc001srr.1_5UTR
AGO1	uc001srw.3_3UTR
AGO1	uc001ssc.1_3UTR
AGO1	uc001ssl.1_3UTR
AGO1	uc001sts.3_3UTR
AGO1	uc001suz.2_3UTR
AGO1	uc001suz.2_5UTR
AGO1	uc001sxd.3_3UTR
AGO1	uc001syd.1_3UTR
AGO1	uc001syg.1_3UTR
AGO1	uc001sym.3_3UTR
AGO1	uc001syx.2_3UTR
AGO1	uc001syy.2_5UTR
AGO1	uc001szb.2_3UTR
AGO1	uc001tau.2_3UTR
AGO1	uc001tbd.2_3UTR
AGO1	uc001tby.3_3UTR
AGO1	uc001tby.3_5UTR
AGO1	uc001tcp.2_3UTR
AGO1	uc001tct.2_3UTR
AGO1	uc001tdl.2_3UTR
AGO1	uc001tdy.2_3UTR
AGO1	uc001tee.2_3UTR
AGO1	uc001tep.1_3UTR
AGO1	uc001tfk.2_3UTR
AGO1	uc001tfl.2_3UTR
AGO1	uc001tfu.1_3UTR
AGO1	uc001tga.2_3UTR
AGO1	uc001tgc.2_3UTR
AGO1	uc001thv.2_5UTR
AGO1	uc001tiw.2_5UTR
AGO1	uc001tkd.3_5UTR
AGO1	uc001tlj.1_3UTR
AGO1	uc001tlk.2_3UTR
AGO1	uc001tmq.2_5UTR
AGO1	uc001toa.1_3UTR
AGO1	uc001too.1_3UTR
AGO1	uc001tos.2_3UTR
AGO1	uc001tqw.2_5UTR
AGO1	uc001trh.1_3UTR
AGO1	uc001tru.2_3UTR
AGO1	uc001tse.2_5UTR
AGO1	uc001tsk.2_5UTR
AGO1	uc001ttk.1_3UTR
AGO1	uc001ttl.1_3UTR
AGO1	uc001ttm.2_3UTR
AGO1	uc001ttn.3_5UTR
AGO1	uc001tvu.1_5UTR
AGO1	uc001tvw.2_3UTR
AGO1	uc001tvz.1_3UTR
AGO1	uc001tww.2_3UTR
AGO1	uc001txj.1_3UTR
AGO1	uc001txr.2_3UTR
AGO1	uc001tyc.2_3UTR
AGO1	uc001tyf.1_3UTR
AGO1	uc001tyg.2_3UTR
AGO1	uc001tyy.1_3UTR
AGO1	uc001uak.1_3UTR
AGO1	uc001ubp.2_3UTR
AGO1	uc001ubq.2_3UTR
AGO1	uc001ucc.2_5UTR
AGO1	uc001ucg.1_3UTR
AGO1	uc001ucs.2_3UTR
AGO1	uc001udk.1_5UTR
AGO1	uc001uen.2_3UTR
AGO1	uc001ueo.2_3UTR
AGO1	uc001uep.2_5UTR
AGO1	uc001ueq.2_3UTR
AGO1	uc001uex.2_3UTR
AGO1	uc001ufg.2_3UTR
AGO1	uc001ufz.2_5UTR
AGO1	uc001ugb.2_3UTR
AGO1	uc001ugb.2_5UTR
AGO1	uc001ugt.2_3UTR
AGO1	uc001uhv.2_5UTR
AGO1	uc001uje.2_3UTR
AGO1	uc001ukz.1_3UTR
AGO1	uc001umk.1_5UTR
AGO1	uc001umm.1_5UTR
AGO1	uc001umv.2_3UTR
AGO1	uc001unq.3_3UTR
AGO1	uc001unr.3_3UTR
AGO1	uc001uns.2_3UTR
AGO1	uc001uoa.1_5UTR
AGO1	uc001uon.2_3UTR
AGO1	uc001uqg.1_3UTR
AGO1	uc001uqp.2_3UTR
AGO1	uc001uru.2_3UTR
AGO1	uc001uso.2_3UTR
AGO1	uc001ust.2_3UTR
AGO1	uc001uuz.2_3UTR
AGO1	uc001uvn.2_3UTR
AGO1	uc001uvz.2_3UTR
AGO1	uc001uwu.2_3UTR
AGO1	uc001uwy.2_3UTR
AGO1	uc001uwy.2_5UTR
AGO1	uc001uxe.2_3UTR
AGO1	uc001uxf.2_3UTR
AGO1	uc001uxu.1_3UTR
AGO1	uc001uys.1_3UTR
AGO1	uc001uzz.1_3UTR
AGO1	uc001uzz.1_5UTR
AGO1	uc001vaq.2_3UTR
AGO1	uc001vbp.1_3UTR
AGO1	uc001vbp.1_5UTR
AGO1	uc001vbt.1_5UTR
AGO1	uc001vbz.3_3UTR
AGO1	uc001vcb.2_3UTR
AGO1	uc001vco.2_3UTR
AGO1	uc001vdj.2_3UTR
AGO1	uc001vdl.2_3UTR
AGO1	uc001vfk.2_5UTR
AGO1	uc001vfl.2_5UTR
AGO1	uc001vgb.2_3UTR
AGO1	uc001vgc.2_3UTR
AGO1	uc001vgx.1_5UTR
AGO1	uc001viu.2_3UTR
AGO1	uc001viz.2_5UTR
AGO1	uc001vkd.2_3UTR
AGO1	uc001vlb.1_5UTR
AGO1	uc001vnd.2_3UTR
AGO1	uc001vne.2_3UTR
AGO1	uc001vom.1_3UTR
AGO1	uc001von.2_3UTR
AGO1	uc001vqi.2_3UTR
AGO1	uc001vqo.2_3UTR
AGO1	uc001vqq.2_3UTR
AGO1	uc001vrl.2_5UTR
AGO1	uc001vrn.2_3UTR
AGO1	uc001vtg.1_5UTR
AGO1	uc001vtx.2_3UTR
AGO1	uc001vxk.2_3UTR
AGO1	uc001vxn.3_3UTR
AGO1	uc001wao.2_3UTR
AGO1	uc001wgl.2_3UTR
AGO1	uc001wgo.2_3UTR
AGO1	uc001wha.3_5UTR
AGO1	uc001whn.1_5UTR
AGO1	uc001wij.2_3UTR
AGO1	uc001wio.3_5UTR
AGO1	uc001wmw.1_5UTR
AGO1	uc001wmy.1_5UTR
AGO1	uc001wna.1_5UTR
AGO1	uc001wqu.2_3UTR
AGO1	uc001wrz.2_3UTR
AGO1	uc001wsu.2_5UTR
AGO1	uc001wta.2_3UTR
AGO1	uc001wuf.2_3UTR
AGO1	uc001wuw.3_3UTR
AGO1	uc001wvo.2_3UTR
AGO1	uc001wvp.1_3UTR
AGO1	uc001wvq.2_3UTR
AGO1	uc001wwf.2_3UTR
AGO1	uc001wwl.2_3UTR
AGO1	uc001wxg.3_3UTR
AGO1	uc001wxo.1_3UTR
AGO1	uc001wxq.1_5UTR
AGO1	uc001wxx.1_5UTR
AGO1	uc001wyh.1_3UTR
AGO1	uc001wyi.2_3UTR
AGO1	uc001wyj.2_5UTR
AGO1	uc001wzf.2_3UTR
AGO1	uc001wzt.3_3UTR
AGO1	uc001xab.2_3UTR
AGO1	uc001xat.1_3UTR
AGO1	uc001xaw.1_5UTR
AGO1	uc001xbo.2_3UTR
AGO1	uc001xbq.1_3UTR
AGO1	uc001xej.3_3UTR
AGO1	uc001xex.3_3UTR
AGO1	uc001xfc.2_3UTR
AGO1	uc001xgj.2_3UTR
AGO1	uc001xjv.3_3UTR
AGO1	uc001xka.2_3UTR
AGO1	uc001xlt.1_3UTR
AGO1	uc001xmc.3_3UTR
AGO1	uc001xnp.2_3UTR
AGO1	uc001xoe.2_5UTR
AGO1	uc001xou.2_3UTR
AGO1	uc001xoy.1_3UTR
AGO1	uc001xqb.2_3UTR
AGO1	uc001xqb.2_5UTR
AGO1	uc001xqd.1_5UTR
AGO1	uc001xqh.2_3UTR
AGO1	uc001xql.3_3UTR
AGO1	uc001xrc.1_5UTR
AGO1	uc001xub.2_3UTR
AGO1	uc001xxo.3_3UTR
AGO1	uc001xym.1_3UTR
AGO1	uc001xzv.3_3UTR
AGO1	uc001ybj.2_3UTR
AGO1	uc001yfi.2_3UTR
AGO1	uc001yga.2_3UTR
AGO1	uc001ygg.3_3UTR
AGO1	uc001ygi.3_3UTR
AGO1	uc001ygy.1_3UTR
AGO1	uc001ykv.3_3UTR
AGO1	uc001ymb.2_3UTR
AGO1	uc001ymr.2_5UTR
AGO1	uc001ymu.2_3UTR
AGO1	uc001ymu.2_5UTR
AGO1	uc001yne.1_3UTR
AGO1	uc001yod.2_3UTR
AGO1	uc001yoe.2_3UTR
AGO1	uc001yoj.3_3UTR
AGO1	uc001ypg.1_3UTR
AGO1	uc001yqb.2_3UTR
AGO1	uc001ywh.3_3UTR
AGO1	uc001zhn.2_3UTR
AGO1	uc001zhr.2_3UTR
AGO1	uc001zii.2_3UTR
AGO1	uc001ziw.2_3UTR
AGO1	uc001zka.3_3UTR
AGO1	uc001zkc.2_3UTR
AGO1	uc001znt.3_3UTR
AGO1	uc001ztp.2_3UTR
AGO1	uc001ztr.2_5UTR
AGO1	uc001ztt.2_3UTR
AGO1	uc001zuc.2_3UTR
AGO1	uc001zvq.2_3UTR
AGO1	uc001zvs.2_3UTR
AGO1	uc001zxc.1_3UTR
AGO1	uc001zyp.3_3UTR
AGO1	uc002abp.2_5UTR
AGO1	uc002acd.1_3UTR
AGO1	uc002ach.3_5UTR
AGO1	uc002acn.2_3UTR
AGO1	uc002adj.2_3UTR
AGO1	uc002adk.2_5UTR
AGO1	uc002aft.2_3UTR
AGO1	uc002agi.3_5UTR
AGO1	uc002alz.2_3UTR
AGO1	uc002ame.2_3UTR
AGO1	uc002ane.2_5UTR
AGO1	uc002anf.2_5UTR
AGO1	uc002anp.2_5UTR
AGO1	uc002aou.1_3UTR
AGO1	uc002apk.2_3UTR
AGO1	uc002aqk.3_3UTR
AGO1	uc002arh.2_3UTR
AGO1	uc002ase.1_3UTR
AGO1	uc002ase.1_5UTR
AGO1	uc002atz.1_5UTR
AGO1	uc002aut.3_3UTR
AGO1	uc002avr.2_3UTR
AGO1	uc002aza.1_3UTR
AGO1	uc002azp.3_3UTR
AGO1	uc002azr.3_3UTR
AGO1	uc002bat.2_3UTR
AGO1	uc002bbg.2_3UTR
AGO1	uc002bbw.1_3UTR
AGO1	uc002bce.2_3UTR
AGO1	uc002bcm.2_3UTR
AGO1	uc002bdw.3_3UTR
AGO1	uc002bft.2_3UTR
AGO1	uc002bfy.1_3UTR
AGO1	uc002bjn.2_3UTR
AGO1	uc002bjo.2_3UTR
AGO1	uc002bmt.2_3UTR
AGO1	uc002boq.3_3UTR
AGO1	uc002bpe.1_3UTR
AGO1	uc002bpg.1_3UTR
AGO1	uc002bpu.1_3UTR
AGO1	uc002bsp.2_5UTR
AGO1	uc002bwt.1_3UTR
AGO1	uc002ciu.2_5UTR
AGO1	uc002civ.2_3UTR
AGO1	uc002cos.1_3UTR
AGO1	uc002cpa.2_3UTR
AGO1	uc002cpa.2_5UTR
AGO1	uc002cph.2_3UTR
AGO1	uc002cpw.2_3UTR
AGO1	uc002cqo.2_3UTR
AGO1	uc002crd.2_3UTR
AGO1	uc002crk.2_3UTR
AGO1	uc002crn.2_3UTR
AGO1	uc002csm.2_3UTR
AGO1	uc002cul.3_3UTR
AGO1	uc002cvr.2_5UTR
AGO1	uc002cvv.2_3UTR
AGO1	uc002cvx.2_3UTR
AGO1	uc002czm.2_3UTR
AGO1	uc002czx.2_3UTR
AGO1	uc002daq.1_3UTR
AGO1	uc002daw.1_3UTR
AGO1	uc002dec.1_3UTR
AGO1	uc002dfl.1_3UTR
AGO1	uc002dfm.2_3UTR
AGO1	uc002dgi.2_3UTR
AGO1	uc002dhz.2_3UTR
AGO1	uc002dkd.1_3UTR
AGO1	uc002dkn.2_3UTR
AGO1	uc002dmr.2_3UTR
AGO1	uc002drf.2_5UTR
AGO1	uc002dtz.1_3UTR
AGO1	uc002dua.2_5UTR
AGO1	uc002dug.3_3UTR
AGO1	uc002dvh.1_3UTR
AGO1	uc002dwg.2_3UTR
AGO1	uc002dwh.2_5UTR
AGO1	uc002dwu.2_5UTR
AGO1	uc002dzf.2_3UTR
AGO1	uc002ear.2_5UTR
AGO1	uc002eat.2_3UTR
AGO1	uc002ecs.3_3UTR
AGO1	uc002eec.3_3UTR
AGO1	uc002een.2_3UTR
AGO1	uc002efl.2_5UTR
AGO1	uc002efo.1_3UTR
AGO1	uc002efp.2_3UTR
AGO1	uc002eft.2_3UTR
AGO1	uc002efv.2_3UTR
AGO1	uc002efz.2_3UTR
AGO1	uc002eja.2_3UTR
AGO1	uc002ene.2_3UTR
AGO1	uc002enw.2_5UTR
AGO1	uc002eqa.2_3UTR
AGO1	uc002eqb.1_3UTR
AGO1	uc002era.2_3UTR
AGO1	uc002erd.2_3UTR
AGO1	uc002esj.2_3UTR
AGO1	uc002evz.1_5UTR
AGO1	uc002ewu.2_3UTR
AGO1	uc002eww.2_3UTR
AGO1	uc002exa.2_3UTR
AGO1	uc002exo.1_3UTR
AGO1	uc002ezf.2_3UTR
AGO1	uc002ezf.2_5UTR
AGO1	uc002ezy.3_5UTR
AGO1	uc002fbb.2_3UTR
AGO1	uc002fbd.2_3UTR
AGO1	uc002fcl.2_3UTR
AGO1	uc002fen.2_3UTR
AGO1	uc002fet.1_3UTR
AGO1	uc002ffu.2_3UTR
AGO1	uc002ffv.2_5UTR
AGO1	uc002fgo.2_3UTR
AGO1	uc002fij.2_5UTR
AGO1	uc002fir.1_5UTR
AGO1	uc002fjz.1_3UTR
AGO1	uc002fka.1_5UTR
AGO1	uc002fkm.2_3UTR
AGO1	uc002fnn.1_3UTR
AGO1	uc002fno.1_3UTR
AGO1	uc002frs.1_3UTR
AGO1	uc002fsk.2_3UTR
AGO1	uc002fsm.2_3UTR
AGO1	uc002fte.2_3UTR
AGO1	uc002fuj.2_3UTR
AGO1	uc002fxs.2_3UTR
AGO1	uc002fzx.2_3UTR
AGO1	uc002fzx.2_5UTR
AGO1	uc002fzz.2_3UTR
AGO1	uc002gbm.3_3UTR
AGO1	uc002gby.1_3UTR
AGO1	uc002gce.2_3UTR
AGO1	uc002gdh.3_5UTR
AGO1	uc002geb.3_5UTR
AGO1	uc002gfb.2_5UTR
AGO1	uc002ggt.1_3UTR
AGO1	uc002ghd.3_3UTR
AGO1	uc002gho.1_3UTR
AGO1	uc002ghq.1_3UTR
AGO1	uc002gjh.2_5UTR
AGO1	uc002gko.2_5UTR
AGO1	uc002gli.2_3UTR
AGO1	uc002glk.1_3UTR
AGO1	uc002gmv.2_3UTR
AGO1	uc002gns.3_3UTR
AGO1	uc002goe.1_5UTR
AGO1	uc002gpd.1_3UTR
AGO1	uc002gpk.3_3UTR
AGO1	uc002gqc.2_3UTR
AGO1	uc002gra.3_3UTR
AGO1	uc002gra.3_5UTR
AGO1	uc002gsg.1_3UTR
AGO1	uc002gyl.3_3UTR
AGO1	uc002gyq.2_3UTR
AGO1	uc002gyt.2_3UTR
AGO1	uc002gyw.3_3UTR
AGO1	uc002hat.2_3UTR
AGO1	uc002hay.2_3UTR
AGO1	uc002haz.2_3UTR
AGO1	uc002hck.1_3UTR
AGO1	uc002hcz.1_3UTR
AGO1	uc002hdy.3_3UTR
AGO1	uc002hfs.1_3UTR
AGO1	uc002hhl.1_3UTR
AGO1	uc002hhn.2_3UTR
AGO1	uc002hjg.3_3UTR
AGO1	uc002hjt.2_3UTR
AGO1	uc002hqn.1_3UTR
AGO1	uc002hqs.2_3UTR
AGO1	uc002hqw.1_5UTR
AGO1	uc002hqy.1_5UTR
AGO1	uc002hrr.1_3UTR
AGO1	uc002hud.2_3UTR
AGO1	uc002hun.1_3UTR
AGO1	uc002hvi.2_3UTR
AGO1	uc002hxj.2_3UTR
AGO1	uc002hxk.2_3UTR
AGO1	uc002hyt.2_3UTR
AGO1	uc002ian.2_3UTR
AGO1	uc002ibp.2_5UTR
AGO1	uc002icn.2_3UTR
AGO1	uc002icu.2_3UTR
AGO1	uc002iee.3_3UTR
AGO1	uc002ief.1_3UTR
AGO1	uc002iga.2_3UTR
AGO1	uc002ihj.2_3UTR
AGO1	uc002iht.2_3UTR
AGO1	uc002iia.2_3UTR
AGO1	uc002ikc.2_3UTR
AGO1	uc002ild.3_3UTR
AGO1	uc002ine.3_3UTR
AGO1	uc002int.1_5UTR
AGO1	uc002inw.2_3UTR
AGO1	uc002ioi.2_3UTR
AGO1	uc002iom.2_3UTR
AGO1	uc002iom.2_5UTR
AGO1	uc002iou.3_5UTR
AGO1	uc002iow.2_3UTR
AGO1	uc002iqt.2_3UTR
AGO1	uc002iso.2_3UTR
AGO1	uc002iss.2_3UTR
AGO1	uc002isw.2_3UTR
AGO1	uc002ith.1_3UTR
AGO1	uc002itr.3_3UTR
AGO1	uc002iuk.3_3UTR
AGO1	uc002ium.3_3UTR
AGO1	uc002iur.2_3UTR
AGO1	uc002iuy.2_3UTR
AGO1	uc002ivj.2_3UTR
AGO1	uc002iwd.1_5UTR
AGO1	uc002iwe.1_3UTR
AGO1	uc002iwj.2_3UTR
AGO1	uc002ixa.3_3UTR
AGO1	uc002ixq.1_3UTR
AGO1	uc002izo.2_3UTR
AGO1	uc002jbc.2_3UTR
AGO1	uc002jen.2_3UTR
AGO1	uc002jfc.2_3UTR
AGO1	uc002jfi.2_3UTR
AGO1	uc002jfv.3_5UTR
AGO1	uc002jfx.3_3UTR
AGO1	uc002jgg.2_3UTR
AGO1	uc002jhl.2_3UTR
AGO1	uc002jjj.3_3UTR
AGO1	uc002jjy.1_5UTR
AGO1	uc002jmm.2_3UTR
AGO1	uc002jnd.2_3UTR
AGO1	uc002jny.3_3UTR
AGO1	uc002jpl.2_3UTR
AGO1	uc002jpt.2_3UTR
AGO1	uc002jpu.1_5UTR
AGO1	uc002jsq.2_3UTR
AGO1	uc002jsv.2_3UTR
AGO1	uc002jsx.1_5UTR
AGO1	uc002jtk.3_3UTR
AGO1	uc002jtr.2_3UTR
AGO1	uc002jut.2_3UTR
AGO1	uc002jvi.2_3UTR
AGO1	uc002jvy.1_3UTR
AGO1	uc002jxc.2_3UTR
AGO1	uc002jxe.2_3UTR
AGO1	uc002jxs.2_3UTR
AGO1	uc002kaf.2_3UTR
AGO1	uc002kag.2_5UTR
AGO1	uc002kai.1_3UTR
AGO1	uc002kbc.3_3UTR
AGO1	uc002kbd.2_3UTR
AGO1	uc002kdp.2_3UTR
AGO1	uc002kds.2_5UTR
AGO1	uc002kfi.3_3UTR
AGO1	uc002kfq.2_3UTR
AGO1	uc002kfr.2_5UTR
AGO1	uc002kkg.1_5UTR
AGO1	uc002kkm.2_3UTR
AGO1	uc002kky.2_3UTR
AGO1	uc002klr.2_5UTR
AGO1	uc002knp.2_3UTR
AGO1	uc002kok.2_3UTR
AGO1	uc002kqh.2_5UTR
AGO1	uc002kqm.2_3UTR
AGO1	uc002kqz.1_5UTR
AGO1	uc002krg.2_3UTR
AGO1	uc002krj.1_3UTR
AGO1	uc002krq.2_3UTR
AGO1	uc002krr.2_3UTR
AGO1	uc002ksm.1_3UTR
AGO1	uc002kti.1_5UTR
AGO1	uc002ktj.1_3UTR
AGO1	uc002ktj.1_5UTR
AGO1	uc002ktp.2_3UTR
AGO1	uc002ktt.1_3UTR
AGO1	uc002kul.2_3UTR
AGO1	uc002kvl.2_3UTR
AGO1	uc002kwi.3_3UTR
AGO1	uc002kwu.3_3UTR
AGO1	uc002kxg.2_3UTR
AGO1	uc002kze.1_3UTR
AGO1	uc002lbx.2_3UTR
AGO1	uc002lcu.2_3UTR
AGO1	uc002ldg.2_3UTR
AGO1	uc002ldk.1_3UTR
AGO1	uc002ldm.1_3UTR
AGO1	uc002ldp.2_5UTR
AGO1	uc002lfb.3_3UTR
AGO1	uc002lfc.3_3UTR
AGO1	uc002lgl.1_5UTR
AGO1	uc002lgo.2_3UTR
AGO1	uc002lic.2_3UTR
AGO1	uc002lim.2_3UTR
AGO1	uc002lio.2_3UTR
AGO1	uc002liq.2_3UTR
AGO1	uc002liu.1_3UTR
AGO1	uc002lix.2_3UTR
AGO1	uc002llx.2_3UTR
AGO1	uc002lmj.2_3UTR
AGO1	uc002lnq.2_5UTR
AGO1	uc002lpb.2_3UTR
AGO1	uc002lpt.2_3UTR
AGO1	uc002lqn.1_3UTR
AGO1	uc002lqq.1_5UTR
AGO1	uc002lqs.1_3UTR
AGO1	uc002lre.3_3UTR
AGO1	uc002lrp.2_3UTR
AGO1	uc002lsl.1_3UTR
AGO1	uc002lsl.1_5UTR
AGO1	uc002lsm.2_3UTR
AGO1	uc002lup.1_3UTR
AGO1	uc002lut.1_3UTR
AGO1	uc002lvk.2_3UTR
AGO1	uc002lvl.2_3UTR
AGO1	uc002lvy.2_3UTR
AGO1	uc002lze.2_3UTR
AGO1	uc002lze.2_5UTR
AGO1	uc002lzi.2_3UTR
AGO1	uc002mbl.3_3UTR
AGO1	uc002mdr.1_5UTR
AGO1	uc002mgb.2_3UTR
AGO1	uc002mgt.1_3UTR
AGO1	uc002mjb.2_3UTR
AGO1	uc002mkb.1_3UTR
AGO1	uc002mkx.2_3UTR
AGO1	uc002mmn.1_3UTR
AGO1	uc002moo.2_3UTR
AGO1	uc002mop.1_3UTR
AGO1	uc002mpq.2_3UTR
AGO1	uc002mpz.2_3UTR
AGO1	uc002mtg.1_5UTR
AGO1	uc002mtz.2_3UTR
AGO1	uc002mud.2_3UTR
AGO1	uc002mup.2_3UTR
AGO1	uc002muu.2_3UTR
AGO1	uc002mvu.2_3UTR
AGO1	uc002mvy.1_5UTR
AGO1	uc002mwm.2_3UTR
AGO1	uc002mxv.2_3UTR
AGO1	uc002mye.2_3UTR
AGO1	uc002nav.2_3UTR
AGO1	uc002nbb.3_3UTR
AGO1	uc002nee.2_5UTR
AGO1	uc002nei.1_3UTR
AGO1	uc002nen.1_3UTR
AGO1	uc002nfq.2_3UTR
AGO1	uc002ngd.2_3UTR
AGO1	uc002ngi.3_3UTR
AGO1	uc002nhf.1_5UTR
AGO1	uc002niz.2_3UTR
AGO1	uc002nkn.2_3UTR
AGO1	uc002nsd.2_3UTR
AGO1	uc002nss.2_3UTR
AGO1	uc002ntd.2_3UTR
AGO1	uc002nty.2_5UTR
AGO1	uc002nuc.1_5UTR
AGO1	uc002nue.2_3UTR
AGO1	uc002nup.2_3UTR
AGO1	uc002nuv.2_3UTR
AGO1	uc002nvb.3_3UTR
AGO1	uc002nvc.3_3UTR
AGO1	uc002nvl.2_3UTR
AGO1	uc002nxh.1_3UTR
AGO1	uc002nxm.1_3UTR
AGO1	uc002nxn.1_5UTR
AGO1	uc002nys.1_5UTR
AGO1	uc002nyu.1_5UTR
AGO1	uc002nzz.2_5UTR
AGO1	uc002oak.1_3UTR
AGO1	uc002oak.1_5UTR
AGO1	uc002oav.2_3UTR
AGO1	uc002obi.1_3UTR
AGO1	uc002obk.1_3UTR
AGO1	uc002ocj.1_3UTR
AGO1	uc002odq.3_3UTR
AGO1	uc002odq.3_5UTR
AGO1	uc002oee.1_3UTR
AGO1	uc002ofn.1_3UTR
AGO1	uc002ohw.2_3UTR
AGO1	uc002oia.2_3UTR
AGO1	uc002ojl.2_3UTR
AGO1	uc002ojl.2_5UTR
AGO1	uc002ojo.1_3UTR
AGO1	uc002ojo.1_5UTR
AGO1	uc002okj.1_3UTR
AGO1	uc002olb.2_5UTR
AGO1	uc002olm.2_3UTR
AGO1	uc002olt.1_3UTR
AGO1	uc002ong.2_5UTR
AGO1	uc002ono.2_3UTR
AGO1	uc002ooz.2_5UTR
AGO1	uc002oqb.3_3UTR
AGO1	uc002oqu.1_5UTR
AGO1	uc002osz.1_3UTR
AGO1	uc002otd.3_5UTR
AGO1	uc002otf.1_3UTR
AGO1	uc002oxw.1_3UTR
AGO1	uc002oyb.1_3UTR
AGO1	uc002oyr.2_5UTR
AGO1	uc002pat.2_3UTR
AGO1	uc002pfs.2_3UTR
AGO1	uc002pga.3_3UTR
AGO1	uc002pgb.1_5UTR
AGO1	uc002pja.1_3UTR
AGO1	uc002pja.1_5UTR
AGO1	uc002pjd.2_3UTR
AGO1	uc002pjp.1_3UTR
AGO1	uc002pjp.1_5UTR
AGO1	uc002pln.1_5UTR
AGO1	uc002pml.2_5UTR
AGO1	uc002pmm.2_3UTR
AGO1	uc002pnz.2_3UTR
AGO1	uc002pob.1_3UTR
AGO1	uc002poj.2_3UTR
AGO1	uc002pop.1_3UTR
AGO1	uc002poq.2_3UTR
AGO1	uc002ppc.1_3UTR
AGO1	uc002pqd.2_3UTR
AGO1	uc002pql.3_3UTR
AGO1	uc002pyq.2_5UTR
AGO1	uc002qbu.2_3UTR
AGO1	uc002qdk.1_3UTR
AGO1	uc002qds.2_3UTR
AGO1	uc002qkw.1_3UTR
AGO1	uc002qlj.3_3UTR
AGO1	uc002qlt.2_3UTR
AGO1	uc002qob.2_3UTR
AGO1	uc002qog.2_3UTR
AGO1	uc002qpk.2_3UTR
AGO1	uc002qpl.2_3UTR
AGO1	uc002qpo.2_3UTR
AGO1	uc002qpo.2_5UTR
AGO1	uc002qqa.2_3UTR
AGO1	uc002qru.3_3UTR
AGO1	uc002qrz.2_3UTR
AGO1	uc002qwf.2_3UTR
AGO1	uc002qwh.2_3UTR
AGO1	uc002qza.2_3UTR
AGO1	uc002raw.2_3UTR
AGO1	uc002rcy.2_3UTR
AGO1	uc002rdn.2_3UTR
AGO1	uc002rdr.2_3UTR
AGO1	uc002rdv.2_3UTR
AGO1	uc002rem.2_3UTR
AGO1	uc002rev.2_3UTR
AGO1	uc002rfu.1_5UTR
AGO1	uc002rgv.2_3UTR
AGO1	uc002rht.2_3UTR
AGO1	uc002rhw.2_3UTR
AGO1	uc002rif.2_3UTR
AGO1	uc002rip.1_5UTR
AGO1	uc002rjt.2_5UTR
AGO1	uc002rkm.2_3UTR
AGO1	uc002rmh.2_3UTR
AGO1	uc002rmw.2_3UTR
AGO1	uc002rog.1_3UTR
AGO1	uc002rok.2_3UTR
AGO1	uc002rpy.1_3UTR
AGO1	uc002rra.2_5UTR
AGO1	uc002rre.2_3UTR
AGO1	uc002rsn.2_3UTR
AGO1	uc002rsv.3_3UTR
AGO1	uc002rut.2_3UTR
AGO1	uc002rvg.2_3UTR
AGO1	uc002rvt.2_3UTR
AGO1	uc002rwh.1_3UTR
AGO1	uc002rxh.1_3UTR
AGO1	uc002ryf.2_3UTR
AGO1	uc002sae.1_3UTR
AGO1	uc002sau.3_3UTR
AGO1	uc002sbb.1_3UTR
AGO1	uc002sbc.1_3UTR
AGO1	uc002sbk.2_3UTR
AGO1	uc002sbk.2_5UTR
AGO1	uc002sbq.1_3UTR
AGO1	uc002sbs.2_3UTR
AGO1	uc002scs.3_3UTR
AGO1	uc002scy.3_3UTR
AGO1	uc002sde.1_3UTR
AGO1	uc002sdk.3_3UTR
AGO1	uc002sdm.2_3UTR
AGO1	uc002sdq.2_3UTR
AGO1	uc002sei.1_3UTR
AGO1	uc002sfh.2_3UTR
AGO1	uc002sgf.2_3UTR
AGO1	uc002sgq.3_3UTR
AGO1	uc002sih.1_3UTR
AGO1	uc002sip.2_5UTR
AGO1	uc002sjz.2_3UTR
AGO1	uc002skb.3_3UTR
AGO1	uc002skh.3_3UTR
AGO1	uc002sli.1_3UTR
AGO1	uc002smg.2_5UTR
AGO1	uc002snf.2_3UTR
AGO1	uc002soz.2_3UTR
AGO1	uc002spa.2_5UTR
AGO1	uc002spr.2_3UTR
AGO1	uc002srr.2_3UTR
AGO1	uc002srs.3_5UTR
AGO1	uc002svm.3_3UTR
AGO1	uc002svq.2_3UTR
AGO1	uc002swa.1_3UTR
AGO1	uc002swm.3_5UTR
AGO1	uc002szv.2_3UTR
AGO1	uc002szz.2_3UTR
AGO1	uc002tax.1_5UTR
AGO1	uc002taz.1_3UTR
AGO1	uc002tcd.3_3UTR
AGO1	uc002tdh.2_3UTR
AGO1	uc002tel.2_3UTR
AGO1	uc002tfb.2_3UTR
AGO1	uc002tfq.2_5UTR
AGO1	uc002thb.1_3UTR
AGO1	uc002thu.2_3UTR
AGO1	uc002tib.2_5UTR
AGO1	uc002tlx.2_3UTR
AGO1	uc002tpf.2_3UTR
AGO1	uc002tph.1_3UTR
AGO1	uc002tpj.2_3UTR
AGO1	uc002tqo.1_3UTR
AGO1	uc002tsd.2_3UTR
AGO1	uc002tub.1_3UTR
AGO1	uc002tud.1_3UTR
AGO1	uc002tud.1_5UTR
AGO1	uc002tut.2_3UTR
AGO1	uc002tuw.2_3UTR
AGO1	uc002tvh.2_3UTR
AGO1	uc002txe.2_3UTR
AGO1	uc002txo.2_3UTR
AGO1	uc002txw.1_3UTR
AGO1	uc002tym.2_3UTR
AGO1	uc002tyn.2_3UTR
AGO1	uc002uay.2_3UTR
AGO1	uc002ueb.1_3UTR
AGO1	uc002ufm.2_3UTR
AGO1	uc002ufr.3_3UTR
AGO1	uc002ugt.3_3UTR
AGO1	uc002ugu.3_3UTR
AGO1	uc002ugx.2_3UTR
AGO1	uc002uhm.2_3UTR
AGO1	uc002uig.2_3UTR
AGO1	uc002ujp.2_5UTR
AGO1	uc002uka.3_3UTR
AGO1	uc002ukf.1_3UTR
AGO1	uc002ulh.3_3UTR
AGO1	uc002umf.2_5UTR
AGO1	uc002unr.1_5UTR
AGO1	uc002upo.2_3UTR
AGO1	uc002upr.1_3UTR
AGO1	uc002upt.2_3UTR
AGO1	uc002uqt.2_3UTR
AGO1	uc002urs.2_3UTR
AGO1	uc002urz.2_3UTR
AGO1	uc002usv.2_3UTR
AGO1	uc002usx.2_3UTR
AGO1	uc002usz.2_3UTR
AGO1	uc002utk.2_3UTR
AGO1	uc002uui.2_5UTR
AGO1	uc002uuz.1_3UTR
AGO1	uc002uvk.3_5UTR
AGO1	uc002uvo.3_3UTR
AGO1	uc002uwc.2_3UTR
AGO1	uc002uxu.1_3UTR
AGO1	uc002uzb.2_3UTR
AGO1	uc002uzc.2_3UTR
AGO1	uc002vaw.2_3UTR
AGO1	uc002vaz.3_3UTR
AGO1	uc002vbh.1_5UTR
AGO1	uc002vcj.2_3UTR
AGO1	uc002vfy.2_5UTR
AGO1	uc002vgf.2_3UTR
AGO1	uc002vgg.2_3UTR
AGO1	uc002vhf.2_3UTR
AGO1	uc002vie.2_3UTR
AGO1	uc002vkd.1_5UTR
AGO1	uc002vke.1_3UTR
AGO1	uc002vmq.2_3UTR
AGO1	uc002vnq.2_3UTR
AGO1	uc002vpe.2_3UTR
AGO1	uc002vru.2_3UTR
AGO1	uc002vru.2_5UTR
AGO1	uc002vsj.1_3UTR
AGO1	uc002vsk.1_3UTR
AGO1	uc002vvn.2_3UTR
AGO1	uc002vvt.2_3UTR
AGO1	uc002wbh.2_3UTR
AGO1	uc002wdf.2_3UTR
AGO1	uc002wdg.2_3UTR
AGO1	uc002wdi.3_3UTR
AGO1	uc002wdj.2_3UTR
AGO1	uc002wea.2_3UTR
AGO1	uc002web.2_5UTR
AGO1	uc002wff.2_5UTR
AGO1	uc002wfw.3_3UTR
AGO1	uc002wgi.2_5UTR
AGO1	uc002wjf.1_3UTR
AGO1	uc002wji.1_3UTR
AGO1	uc002wkt.1_3UTR
AGO1	uc002wle.2_5UTR
AGO1	uc002wlf.2_3UTR
AGO1	uc002wqb.2_5UTR
AGO1	uc002wqe.2_3UTR
AGO1	uc002wqw.2_3UTR
AGO1	uc002wqx.2_3UTR
AGO1	uc002wra.1_3UTR
AGO1	uc002wrf.3_3UTR
AGO1	uc002wrq.2_3UTR
AGO1	uc002wrs.2_3UTR
AGO1	uc002wtm.2_5UTR
AGO1	uc002wuu.1_3UTR
AGO1	uc002wuv.1_3UTR
AGO1	uc002wwp.1_3UTR
AGO1	uc002wxd.2_3UTR
AGO1	uc002wyh.2_3UTR
AGO1	uc002wzf.1_3UTR
AGO1	uc002wzu.3_3UTR
AGO1	uc002xaa.2_3UTR
AGO1	uc002xby.1_5UTR
AGO1	uc002xfn.2_3UTR
AGO1	uc002xhc.2_3UTR
AGO1	uc002xiz.2_3UTR
AGO1	uc002xki.2_3UTR
AGO1	uc002xmu.2_3UTR
AGO1	uc002xpn.2_3UTR
AGO1	uc002xpp.2_3UTR
AGO1	uc002xuj.2_3UTR
AGO1	uc002xuw.2_3UTR
AGO1	uc002xvo.2_3UTR
AGO1	uc002xwq.3_3UTR
AGO1	uc002xxg.1_3UTR
AGO1	uc002xxo.1_3UTR
AGO1	uc002xyz.2_3UTR
AGO1	uc002xzb.2_3UTR
AGO1	uc002yam.2_3UTR
AGO1	uc002yam.2_5UTR
AGO1	uc002ybb.2_3UTR
AGO1	uc002ybx.1_3UTR
AGO1	uc002yby.1_5UTR
AGO1	uc002ycp.1_3UTR
AGO1	uc002ydi.2_3UTR
AGO1	uc002ydy.2_3UTR
AGO1	uc002yeh.2_3UTR
AGO1	uc002yfr.1_3UTR
AGO1	uc002yjx.2_3UTR
AGO1	uc002ykl.2_3UTR
AGO1	uc002yly.3_3UTR
AGO1	uc002yma.2_3UTR
AGO1	uc002ymz.2_5UTR
AGO1	uc002ynk.2_3UTR
AGO1	uc002ypc.2_3UTR
AGO1	uc002ypi.2_3UTR
AGO1	uc002yqe.3_3UTR
AGO1	uc002yqn.2_3UTR
AGO1	uc002yqo.2_5UTR
AGO1	uc002yqx.1_3UTR
AGO1	uc002yrf.2_3UTR
AGO1	uc002yrs.1_5UTR
AGO1	uc002ysd.2_3UTR
AGO1	uc002ysd.2_5UTR
AGO1	uc002ysf.1_3UTR
AGO1	uc002ytm.1_5UTR
AGO1	uc002yto.2_3UTR
AGO1	uc002yui.2_5UTR
AGO1	uc002yvi.2_3UTR
AGO1	uc002yvy.1_5UTR
AGO1	uc002ywi.2_3UTR
AGO1	uc002ywj.2_3UTR
AGO1	uc002yxg.2_3UTR
AGO1	uc002yxl.2_3UTR
AGO1	uc002yxo.2_3UTR
AGO1	uc002yxr.2_5UTR
AGO1	uc002yxs.2_3UTR
AGO1	uc002yxy.2_5UTR
AGO1	uc002yya.2_3UTR
AGO1	uc002yzn.1_3UTR
AGO1	uc002zab.3_3UTR
AGO1	uc002zcy.1_3UTR
AGO1	uc002zcy.1_5UTR
AGO1	uc002zdc.1_3UTR
AGO1	uc002zdl.2_3UTR
AGO1	uc002zdr.2_5UTR
AGO1	uc002zgb.1_3UTR
AGO1	uc002zmy.2_3UTR
AGO1	uc002ztf.2_3UTR
AGO1	uc002zus.3_3UTR
AGO1	uc002zvn.2_3UTR
AGO1	uc003adk.2_3UTR
AGO1	uc003ado.2_3UTR
AGO1	uc003adp.3_3UTR
AGO1	uc003aed.2_3UTR
AGO1	uc003aeg.2_3UTR
AGO1	uc003agb.3_3UTR
AGO1	uc003agd.3_3UTR
AGO1	uc003ags.2_5UTR
AGO1	uc003agu.3_3UTR
AGO1	uc003ain.1_5UTR
AGO1	uc003aji.2_3UTR
AGO1	uc003alp.3_3UTR
AGO1	uc003anb.2_3UTR
AGO1	uc003anb.2_5UTR
AGO1	uc003anl.2_3UTR
AGO1	uc003aoh.3_3UTR
AGO1	uc003aon.3_3UTR
AGO1	uc003aqh.2_3UTR
AGO1	uc003aqi.1_3UTR
AGO1	uc003aqj.2_3UTR
AGO1	uc003ast.1_5UTR
AGO1	uc003aty.2_3UTR
AGO1	uc003aug.2_5UTR
AGO1	uc003aum.2_3UTR
AGO1	uc003avl.1_5UTR
AGO1	uc003avy.3_3UTR
AGO1	uc003awb.2_3UTR
AGO1	uc003awi.1_3UTR
AGO1	uc003axx.2_3UTR
AGO1	uc003aym.2_3UTR
AGO1	uc003ayr.3_5UTR
AGO1	uc003azk.2_3UTR
AGO1	uc003azx.2_3UTR
AGO1	uc003bfr.2_5UTR
AGO1	uc003bjb.2_3UTR
AGO1	uc003bqc.2_3UTR
AGO1	uc003bqi.2_3UTR
AGO1	uc003bre.2_5UTR
AGO1	uc003bsu.2_5UTR
AGO1	uc003btn.2_3UTR
AGO1	uc003bzi.2_3UTR
AGO1	uc003bzm.1_3UTR
AGO1	uc003bzm.1_5UTR
AGO1	uc003cbn.2_3UTR
AGO1	uc003cby.2_3UTR
AGO1	uc003cci.2_3UTR
AGO1	uc003ccq.2_3UTR
AGO1	uc003cec.2_5UTR
AGO1	uc003ced.2_5UTR
AGO1	uc003cen.2_3UTR
AGO1	uc003cfa.1_3UTR
AGO1	uc003cfq.3_3UTR
AGO1	uc003cgv.2_3UTR
AGO1	uc003cig.2_3UTR
AGO1	uc003cks.2_3UTR
AGO1	uc003cks.2_5UTR
AGO1	uc003clu.1_3UTR
AGO1	uc003cmx.2_3UTR
AGO1	uc003csh.1_3UTR
AGO1	uc003cux.1_3UTR
AGO1	uc003cvf.2_5UTR
AGO1	uc003cwu.2_3UTR
AGO1	uc003ddl.2_3UTR
AGO1	uc003ddx.2_3UTR
AGO1	uc003dgt.3_5UTR
AGO1	uc003dhh.1_3UTR
AGO1	uc003dio.2_3UTR
AGO1	uc003diw.3_3UTR
AGO1	uc003dje.1_3UTR
AGO1	uc003dji.1_3UTR
AGO1	uc003dmm.2_3UTR
AGO1	uc003dnr.2_3UTR
AGO1	uc003doz.3_3UTR
AGO1	uc003dpe.2_3UTR
AGO1	uc003dqs.2_3UTR
AGO1	uc003dsq.2_3UTR
AGO1	uc003dsx.2_3UTR
AGO1	uc003dtd.2_3UTR
AGO1	uc003dtl.2_3UTR
AGO1	uc003dvb.2_3UTR
AGO1	uc003dvd.2_3UTR
AGO1	uc003dvl.1_3UTR
AGO1	uc003dwk.3_5UTR
AGO1	uc003eaf.3_5UTR
AGO1	uc003eag.3_3UTR
AGO1	uc003edr.2_3UTR
AGO1	uc003ehm.3_3UTR
AGO1	uc003ehz.3_3UTR
AGO1	uc003ekg.2_3UTR
AGO1	uc003eks.1_3UTR
AGO1	uc003elq.3_3UTR
AGO1	uc003elq.3_5UTR
AGO1	uc003emz.3_3UTR
AGO1	uc003emz.3_5UTR
AGO1	uc003epp.3_3UTR
AGO1	uc003epx.1_3UTR
AGO1	uc003eqf.2_3UTR
AGO1	uc003eqx.1_3UTR
AGO1	uc003etq.2_3UTR
AGO1	uc003etq.2_5UTR
AGO1	uc003euh.1_5UTR
AGO1	uc003eus.2_3UTR
AGO1	uc003eva.2_3UTR
AGO1	uc003evs.1_3UTR
AGO1	uc003exs.1_3UTR
AGO1	uc003ext.1_3UTR
AGO1	uc003exw.2_3UTR
AGO1	uc003exx.2_3UTR
AGO1	uc003eyi.2_3UTR
AGO1	uc003ezh.2_3UTR
AGO1	uc003ezl.2_3UTR
AGO1	uc003ezq.2_3UTR
AGO1	uc003faw.2_3UTR
AGO1	uc003fbe.2_3UTR
AGO1	uc003fbe.2_5UTR
AGO1	uc003ffv.2_5UTR
AGO1	uc003fgh.2_3UTR
AGO1	uc003fgu.2_3UTR
AGO1	uc003fhz.3_3UTR
AGO1	uc003fip.1_3UTR
AGO1	uc003fjr.1_3UTR
AGO1	uc003fju.3_3UTR
AGO1	uc003fjv.3_3UTR
AGO1	uc003fjy.2_3UTR
AGO1	uc003fkp.2_3UTR
AGO1	uc003fll.2_3UTR
AGO1	uc003flw.2_3UTR
AGO1	uc003foj.1_3UTR
AGO1	uc003fok.1_5UTR
AGO1	uc003fpd.2_5UTR
AGO1	uc003fpq.2_3UTR
AGO1	uc003fpu.2_5UTR
AGO1	uc003fqw.2_3UTR
AGO1	uc003fsw.2_3UTR
AGO1	uc003ftq.1_3UTR
AGO1	uc003ftx.3_3UTR
AGO1	uc003fxc.1_5UTR
AGO1	uc003fxf.2_3UTR
AGO1	uc003gag.2_3UTR
AGO1	uc003gbh.2_3UTR
AGO1	uc003gcz.1_3UTR
AGO1	uc003gdl.1_3UTR
AGO1	uc003gfc.2_3UTR
AGO1	uc003gfy.2_5UTR
AGO1	uc003ghs.2_3UTR
AGO1	uc003ght.2_3UTR
AGO1	uc003gjg.1_3UTR
AGO1	uc003gjz.1_3UTR
AGO1	uc003gmg.2_3UTR
AGO1	uc003gmn.2_3UTR
AGO1	uc003gnk.1_3UTR
AGO1	uc003goc.1_3UTR
AGO1	uc003grk.2_3UTR
AGO1	uc003gsa.1_3UTR
AGO1	uc003gsd.2_3UTR
AGO1	uc003gsq.1_3UTR
AGO1	uc003gth.3_3UTR
AGO1	uc003guq.3_3UTR
AGO1	uc003gvp.2_5UTR
AGO1	uc003gvq.2_5UTR
AGO1	uc003gwi.2_3UTR
AGO1	uc003gwr.2_3UTR
AGO1	uc003gxq.3_5UTR
AGO1	uc003gya.3_3UTR
AGO1	uc003gzg.2_3UTR
AGO1	uc003hbf.1_3UTR
AGO1	uc003hbj.2_3UTR
AGO1	uc003hdx.2_3UTR
AGO1	uc003hfs.2_5UTR
AGO1	uc003hgn.1_5UTR
AGO1	uc003hgp.2_3UTR
AGO1	uc003his.2_3UTR
AGO1	uc003hjt.2_3UTR
AGO1	uc003hkm.2_3UTR
AGO1	uc003hlm.2_5UTR
AGO1	uc003hlq.1_3UTR
AGO1	uc003hml.1_5UTR
AGO1	uc003hmo.1_3UTR
AGO1	uc003hmq.2_5UTR
AGO1	uc003hmt.2_3UTR
AGO1	uc003hsm.1_3UTR
AGO1	uc003htl.2_3UTR
AGO1	uc003hty.3_3UTR
AGO1	uc003hvn.1_3UTR
AGO1	uc003hvt.2_3UTR
AGO1	uc003hwi.2_3UTR
AGO1	uc003hwj.2_5UTR
AGO1	uc003hyg.2_3UTR
AGO1	uc003iah.2_3UTR
AGO1	uc003iai.2_3UTR
AGO1	uc003ibj.2_3UTR
AGO1	uc003ibk.2_3UTR
AGO1	uc003iec.3_3UTR
AGO1	uc003iev.1_3UTR
AGO1	uc003igg.2_3UTR
AGO1	uc003ihu.1_3UTR
AGO1	uc003ihw.2_3UTR
AGO1	uc003ijc.2_3UTR
AGO1	uc003imt.2_3UTR
AGO1	uc003inh.2_3UTR
AGO1	uc003iny.2_3UTR
AGO1	uc003iqg.3_3UTR
AGO1	uc003iqk.2_5UTR
AGO1	uc003iqz.3_3UTR
AGO1	uc003irf.2_3UTR
AGO1	uc003iss.2_3UTR
AGO1	uc003itb.2_3UTR
AGO1	uc003itc.2_3UTR
AGO1	uc003ivd.1_3UTR
AGO1	uc003ivq.1_5UTR
AGO1	uc003ivz.1_3UTR
AGO1	uc003iwa.1_3UTR
AGO1	uc003iwg.2_3UTR
AGO1	uc003jcm.2_3UTR
AGO1	uc003jcx.3_3UTR
AGO1	uc003jee.3_3UTR
AGO1	uc003jef.3_3UTR
AGO1	uc003jer.2_3UTR
AGO1	uc003jfk.2_3UTR
AGO1	uc003jfm.3_3UTR
AGO1	uc003jfq.2_3UTR
AGO1	uc003jhp.1_3UTR
AGO1	uc003jhs.2_3UTR
AGO1	uc003jht.2_3UTR
AGO1	uc003jiw.2_3UTR
AGO1	uc003jks.2_5UTR
AGO1	uc003jli.2_3UTR
AGO1	uc003jmb.2_3UTR
AGO1	uc003jme.1_3UTR
AGO1	uc003jmo.2_3UTR
AGO1	uc003joh.2_3UTR
AGO1	uc003jor.2_3UTR
AGO1	uc003jos.2_5UTR
AGO1	uc003jot.1_3UTR
AGO1	uc003jov.2_3UTR
AGO1	uc003jpu.1_3UTR
AGO1	uc003jqe.2_5UTR
AGO1	uc003jrd.1_3UTR
AGO1	uc003jri.3_5UTR
AGO1	uc003jrl.3_3UTR
AGO1	uc003jsa.2_3UTR
AGO1	uc003jsr.2_3UTR
AGO1	uc003jsx.3_3UTR
AGO1	uc003jta.2_3UTR
AGO1	uc003jtk.2_3UTR
AGO1	uc003jud.2_3UTR
AGO1	uc003juo.2_3UTR
AGO1	uc003juo.2_5UTR
AGO1	uc003jve.2_3UTR
AGO1	uc003jvj.2_3UTR
AGO1	uc003jwb.2_3UTR
AGO1	uc003jws.1_3UTR
AGO1	uc003kbw.3_3UTR
AGO1	uc003kci.3_3UTR
AGO1	uc003kcr.1_5UTR
AGO1	uc003kct.1_3UTR
AGO1	uc003kdq.2_3UTR
AGO1	uc003ken.3_3UTR
AGO1	uc003kev.1_3UTR
AGO1	uc003kfn.2_3UTR
AGO1	uc003kfo.2_3UTR
AGO1	uc003kfx.3_3UTR
AGO1	uc003khk.3_3UTR
AGO1	uc003khu.2_3UTR
AGO1	uc003khx.3_3UTR
AGO1	uc003kil.3_3UTR
AGO1	uc003kir.2_3UTR
AGO1	uc003kir.2_5UTR
AGO1	uc003kjc.2_3UTR
AGO1	uc003kjq.2_3UTR
AGO1	uc003kjr.2_3UTR
AGO1	uc003kjz.2_3UTR
AGO1	uc003knc.2_3UTR
AGO1	uc003kos.3_3UTR
AGO1	uc003kpa.2_3UTR
AGO1	uc003kpd.2_3UTR
AGO1	uc003kqt.2_5UTR
AGO1	uc003kqx.3_5UTR
AGO1	uc003krb.1_3UTR
AGO1	uc003krf.2_3UTR
AGO1	uc003kri.2_3UTR
AGO1	uc003krj.2_5UTR
AGO1	uc003krm.2_3UTR
AGO1	uc003kuk.2_3UTR
AGO1	uc003kvf.3_5UTR
AGO1	uc003kvg.1_3UTR
AGO1	uc003kvt.1_3UTR
AGO1	uc003kxp.2_3UTR
AGO1	uc003kyo.2_3UTR
AGO1	uc003kyr.1_3UTR
AGO1	uc003kze.2_3UTR
AGO1	uc003kzh.2_3UTR
AGO1	uc003kzu.2_3UTR
AGO1	uc003kzz.2_3UTR
AGO1	uc003laf.1_5UTR
AGO1	uc003lbk.1_3UTR
AGO1	uc003lbt.2_3UTR
AGO1	uc003lcj.2_3UTR
AGO1	uc003lcl.2_3UTR
AGO1	uc003lcv.2_3UTR
AGO1	uc003ldd.3_3UTR
AGO1	uc003lec.2_3UTR
AGO1	uc003lec.2_5UTR
AGO1	uc003leq.2_3UTR
AGO1	uc003lfa.2_3UTR
AGO1	uc003lgh.1_3UTR
AGO1	uc003ljg.2_3UTR
AGO1	uc003lmb.2_5UTR
AGO1	uc003lmd.2_5UTR
AGO1	uc003lmg.3_3UTR
AGO1	uc003lnf.2_3UTR
AGO1	uc003lnz.3_3UTR
AGO1	uc003loq.1_3UTR
AGO1	uc003lqj.2_3UTR
AGO1	uc003lqu.2_5UTR
AGO1	uc003lsu.2_3UTR
AGO1	uc003luc.2_3UTR
AGO1	uc003luk.2_3UTR
AGO1	uc003luq.2_3UTR
AGO1	uc003lve.2_3UTR
AGO1	uc003lvn.2_3UTR
AGO1	uc003lvp.2_3UTR
AGO1	uc003lxp.2_3UTR
AGO1	uc003lzc.2_3UTR
AGO1	uc003lzj.2_3UTR
AGO1	uc003lzl.1_3UTR
AGO1	uc003mbk.2_3UTR
AGO1	uc003mbu.1_3UTR
AGO1	uc003mcd.1_3UTR
AGO1	uc003mch.2_3UTR
AGO1	uc003mco.1_3UTR
AGO1	uc003mct.3_3UTR
AGO1	uc003mda.2_3UTR
AGO1	uc003mdb.1_5UTR
AGO1	uc003mdz.2_5UTR
AGO1	uc003mgb.2_3UTR
AGO1	uc003mgd.2_3UTR
AGO1	uc003mge.2_3UTR
AGO1	uc003mix.2_3UTR
AGO1	uc003mkh.3_3UTR
AGO1	uc003mkx.2_3UTR
AGO1	uc003mlf.2_3UTR
AGO1	uc003mnk.1_5UTR
AGO1	uc003msy.1_3UTR
AGO1	uc003mtp.2_3UTR
AGO1	uc003mxq.1_3UTR
AGO1	uc003mxs.2_3UTR
AGO1	uc003mxy.2_3UTR
AGO1	uc003mys.2_5UTR
AGO1	uc003mzp.3_3UTR
AGO1	uc003nac.2_3UTR
AGO1	uc003nba.2_3UTR
AGO1	uc003nbr.2_3UTR
AGO1	uc003nbr.2_5UTR
AGO1	uc003nbt.2_3UTR
AGO1	uc003ncc.2_3UTR
AGO1	uc003ncd.1_3UTR
AGO1	uc003ncs.2_3UTR
AGO1	uc003ncw.2_3UTR
AGO1	uc003nda.2_3UTR
AGO1	uc003ndi.2_3UTR
AGO1	uc003ndi.2_5UTR
AGO1	uc003neb.2_3UTR
AGO1	uc003nel.2_3UTR
AGO1	uc003nel.2_5UTR
AGO1	uc003nen.2_3UTR
AGO1	uc003nfr.2_3UTR
AGO1	uc003nfs.1_3UTR
AGO1	uc003nfw.2_3UTR
AGO1	uc003ngq.2_3UTR
AGO1	uc003ngq.2_5UTR
AGO1	uc003ngr.2_3UTR
AGO1	uc003ngs.2_3UTR
AGO1	uc003ngs.2_5UTR
AGO1	uc003ngu.2_3UTR
AGO1	uc003ngv.2_3UTR
AGO1	uc003ngv.2_5UTR
AGO1	uc003ngw.2_3UTR
AGO1	uc003nhl.1_5UTR
AGO1	uc003nhm.2_3UTR
AGO1	uc003nic.1_3UTR
AGO1	uc003nic.1_5UTR
AGO1	uc003nid.1_5UTR
AGO1	uc003nii.2_3UTR
AGO1	uc003niu.1_5UTR
AGO1	uc003niv.2_3UTR
AGO1	uc003niv.2_5UTR
AGO1	uc003niw.2_3UTR
AGO1	uc003nix.1_5UTR
AGO1	uc003njm.2_3UTR
AGO1	uc003njm.2_5UTR
AGO1	uc003njs.2_3UTR
AGO1	uc003njt.1_3UTR
AGO1	uc003nju.1_5UTR
AGO1	uc003nkc.1_5UTR
AGO1	uc003nks.1_5UTR
AGO1	uc003nlt.1_3UTR
AGO1	uc003nom.2_3UTR
AGO1	uc003npb.2_3UTR
AGO1	uc003ntv.2_3UTR
AGO1	uc003nvc.3_5UTR
AGO1	uc003nxk.2_3UTR
AGO1	uc003oco.2_3UTR
AGO1	uc003ocp.3_3UTR
AGO1	uc003oeq.2_3UTR
AGO1	uc003oes.2_5UTR
AGO1	uc003oet.2_5UTR
AGO1	uc003oju.3_3UTR
AGO1	uc003okq.1_5UTR
AGO1	uc003okr.1_5UTR
AGO1	uc003oky.2_3UTR
AGO1	uc003oli.2_3UTR
AGO1	uc003omh.2_3UTR
AGO1	uc003omu.2_3UTR
AGO1	uc003onk.2_3UTR
AGO1	uc003ooc.2_3UTR
AGO1	uc003ord.2_3UTR
AGO1	uc003osr.1_5UTR
AGO1	uc003osu.2_3UTR
AGO1	uc003oti.2_3UTR
AGO1	uc003otk.2_3UTR
AGO1	uc003otm.2_3UTR
AGO1	uc003otn.2_5UTR
AGO1	uc003oud.1_3UTR
AGO1	uc003oug.1_3UTR
AGO1	uc003ouw.2_5UTR
AGO1	uc003owk.2_3UTR
AGO1	uc003oxa.1_5UTR
AGO1	uc003oxc.1_5UTR
AGO1	uc003oxl.2_3UTR
AGO1	uc003oxy.2_3UTR
AGO1	uc003oya.1_3UTR
AGO1	uc003oyv.2_3UTR
AGO1	uc003oyw.2_3UTR
AGO1	uc003ozh.1_3UTR
AGO1	uc003pbh.2_3UTR
AGO1	uc003pbr.1_3UTR
AGO1	uc003pcd.1_3UTR
AGO1	uc003pdj.2_3UTR
AGO1	uc003pdn.1_3UTR
AGO1	uc003pdp.2_3UTR
AGO1	uc003pel.2_3UTR
AGO1	uc003pel.2_5UTR
AGO1	uc003pfb.2_5UTR
AGO1	uc003phx.2_3UTR
AGO1	uc003pja.3_3UTR
AGO1	uc003pjg.2_3UTR
AGO1	uc003pjw.2_3UTR
AGO1	uc003pkx.2_3UTR
AGO1	uc003plm.3_3UTR
AGO1	uc003pmz.2_3UTR
AGO1	uc003pnw.2_3UTR
AGO1	uc003pov.2_5UTR
AGO1	uc003ppv.2_5UTR
AGO1	uc003ppx.2_3UTR
AGO1	uc003pqm.2_3UTR
AGO1	uc003pqv.1_3UTR
AGO1	uc003psd.2_3UTR
AGO1	uc003pst.3_3UTR
AGO1	uc003ptf.2_3UTR
AGO1	uc003pul.1_5UTR
AGO1	uc003puz.3_3UTR
AGO1	uc003pvy.3_3UTR
AGO1	uc003pvy.3_5UTR
AGO1	uc003pwp.3_3UTR
AGO1	uc003pxv.2_3UTR
AGO1	uc003pyr.2_3UTR
AGO1	uc003pyx.1_5UTR
AGO1	uc003pyy.1_3UTR
AGO1	uc003pzr.2_3UTR
AGO1	uc003pzt.2_3UTR
AGO1	uc003qaa.1_3UTR
AGO1	uc003qab.1_5UTR
AGO1	uc003qah.2_5UTR
AGO1	uc003qbb.2_3UTR
AGO1	uc003qbd.2_3UTR
AGO1	uc003qcr.1_3UTR
AGO1	uc003qfp.2_3UTR
AGO1	uc003qfs.2_3UTR
AGO1	uc003qhs.2_3UTR
AGO1	uc003qht.2_3UTR
AGO1	uc003qip.1_3UTR
AGO1	uc003qla.2_3UTR
AGO1	uc003qlx.2_3UTR
AGO1	uc003qmk.3_3UTR
AGO1	uc003qmx.3_5UTR
AGO1	uc003qmz.2_3UTR
AGO1	uc003qof.2_3UTR
AGO1	uc003qph.2_3UTR
AGO1	uc003qrf.2_3UTR
AGO1	uc003qrg.2_3UTR
AGO1	uc003qso.2_3UTR
AGO1	uc003que.2_3UTR
AGO1	uc003quh.2_3UTR
AGO1	uc003qur.2_5UTR
AGO1	uc003qxq.2_5UTR
AGO1	uc003qxt.2_3UTR
AGO1	uc003rjx.1_3UTR
AGO1	uc003rjz.1_3UTR
AGO1	uc003sjc.2_3UTR
AGO1	uc003sjk.2_3UTR
AGO1	uc003sju.2_3UTR
AGO1	uc003skr.2_3UTR
AGO1	uc003sks.1_3UTR
AGO1	uc003sma.2_5UTR
AGO1	uc003smb.2_3UTR
AGO1	uc003smu.2_3UTR
AGO1	uc003snc.1_3UTR
AGO1	uc003soi.3_3UTR
AGO1	uc003sor.3_5UTR
AGO1	uc003sos.3_3UTR
AGO1	uc003spu.2_3UTR
AGO1	uc003spx.2_3UTR
AGO1	uc003sqt.1_3UTR
AGO1	uc003srk.2_3UTR
AGO1	uc003srx.1_3UTR
AGO1	uc003sss.2_3UTR
AGO1	uc003stt.3_3UTR
AGO1	uc003sxd.2_5UTR
AGO1	uc003sxi.2_3UTR
AGO1	uc003sxl.2_3UTR
AGO1	uc003sxs.3_3UTR
AGO1	uc003sxu.2_3UTR
AGO1	uc003sxv.2_3UTR
AGO1	uc003syk.2_3UTR
AGO1	uc003syn.1_3UTR
AGO1	uc003syt.2_3UTR
AGO1	uc003syw.3_3UTR
AGO1	uc003syy.2_5UTR
AGO1	uc003szs.2_3UTR
AGO1	uc003tdb.2_3UTR
AGO1	uc003tem.3_3UTR
AGO1	uc003tfs.2_3UTR
AGO1	uc003thj.2_3UTR
AGO1	uc003tim.1_5UTR
AGO1	uc003tlh.2_5UTR
AGO1	uc003tlz.2_3UTR
AGO1	uc003tme.2_3UTR
AGO1	uc003tmk.3_5UTR
AGO1	uc003tpb.2_5UTR
AGO1	uc003tua.2_3UTR
AGO1	uc003tvh.2_3UTR
AGO1	uc003tvx.3_3UTR
AGO1	uc003uik.2_3UTR
AGO1	uc003uin.2_3UTR
AGO1	uc003ukb.2_3UTR
AGO1	uc003ukp.2_3UTR
AGO1	uc003ula.2_3UTR
AGO1	uc003umq.2_3UTR
AGO1	uc003uoa.2_3UTR
AGO1	uc003uou.3_5UTR
AGO1	uc003uox.3_5UTR
AGO1	uc003usm.1_3UTR
AGO1	uc003usv.1_5UTR
AGO1	uc003usx.1_3UTR
AGO1	uc003usx.1_5UTR
AGO1	uc003utl.2_3UTR
AGO1	uc003uuv.2_5UTR
AGO1	uc003uva.2_3UTR
AGO1	uc003uwg.1_3UTR
AGO1	uc003uwh.3_3UTR
AGO1	uc003uwy.2_3UTR
[truncated: 204,065 more rows]
