# Supplementary material for: PTRcombiner: mining combinatorial regulation of gene expression from post-transcriptional interaction maps
Source: BMC Genomics. 2014 Apr 23;15:304. doi: 10.1186/1471-2164-15-304 (PMC4234518; doi:10.1186/1471-2164-15-304)
Supplement: Additional file 2 — A zip archive containing the outputs of the mining module of PTR comb iner at different combinations of k and τ , including recurrent trans-factors. [file 1471-2164-15-304-S2.zip › recurrent/all_results/k10_t0.500000/gene-cluster.txt]

geneSymbol	cluster
UBE2Q1	2
UBE2Q1	5
AGRN	5
FGFR1OP2	2
FGFR1OP2	5
AGK	2
AGK	5
AP3S1	8
AP3S1	2
AP3S1	4
AP3S1	5
NCBP2	1
NCBP2	2
NCBP2	3
NCBP2	4
NCBP2	5
NCBP2	6
HSPA4	2
HSPA4	5
HSPA4	6
NIPA2	1
NIPA2	2
NIPA2	5
NIPA2	7
HSPA9	2
HSPA9	5
HSPA9	6
HIST1H4H	1
HIST1H4H	2
HIST1H4H	5
HIST1H4H	7
SSFA2	1
SSFA2	2
SSFA2	3
SSFA2	5
CS	2
CS	10
CS	5
CS	6
CS	7
B2M	2
B2M	5
AGL	5
SERPINB8	8
LIFR	8
LIFR	1
LIFR	2
LIFR	10
LIFR	5
FAM76B	2
FAM76B	5
PDCD10	8
PDCD10	2
PDCD10	5
RNF10	4
ATPIF1	2
ATPIF1	5
GNPTAB	5
SQLE	2
SQLE	5
SLC50A1	4
ALDH6A1	4
KIAA0907	1
KIAA0907	2
KIAA0907	3
KIAA0907	5
KIAA0907	6
KIAA0907	7
KIAA0907	10
PPP3R1	2
PPP3R1	5
PPP3R1	7
GPR180	2
GPR180	5
PPP4C	2
PPP4C	4
PPP4C	5
PPP4C	6
RNF13	8
RNF13	2
RNF13	4
RNF13	5
PRNP	1
PRNP	2
PRNP	3
PRNP	5
EN2	2
EN2	5
EN2	7
ZNF704	1
ZNF704	2
ZNF704	5
RNF114	1
RNF114	2
RNF114	3
RNF114	5
RNF114	7
RNF114	10
C11orf58	2
C11orf58	5
SPTLC2	1
SPTLC2	2
SPTLC2	9
SPTLC2	5
SPTLC2	7
ZSWIM1	4
RNF111	2
RNF111	5
ZC3H18	9
ZC3H18	2
ZC3H18	5
ABCD3	5
KDM2B	2
KDM2B	5
ABCD4	4
IRX3	8
IRX3	5
cytochrome	6
DHX9	2
DHX9	5
DIMT1	2
DIMT1	5
RBBP8	5
TCOF1	2
TCOF1	5
SP1	1
SP1	2
SP1	3
SP1	5
SP1	7
SP1	9
SP3	1
SP3	2
SP3	3
SP3	5
SP3	7
SP3	8
SP3	9
PPP2R2A	1
PPP2R2A	2
PPP2R2A	5
PPP2R2A	7
CRB2	4
SPPL3	1
SPPL3	2
SPPL3	5
GOLIM4	2
GOLIM4	5
AK127087	1
AK127087	2
AK127087	5
USP48	5
OPA3	2
OPA3	5
OPA1	8
OPA1	1
OPA1	2
OPA1	5
TRAF5	5
MYL12B	5
TRAPPC8	1
TRAPPC8	5
AKIRIN1	1
AKIRIN1	2
AKIRIN1	3
AKIRIN1	5
AKIRIN1	7
FAM98A	2
FAM98A	5
MAX	8
MAX	2
MAX	4
MAX	5
PARP14	2
PARP14	5
G2E3	2
G2E3	5
G2E3	6
G2E3	7
G2E3	9
G2E3	10
ERI2	1
ERI2	2
ERI2	5
KTI12	4
MTMR10	5
ANP32E	2
ANP32E	5
MAF	2
MAF	5
SPPL2A	5
CTBP1	1
CTBP1	2
CTBP1	10
CTBP1	4
CTBP1	5
MRPL37	6
NSL1	9
NSL1	2
NSL1	5
UGCG	8
KIAA0240	4
CLIP4	4
ATP2A2	1
ATP2A2	3
ATP2A2	5
ATP2A2	7
ATP2A2	9
ATP2A2	10
AHCY	9
ALDH3A2	2
ALDH3A2	5
PNISR	5
ITGA6	2
ITGA6	5
CAPN12	6
C15orf44	2
C15orf44	5
EDC3	9
EDC3	6
GTF3C1	4
GTF3C1	5
MGST1	2
MGST1	5
DENND4A	5
DENND4B	5
GTF3C4	1
GTF3C4	2
GTF3C4	3
GTF3C4	5
GTF3C4	6
GTF3C4	7
GTF3C4	9
IQSEC1	5
SWAP70	1
SWAP70	2
SWAP70	4
SWAP70	5
PHLDA1	5
CYP2U1	2
CYP2U1	5
PHLDA2	5
XPO1	1
XPO1	2
XPO1	3
XPO1	5
XPO1	6
XPO1	9
XPO1	10
HN1	2
HN1	5
C15orf17	9
CSDE1	1
CSDE1	2
CSDE1	3
CSDE1	5
CSDE1	6
CSDE1	7
CSDE1	9
CSDE1	10
XPO7	9
XPO7	2
XPO7	5
AGPAT6	9
SEMA4D	4
BACH1	1
BACH1	2
BACH1	3
BACH1	5
BACH1	6
BACH1	7
BACH1	8
SCARNA11	6
PEX5	5
FBXL12	5
TIPRL	2
TIPRL	5
WSB1	2
WSB1	5
PSMG2	2
PSMG2	5
TTL	1
TTL	2
TTL	5
TTL	6
TTL	9
TTL	10
FAM169A	1
FAM169A	2
FAM169A	5
SCARNA17	6
FAM116A	1
FAM116A	2
FAM116A	5
POLE	9
SIK1	5
FAM123B	4
MYO19	2
MYO19	5
MYO19	6
PRSS53	2
PRSS53	5
NOP56	6
DNASE1L1	4
MPV17	2
MPV17	5
LIN28B	1
LIN28B	2
LIN28B	3
LIN28B	5
LIN28B	7
LIN28B	9
HMGCS1	9
ZFP161	5
PPIG	5
COL4A2	2
COL4A2	5
LMAN2	5
RBM12B	2
RBM12B	5
GART	2
GART	5
ANAPC5	2
ANAPC5	5
SLC35D1	5
ANAPC7	5
ZEB2	4
ZEB2	5
NOC4L	4
ABHD10	5
RPS6KA3	8
RPS6KA3	1
RPS6KA3	2
RPS6KA3	5
RPS6KA5	5
C1orf52	2
C1orf52	5
C1orf52	6
C1orf52	7
PISD	2
PISD	5
PPIC	4
PPIC	5
MTFR1	5
NOG	4
ATAD1	2
ATAD1	5
ATAD1	6
PSMD10	2
PSMD10	5
ITGAV	2
ITGAV	5
PPTC7	1
PPTC7	2
PPTC7	3
PPTC7	5
PPTC7	7
PPTC7	9
PPTC7	10
C22orf28	6
ZNF703	2
ZNF703	5
FRAT2	4
GIT1	8
GIT1	2
GIT1	4
GIT1	5
GIT2	5
SERBP1	1
SERBP1	2
SERBP1	3
SERBP1	5
SERBP1	7
SERBP1	9
APIP	5
DNAAF2	8
MINPP1	8
MINPP1	2
MINPP1	5
FAM134C	1
FAM134C	2
FAM134C	5
FAM134C	9
ITGAE	2
ITGAE	5
FOXC1	1
FOXC1	2
FOXC1	3
FOXC1	5
FOXC1	7
FOXC1	8
TOP3B	6
GANAB	9
GANAB	2
GANAB	5
NUP133	2
NUP133	5
SESN3	2
SESN3	4
SESN3	5
SMAD4	1
SMAD4	3
SMAD4	5
SMAD4	7
SMAD4	9
SMAD4	10
SMAD5	2
SMAD5	5
SMAD6	2
SMAD6	5
SMAD7	2
SMAD7	4
SMAD7	5
GOLPH3L	1
GOLPH3L	2
GOLPH3L	10
GOLPH3L	5
GOLPH3L	7
SMAD1	2
SMAD1	5
SMAD2	1
SMAD2	2
SMAD2	4
SMAD2	5
SMAD2	7
SMAD2	10
SMAD3	2
SMAD3	5
SHROOM3	2
SHROOM3	5
MKI67IP	2
MKI67IP	5
IGF2R	9
IGF2R	5
AMMECR1L	1
AMMECR1L	2
AMMECR1L	4
AMMECR1L	5
NDUFAF3	5
SNTB2	1
SNTB2	2
SNTB2	4
SNTB2	5
SNTB2	8
SNTB2	9
SNTB2	10
TRAM2	2
TRAM2	5
CTH	8
CTH	2
CTH	5
MDN1	5
UBAP2L	4
UBAP2L	5
EXOSC10	5
CDKAL1	4
NUSAP1	5
PELI2	1
PELI2	2
PELI2	10
PELI2	5
ARF3	1
ARF3	2
ARF3	4
ARF3	5
ARF3	7
ARF3	9
ARF1	8
ARF1	4
SLC36A4	2
SLC36A4	5
ZC3H13	2
ZC3H13	4
ZC3H13	5
ARF5	4
MRFAP1	1
MRFAP1	2
MRFAP1	5
MRFAP1	6
MRFAP1	7
ST13	2
ST13	5
SAP30L	9
PLEKHA5	5
GNAO1	4
SNN	2
SNN	5
AP3D1	9
AP3D1	2
AP3D1	5
GALNT3	5
AIG1	2
AIG1	5
ZC3H14	5
DBNDD2	2
DBNDD2	5
SNORD89	6
DIP2C	5
MANF	5
FUT11	4
CCAR1	6
GLTP	2
GLTP	5
TMEM59	2
TMEM59	5
MYLK2	4
TCEA1	8
TCEA1	2
TCEA1	5
COX4I1	4
NOL9	4
NOL9	6
PRKAR1A	1
PRKAR1A	2
PRKAR1A	10
PRKAR1A	5
SAR1A	1
SAR1A	2
SAR1A	3
SAR1A	4
SAR1A	5
SAR1A	7
SAR1B	2
SAR1B	5
LDHAL6A	4
SRPK1	9
SRPK1	2
SRPK1	10
SRPK1	5
C3orf17	9
MOB4	2
MOB4	5
SRPK2	2
SRPK2	5
CCDC50	5
RAB11FIP1	1
RAB11FIP1	5
RAB11FIP4	1
RAB11FIP4	5
RAB11FIP4	9
CCDC117	1
CCDC117	2
CCDC117	3
CCDC117	5
CCDC117	7
CCDC117	9
FAM20B	9
CCDC115	2
CCDC115	4
CCDC115	5
DCAKD	2
DCAKD	4
DCAKD	5
ADARB1	9
ADARB1	2
ADARB1	5
GMDS	5
C14orf1	2
C14orf1	4
C14orf1	5
C17orf39	9
RAB7A	2
RAB7A	5
IRX2	8
MGRN1	9
MGRN1	4
CDC40	5
CRTAP	9
CRTAP	2
CRTAP	5
BC078172	6
AGGF1	9
AGGF1	6
DFFB	4
DFFB	5
DAB2	8
DAB2	5
IPO11	1
IPO11	2
IPO11	10
IPO11	5
IPO11	6
ACTR6	5
ACTR10	8
ACTR10	2
ACTR10	5
HMGB3	8
HMGB3	1
HMGB3	2
HMGB3	5
HMGB3	7
CPEB4	1
CPEB4	2
CPEB4	3
CPEB4	4
CPEB4	5
CPEB4	10
HMGB1	2
HMGB1	4
HMGB1	5
CPEB3	4
NIP7	2
NIP7	5
RAB2B	8
RAB2B	2
RAB2B	4
RAB2B	5
ARL15	2
ARL15	5
PDDC1	4
ZNF225	5
SURF2	8
IFT80	2
IFT80	5
IFT80	6
IFT81	5
WDR45L	1
WDR45L	2
WDR45L	10
WDR45L	5
WDR45L	7
UBTF	1
UBTF	2
UBTF	5
UBTF	7
UBTF	8
UBTF	10
PCDH10	4
TMEM159	4
LINC00272	4
IRAK1	9
CLIP1	2
CLIP1	5
CDCA7	1
CDCA7	2
CDCA7	3
CDCA7	5
ETNK1	9
ETNK1	2
ETNK1	5
CDCA5	1
CDCA5	2
CDCA5	9
CDCA5	5
CDCA5	7
HOMER1	9
HOMER1	2
HOMER1	5
CDCA8	2
CDCA8	5
SCAF11	2
SCAF11	5
UTS2	4
CDC37L1	5
MCM10	1
MCM10	2
MCM10	5
MCM10	6
FAM108C1	1
FAM108C1	2
FAM108C1	5
TRIM65	9
TRIM65	5
UXS1	5
CD44	2
CD44	5
NOLC1	1
NOLC1	2
NOLC1	3
NOLC1	5
NOLC1	7
NOLC1	8
NOLC1	9
NOLC1	10
CD46	1
CD46	2
CD46	10
CD46	5
CA13	4
CA12	2
CA12	5
LINC00094	2
LINC00094	5
LEPR	5
TMEM216	2
TMEM216	5
FGFR1OP	2
FGFR1OP	5
VMA21	10
VMA21	1
VMA21	2
VMA21	3
VMA21	5
PCDHGA12	4
TAF5L	6
SASH1	2
SASH1	5
BCAR3	8
RAB21	1
RAB21	2
RAB21	3
RAB21	4
RAB21	5
EIF4E3	2
EIF4E3	4
EIF4E3	5
NIPAL3	1
NIPAL3	2
NIPAL3	5
NIPAL3	9
TBL1X	2
TBL1X	4
TBL1X	5
THAP5	1
THAP5	5
CFH	4
GPT2	2
GPT2	5
GPT2	7
RAB28	2
RAB28	5
CLK4	8
YRDC	1
YRDC	2
YRDC	3
YRDC	5
PLEKHJ1	6
CALU	1
CALU	2
CALU	3
CALU	5
CALU	7
CALU	10
CYB5B	2
CYB5B	5
MTF1	9
MTF1	4
VPS39	9
FAR1	1
FAR1	2
FAR1	3
FAR1	5
FAR1	7
FAR1	9
FAR1	10
RALA	2
RALA	5
C14orf135	2
C14orf135	5
SOS2	8
MLF1IP	2
MLF1IP	5
WDR75	5
EWSR1	9
EWSR1	2
EWSR1	5
EWSR1	7
WDR77	9
HDAC1	9
HDAC1	2
HDAC1	5
RPN2	5
AK125818	2
AK125818	5
NUF2	5
SPRED2	5
MLLT1	6
BRK1	2
BRK1	5
SFMBT1	5
CDC42EP3	5
RCBTB1	1
RCBTB1	2
RCBTB1	5
RCBTB1	9
HDAC5	5
ARL2BP	2
ARL2BP	5
PRPF4	2
PRPF4	5
MAPKAP1	1
MAPKAP1	2
MAPKAP1	5
MAPKAP1	9
ASB1	1
ASB1	2
ASB1	5
ASB1	9
TMEM63B	4
TMEM63B	5
ASB7	2
ASB7	4
ASB7	5
ASB8	2
ASB8	5
PLEKHH3	9
PLEKHH3	5
SIX1	8
PLEKHH1	9
RELT	5
HDAC9	4
PPP6R1	9
ONECUT2	9
ONECUT2	2
ONECUT2	10
ONECUT2	5
IGFBPL1	4
COPG2	4
RELA	2
RELA	5
HDGF	1
HDGF	2
HDGF	3
HDGF	5
HDGF	7
HDGF	9
HDGF	10
C2orf56	5
HMG20A	8
HMG20A	2
HMG20A	10
HMG20A	4
HMG20A	5
PIP4K2C	2
PIP4K2C	5
C5orf43	2
C5orf43	5
C5orf43	7
AAGAB	1
AAGAB	9
AAGAB	5
AAGAB	7
MRPL32	2
MRPL32	5
MRPL33	2
MRPL33	5
MRPL30	2
MRPL30	5
DPY30	2
DPY30	5
LPCAT1	2
LPCAT1	5
TGIF1	4
TGIF1	5
UBE2R2	1
UBE2R2	2
UBE2R2	5
MRPL39	8
CHP	2
CHP	5
FAM69A	2
FAM69A	5
PPP2R5A	2
PPP2R5A	5
LRRC40	5
ZFHX3	2
ZFHX3	5
ARRDC3	1
ARRDC3	10
ARRDC3	5
SH3BGRL	2
SH3BGRL	5
KHNYN	1
KHNYN	2
KHNYN	9
KHNYN	5
KHNYN	7
THOC1	5
SCYL1	8
THOC6	4
PDE8B	8
AX748119	5
DBI	2
DBI	5
RAB27A	2
RAB27A	5
C9orf30-TMEFF1	4
C9orf30-TMEFF1	5
LOC388796	6
CCNB1IP1	6
DIEXF	9
DIEXF	2
DIEXF	5
RFX5	2
RFX5	5
APP	9
APP	2
APP	10
APP	5
APP	7
RFX7	2
RFX7	5
NRXN3	2
NRXN3	5
STXBP3	8
STXBP3	5
NRXN1	4
TPST2	5
ELK3	2
ELK3	5
NUP107	5
ELK1	8
ELK1	1
ELK1	10
ELK1	5
ELK1	9
CXADR	5
TMEM48	2
TMEM48	5
WHSC1	9
WHSC1	6
PAK4	2
PAK4	4
PAK4	5
PAK4	6
PAK4	7
APC	2
APC	5
ABCE1	1
ABCE1	2
ABCE1	5
ABCE1	6
ABCE1	7
ABCE1	10
TRAPPC3	9
TRAPPC3	2
TRAPPC3	5
TMEM43	2
TMEM43	5
KIF11	2
KIF11	5
FAM122A	2
FAM122A	5
FAM122B	1
FAM122B	2
FAM122B	10
FAM122B	5
FAM122B	7
FOXP1	2
FOXP1	4
FOXP1	5
MSL1	1
MSL1	2
MSL1	5
FOXP4	2
FOXP4	5
TMEM218	5
COPS2	2
COPS2	5
COPS3	4
PANK1	8
PANK1	5
KHDRBS1	1
KHDRBS1	10
KHDRBS1	9
KHDRBS1	5
KHDRBS1	7
SERINC3	1
SERINC3	2
SERINC3	5
PKD2	2
PKD2	5
YTHDF3	2
YTHDF3	5
YTHDF1	1
YTHDF1	2
YTHDF1	10
YTHDF1	5
MED1	1
MED1	2
MED1	10
MED1	5
MED1	9
TMEM107	9
TMEM107	5
MED4	2
MED4	5
PANX1	5
TBC1D9B	9
HNRNPUL2	9
HNRNPUL2	5
HNRNPUL2	6
MNX1	9
CEP97	2
CEP97	5
C17orf65	4
SUB1	1
SUB1	2
SUB1	3
SUB1	5
SUB1	7
SUB1	10
EVI5	2
EVI5	5
ZNF609	1
ZNF609	2
ZNF609	5
CAMTA2	8
VEZF1	2
VEZF1	5
ILF2	5
VPS41	5
NLK	5
CCDC90B	2
CCDC90B	5
FDFT1	1
FDFT1	2
FDFT1	5
FAM135A	2
FAM135A	5
KIF14	5
TNS4	4
GCA	5
TCF4	4
TCF7	8
DPYSL2	1
DPYSL2	2
DPYSL2	5
DPYSL3	2
DPYSL3	5
TCF3	2
TCF3	5
DLD	1
DLD	2
DLD	3
DLD	5
DLD	7
DLD	10
BVES	2
BVES	5
ARID2	2
ARID2	5
NUDT3	1
NUDT3	2
NUDT3	3
NUDT3	4
NUDT3	5
NUDT3	7
NUDT3	8
NUDT4	8
SEPN1	9
SEPN1	2
SEPN1	5
PVR	9
PVR	2
PVR	5
LRRC42	5
IGFBP5	9
IGFBP5	2
IGFBP5	5
LYVE1	8
EZH2	6
KEAP1	9
LARS	9
LARS	2
LARS	5
GJA1	2
GJA1	5
ZSWIM6	2
ZSWIM6	5
C15orf23	2
C15orf23	5
HNRNPH2	2
HNRNPH2	5
ADAMTS1	9
ADAMTS1	5
PPP5C	4
DHX40	2
DHX40	5
C15orf29	5
TRIM9	4
TRIM8	2
TRIM8	4
TRIM8	5
MEF2A	1
MEF2A	2
MEF2A	5
LOC283888	4
ZNF770	1
ZNF770	2
ZNF770	3
ZNF770	5
ZNF770	7
ZNF770	9
ZNF770	10
MEF2D	8
MEF2D	2
MEF2D	5
KDM3B	1
KDM3B	2
KDM3B	10
KDM3B	5
KDM3B	7
COX11	1
COX11	2
COX11	5
COX11	7
COX11	9
COX11	10
TRIM2	2
TRIM2	5
FBXL20	5
COX15	1
COX15	2
COX15	3
COX15	5
COX15	7
COX16	2
COX16	5
NIF3L1	8
NIF3L1	2
NIF3L1	4
NIF3L1	5
NUTF2	4
NUTF2	5
TSG101	2
TSG101	5
DUSP9	4
NOC2L	9
NOC2L	2
NOC2L	5
FAM168B	1
FAM168B	2
FAM168B	3
FAM168B	5
FAM168B	7
FAM168B	9
ANKRD13C	1
ANKRD13C	5
ANKRD13C	7
PRKAA1	2
PRKAA1	5
ZNF331	4
KIAA1467	2
KIAA1467	4
KIAA1467	5
KIAA1467	6
PPP1R10	8
PPP1R10	9
PPP1R10	2
PPP1R10	4
PPP1R10	5
ZUFSP	5
TOPORS	5
EIF2B1	2
EIF2B1	5
PRKAR2B	2
PRKAR2B	5
IMPACT	4
PPA1	2
PPA1	5
TXNIP	8
TXNIP	6
C20orf30	2
C20orf30	5
MLF1	5
AREG	8
RMP	1
RMP	5
MLF2	2
MLF2	4
MLF2	5
MLF2	7
NUP62	1
NUP62	2
NUP62	9
NUP62	5
NUP62	7
RASGRP4	4
TMEM14A	2
TMEM14A	5
RAB18	8
RAB18	2
RAB18	5
MECOM	9
MECOM	5
ALCAM	5
NBPF14	4
TPM4	2
TPM4	10
TPM4	5
RPS6KB1	2
RPS6KB1	5
SNRPA1	8
TPM1	4
ETF1	1
ETF1	2
ETF1	3
ETF1	5
ETF1	7
ETF1	9
ETF1	10
NDFIP2	10
NDFIP2	1
NDFIP2	2
NDFIP2	3
NDFIP2	5
CCPG1	2
CCPG1	5
UTP15	2
UTP15	4
UTP15	5
LSM14B	9
LSM14B	5
CAMKMT	4
CAMKMT	5
FBXW2	1
FBXW2	2
FBXW2	3
FBXW2	5
FBXW2	7
FBXW2	9
FAM89B	9
CDKN1A	8
CDKN1A	2
CDKN1A	5
KIAA1267	1
KIAA1267	2
KIAA1267	4
KIAA1267	5
KIAA1267	9
FBXW7	4
TGFBR3	1
TGFBR3	2
TGFBR3	5
PHACTR4	2
PHACTR4	4
PHACTR4	5
PHACTR4	6
TGFBR1	1
TGFBR1	2
TGFBR1	3
TGFBR1	4
TGFBR1	5
TGFBR1	10
COMMD8	2
COMMD8	5
MTMR12	2
MTMR12	5
LARP4B	1
LARP4B	2
LARP4B	10
LARP4B	5
SMNDC1	2
SMNDC1	5
SEPHS2	2
SEPHS2	5
SEPHS1	1
SEPHS1	2
SEPHS1	5
RABL2A	4
SSX2IP	1
SSX2IP	2
SSX2IP	3
SSX2IP	5
CELSR1	2
CELSR1	5
RABL2B	4
NUP155	8
C8orf83	2
C8orf83	5
RIT1	4
BBX	1
BBX	3
BBX	5
BBX	7
BBX	8
BBX	9
SLC19A2	8
NEK6	2
NEK6	5
SLMO2	1
SLMO2	2
SLMO2	3
SLMO2	5
SLMO2	7
SLMO2	9
RAB13	8
ATXN2L	1
ATXN2L	2
ATXN2L	5
ATXN2L	6
ATXN2L	7
TJP1	8
TJP1	9
TJP1	2
TJP1	5
BUD13	4
BUD13	5
ARID4A	5
DLST	4
PPP1CA	2
PPP1CA	4
PPP1CA	5
C14orf126	4
C14orf126	5
DCTN5	1
DCTN5	2
DCTN5	5
DCTN5	7
MFN2	9
TCP1	1
TCP1	2
TCP1	5
TCP1	7
PPAT	8
PPAT	2
PPAT	5
DIDO1	1
DIDO1	5
SNORD88A	6
FAM117B	2
FAM117B	5
SNORD88C	6
LOXL1	5
SNRNP48	1
SNRNP48	2
SNRNP48	10
SNRNP48	5
SNRNP48	9
KIAA1191	1
KIAA1191	2
KIAA1191	3
KIAA1191	4
KIAA1191	5
SNORD60	6
VMP1	2
VMP1	5
MAD2L1	2
MAD2L1	5
TATDN2	9
TATDN2	6
KTN1	5
TCEB3	1
TCEB3	2
TCEB3	10
TCEB3	5
PRDX6	2
PRDX6	5
DENND4C	5
PRDX3	1
PRDX3	2
PRDX3	4
PRDX3	5
PRDX3	6
PRDX3	7
ACVR2B	1
ACVR2B	2
ACVR2B	5
ACVR2B	9
PRDX1	2
PRDX1	4
PRDX1	5
SLC39A6	2
SLC39A6	5
NFYB	8
NFYB	2
NFYB	4
NFYB	5
NFYA	9
NFYA	2
NFYA	5
ZMAT2	2
ZMAT2	5
ZMAT5	4
CASP8	2
CASP8	4
CASP8	5
MYBL1	2
MYBL1	5
DIAPH3	2
DIAPH3	5
NR1D2	1
NR1D2	2
NR1D2	3
NR1D2	5
NR1D2	6
NR1D2	7
NR1D2	8
NR1D2	9
PITX1	6
KLF4	5
SMARCA5	2
SMARCA5	5
SNORD11	6
BC111574	4
ZNF7	8
NPTN	9
NPTN	2
NPTN	5
AMOT	9
AMOT	5
AXIN1	8
TIPIN	5
PACRGL	2
PACRGL	5
FYN	8
FYN	2
FYN	5
SGK196	5
CCDC165	5
RAB1A	2
RAB1A	4
RAB1A	5
PDK2	4
TOR1A	2
TOR1A	4
TOR1A	5
PHLDA3	9
TOR1B	2
TOR1B	5
IDE	5
KANK2	2
KANK2	5
CCT6A	1
CCT6A	2
CCT6A	5
CCT6A	7
TMED7-TICAM2	1
TMED7-TICAM2	2
TMED7-TICAM2	5
TMED7-TICAM2	7
AQP3	8
SNAPIN	2
SNAPIN	5
ST3GAL2	2
ST3GAL2	5
CDC5L	2
CDC5L	5
HNRNPA1	5
C5orf45	5
RAC1	1
RAC1	2
RAC1	5
RAC1	7
RAC1	8
RAC1	10
RUFY1	2
RUFY1	5
NINJ1	8
TCF20	9
TCF20	4
TCF20	5
VCL	2
VCL	5
OSTC	2
OSTC	5
JPX	6
VCP	1
VCP	2
VCP	5
VCP	6
VCP	7
VCP	9
OLA1	2
OLA1	5
BC041964	2
BC041964	5
MED23	5
NBPF10	4
CYTH1	9
CYTH1	5
TANK	5
VASP	4
PAPOLG	2
PAPOLG	5
PBX2	4
PAPOLA	2
PAPOLA	5
PAPOLA	6
UBAC2	2
UBAC2	5
PBX1	2
PBX1	5
NDUFV2	8
LGMN	5
DPH3	2
DPH3	5
SPAST	2
SPAST	5
SLC16A1	1
SLC16A1	2
SLC16A1	3
SLC16A1	5
SLC16A1	7
SLC16A1	9
SLC16A1	10
NSUN2	1
NSUN2	2
NSUN2	10
NSUN2	5
NSUN2	9
SLC16A4	4
KIF2A	5
SEC61A1	1
SEC61A1	2
SEC61A1	5
SEC61A1	7
OAT	1
OAT	2
OAT	4
OAT	5
OAT	9
OAT	10
LMO7	8
DCAF7	1
DCAF7	2
DCAF7	9
DCAF7	5
DCAF7	7
ARHGAP35	1
ARHGAP35	2
ARHGAP35	10
ARHGAP35	5
CANT1	5
TARS	2
TARS	5
TARS	6
WIPF2	1
WIPF2	2
WIPF2	5
WIPF2	9
WIPF1	2
WIPF1	5
DCAF8	1
DCAF8	2
DCAF8	5
DCAF8	9
ANKRD26	5
TADA2B	2
TADA2B	5
LAMP2	5
ZFX	1
ZFX	2
ZFX	3
ZFX	4
ZFX	5
ZFX	7
ZFX	10
DYNLL1	2
DYNLL1	5
PEX3	5
FAM108B1	5
CKB	1
CKB	2
CKB	4
CKB	5
CKB	6
CKB	7
ZFR	8
ZFR	1
ZFR	2
ZFR	3
ZFR	5
ERGIC2	2
ERGIC2	5
CDR2L	4
ERGIC1	5
POLR3F	2
POLR3F	5
JOSD1	2
JOSD1	10
JOSD1	5
RBM4B	4
TM2D3	2
TM2D3	5
SLK	2
SLK	5
SYNE2	6
TXNDC5	1
TXNDC5	2
TXNDC5	5
TXNDC5	7
POLR3K	2
POLR3K	5
POLR3H	9
CPPED1	2
CPPED1	5
NAT14	9
CALM2	2
CALM2	4
CALM2	5
CALM2	6
CALM2	7
CALM2	10
CALM3	1
CALM3	2
CALM3	3
CALM3	5
CALM3	7
CALM3	8
CALM3	9
SPG21	2
SPG21	4
SPG21	5
SPG20	1
SPG20	2
SPG20	5
DNMT1	2
DNMT1	5
DNMT1	6
FAM46A	2
FAM46A	4
FAM46A	5
FAM46A	7
UPK1B	4
TAOK1	5
PSD3	1
PSD3	2
PSD3	5
PLK1	6
PERP	9
PERP	2
PERP	5
DLGAP4	9
DLGAP4	2
DLGAP4	4
DLGAP4	5
DLGAP5	2
DLGAP5	5
GLO1	1
GLO1	2
GLO1	3
GLO1	4
GLO1	5
GLO1	6
GLO1	7
GLO1	9
MBNL2	2
MBNL2	5
SIRT3	4
CUL1	8
CUL1	2
CUL1	5
CUL2	5
CUL3	2
CUL3	5
FLCN	2
FLCN	4
FLCN	5
ADCY7	5
TRIM28	2
TRIM28	5
TRIM28	6
OIP5	2
OIP5	5
SLC25A3	1
SLC25A3	2
SLC25A3	4
SLC25A3	5
SLC25A3	7
SLC25A3	10
TRIM25	1
TRIM25	2
TRIM25	3
TRIM25	5
PRMT1	1
PRMT1	2
PRMT1	5
PRMT1	6
PRMT1	7
PRMT6	2
PRMT6	5
R3HDM1	5
CREB1	2
CREB1	5
SLC25A4	2
SLC25A4	5
PER2	4
PHB2	8
BRD8	6
BRD9	4
BRD9	5
HMGCR	1
HMGCR	2
HMGCR	5
USP8	8
USP8	5
BRD4	8
BRD4	1
BRD4	4
BRD4	5
COIL	5
BRD7	8
BRD1	1
BRD1	5
BRD1	6
SLC15A4	2
SLC15A4	5
LRRFIP1	2
LRRFIP1	5
DNAJA2	2
DNAJA2	10
DNAJA2	5
DNAJA3	8
DNAJA3	2
DNAJA3	5
DNAJA1	2
DNAJA1	5
ORMDL2	2
ORMDL2	5
ZFAND6	2
ZFAND6	5
PTPN13	2
PTPN13	5
PTPN13	6
VTA1	1
VTA1	2
VTA1	5
VTA1	7
PTPN11	1
PTPN11	2
PTPN11	5
PTPN11	7
PTPN11	9
PTPN11	10
KIF5C	5
LYRM1	2
LYRM1	5
ARCN1	2
ARCN1	5
PTPN14	2
PTPN14	5
CALCB	4
MED6	8
SETD1B	2
SETD1B	10
SETD1B	4
SETD1B	5
LYAR	2
LYAR	5
AF113016	6
TTC13	2
TTC13	5
NSMAF	5
TTC19	9
TTC19	5
MRPL24	5
AES	9
AES	2
AES	4
AES	5
SLBP	8
SLBP	2
SLBP	5
PNRC1	2
PNRC1	5
SEH1L	2
SEH1L	4
SEH1L	5
FAM48A	2
FAM48A	5
C4orf21	2
C4orf21	5
MMGT1	1
MMGT1	2
MMGT1	10
MMGT1	5
DNAJC24	2
DNAJC24	5
GAPDH	1
GAPDH	2
GAPDH	5
GAPDH	7
HIF1A	1
HIF1A	2
HIF1A	10
HIF1A	5
HABP4	8
SLC31A1	1
SLC31A1	2
SLC31A1	4
SLC31A1	5
SLC31A2	4
SNORA81	5
CLDN1	2
CLDN1	5
NPTX2	2
NPTX2	5
NPTX1	1
NPTX1	2
NPTX1	3
NPTX1	5
NPTX1	7
NPTX1	9
ARHGAP5	1
ARHGAP5	2
ARHGAP5	3
ARHGAP5	5
NDRG3	9
NDRG3	2
NDRG3	10
NDRG3	5
NDRG4	5
ACADM	5
AEN	1
AEN	2
AEN	10
AEN	5
SRSF5	8
SRSF5	9
SRSF5	5
SRSF5	6
PPM1F	9
PPM1F	2
PPM1F	5
SRSF7	1
SRSF7	2
SRSF7	3
SRSF7	5
SRSF7	7
SRSF6	1
SRSF6	2
SRSF6	3
SRSF6	4
SRSF6	5
SRSF6	6
SRSF6	7
SRSF1	1
SRSF1	2
SRSF1	3
SRSF1	5
SRSF1	7
SRSF1	9
SRSF1	10
PPM1B	1
PPM1B	2
PPM1B	4
PPM1B	5
PPM1A	1
PPM1A	2
PPM1A	4
PPM1A	5
PPM1A	8
PPM1A	10
SRSF2	2
SRSF2	5
SRSF2	6
SRSF2	7
SRSF2	9
SRSF2	10
PPM1L	2
PPM1L	5
PPM1K	4
HOXA5	2
HOXA5	4
HOXA5	5
USP42	5
RAPH1	1
RAPH1	2
RAPH1	10
RAPH1	5
DNAJB11	5
PPP6C	8
PPP6C	2
PPP6C	4
PPP6C	5
CDK2AP2	5
TMEM70	2
TMEM70	5
HOXA3	2
HOXA3	5
CHEK2	4
ZNF226	4
ZNF226	6
SMARCD2	9
AK094990	2
AK094990	5
DALRD3	9
CLNS1A	1
CLNS1A	2
CLNS1A	10
CLNS1A	5
CLNS1A	9
UMPS	8
UMPS	6
TSHZ1	2
TSHZ1	5
HSPA4L	2
HSPA4L	5
C19orf42	2
C19orf42	5
PTPN9	2
PTPN9	5
MT1X	4
TIPARP	2
TIPARP	5
MRPL3	2
MRPL3	4
MRPL3	5
ZNF587	4
PTPN2	4
SCRN1	1
SCRN1	2
SCRN1	5
PAXIP1	5
RG9MTD2	2
RG9MTD2	4
RG9MTD2	5
ST7-AS1	4
ZNF611	4
HOXC11	8
ZNF613	4
GINS1	1
GINS1	2
GINS1	4
GINS1	5
GINS1	7
GINS1	9
ZNF614	1
ZNF614	2
ZNF614	5
HOXC10	2
HOXC10	5
SLC3A2	4
CAMKK2	8
CAMKK2	9
CAMKK2	2
CAMKK2	5
LRCH2	2
LRCH2	5
EIF4EBP2	1
EIF4EBP2	2
EIF4EBP2	3
EIF4EBP2	4
EIF4EBP2	5
EIF4EBP2	7
EIF4EBP2	9
EIF4EBP2	10
C10orf46	1
C10orf46	2
C10orf46	3
C10orf46	4
C10orf46	5
C10orf46	7
C10orf46	9
NRF1	9
NRF1	5
EPG5	5
BAG2	2
BAG2	5
BAG3	1
BAG3	2
BAG3	5
BAG4	2
BAG4	4
BAG4	5
BAG5	1
BAG5	2
BAG5	10
BAG5	5
BCL3	8
SH2D1A	4
MYO1B	9
MYO1B	2
MYO1B	5
MSRB3	1
MSRB3	2
MSRB3	5
EIF1AY	8
EIF1AY	4
AMOTL2	8
SNORD1A	6
SNORD1B	6
SLC39A1	9
SLC39A1	2
SLC39A1	5
SLC39A1	6
CHMP3	2
CHMP3	5
VDAC2	5
VDAC1	2
VDAC1	5
KIAA0391	2
KIAA0391	5
CHMP7	1
CHMP7	2
CHMP7	5
CHST3	4
CHMP5	5
EIF1AD	2
EIF1AD	5
MFN1	5
PGBD5	2
PGBD5	5
ATXN1L	1
ATXN1L	2
ATXN1L	5
ATXN1L	7
SNAP25	4
ZEB1	5
ZNF385A	8
BC030761	4
UTP11L	2
UTP11L	4
UTP11L	5
PSMA2	5
ARPP19	1
ARPP19	2
[truncated: 10,742 more rows]
