# Supplementary material for: PTRcombiner: mining combinatorial regulation of gene expression from post-transcriptional interaction maps
Source: BMC Genomics. 2014 Apr 23;15:304. doi: 10.1186/1471-2164-15-304 (PMC4234518; doi:10.1186/1471-2164-15-304)
Supplement: Additional file 2 — A zip archive containing the outputs of the mining module of PTR comb iner at different combinations of k and τ , including recurrent trans-factors. [file 1471-2164-15-304-S2.zip › recurrent/all_results/k10_t0.800000/gene-cluster.txt]

geneSymbol	cluster
UBE2Q1	3
UBE2Q1	4
UBE2Q1	5
UBE2Q1	6
UBE2Q1	7
UBE2Q1	8
UBE2Q1	10
RNF14	8
RNF14	3
RNF14	4
RNF14	5
RNF14	7
UBE2Q2	10
UBE2Q2	3
UBE2Q2	4
UBE2Q2	7
RNF10	3
RNF10	4
RNF10	5
RNF10	6
RNF10	7
RNF10	8
RNF10	9
RNF10	10
RNF11	3
RNF11	4
RNF11	6
RNF11	8
RNF11	9
RNF11	10
RNF13	1
RNF13	3
RNF13	4
RNF13	7
RNF13	9
RNF13	10
AK127179	7
LOC100506866	10
LOC100506866	5
LOC100506866	7
BC026240	7
RNF17	4
MZT2A	10
MZT2A	4
MZT2B	10
MZT2B	4
CHMP1B	9
CHMP1B	10
CHMP1B	4
CHMP1B	6
CHMP1B	7
PMM2	3
PMM2	4
PMM2	5
MT1E	10
MT1E	7
PMM1	10
PMM1	4
ASS1	4
FHIT	4
ZNF709	8
ZNF709	3
ZNF709	4
ZNF708	8
ZNF708	4
ZNF708	7
ZNF879	4
EN1	10
EN1	4
ZNF703	1
ZNF703	3
ZNF703	4
ZNF703	5
ZNF703	6
ZNF703	7
ZNF703	10
STYXL1	10
ZNF701	8
ZNF701	4
ZNF700	8
ZNF700	4
ZNF700	6
ZNF700	7
ZNF707	4
ZNF707	7
ZNF706	3
ZNF706	4
ZNF706	7
ZNF704	1
ZNF704	3
ZNF704	4
ZNF704	5
ZNF704	6
ZNF704	7
ZNF704	8
ZNF704	10
ZC3H10	4
RNF114	1
RNF114	3
RNF114	4
RNF114	5
RNF114	6
RNF114	7
RNF114	8
RNF114	10
RNF115	10
RNF115	4
ZC3H15	1
ZC3H15	3
ZC3H15	4
ZC3H15	6
ZC3H15	7
ZC3H15	8
ZC3H15	10
ZC3H14	1
ZC3H14	3
ZC3H14	4
ZC3H14	7
ZC3H14	8
ZC3H14	10
SPN	4
RNF111	1
RNF111	3
RNF111	4
RNF111	5
RNF111	6
RNF111	7
RNF111	10
ZC3H18	1
ZC3H18	3
ZC3H18	4
ZC3H18	5
ZC3H18	7
ZC3H18	8
ZC3H18	10
cytochrome	8
cytochrome	10
cytochrome	4
cytochrome	5
cytochrome	7
SP8	10
SP8	4
DHX9	1
DHX9	3
DHX9	4
DHX9	5
DHX9	7
DHX9	8
DHX9	10
LOC441204	4
TCOF1	3
TCOF1	4
TCOF1	5
TCOF1	6
TCOF1	7
TCOF1	10
NSRP1	10
NSRP1	3
NSRP1	4
NSRP1	7
NUP98	8
NUP98	10
NUP98	4
NUP98	5
NUP98	7
XPC	4
SP1	1
SP1	3
SP1	4
SP1	5
SP1	6
SP1	7
SP1	8
SP1	10
GRINA	10
GRINA	3
GRINA	4
SP3	1
SP3	3
SP3	4
SP3	5
SP3	6
SP3	7
SP3	8
SP3	10
SP4	3
SP4	4
SP4	5
SP4	6
SP4	7
SP4	8
SP6	4
CAMKV	4
C16orf93	10
C16orf93	5
SPPL3	3
SPPL3	4
SPPL3	5
SPPL3	6
SPPL3	7
SPPL3	8
SPPL3	10
GOLIM4	8
GOLIM4	10
GOLIM4	3
GOLIM4	4
GOLIM4	7
OPA3	3
OPA3	4
OPA3	6
OPA3	7
OPA3	8
OPA3	10
OPA1	3
OPA1	4
OPA1	5
OPA1	6
OPA1	7
OPA1	8
OPA1	10
MIR345	4
RAB40C	10
RAB40C	4
RAB40C	6
RAB40B	8
RAB40B	10
RAB40B	4
MDP1	4
KLLN	4
ARFRP1	10
ARFRP1	4
ARFRP1	7
HGC6.1.1	7
SPPL2A	10
SPPL2A	4
SPPL2A	7
SPPL2B	8
SPPL2B	4
SPPL2B	5
AL832252	7
NSL1	3
NSL1	4
NSL1	5
NSL1	7
NSL1	8
NSL1	10
UGCG	4
UGCG	7
MYO3B	4
AX747103	10
AX747103	4
ATP2A2	1
ATP2A2	3
ATP2A2	4
ATP2A2	5
ATP2A2	6
ATP2A2	7
ATP2A2	8
ATP2A2	10
ATP2A3	10
ITGA1	10
ITGA1	4
ITGA2	4
ITGA2	5
ITGA2	6
ITGA2	7
ITGA2	8
ITGA2	10
NOP2	8
NOP2	3
NOP2	4
NOP2	5
ITGA4	8
ITGA4	10
ITGA4	4
ITGA5	10
ITGA5	3
ITGA5	4
ITGA5	5
ITGA6	1
ITGA6	3
ITGA6	4
ITGA6	7
ITGA6	8
ITGA6	10
ITGA7	4
DENND4A	1
DENND4A	4
DENND4A	6
DENND4A	7
DENND4A	8
DENND4A	10
DENND4B	8
DENND4B	10
DENND4B	4
DENND4B	6
DENND4B	7
DENND4C	3
DENND4C	4
DENND4C	5
DENND4C	7
DENND4C	8
DENND4C	10
FARP2	10
SWAP70	1
SWAP70	3
SWAP70	4
SWAP70	5
SWAP70	6
SWAP70	7
SWAP70	8
SWAP70	9
SWAP70	10
RARRES1	10
RARRES1	7
PHLDA1	10
PHLDA1	4
PHLDA1	7
PHLDA3	9
PHLDA3	10
PHLDA3	4
PHLDA3	5
PHLDA3	6
UFSP2	8
UFSP2	3
UFSP2	4
AK023627	7
LOC100652770	8
LOC100652770	4
ZNF37BP	8
ZNF37BP	10
ZNF37BP	4
ZNF37BP	5
ZNF37BP	7
HRH4	4
HRH4	7
FBXL12	10
FBXL12	4
FBXL12	7
TIPRL	1
TIPRL	3
TIPRL	4
TIPRL	5
TIPRL	7
TIPRL	8
TIPRL	10
FBXL14	3
FBXL14	4
FBXL14	5
FBXL14	7
FBXL14	8
FBXL14	10
FBXL17	3
FBXL17	4
FBXL17	5
FBXL17	6
FBXL17	7
FBXL17	8
FBXL17	10
HRH1	10
HRH1	7
FAM169A	1
FAM169A	3
FAM169A	4
FAM169A	5
FAM169A	6
FAM169A	7
FAM169A	8
FAM169A	10
FBXL18	8
FBXL18	10
FBXL18	4
FBXL18	5
FBXL18	6
FAM116A	3
FAM116A	4
FAM116A	5
FAM116A	6
FAM116A	7
FAM116A	8
FAM116A	10
GHDC	4
RPL34	10
RPL34	4
RPL34	7
H19	4
SDK2	3
SDK2	4
SDK2	5
SDK2	6
SDK2	8
SDK2	10
KIRREL3-AS3	4
TPRN	3
TPRN	4
TPRN	5
THSD4	10
THSD4	4
THSD4	7
FAM212B	4
THSD1	5
ZFP161	4
ZFP161	5
ZFP161	6
ZFP161	7
ZFP161	8
ZFP161	10
COL4A6	10
COL4A6	7
COL4A5	10
COL4A5	7
COL4A4	3
COL4A4	4
COL4A4	5
COL4A4	6
COL4A4	7
COL4A4	10
COL4A3	10
COL4A3	4
COL4A3	7
COL4A2	10
COL4A2	3
COL4A2	4
COL4A2	7
COL4A1	10
COL4A1	3
COL4A1	4
COL4A1	6
GRN	9
GRN	10
GRN	3
GRN	4
CHST3	3
CHST3	4
CHST3	5
CHST3	6
CHST3	7
CHST3	8
CHST3	9
CHST3	10
CHST2	4
CHST2	6
CHST7	10
CHST7	4
CHST7	7
CHST6	4
AK311400	4
HLCS	3
HLCS	4
HLCS	5
HLCS	6
HLCS	7
HLCS	8
NOG	9
NOG	10
NOG	7
ITGAV	10
ITGAV	3
ITGAV	4
ITGAV	6
ITGAV	7
SIGMAR1	1
SIGMAR1	3
SIGMAR1	4
SIGMAR1	5
SIGMAR1	6
SIGMAR1	7
SIGMAR1	8
SIGMAR1	10
CAMK1	10
CAMK1	4
CAMK1	5
CAMK1	7
ITGAM	7
HLF	4
HLF	6
NOV	10
NOV	4
FAM134C	1
FAM134C	3
FAM134C	4
FAM134C	5
FAM134C	6
FAM134C	7
FAM134C	8
FAM134C	10
ITGAE	10
ITGAE	3
ITGAE	4
ITGAE	7
FAM134A	10
FAM134A	3
FAM134A	4
FAM134A	6
FAM134A	7
SMAD9	3
SMAD9	4
SMAD9	5
SMAD9	7
SMAD9	8
SMAD9	10
TRERF1	10
TRERF1	4
TRERF1	5
TRERF1	7
SMAD4	1
SMAD4	3
SMAD4	4
SMAD4	5
SMAD4	6
SMAD4	7
SMAD4	8
SMAD4	10
SMAD5	1
SMAD5	3
SMAD5	4
SMAD5	5
SMAD5	7
SMAD5	8
SMAD5	10
SMAD6	8
SMAD6	10
SMAD6	3
SMAD6	4
SMAD6	7
SMAD7	9
SMAD7	10
SMAD7	3
SMAD7	4
SMAD7	7
GOLPH3L	1
GOLPH3L	3
GOLPH3L	4
GOLPH3L	5
GOLPH3L	6
GOLPH3L	7
GOLPH3L	8
GOLPH3L	10
SMAD1	3
SMAD1	4
SMAD1	6
SMAD1	7
SMAD1	8
SMAD1	10
SMAD2	1
SMAD2	3
SMAD2	4
SMAD2	5
SMAD2	6
SMAD2	7
SMAD2	8
SMAD2	9
SMAD2	10
SMAD3	3
SMAD3	4
SMAD3	5
SMAD3	7
SMAD3	8
SMAD3	10
MUS81	8
MUS81	4
MUS81	5
AMMECR1L	1
AMMECR1L	3
AMMECR1L	4
AMMECR1L	5
AMMECR1L	6
AMMECR1L	7
AMMECR1L	8
AMMECR1L	9
AMMECR1L	10
LOC100506054	4
CYFIP1	8
CYFIP1	10
CYFIP1	3
CYFIP1	4
CYFIP1	5
IGF2R	10
IGF2R	4
IGF2R	5
IGF2R	7
AK021563	8
AK021563	4
AK021563	5
AK021563	7
ABHD14B	3
ABHD14B	4
ABHD14B	6
SLC36A4	1
SLC36A4	3
SLC36A4	4
SLC36A4	6
SLC36A4	7
SLC36A4	8
SLC36A4	10
ZC3H13	1
ZC3H13	3
ZC3H13	4
ZC3H13	5
ZC3H13	6
ZC3H13	7
ZC3H13	8
ZC3H13	9
ZC3H13	10
SLC36A1	3
SLC36A1	4
SLC36A1	5
SLC36A1	6
SLC36A1	7
SLC36A1	8
SLC36A1	10
AK057978	8
AK057978	10
AK057978	7
LINC00312	4
AK094188	8
AK094188	4
AK094188	5
C14orf118	8
C14orf118	4
C14orf118	5
C14orf118	7
C14orf119	3
C14orf119	4
C14orf119	7
HERC2P2	10
HERC2P2	3
HERC2P2	4
HERC2P2	5
HERC2P2	7
ART5	9
HERC2P4	10
BC022431	4
BC022431	7
HERC2P9	10
HERC2P9	7
HMGCLL1	4
HMGCLL1	7
TCEA2	4
TCEA1	10
TCEA1	3
TCEA1	4
TCEA1	7
MGC57346	3
MGC57346	4
MGC57346	5
MGC57346	7
MGC57346	8
MGC57346	10
MEI1	10
COX4I1	3
COX4I1	4
COX4I1	5
COX4I1	7
COX4I1	9
COX4I1	10
BFAR	3
BFAR	4
BFAR	5
BFAR	7
BFAR	8
BFAR	10
TMEM212	7
EDA	8
EDA	3
EDA	4
EDA	5
MPRIP	8
MPRIP	10
MPRIP	4
MPRIP	5
MPRIP	7
CCDC117	1
CCDC117	3
CCDC117	4
CCDC117	5
CCDC117	6
CCDC117	7
CCDC117	8
CCDC117	10
CCDC114	4
CCDC115	3
CCDC115	4
CCDC115	6
CCDC115	7
CCDC115	9
CCDC115	10
CCDC112	10
CCDC112	4
CCDC112	7
CCDC113	3
CCDC113	4
CCDC110	4
CCDC111	4
LEO1	10
LEO1	4
LEO1	7
ATP1A3	9
ATP1A2	4
ATP1A1	4
ATP1A1	5
ATP1A1	6
ATP1A1	7
ATP1A1	8
ATP1A1	10
MGRN1	3
MGRN1	4
MGRN1	5
MGRN1	7
MGRN1	9
MGRN1	10
CRTAP	1
CRTAP	3
CRTAP	4
CRTAP	5
CRTAP	6
CRTAP	7
CRTAP	8
CRTAP	10
BC078172	8
BC078172	5
SPHK2	10
SPHK2	4
SPHK1	9
SPHK1	4
IPO11	3
IPO11	4
IPO11	5
IPO11	6
IPO11	7
IPO11	8
IPO11	10
CUEDC2	4
CUEDC2	5
CBLB	10
CBLB	4
CPEB4	1
CPEB4	3
CPEB4	4
CPEB4	5
CPEB4	6
CPEB4	7
CPEB4	8
CPEB4	9
CPEB4	10
ST13P4	7
AK027190	4
CPEB3	3
CPEB3	4
CPEB3	5
CPEB3	7
CPEB3	8
CPEB3	9
CPEB3	10
CPEB2	8
CPEB2	10
CPEB2	4
CPEB2	6
CPEB2	7
RBMXL1	10
RBMXL1	3
RBMXL1	4
RBMXL1	7
OSGEP	4
ABAT	3
ABAT	4
C11orf96	10
C11orf96	4
C11orf96	7
CDH20	7
ZNF780A	3
ZNF780A	4
ZNF780A	5
ZNF780A	6
ZNF780A	7
ZNF780A	8
ZNF780A	10
ZNF780B	8
ZNF780B	4
ZNF780B	6
ZNF780B	7
TLN2	10
TLN2	5
BRF2	4
BRF2	6
LOC400604	4
RHEBL1	4
SIRPA	4
SIRPA	6
SIRPA	7
IFT80	3
IFT80	4
IFT80	5
IFT80	7
IFT80	8
IFT80	10
IFT81	10
IFT81	4
IFT81	7
LOC100289495	4
IFT88	10
IFT88	4
IFT88	7
SP2	10
SP2	3
SP2	4
SP2	7
CNTF	8
CNTF	5
MCM10	1
MCM10	3
MCM10	4
MCM10	5
MCM10	6
MCM10	7
MCM10	8
MCM10	10
PDIA5	4
NUP93	10
NUP93	5
NUP93	7
LTBP3	8
LOC284865	4
ATG4C	10
ATG4C	7
ATG4B	10
ATG4B	4
ATG4B	5
ATG4A	10
ATG4A	3
ATG4A	4
KYNU	10
BC040735	4
ATG4D	3
ATG4D	4
ATG4D	5
ATG4D	7
ATG4D	8
ATG4D	10
PHOX2B	4
FAM193A	3
FAM193A	4
FAM193A	5
FAM193A	7
FAM193A	8
FAM193A	10
CFH	9
CFH	10
CFH	7
GPT2	3
GPT2	4
GPT2	5
GPT2	6
GPT2	7
GPT2	8
GPT2	10
PNP	3
PNP	4
PNP	6
PNP	7
PNP	8
PNP	10
ANKFY1	3
ANKFY1	4
ANKFY1	5
ANKFY1	7
ANKFY1	8
ANKFY1	10
CREBBP	1
CREBBP	3
CREBBP	4
CREBBP	5
CREBBP	6
CREBBP	7
CREBBP	8
CREBBP	9
CREBBP	10
PNN	8
PNN	10
PNN	3
PNN	4
PNN	6
ATP6V0E1	10
ATP6V0E1	3
ATP6V0E1	4
ATP6V0E1	7
ATP6V0E2	3
ATP6V0E2	4
ATP6V0E2	5
ATP6V0E2	6
CFP	4
SIDT2	4
CREB3	10
CREB3	7
BC043400	4
BC043400	5
TMEM126A	10
SIX4	3
SIX4	4
SIX4	6
SIX4	7
SIX4	8
SIX4	10
LOC283070	8
LOC283070	10
LOC283070	3
LOC283070	4
LOC283070	6
SIX6	4
SIX1	10
SIX1	3
SIX1	4
SIX1	6
CNPY4	4
CNPY3	3
CNPY3	4
CNPY2	10
CNPY2	4
CNPY2	5
CNPY2	7
SNORD102	5
IGFBPL1	9
IGFBPL1	7
ANKRD30BL	8
ANKRD30BL	4
ANKRD30BL	5
HMG20A	3
HMG20A	4
HMG20A	5
HMG20A	6
HMG20A	7
HMG20A	8
HMG20A	9
HMG20A	10
HMG20B	10
HMG20B	3
HMG20B	4
HMG20B	5
AAGAB	1
AAGAB	3
AAGAB	4
AAGAB	5
AAGAB	6
AAGAB	7
AAGAB	8
AAGAB	10
FLJ00104	4
FLJ00104	5
FLJ00104	7
SLC7A6OS	8
SLC7A6OS	10
SLC7A6OS	7
C3orf75	4
C3orf75	5
C4orf10	8
C4orf10	10
C4orf10	4
C4orf10	5
C4orf10	6
C3orf72	4
C3orf70	3
C3orf70	4
C3orf70	5
C3orf70	7
SHOX2	9
SHOX2	4
SHOX2	5
SHOX2	7
ZFP82	8
ZFP82	3
ZFP82	4
ZFP82	5
CHFR	3
CHFR	4
CHFR	5
CHFR	7
CHFR	8
CHFR	10
EFHA1	10
EFHA1	3
EFHA1	4
EFHA1	7
EFHA2	10
EFHA2	4
EFHA2	7
SYPL1	1
SYPL1	3
SYPL1	4
SYPL1	5
SYPL1	6
SYPL1	7
SYPL1	8
SYPL1	10
FAM81A	10
FAM81A	4
FAM81A	7
SYPL2	3
SYPL2	4
SYPL2	7
RFX5	1
RFX5	3
RFX5	4
RFX5	5
RFX5	6
RFX5	7
RFX5	8
RFX5	10
APP	1
APP	3
APP	4
APP	5
APP	6
APP	7
APP	8
APP	10
RFX7	1
RFX7	3
RFX7	4
RFX7	5
RFX7	6
RFX7	7
RFX7	8
RFX7	10
NRXN3	10
NRXN3	3
NRXN3	4
NRXN3	6
NRXN3	7
NRXN2	4
NRXN2	5
MIR383	4
RFX3	9
RFX3	10
RFX3	4
AX746885	10
YDJC	8
YDJC	3
YDJC	4
YDJC	5
YDJC	6
IBA57	3
IBA57	4
IBA57	5
IBA57	6
IBA57	7
IBA57	8
APC	1
APC	3
APC	4
APC	5
APC	7
APC	8
APC	10
TMEM179B	10
ABCE1	1
ABCE1	3
ABCE1	4
ABCE1	5
ABCE1	6
ABCE1	7
ABCE1	8
ABCE1	10
UQCRC2	10
UQCRC2	4
UQCRC2	7
AK309286	4
XPNPEP3	3
XPNPEP3	4
XPNPEP3	5
XPNPEP3	6
XPNPEP3	7
XPNPEP3	8
XPNPEP3	10
AK055694	4
GTSE1	4
GTSE1	5
GTSE1	6
GTSE1	7
GTSE1	8
GTSE1	10
PAPLN	10
PAPLN	7
ADNP	1
ADNP	3
ADNP	4
ADNP	5
ADNP	6
ADNP	7
ADNP	8
ADNP	10
KHDRBS1	1
KHDRBS1	3
KHDRBS1	4
KHDRBS1	5
KHDRBS1	6
KHDRBS1	7
KHDRBS1	8
KHDRBS1	10
KHDRBS3	10
KHDRBS3	4
GGCT	10
GGCT	3
GGCT	4
GGCT	5
DYNC1I2	5
DYNC1I2	7
STAC3	9
C10orf54	8
GPR78	4
MSL3P1	4
MSL3P1	7
DPYSL4	4
DPYSL5	3
DPYSL5	4
DPYSL5	5
DPYSL5	6
DPYSL2	1
DPYSL2	3
DPYSL2	4
DPYSL2	5
DPYSL2	6
DPYSL2	7
DPYSL2	8
DPYSL2	10
DPYSL3	1
DPYSL3	3
DPYSL3	4
DPYSL3	6
DPYSL3	7
DPYSL3	10
C11orf9	4
KRTAP10-12	4
IGFBP2	10
IGFBP2	4
IGFBP2	6
BC033554	4
AK311383	4
IGFBP7	10
IGFBP7	7
IGFBP4	10
IGFBP4	7
IGFBP5	3
IGFBP5	4
IGFBP5	5
IGFBP5	6
IGFBP5	7
IGFBP5	8
IGFBP5	10
CYP1B1	10
CYP1B1	4
CYP1B1	7
CYP2R1	8
CYP2R1	10
CYP2R1	4
CYP2R1	5
CKLF	10
CKLF	5
HNRNPA1L2	4
HNRNPA1L2	7
GJA1	1
GJA1	3
GJA1	4
GJA1	6
GJA1	7
GJA1	10
C15orf24	10
C15orf24	3
C15orf24	4
C15orf24	7
GJA3	8
GJA3	3
GJA3	4
GJA3	7
C15orf23	1
C15orf23	3
C15orf23	4
C15orf23	5
C15orf23	6
C15orf23	7
C15orf23	10
PMS2P1	9
PMS2P1	10
PMS2P1	7
PMS2P3	4
C15orf29	10
C15orf29	4
C15orf29	7
LOC100505658	7
KDM3B	1
KDM3B	3
KDM3B	4
KDM3B	5
KDM3B	6
KDM3B	7
KDM3B	8
KDM3B	10
ZNF117	8
ZNF117	3
ZNF117	4
ZNF117	7
KDM3A	10
KDM3A	4
NIF3L1	3
NIF3L1	4
NIF3L1	5
NIF3L1	7
NIF3L1	8
NIF3L1	9
NIF3L1	10
TMC5	4
TMC5	7
TMC6	4
TMC6	6
KIAA1958	4
KIAA1958	5
KIAA1958	7
APIP	10
APIP	4
APIP	5
APIP	7
HIST1H4C	8
EIF2B4	10
EIF2B4	4
EIF2B4	7
NFATC2IP	3
NFATC2IP	4
NFATC2IP	6
NFATC2IP	7
NFATC2IP	8
NFATC2IP	10
TMC8	4
AX747104	8
AX747104	10
AX747104	4
AX747104	7
EIF2B1	10
EIF2B1	3
EIF2B1	4
EIF2B1	7
PRKAR2A	8
PRKAR2A	10
PRKAR2A	3
PRKAR2A	4
PRKAR2A	5
NKD1	10
PRKAR2B	1
PRKAR2B	10
PRKAR2B	3
PRKAR2B	4
PRKAR2B	7
S1PR5	4
TXNIP	3
TXNIP	4
TXNIP	5
TXNIP	6
TXNIP	7
TXNIP	8
TXNIP	10
AX747593	4
ATP2A1	4
MLF1	10
MLF1	4
MLF1	5
MLF1	7
QPRT	9
QPRT	10
QPRT	3
QPRT	4
TMEM14E	7
MLF2	1
MLF2	3
MLF2	4
MLF2	5
MLF2	6
MLF2	7
MLF2	8
MLF2	9
MLF2	10
TMEM14C	10
TMEM14C	3
TMEM14C	4
TMEM14C	6
TMEM14C	7
TMEM14B	10
TMEM14B	4
TMEM14B	5
TMEM14B	7
TMEM14A	10
TMEM14A	3
TMEM14A	4
TMEM14A	7
CFLAR	10
CFLAR	4
CFLAR	5
CFLAR	7
MECOM	8
MECOM	10
MECOM	4
MECOM	5
MECOM	7
RSPH3	4
IFI16	10
IFI16	7
LOC440944	8
LOC440944	10
LOC440944	4
LOC440944	7
GOSR2	9
GOSR2	10
GOSR2	4
GOSR2	5
GOSR2	6
C9orf125	3
C9orf125	4
C9orf125	6
C9orf125	7
C9orf125	8
C9orf125	10
C9orf123	10
C9orf123	4
C9orf123	6
C9orf123	7
KIAA1267	3
KIAA1267	4
KIAA1267	5
KIAA1267	6
KIAA1267	7
KIAA1267	8
KIAA1267	9
KIAA1267	10
FANCB	8
FANCB	10
FANCB	4
FANCB	5
CFHR2	4
PHACTR4	1
PHACTR4	3
PHACTR4	4
PHACTR4	5
PHACTR4	6
PHACTR4	7
PHACTR4	8
PHACTR4	9
PHACTR4	10
CLIC4	1
CLIC4	3
CLIC4	4
CLIC4	5
CLIC4	6
CLIC4	7
CLIC4	8
CLIC4	9
CLIC4	10
CLIC5	4
NLGN2	10
NLGN2	4
NLGN2	5
NLGN2	6
PHACTR3	4
PHACTR3	7
PHACTR2	1
PHACTR2	3
PHACTR2	4
PHACTR2	5
PHACTR2	6
PHACTR2	7
PHACTR2	8
PHACTR2	10
KRTAP2-1	4
KIAA0020	10
KIAA0020	4
KIAA0020	7
AX748339	4
TMEM147	10
TMEM147	3
TMEM147	4
TMEM147	5
ENY2	10
ENY2	4
ENY2	7
TMEM144	10
TMEM143	10
TMEM143	3
TMEM143	4
RIT1	3
RIT1	4
RIT1	6
RIT1	7
RIT1	8
RIT1	9
RIT1	10
TMEM140	8
TMEM140	5
PCDHA6	10
PCDHA6	4
PCDHA6	7
PKIB	10
PKIB	7
AK092965	10
AK092965	4
API5	1
API5	3
API5	4
API5	5
API5	6
API5	7
API5	8
API5	10
MAP3K8	4
RTKN2	4
RTKN2	5
RTKN2	6
RTKN2	7
RTKN2	8
RTKN2	10
RNF180	9
SOWAHA	8
SOWAHA	4
SECISBP2L	3
SECISBP2L	4
SECISBP2L	5
SECISBP2L	7
SECISBP2L	8
SECISBP2L	10
SOWAHC	3
SOWAHC	4
SOWAHC	5
SOWAHC	6
SOWAHC	7
SOWAHC	8
HAS2	4
HAS2	7
HLA-DPA1	4
FAM32A	8
FAM32A	3
FAM32A	4
FAM32A	5
FAM32A	6
HAS3	4
HAS3	5
HAS3	6
HAS3	7
HAS3	8
HAS3	10
KIAA1191	1
KIAA1191	3
KIAA1191	4
KIAA1191	5
KIAA1191	6
KIAA1191	7
KIAA1191	8
KIAA1191	9
KIAA1191	10
VMP1	1
VMP1	3
VMP1	4
VMP1	5
VMP1	7
VMP1	10
FER1L5	4
RNF183	7
ZMAT3	8
ZMAT3	10
ZMAT3	7
ZMAT2	10
ZMAT2	3
ZMAT2	4
ZMAT2	6
ZMAT2	7
ZMAT5	9
ZMAT5	3
ZMAT5	4
ZMAT5	7
ZMAT4	9
ZMAT4	7
C19orf24	3
C19orf24	4
C19orf24	5
C19orf25	4
C19orf25	5
C19orf25	6
MYBL1	10
MYBL1	3
MYBL1	4
MYBL1	7
NR1D1	10
NR1D1	4
NR1D1	5
NR1D2	1
NR1D2	3
NR1D2	4
NR1D2	5
NR1D2	6
NR1D2	7
NR1D2	8
NR1D2	10
MYBL2	8
MYBL2	10
MYBL2	3
MYBL2	4
MYBL2	5
ITGB1BP1	8
ITGB1BP1	10
ITGB1BP1	4
ITGB1BP1	5
MUC20	7
ITGB1BP2	7
ZNF7	10
ZNF7	7
ZNF2	9
ZNF2	3
ZNF2	4
ZNF2	5
ZNF2	7
ZNF3	3
ZNF3	4
ZNF3	5
ZNF3	6
ZNF3	8
ZNF3	10
TIPIN	8
TIPIN	10
TIPIN	4
TIPIN	7
ZNF8	3
ZNF8	4
ZNF8	5
ZNF8	7
ZNF8	8
ZNF8	10
ZAP70	4
MYLK-AS1	4
PHLDA2	10
PHLDA2	4
PHLDA2	7
SYNDIG1	4
MORC2-AS1	10
MORC2-AS1	7
AK021977	4
CDC5L	1
CDC5L	3
CDC5L	4
CDC5L	5
CDC5L	7
CDC5L	8
CDC5L	10
RAC3	8
RAC3	10
RAC3	5
RAC1	1
RAC1	3
RAC1	4
RAC1	5
RAC1	6
RAC1	7
RAC1	8
RAC1	10
SBDS	8
SBDS	10
SBDS	3
SBDS	4
SBDS	6
MIR183	8
MIR183	4
MIR183	5
MIR183	7
VCL	1
VCL	3
VCL	4
VCL	5
VCL	6
VCL	7
VCL	8
VCL	10
MRPS18A	9
MRPS18A	5
VCP	3
VCP	4
VCP	5
VCP	6
VCP	7
VCP	8
VCP	10
AP2A1	8
AP2A1	3
AP2A1	4
AP2A1	5
AP2A1	6
BC041964	10
BC041964	3
BC041964	4
BC041964	6
BC041964	7
AP2A2	8
AP2A2	9
AP2A2	10
AP2A2	4
AP2A2	5
TMEM121	5
FIGNL1	1
FIGNL1	3
FIGNL1	4
FIGNL1	5
FIGNL1	7
FIGNL1	8
FIGNL1	10
PBX2	3
PBX2	4
PBX2	5
PBX2	6
PBX2	7
PBX2	9
PBX2	10
PBX3	1
PBX3	3
PBX3	4
PBX3	6
PBX3	7
PBX3	10
PBX1	1
PBX1	3
PBX1	4
PBX1	6
PBX1	7
PBX1	10
BCL6	4
NSUN3	10
NSUN3	4
NSUN3	7
NSUN2	3
NSUN2	4
NSUN2	5
NSUN2	6
NSUN2	7
NSUN2	8
NSUN2	10
NSUN4	8
NSUN4	3
NSUN4	4
NSUN4	5
NSUN4	7
NSUN6	9
NSUN6	10
NSUN6	4
NSUN6	7
TUBG1	4
TUBG1	5
TUBG1	7
TUBG1	8
TUBG1	9
TUBG1	10
TUBG2	10
FAM71F2	4
TARS	3
TARS	4
TARS	5
TARS	7
TARS	8
TARS	10
PTCH1	3
PTCH1	4
PTCH1	5
PTCH1	6
PTCH1	7
PTCH1	8
TIMM44	8
TIMM44	4
TIMM44	5
TIMM44	6
TIMM44	7
TUFM	8
TUFM	9
TUFM	10
TUFM	4
TUFM	5
FAM108B1	1
FAM108B1	4
FAM108B1	5
FAM108B1	7
FAM108B1	8
FAM108B1	10
RAD9B	4
RAD9A	10
RAD9A	4
ERGIC2	1
ERGIC2	3
ERGIC2	4
ERGIC2	5
ERGIC2	7
ERGIC2	8
ERGIC2	10
ERGIC3	10
ERGIC3	4
RRP7B	10
RRP7B	4
ERGIC1	1
ERGIC1	3
ERGIC1	4
ERGIC1	7
ERGIC1	8
ERGIC1	10
CEP78	10
CEP78	4
CEP78	5
CEP78	7
ACYP2	9
MTCP1	10
MTCP1	4
MTCP1	7
LOC386597	4
B3GAT3	4
B3GAT3	6
B3GAT2	8
B3GAT2	5
B3GAT1	4
B3GAT1	6
ADCYAP1R1	10
ADCYAP1R1	4
FAM66C	4
CPPED1	10
CPPED1	3
CPPED1	4
CPPED1	5
CPPED1	7
UXT	9
LOC728537	4
CALM2	1
CALM2	3
CALM2	4
CALM2	5
CALM2	6
CALM2	7
CALM2	8
CALM2	9
CALM2	10
CALM3	1
CALM3	3
CALM3	4
CALM3	5
CALM3	6
CALM3	7
CALM3	8
CALM3	10
SPG21	3
SPG21	4
SPG21	5
SPG21	7
SPG21	9
SPG21	10
SPG20	1
SPG20	3
SPG20	4
SPG20	5
SPG20	6
SPG20	7
SPG20	8
SPG20	10
UPK1A	4
UPK1B	9
UPK1B	7
DLGAP2	4
HIST1H4I	10
BX538221	7
DLGAP4	3
DLGAP4	4
DLGAP4	5
DLGAP4	7
DLGAP4	9
DLGAP4	10
DLGAP5	10
DLGAP5	3
DLGAP5	4
DLGAP5	7
MBNL1	1
MBNL1	3
MBNL1	4
MBNL1	5
MBNL1	6
MBNL1	7
MBNL1	8
MBNL1	10
MBNL2	1
MBNL2	3
MBNL2	4
MBNL2	6
MBNL2	7
MBNL2	8
MBNL2	10
MBNL3	8
MBNL3	3
MBNL3	4
MBNL3	5
MBNL3	7
NPEPL1	4
CYP27B1	4
ADCY7	10
ADCY7	4
ADCY7	5
ADCY7	6
ADCY7	7
OIP5	10
OIP5	3
OIP5	4
OIP5	6
OIP5	7
CLCN3	3
CLCN3	4
CLCN3	5
CLCN3	7
CLCN3	8
CLCN3	10
FBXL16	10
CLCN7	10
CLCN6	10
CLCN6	4
CLCN6	7
CLCN5	8
CLCN5	10
CLCN5	4
CLCN5	5
CLCN5	7
FBXL19	3
FBXL19	4
FBXL19	5
FBXL19	6
FBXL19	8
FBXL19	9
BRD8	3
BRD8	4
BRD8	5
BRD8	7
BRD8	8
BRD8	10
BRD9	9
BRD9	10
BRD9	4
BRD9	7
KSR1	8
KSR1	10
KSR1	4
BRD4	3
BRD4	4
BRD4	5
BRD4	6
BRD4	7
BRD4	8
BRD4	9
BRD4	10
BRD7	8
BRD7	10
BRD1	4
BRD1	5
BRD1	6
BRD1	7
BRD1	8
BRD1	10
BRD2	1
BRD2	3
BRD2	4
BRD2	5
BRD2	6
BRD2	7
BRD2	8
BRD2	9
BRD2	10
BRD3	1
BRD3	3
BRD3	4
BRD3	5
BRD3	7
BRD3	8
BRD3	9
BRD3	10
DNAJA2	3
DNAJA2	4
DNAJA2	5
DNAJA2	6
DNAJA2	7
DNAJA2	8
DNAJA2	10
DNAJA3	3
DNAJA3	4
DNAJA3	5
DNAJA3	6
DNAJA3	7
DNAJA3	10
DNAJA1	3
DNAJA1	4
DNAJA1	5
DNAJA1	7
DNAJA1	8
DNAJA1	10
DNAJA4	10
GLG1	3
GLG1	4
GLG1	5
GLG1	7
GLG1	8
GLG1	10
PTPN13	3
PTPN13	4
PTPN13	5
PTPN13	7
PTPN13	8
PTPN13	10
PTPN12	10
PTPN12	3
PTPN12	4
PTPN12	7
PTPN11	1
PTPN11	3
PTPN11	4
PTPN11	5
PTPN11	6
PTPN11	7
PTPN11	8
PTPN11	10
LRFN1	3
LRFN1	4
LRFN1	5
LRFN1	7
LRFN1	8
LRFN1	10
MYCBP	1
MYCBP	3
MYCBP	4
MYCBP	6
MYCBP	7
MYCBP	10
PTPN14	3
PTPN14	4
PTPN14	5
PTPN14	7
PTPN14	8
PTPN14	10
MAGEL2	4
AKT3	1
AKT3	3
AKT3	4
AKT3	5
AKT3	6
AKT3	7
AKT3	8
AKT3	10
LYAR	8
LYAR	10
LYAR	3
LYAR	4
LYAR	7
CSF2RB	4
MRPL24	1
MRPL24	10
MRPL24	4
MRPL24	7
MRPL27	9
MRPL27	4
MRPL27	5
CSF2RA	9
C16orf70	10
C16orf70	3
C16orf70	4
C16orf70	5
C16orf70	7
MRPL20	4
MRPL20	5
MRPL20	6
MRPL20	7
MRPL20	9
MRPL20	10
SEH1L	1
SEH1L	3
SEH1L	4
SEH1L	5
SEH1L	6
SEH1L	7
SEH1L	9
SEH1L	10
MRPL22	10
MRPL22	4
LRFN4	10
LRFN4	4
LRFN4	5
GAB2	4
GAB2	5
GAB3	4
LOC100506844	4
LOC100506844	5
GAB1	8
GAB1	4
GAB1	5
GAB1	6
GAB1	7
HABP4	4
SNORA81	8
SNORA81	10
SNORA81	4
SNORA81	5
SNORA81	7
ZNF853	4
[truncated: 53,896 more rows]
