# Supplementary material for: PTRcombiner: mining combinatorial regulation of gene expression from post-transcriptional interaction maps
Source: BMC Genomics. 2014 Apr 23;15:304. doi: 10.1186/1471-2164-15-304 (PMC4234518; doi:10.1186/1471-2164-15-304)
Supplement: Additional file 2 — A zip archive containing the outputs of the mining module of PTR comb iner at different combinations of k and τ , including recurrent trans-factors. [file 1471-2164-15-304-S2.zip › recurrent/all_results/k10_t0.850000/gene-cluster.txt]

geneSymbol	cluster
UBE2Q1	2
UBE2Q1	3
UBE2Q1	4
UBE2Q1	5
UBE2Q1	6
UBE2Q1	8
UBE2Q1	9
UBE2Q1	10
RNF14	9
RNF14	2
RNF14	4
RNF14	5
RNF14	6
UBE2Q2	2
UBE2Q2	10
UBE2Q2	4
UBE2Q2	5
RNF10	2
RNF10	4
RNF10	5
RNF10	6
RNF10	7
RNF10	8
RNF10	9
RNF10	10
RNF11	2
RNF11	3
RNF11	7
RNF11	8
RNF11	9
RNF11	10
RNF13	2
RNF13	3
RNF13	4
RNF13	5
RNF13	7
RNF13	10
AK127179	4
LOC100506866	10
LOC100506866	4
LOC100506866	6
BC026240	4
RNF17	2
MZT2A	10
MZT2A	2
MZT2A	3
MZT2A	5
MZT2B	10
MZT2B	2
MZT2B	3
MZT2B	5
CHMP1B	2
CHMP1B	3
CHMP1B	4
CHMP1B	5
CHMP1B	7
CHMP1B	8
CHMP1B	10
PMM2	2
PMM2	5
PMM2	6
MT1E	10
MT1E	3
MT1E	4
PMM1	2
PMM1	10
ASS1	2
FHIT	2
ZNF709	9
ZNF709	2
ZNF708	9
ZNF708	2
ZNF708	4
ZNF708	5
ZNF879	2
EN1	2
EN1	10
ZNF703	2
ZNF703	3
ZNF703	4
ZNF703	5
ZNF703	6
ZNF703	8
ZNF703	10
ZNF701	9
ZNF701	2
ZNF700	8
ZNF700	9
ZNF700	2
ZNF700	4
ZNF700	5
ZNF707	2
ZNF707	4
ZNF706	2
ZNF706	4
ZNF706	5
ZNF704	2
ZNF704	3
ZNF704	4
ZNF704	5
ZNF704	6
ZNF704	8
ZNF704	9
ZNF704	10
ZC3H10	2
ZC3H10	5
RNF114	2
RNF114	3
RNF114	4
RNF114	5
RNF114	6
RNF114	8
RNF114	9
RNF114	10
RNF115	10
RNF115	2
RNF115	3
RNF115	5
ZC3H15	2
ZC3H15	3
ZC3H15	4
ZC3H15	5
ZC3H15	8
ZC3H15	9
ZC3H15	10
ZC3H14	2
ZC3H14	3
ZC3H14	4
ZC3H14	5
ZC3H14	9
ZC3H14	10
SPN	2
HMGCLL1	2
HMGCLL1	4
ZC3H18	2
ZC3H18	3
ZC3H18	4
ZC3H18	5
ZC3H18	6
ZC3H18	9
ZC3H18	10
PISD	2
PISD	3
PISD	4
PISD	5
PISD	9
PISD	10
cytochrome	9
cytochrome	2
cytochrome	4
cytochrome	10
cytochrome	6
SP8	2
SP8	10
DHX9	2
DHX9	3
DHX9	4
DHX9	5
DHX9	6
DHX9	9
DHX9	10
LOC441204	2
TCOF1	2
TCOF1	3
TCOF1	4
TCOF1	5
TCOF1	6
TCOF1	8
TCOF1	10
NSRP1	2
NSRP1	10
NSRP1	4
NSRP1	5
NUP98	2
NUP98	3
NUP98	4
NUP98	5
NUP98	6
NUP98	9
NUP98	10
XPC	2
SP1	2
SP1	3
SP1	4
SP1	5
SP1	6
SP1	8
SP1	9
SP1	10
XPA	2
XPA	3
XPA	10
XPA	7
SP3	2
SP3	3
SP3	4
SP3	5
SP3	6
SP3	8
SP3	9
SP3	10
SP4	2
SP4	4
SP4	5
SP4	6
SP4	8
SP4	9
SP6	2
CAMKV	2
CAMKV	5
C16orf93	10
C16orf93	6
SPPL3	2
SPPL3	3
SPPL3	4
SPPL3	5
SPPL3	6
SPPL3	8
SPPL3	9
SPPL3	10
GOLIM4	2
GOLIM4	3
GOLIM4	4
GOLIM4	5
GOLIM4	9
GOLIM4	10
OPA3	2
OPA3	3
OPA3	4
OPA3	5
OPA3	8
OPA3	9
OPA3	10
OPA1	2
OPA1	3
OPA1	4
OPA1	5
OPA1	6
OPA1	8
OPA1	9
OPA1	10
MIR345	2
RAB40C	8
RAB40C	2
RAB40C	10
RAB40C	5
RAB40B	9
RAB40B	2
RAB40B	10
RAB40B	5
MDP1	2
KLLN	2
B2M	2
B2M	3
B2M	4
B2M	5
B2M	8
B2M	10
HGC6.1.1	4
SPPL2A	10
SPPL2A	2
SPPL2A	3
SPPL2A	4
SPPL2A	5
SPPL2B	9
SPPL2B	2
SPPL2B	5
SPPL2B	6
AL832252	4
NSL1	2
NSL1	3
NSL1	4
NSL1	5
NSL1	6
NSL1	9
NSL1	10
UGCG	2
UGCG	4
UGCG	5
MYO3B	2
AX747103	2
AX747103	3
AX747103	10
ATP2A2	2
ATP2A2	3
ATP2A2	4
ATP2A2	5
ATP2A2	6
ATP2A2	8
ATP2A2	9
ATP2A2	10
ATP2A3	10
ITGA1	2
ITGA1	10
ITGA2	2
ITGA2	4
ITGA2	6
ITGA2	8
ITGA2	9
ITGA2	10
NOP2	9
NOP2	2
NOP2	5
NOP2	6
ITGA4	9
ITGA4	2
ITGA4	10
ITGA5	2
ITGA5	10
ITGA5	5
ITGA5	6
ITGA6	2
ITGA6	3
ITGA6	4
ITGA6	5
ITGA6	9
ITGA6	10
ITGA7	2
DENND4A	2
DENND4A	3
DENND4A	4
DENND4A	5
DENND4A	8
DENND4A	9
DENND4A	10
DENND4B	2
DENND4B	3
DENND4B	4
DENND4B	5
DENND4B	8
DENND4B	9
DENND4B	10
DENND4C	2
DENND4C	3
DENND4C	4
DENND4C	5
DENND4C	6
DENND4C	9
DENND4C	10
FARP2	10
SWAP70	2
SWAP70	3
SWAP70	4
SWAP70	5
SWAP70	6
SWAP70	7
SWAP70	8
SWAP70	9
SWAP70	10
RARRES1	10
RARRES1	4
PHLDA1	10
PHLDA1	2
PHLDA1	3
PHLDA1	4
PHLDA1	5
PHLDA3	2
PHLDA3	5
PHLDA3	6
PHLDA3	7
PHLDA3	8
PHLDA3	10
PHLDA2	10
PHLDA2	2
PHLDA2	3
PHLDA2	4
PHLDA2	5
AK023627	4
LOC100652770	9
LOC100652770	2
ZNF37BP	2
ZNF37BP	3
ZNF37BP	4
ZNF37BP	6
ZNF37BP	9
ZNF37BP	10
HRH4	2
HRH4	4
FBXL12	10
FBXL12	2
FBXL12	3
FBXL12	4
FBXL12	5
TIPRL	2
TIPRL	3
TIPRL	4
TIPRL	5
TIPRL	6
TIPRL	9
TIPRL	10
FBXL14	2
FBXL14	4
FBXL14	5
FBXL14	6
FBXL14	9
FBXL14	10
FBXL17	2
FBXL17	3
FBXL17	4
FBXL17	6
FBXL17	8
FBXL17	9
FBXL17	10
HRH1	10
HRH1	3
HRH1	4
FBXL19	2
FBXL19	5
FBXL19	6
FBXL19	7
FBXL19	8
FBXL19	9
FBXL18	2
FBXL18	5
FBXL18	6
FBXL18	8
FBXL18	9
FBXL18	10
FAM116A	2
FAM116A	3
FAM116A	4
FAM116A	5
FAM116A	6
FAM116A	8
FAM116A	9
FAM116A	10
GHDC	2
RPL34	2
RPL34	3
RPL34	4
RPL34	10
H19	2
SDK2	2
SDK2	3
SDK2	6
SDK2	8
SDK2	9
SDK2	10
C9orf43	4
KIRREL3-AS3	2
TPRN	2
TPRN	6
THSD4	2
THSD4	4
THSD4	10
FAM212B	2
THSD1	6
ZFP161	2
ZFP161	3
ZFP161	4
ZFP161	5
ZFP161	6
ZFP161	8
ZFP161	9
ZFP161	10
COL4A6	10
COL4A6	3
COL4A6	4
COL4A6	5
COL4A5	10
COL4A5	3
COL4A5	4
COL4A5	5
COL4A4	2
COL4A4	3
COL4A4	4
COL4A4	6
COL4A4	8
COL4A4	10
COL4A3	2
COL4A3	3
COL4A3	4
COL4A3	10
COL4A2	10
COL4A2	2
COL4A2	3
COL4A2	4
COL4A2	5
COL4A1	8
COL4A1	2
COL4A1	3
COL4A1	10
GRN	2
GRN	3
GRN	10
GRN	7
CHST3	2
CHST3	3
CHST3	4
CHST3	6
CHST3	7
CHST3	8
CHST3	9
CHST3	10
CHST2	8
CHST2	2
CHST2	5
CHST7	2
CHST7	10
CHST7	4
CHST7	5
CHST6	2
ABHD10	2
ABHD10	3
ABHD10	4
ABHD10	5
ABHD10	6
ABHD10	9
ABHD10	10
AK311400	2
HLCS	2
HLCS	4
HLCS	5
HLCS	6
HLCS	8
HLCS	9
NOG	10
NOG	3
NOG	4
NOG	7
ITGAV	2
ITGAV	3
ITGAV	4
ITGAV	5
ITGAV	8
ITGAV	10
COX7C	10
COX7C	2
COX7C	3
COX7C	5
COX7C	6
CAMK1	2
CAMK1	10
CAMK1	4
CAMK1	5
CAMK1	6
ITGAM	4
HLF	8
HLF	2
NOV	2
NOV	3
NOV	10
FAM134C	2
FAM134C	3
FAM134C	4
FAM134C	5
FAM134C	6
FAM134C	8
FAM134C	9
FAM134C	10
ITGAE	10
ITGAE	2
ITGAE	3
ITGAE	4
ITGAE	5
FAM134A	2
FAM134A	3
FAM134A	4
FAM134A	5
FAM134A	8
FAM134A	10
SMAD9	9
SMAD9	2
SMAD9	4
SMAD9	10
SMAD9	6
TRERF1	2
TRERF1	4
TRERF1	10
TRERF1	6
SMAD4	2
SMAD4	3
SMAD4	4
SMAD4	5
SMAD4	6
SMAD4	8
SMAD4	9
SMAD4	10
SMAD5	2
SMAD5	3
SMAD5	4
SMAD5	5
SMAD5	6
SMAD5	9
SMAD5	10
SMAD6	2
SMAD6	3
SMAD6	4
SMAD6	5
SMAD6	9
SMAD6	10
SMAD7	2
SMAD7	3
SMAD7	4
SMAD7	5
SMAD7	7
SMAD7	10
GOLPH3L	2
GOLPH3L	3
GOLPH3L	4
GOLPH3L	5
GOLPH3L	6
GOLPH3L	8
GOLPH3L	9
GOLPH3L	10
SMAD1	2
SMAD1	3
SMAD1	4
SMAD1	5
SMAD1	8
SMAD1	9
SMAD1	10
SMAD2	2
SMAD2	3
SMAD2	4
SMAD2	5
SMAD2	6
SMAD2	7
SMAD2	8
SMAD2	9
SMAD2	10
SMAD3	2
SMAD3	3
SMAD3	4
SMAD3	5
SMAD3	6
SMAD3	9
SMAD3	10
MUS81	9
MUS81	2
MUS81	6
AMMECR1L	2
AMMECR1L	3
AMMECR1L	4
AMMECR1L	5
AMMECR1L	6
AMMECR1L	7
AMMECR1L	8
AMMECR1L	9
AMMECR1L	10
NECAP1	2
NECAP1	10
NECAP1	4
NECAP1	5
IGF2R	2
IGF2R	3
IGF2R	4
IGF2R	5
IGF2R	6
IGF2R	10
AK021563	9
AK021563	2
AK021563	4
AK021563	6
SLC36A4	2
SLC36A4	3
SLC36A4	4
SLC36A4	5
SLC36A4	8
SLC36A4	9
SLC36A4	10
CKS1B	2
CKS1B	3
CKS1B	4
CKS1B	10
CKS1B	6
SLC36A1	2
SLC36A1	4
SLC36A1	5
SLC36A1	6
SLC36A1	8
SLC36A1	9
SLC36A1	10
AK057978	9
AK057978	10
AK057978	3
AK057978	4
AK094188	9
AK094188	2
AK094188	6
C14orf118	9
C14orf118	2
C14orf118	4
C14orf118	5
C14orf118	6
C14orf119	2
C14orf119	4
C14orf119	5
HERC2P2	2
HERC2P2	4
HERC2P2	10
HERC2P2	6
ART5	7
HERC2P4	10
BC022431	2
BC022431	4
HERC2P9	10
HERC2P9	4
RNF111	2
RNF111	3
RNF111	4
RNF111	5
RNF111	6
RNF111	8
RNF111	10
TCEA2	2
TCEA1	10
TCEA1	2
TCEA1	3
TCEA1	4
TCEA1	5
MGC57346	2
MGC57346	3
MGC57346	4
MGC57346	6
MGC57346	9
MGC57346	10
MEI1	10
COX4I1	2
COX4I1	3
COX4I1	4
COX4I1	6
COX4I1	7
COX4I1	10
BFAR	2
BFAR	4
BFAR	5
BFAR	6
BFAR	9
BFAR	10
TMEM212	4
EDA	9
EDA	2
EDA	5
EDA	6
LAPTM4B	2
LAPTM4B	3
LAPTM4B	4
LAPTM4B	5
LAPTM4B	6
LAPTM4B	9
LAPTM4B	10
MPRIP	2
MPRIP	3
MPRIP	4
MPRIP	6
MPRIP	9
MPRIP	10
CADPS2	2
CADPS2	4
CADPS2	7
CCDC114	2
RLF	9
RLF	2
RLF	3
RLF	10
CCDC112	2
CCDC112	10
CCDC112	4
CCDC112	5
CCDC113	2
CCDC110	2
CCDC111	2
LEO1	2
LEO1	3
LEO1	4
LEO1	10
ATP1A3	7
ATP1A2	2
ATP1A1	2
ATP1A1	3
ATP1A1	4
ATP1A1	6
ATP1A1	8
ATP1A1	9
ATP1A1	10
MGRN1	2
MGRN1	4
MGRN1	5
MGRN1	6
MGRN1	7
MGRN1	10
TCP1	2
TCP1	3
TCP1	4
TCP1	5
TCP1	6
TCP1	8
TCP1	9
TCP1	10
CRTAP	2
CRTAP	3
CRTAP	4
CRTAP	5
CRTAP	6
CRTAP	8
CRTAP	9
CRTAP	10
BC078172	9
BC078172	6
SPHK2	10
SPHK2	2
SPHK2	3
SPHK2	5
SPHK1	2
SPHK1	7
CUEDC1	2
CUEDC2	2
CUEDC2	5
CUEDC2	6
PPHLN1	2
PPHLN1	3
PPHLN1	4
PPHLN1	5
PPHLN1	6
PPHLN1	9
PPHLN1	10
CPEB4	2
CPEB4	3
CPEB4	4
CPEB4	5
CPEB4	6
CPEB4	7
CPEB4	8
CPEB4	9
CPEB4	10
ST13P4	4
AK027190	2
CPEB3	2
CPEB3	3
CPEB3	4
CPEB3	6
CPEB3	7
CPEB3	9
CPEB3	10
CPEB2	2
CPEB2	3
CPEB2	4
CPEB2	8
CPEB2	9
CPEB2	10
BEGAIN	2
BEGAIN	10
OSGEP	2
ABAT	2
C11orf96	2
C11orf96	4
C11orf96	10
CDH20	4
ZNF780A	2
ZNF780A	4
ZNF780A	6
ZNF780A	8
ZNF780A	9
ZNF780A	10
ZNF780B	8
ZNF780B	9
ZNF780B	2
ZNF780B	4
ZNF780B	5
TLN2	10
TLN2	6
BRF2	8
BRF2	2
BRF2	5
LOC400604	2
RHEBL1	2
SIRPA	8
SIRPA	2
SIRPA	4
SIRPA	5
IFT80	2
IFT80	3
IFT80	4
IFT80	5
IFT80	6
IFT80	9
IFT80	10
IFT81	10
IFT81	2
IFT81	3
IFT81	4
IFT81	5
LOC100289495	2
IFT88	2
IFT88	4
IFT88	10
GRINA	2
GRINA	3
GRINA	10
CNTF	9
CNTF	6
MCM10	2
MCM10	3
MCM10	4
MCM10	5
MCM10	6
MCM10	8
MCM10	9
MCM10	10
PDIA5	2
PDIA5	5
NUP93	10
NUP93	3
NUP93	4
NUP93	6
LTBP3	9
LTBP3	5
LOC284865	2
ATG4C	10
ATG4C	3
ATG4C	4
ATG4B	2
ATG4B	10
ATG4B	6
ATG4A	2
ATG4A	10
ATG4A	5
KYNU	10
KYNU	3
BC040735	2
ATG4D	2
ATG4D	4
ATG4D	5
ATG4D	6
ATG4D	9
ATG4D	10
PHOX2B	2
CFH	10
CFH	3
CFH	4
CFH	7
GPT2	2
GPT2	3
GPT2	4
GPT2	5
GPT2	6
GPT2	8
GPT2	9
GPT2	10
PNP	2
PNP	3
PNP	4
PNP	5
PNP	8
PNP	9
PNP	10
ANKFY1	2
ANKFY1	3
ANKFY1	4
ANKFY1	5
ANKFY1	6
ANKFY1	9
ANKFY1	10
CREBBP	2
CREBBP	3
CREBBP	4
CREBBP	5
CREBBP	6
CREBBP	7
CREBBP	8
CREBBP	9
CREBBP	10
PNN	8
PNN	9
PNN	2
PNN	3
PNN	10
ATP6V0E1	10
ATP6V0E1	2
ATP6V0E1	3
ATP6V0E1	4
ATP6V0E1	5
ATP6V0E2	8
ATP6V0E2	2
ATP6V0E2	5
ATP6V0E2	6
CFP	2
EDC3	9
EDC3	2
EDC3	10
EDC3	5
EDC3	6
SIDT2	2
SIDT2	5
CREB3	10
CREB3	3
CREB3	4
CREB3	5
TRNAU1AP	10
TRNAU1AP	2
TRNAU1AP	3
TRNAU1AP	5
TMEM126A	10
SIX4	2
SIX4	4
SIX4	5
SIX4	8
SIX4	9
SIX4	10
SIX5	8
SIX5	2
SIX5	3
SIX5	4
SIX5	10
SIX6	2
SIX1	8
SIX1	2
SIX1	10
CNPY4	2
CNPY3	2
CNPY2	2
CNPY2	3
CNPY2	4
CNPY2	10
CNPY2	6
SNORD102	6
IGFBPL1	4
IGFBPL1	7
ANKRD30BL	9
ANKRD30BL	2
ANKRD30BL	6
HMG20A	2
HMG20A	3
HMG20A	4
HMG20A	5
HMG20A	6
HMG20A	7
HMG20A	8
HMG20A	9
HMG20A	10
HMG20B	10
HMG20B	2
HMG20B	3
HMG20B	5
HMG20B	6
AAGAB	2
AAGAB	3
AAGAB	4
AAGAB	5
AAGAB	6
AAGAB	8
AAGAB	9
AAGAB	10
FLJ00104	2
FLJ00104	4
FLJ00104	6
SLC7A6OS	9
SLC7A6OS	10
SLC7A6OS	4
C3orf75	2
C3orf75	5
C3orf75	6
C4orf10	2
C4orf10	5
C4orf10	6
C4orf10	8
C4orf10	9
C4orf10	10
C3orf72	2
C3orf71	5
C3orf70	2
C3orf70	4
C3orf70	6
SHOX2	2
SHOX2	4
SHOX2	5
SHOX2	6
SHOX2	7
ZFP82	9
ZFP82	2
ZFP82	5
ZFP82	6
CHFR	2
CHFR	3
CHFR	4
CHFR	5
CHFR	6
CHFR	9
CHFR	10
EFHA1	2
EFHA1	3
EFHA1	4
EFHA1	10
EFHA2	2
EFHA2	4
EFHA2	10
SYPL1	2
SYPL1	3
SYPL1	4
SYPL1	5
SYPL1	6
SYPL1	8
SYPL1	9
SYPL1	10
FAM81A	2
FAM81A	4
FAM81A	10
SYPL2	2
SYPL2	4
SYPL2	5
SLCO1C1	10
SLCO1C1	3
RFX5	2
RFX5	3
RFX5	4
RFX5	5
RFX5	6
RFX5	8
RFX5	9
RFX5	10
APP	2
APP	3
APP	4
APP	5
APP	6
APP	8
APP	9
APP	10
RFX7	2
RFX7	3
RFX7	4
RFX7	5
RFX7	6
RFX7	8
RFX7	9
RFX7	10
NRXN3	2
NRXN3	3
NRXN3	4
NRXN3	5
NRXN3	8
NRXN3	10
NRXN2	2
NRXN2	6
MIR383	2
RFX3	2
RFX3	10
RFX3	7
AX746885	10
AX746885	3
AX746885	5
YDJC	8
YDJC	9
YDJC	2
YDJC	5
YDJC	6
AX746887	9
AX746887	2
AX746887	6
APC	2
APC	3
APC	4
APC	5
APC	6
APC	9
APC	10
TMEM179B	10
TMEM179B	3
ABCE1	2
ABCE1	3
ABCE1	4
ABCE1	5
ABCE1	6
ABCE1	8
ABCE1	9
ABCE1	10
TSKU	8
TSKU	2
TSKU	3
TSKU	10
AK309286	2
XPNPEP3	2
XPNPEP3	4
XPNPEP3	5
XPNPEP3	6
XPNPEP3	8
XPNPEP3	9
XPNPEP3	10
SLC4A2	2
GTSE1	2
GTSE1	3
GTSE1	4
GTSE1	5
GTSE1	6
GTSE1	8
GTSE1	9
GTSE1	10
PAPLN	10
PAPLN	4
PAPLN	5
ADNP	2
ADNP	3
ADNP	4
ADNP	5
ADNP	6
ADNP	8
ADNP	9
ADNP	10
STXBP6	10
KHDRBS1	2
KHDRBS1	3
KHDRBS1	4
KHDRBS1	5
KHDRBS1	6
KHDRBS1	8
KHDRBS1	9
KHDRBS1	10
KHDRBS3	2
KHDRBS3	3
KHDRBS3	10
GGCT	2
GGCT	10
GGCT	5
GGCT	6
DYNC1I2	4
DYNC1I2	6
STAC3	7
C10orf54	9
GPR78	2
MSL3P1	2
MSL3P1	4
DPYSL4	2
DPYSL4	5
DPYSL5	8
DPYSL5	2
DPYSL5	6
DPYSL2	2
DPYSL2	3
DPYSL2	4
DPYSL2	5
DPYSL2	6
DPYSL2	8
DPYSL2	9
DPYSL2	10
DPYSL3	2
DPYSL3	3
DPYSL3	4
DPYSL3	5
DPYSL3	8
DPYSL3	10
C11orf9	2
KRTAP10-12	2
IGFBP2	8
IGFBP2	10
IGFBP2	2
IGFBP2	3
IGFBP2	5
BC033554	2
LRFN1	2
LRFN1	4
LRFN1	5
LRFN1	6
LRFN1	9
LRFN1	10
AK311383	2
IGFBP7	10
IGFBP7	3
IGFBP7	4
IGFBP7	5
IGFBP4	10
IGFBP4	3
IGFBP4	4
IGFBP5	2
IGFBP5	3
IGFBP5	4
IGFBP5	5
IGFBP5	6
IGFBP5	8
IGFBP5	9
IGFBP5	10
CYP1B1	2
CYP1B1	3
CYP1B1	4
CYP1B1	10
CYP2R1	9
CYP2R1	2
CYP2R1	10
CYP2R1	5
CYP2R1	6
CKLF	10
CKLF	6
HNRNPA1L2	2
HNRNPA1L2	4
HNRNPA1L2	5
GJA1	2
GJA1	3
GJA1	4
GJA1	5
GJA1	8
GJA1	10
C15orf24	2
C15orf24	10
C15orf24	4
C15orf24	5
GJA3	9
GJA3	2
GJA3	4
GJA5	2
GJA5	4
PMS2P1	10
PMS2P1	4
PMS2P1	7
PMS2P3	2
C15orf29	10
C15orf29	2
C15orf29	3
C15orf29	4
C15orf29	5
LOC100505658	4
KDM3B	2
KDM3B	3
KDM3B	4
KDM3B	5
KDM3B	6
KDM3B	8
KDM3B	9
KDM3B	10
ZNF117	9
ZNF117	2
ZNF117	4
KDM3A	10
KDM3A	2
KDM3A	3
KDM3A	5
NIF3L1	2
NIF3L1	3
NIF3L1	4
NIF3L1	5
NIF3L1	6
NIF3L1	7
NIF3L1	9
NIF3L1	10
TMC5	2
TMC5	4
TMC6	8
TMC6	2
KIAA1958	2
KIAA1958	4
KIAA1958	6
APIP	2
APIP	3
APIP	4
APIP	5
APIP	6
APIP	10
HIST1H4C	9
EIF2B4	2
EIF2B4	4
EIF2B4	10
NFATC2IP	2
NFATC2IP	4
NFATC2IP	5
NFATC2IP	8
NFATC2IP	9
NFATC2IP	10
TMC8	2
AX747104	9
AX747104	2
AX747104	4
AX747104	10
EIF2B1	10
EIF2B1	2
EIF2B1	3
EIF2B1	4
EIF2B1	5
PRKAR2A	2
PRKAR2A	3
PRKAR2A	5
PRKAR2A	6
PRKAR2A	9
PRKAR2A	10
NKD1	10
PRKAR2B	10
PRKAR2B	2
PRKAR2B	3
PRKAR2B	4
PRKAR2B	5
CRYBG3	2
CRYBG3	3
CRYBG3	4
CRYBG3	5
CRYBG3	8
CRYBG3	9
CRYBG3	10
TXNIP	2
TXNIP	4
TXNIP	5
TXNIP	6
TXNIP	8
TXNIP	9
TXNIP	10
AX747593	2
ATP2A1	2
MLF1	2
MLF1	3
MLF1	4
MLF1	5
MLF1	6
MLF1	10
QPRT	2
QPRT	10
QPRT	7
TMEM14E	4
MLF2	2
MLF2	3
MLF2	4
MLF2	5
MLF2	6
MLF2	7
MLF2	8
MLF2	9
MLF2	10
TMEM14C	2
TMEM14C	3
TMEM14C	4
TMEM14C	5
TMEM14C	8
TMEM14C	10
TMEM14B	2
TMEM14B	3
TMEM14B	4
TMEM14B	10
TMEM14B	6
TMEM14A	10
TMEM14A	2
TMEM14A	3
TMEM14A	4
TMEM14A	5
FANCF	2
FANCF	4
FANCF	5
MECOM	2
MECOM	3
MECOM	4
MECOM	5
MECOM	6
MECOM	9
MECOM	10
RSPH3	2
IFI16	10
IFI16	3
IFI16	4
LOC440944	9
LOC440944	2
LOC440944	3
LOC440944	4
LOC440944	10
C9orf125	2
C9orf125	3
C9orf125	4
C9orf125	8
C9orf125	9
C9orf125	10
C9orf123	8
C9orf123	2
C9orf123	10
C9orf123	4
C9orf123	5
KIAA1267	2
KIAA1267	3
KIAA1267	4
KIAA1267	5
KIAA1267	6
KIAA1267	7
KIAA1267	8
KIAA1267	9
KIAA1267	10
FANCB	9
FANCB	2
FANCB	3
FANCB	10
FANCB	6
CFHR2	2
PHACTR4	2
PHACTR4	3
PHACTR4	4
PHACTR4	5
PHACTR4	6
PHACTR4	7
PHACTR4	8
PHACTR4	9
PHACTR4	10
CLIC4	2
CLIC4	3
CLIC4	4
CLIC4	5
CLIC4	6
CLIC4	7
CLIC4	8
CLIC4	9
CLIC4	10
CLIC5	2
NLGN2	2
NLGN2	3
NLGN2	5
NLGN2	6
NLGN2	8
NLGN2	10
PHACTR3	2
PHACTR3	4
NLGN1	2
NLGN1	3
NLGN1	4
NLGN1	10
KRTAP2-1	2
KIAA0020	2
KIAA0020	3
KIAA0020	4
KIAA0020	10
AX748339	2
TMEM147	10
TMEM147	2
TMEM147	3
TMEM147	5
TMEM147	6
HNRNPAB	2
HNRNPAB	3
HNRNPAB	4
HNRNPAB	5
HNRNPAB	6
HNRNPAB	8
HNRNPAB	9
HNRNPAB	10
TMEM144	10
TMEM143	2
TMEM143	10
TMEM143	5
RIT1	2
RIT1	4
RIT1	5
RIT1	7
RIT1	8
RIT1	9
RIT1	10
FOXL1	10
FOXL1	4
PCDHA6	2
PCDHA6	3
PCDHA6	4
PCDHA6	10
PKIB	10
PKIB	4
PKIB	5
AK092965	10
AK092965	2
AK092965	3
AK092965	5
API5	2
API5	3
API5	4
API5	5
API5	6
API5	8
API5	9
API5	10
MAP3K8	2
RTKN2	2
RTKN2	3
RTKN2	4
RTKN2	5
RTKN2	6
RTKN2	8
RTKN2	9
RTKN2	10
RNF180	7
SOWAHA	9
SOWAHA	2
SECISBP2L	2
SECISBP2L	3
SECISBP2L	4
SECISBP2L	5
SECISBP2L	6
SECISBP2L	9
SECISBP2L	10
SOWAHC	2
SOWAHC	4
SOWAHC	5
SOWAHC	6
SOWAHC	8
SOWAHC	9
FANCI	2
FANCI	3
FANCI	4
FANCI	5
FANCI	6
FANCI	8
FANCI	9
FANCI	10
HLA-DPA1	2
HLA-DPA1	5
FAM32A	8
FAM32A	9
FAM32A	2
FAM32A	5
FAM32A	6
KIAA1191	2
KIAA1191	3
KIAA1191	4
KIAA1191	5
KIAA1191	6
KIAA1191	7
KIAA1191	8
KIAA1191	9
KIAA1191	10
VMP1	2
VMP1	3
VMP1	4
VMP1	5
VMP1	6
VMP1	10
FER1L5	2
RNF183	4
ZMAT3	9
ZMAT3	10
ZMAT3	4
ZMAT3	5
ZMAT2	2
ZMAT2	3
ZMAT2	4
ZMAT2	5
ZMAT2	8
ZMAT2	10
ZMAT5	2
ZMAT5	4
ZMAT5	5
ZMAT5	7
ZMAT4	4
ZMAT4	7
C19orf24	2
C19orf24	6
C19orf25	8
C19orf25	2
C19orf25	6
MYBL1	10
MYBL1	2
MYBL1	3
MYBL1	4
MYBL1	5
NR1D1	2
NR1D1	10
NR1D1	6
NR1D2	2
NR1D2	3
NR1D2	4
NR1D2	5
NR1D2	6
NR1D2	8
NR1D2	9
NR1D2	10
C19orf29	2
C19orf29	3
C19orf29	5
C19orf29	6
C19orf29	9
C19orf29	10
ITGB1BP1	9
ITGB1BP1	2
ITGB1BP1	10
ITGB1BP1	5
ITGB1BP1	6
MUC20	4
ITGB1BP2	4
ZNF7	10
ZNF7	4
ZNF2	2
ZNF2	4
ZNF2	5
ZNF2	6
ZNF2	7
ZNF3	2
ZNF3	5
ZNF3	6
ZNF3	8
ZNF3	9
ZNF3	10
TIPIN	2
TIPIN	3
TIPIN	4
TIPIN	5
TIPIN	9
TIPIN	10
AX746627	4
ZNF8	2
ZNF8	4
ZNF8	5
ZNF8	6
ZNF8	9
ZNF8	10
ZAP70	2
MYLK-AS1	2
HIST1H4E	10
HIST1H4E	3
HIST1H4E	6
UFSP2	9
UFSP2	2
UFSP2	5
SYNDIG1	2
AK091866	10
AK091866	3
AK021977	2
EPM2AIP1	2
EPM2AIP1	4
EPM2AIP1	5
EPM2AIP1	6
EPM2AIP1	8
EPM2AIP1	9
CDC5L	2
CDC5L	3
CDC5L	4
CDC5L	5
CDC5L	6
CDC5L	9
CDC5L	10
RAC3	9
RAC3	10
RAC3	3
RAC3	5
RAC3	6
RAC1	2
RAC1	3
RAC1	4
RAC1	5
RAC1	6
RAC1	8
RAC1	9
RAC1	10
SBDS	8
SBDS	9
SBDS	2
SBDS	10
SBDS	5
MIR183	9
MIR183	2
MIR183	4
MIR183	6
VCL	2
VCL	3
VCL	4
VCL	5
VCL	6
VCL	8
VCL	9
VCL	10
LOC81691	4
VCP	2
VCP	3
VCP	4
VCP	5
VCP	6
VCP	8
VCP	9
VCP	10
AP2A1	8
AP2A1	9
AP2A1	2
AP2A1	6
BC041964	2
BC041964	3
BC041964	4
BC041964	5
BC041964	8
BC041964	10
AP2A2	2
AP2A2	3
AP2A2	5
AP2A2	6
AP2A2	7
AP2A2	9
AP2A2	10
TMEM121	6
BAZ2B	2
BAZ2B	3
BAZ2B	4
BAZ2B	10
BAZ2B	6
PBX2	2
PBX2	4
PBX2	5
PBX2	6
PBX2	7
PBX2	8
PBX2	10
PBX3	2
PBX3	3
PBX3	4
PBX3	5
PBX3	8
PBX3	10
PBX1	2
PBX1	3
PBX1	4
PBX1	5
PBX1	8
PBX1	10
BCL6	2
BCL6	5
NSUN3	2
NSUN3	10
NSUN3	4
NSUN3	5
NSUN2	2
NSUN2	3
NSUN2	4
NSUN2	5
NSUN2	6
NSUN2	8
NSUN2	9
NSUN2	10
NSUN4	9
NSUN4	2
NSUN4	4
NSUN4	5
NSUN4	6
NSUN6	2
NSUN6	10
NSUN6	4
NSUN6	5
NSUN6	7
TUBG1	2
TUBG1	3
TUBG1	4
TUBG1	6
TUBG1	7
TUBG1	9
TUBG1	10
TUBG2	10
TUBG2	3
FAM71F2	2
TARS	2
TARS	3
TARS	4
TARS	5
TARS	6
TARS	9
TARS	10
PTCH1	2
PTCH1	4
PTCH1	5
PTCH1	6
PTCH1	8
PTCH1	9
TIMM44	8
TIMM44	9
TIMM44	2
TIMM44	4
TIMM44	6
TUFM	2
TUFM	3
TUFM	5
TUFM	6
TUFM	7
TUFM	9
TUFM	10
FAM108B1	2
FAM108B1	3
FAM108B1	4
FAM108B1	5
FAM108B1	6
FAM108B1	9
FAM108B1	10
RAD9B	2
RAD9A	10
RAD9A	2
RAD9A	3
RAD9A	5
ERGIC2	2
ERGIC2	3
ERGIC2	4
ERGIC2	5
ERGIC2	6
ERGIC2	9
ERGIC2	10
ERGIC3	2
ERGIC3	3
ERGIC3	10
RRP7B	2
RRP7B	10
ERGIC1	2
ERGIC1	3
ERGIC1	4
ERGIC1	5
ERGIC1	9
ERGIC1	10
ACYP2	7
LOC386597	2
B3GAT3	8
B3GAT3	2
B3GAT2	9
B3GAT2	6
B3GAT1	8
B3GAT1	2
ADCYAP1R1	2
ADCYAP1R1	10
FAM66C	2
CPPED1	2
CPPED1	3
CPPED1	4
CPPED1	5
CPPED1	6
CPPED1	10
UXT	7
LOC728537	2
CALM2	2
CALM2	3
CALM2	4
CALM2	5
CALM2	6
CALM2	7
CALM2	8
CALM2	9
CALM2	10
CALM3	2
CALM3	3
CALM3	4
CALM3	5
CALM3	6
CALM3	8
CALM3	9
CALM3	10
TTC30B	8
TTC30B	2
TTC30B	4
TTC30B	6
SPG20	2
SPG20	3
SPG20	4
SPG20	5
SPG20	6
SPG20	8
SPG20	9
SPG20	10
UPK1A	2
UPK1B	4
UPK1B	7
DLGAP2	2
HIST1H4I	10
HIST1H4I	3
BX538221	4
DLGAP4	2
DLGAP4	3
DLGAP4	4
DLGAP4	5
DLGAP4	6
DLGAP4	7
DLGAP4	10
DLGAP5	10
DLGAP5	2
DLGAP5	3
DLGAP5	4
DLGAP5	5
MBNL1	2
MBNL1	3
MBNL1	4
MBNL1	5
MBNL1	6
MBNL1	8
MBNL1	9
MBNL1	10
MBNL2	2
MBNL2	3
MBNL2	4
MBNL2	5
MBNL2	8
MBNL2	9
MBNL2	10
MBNL3	9
MBNL3	2
MBNL3	4
MBNL3	5
MBNL3	6
NPEPL1	2
NPEPL1	5
CYP27B1	2
ADCY7	2
ADCY7	3
ADCY7	4
ADCY7	5
ADCY7	6
ADCY7	8
ADCY7	10
OIP5	2
OIP5	3
OIP5	4
OIP5	5
OIP5	8
OIP5	10
CLCN3	2
CLCN3	3
CLCN3	4
CLCN3	5
CLCN3	6
CLCN3	9
CLCN3	10
FBXL16	10
FBXL16	5
CLCN7	10
CLCN6	10
CLCN6	2
[truncated: 60,154 more rows]
