# Supplementary material for: PTRcombiner: mining combinatorial regulation of gene expression from post-transcriptional interaction maps
Source: BMC Genomics. 2014 Apr 23;15:304. doi: 10.1186/1471-2164-15-304 (PMC4234518; doi:10.1186/1471-2164-15-304)
Supplement: Additional file 2 — A zip archive containing the outputs of the mining module of PTR comb iner at different combinations of k and τ , including recurrent trans-factors. [file 1471-2164-15-304-S2.zip › recurrent/all_results/k15_t0.300000/clusters.txt]

cluster	composition
01	AGO1,AGO2,ELAVL1,FMR1_iso1,FMR1_iso7,FXR2,LIN28A,LIN28B,TIA1,TIAL1,ZC3H7B
02	AGO1,AGO2,ELAVL1,FMR1_iso1,FMR1_iso7,FXR2,IGF2BP1,IGF2BP2,IGF2BP3,LIN28A,LIN28B,TIA1,TIAL1,ZC3H7B
03	AGO1,ELAVL1,HNRNPD,TIAL1
04	AGO1,AGO2,CAPRIN1,ELAVL1,EWSR1,FMR1_iso1,FMR1_iso7,FUS,FXR1,FXR2,HNRNPC,LIN28A,LIN28B,MOV10,TAF15,TIA1,TIAL1,ZC3H7B,hsa-miR-376a*
05	AGO1,AGO2,TIA1,TIAL1,hsa-miR-199a-5p
06	ELAVL1,HNRNPD,MBNL1
07	FMR1_iso1,FMR1_iso7,hsa-miR-576-5p
08	AGO1,AGO2,ELAVL1,FMR1_iso1,FMR1_iso7,FXR2,IGF2BP1,IGF2BP2,IGF2BP3,LIN28A,LIN28B,PUM2,TIA1,TIAL1,ZC3H7B
09	AGO1,AGO2,ELAVL1,FMR1_iso1,FMR1_iso7,FXR2,HNRNPH,LIN28A,LIN28B,TIA1,TIAL1,ZC3H7B
10	AGO1,ELAVL1,PABPC1
11	AGO1,AGO2,C22ORF28,CAPRIN1,ELAVL1,EWSR1,FMR1_iso1,FMR1_iso7,FUS,FXR2,IGF2BP1,IGF2BP2,IGF2BP3,LIN28A,LIN28B,MOV10,TIA1,TIAL1,ZC3H7B
12	AGO1,AGO2,ELAVL1,FMR1_iso1,FMR1_iso7,FXR2,IGF2BP1,IGF2BP2,IGF2BP3,LIN28A,LIN28B,TIA1,TIAL1,ZC3H7B,hsa-miR-15a,hsa-miR-15b,hsa-miR-16,hsa-miR-424
13	AGO1,FMR1_iso7,LIN28A,LIN28B,hsa-miR-193a-5p
14	AGO1,AGO2,CAPRIN1,IGF2BP1,IGF2BP2,IGF2BP3,TIA1,TIAL1,hsa-miR-130a,hsa-miR-130b,hsa-miR-147b,hsa-miR-19a,hsa-miR-19b,hsa-miR-301a,hsa-miR-301b
15	AGO1,AGO2,ELAVL1,EWSR1,FMR1_iso1,FMR1_iso7,FUS,FXR2,LIN28A,LIN28B,MOV10,TARDBP,TIA1,TIAL1,ZC3H7B
