# Supplementary material for: PTRcombiner: mining combinatorial regulation of gene expression from post-transcriptional interaction maps
Source: BMC Genomics. 2014 Apr 23;15:304. doi: 10.1186/1471-2164-15-304 (PMC4234518; doi:10.1186/1471-2164-15-304)
Supplement: Additional file 2 — A zip archive containing the outputs of the mining module of PTR comb iner at different combinations of k and τ , including recurrent trans-factors. [file 1471-2164-15-304-S2.zip › recurrent/all_results/k15_t0.350000/clusters.txt]

cluster	composition
01	AGO1,AGO2,ELAVL1,FMR1_iso1,FMR1_iso7,FXR2,LIN28A,LIN28B,TIA1,TIAL1,ZC3H7B
02	AGO1,AGO2,ELAVL1,FMR1_iso1,FMR1_iso7,IGF2BP1,IGF2BP2,IGF2BP3,LIN28A,LIN28B,TIA1,TIAL1,ZC3H7B
03	ELAVL1,HNRNPD
04	AGO1,AGO2,CAPRIN1,ELAVL1,EWSR1,FMR1_iso1,FMR1_iso7,FUS,FXR2,IGF2BP3,LIN28A,LIN28B,MOV10,TAF15,TIA1,TIAL1,ZC3H7B
05	AGO1,AGO2,ELAVL1,PUM1,TIA1,TIAL1
06	AGO1,AGO2,CAPRIN1,ELAVL1,FMR1_iso1,FMR1_iso7,FXR2,HNRNPF,LIN28A,LIN28B,MOV10,TIA1,TIAL1,ZC3H7B
07	NCL,TIA1,TIAL1
08	AGO1,AGO2,ELAVL1,FMR1_iso1,FMR1_iso7,FUS,FXR2,HNRNPC,LIN28A,LIN28B,MOV10,TIA1,TIAL1,ZC3H7B
09	IGF2BP1,IGF2BP2,IGF2BP3,hsa-miR-361-3p
10	AGO1,AGO2,ELAVL1,FMR1_iso1,FMR1_iso7,HNRNPH,LIN28A,LIN28B,TIA1,TIAL1,ZC3H7B
11	FMR1_iso1,FMR1_iso7,hsa-miR-576-5p
12	AGO1,AGO2,ELAVL1,FMR1_iso1,FMR1_iso7,FXR2,HNRNPU,LIN28A,LIN28B,MOV10,TIA1,TIAL1,ZC3H7B
13	PABPC1
14	AGO1,AGO2,DGCR8,ELAVL1,TIAL1
15	AGO1,AGO2,ELAVL1,FMR1_iso1,FMR1_iso7,IGF2BP1,IGF2BP2,IGF2BP3,LIN28A,LIN28B,TIA1,TIAL1,ZC3H7B,hsa-miR-15a,hsa-miR-15b,hsa-miR-16,hsa-miR-424
