# Supplementary material for: PTRcombiner: mining combinatorial regulation of gene expression from post-transcriptional interaction maps
Source: BMC Genomics. 2014 Apr 23;15:304. doi: 10.1186/1471-2164-15-304 (PMC4234518; doi:10.1186/1471-2164-15-304)
Supplement: Additional file 2 — A zip archive containing the outputs of the mining module of PTR comb iner at different combinations of k and τ , including recurrent trans-factors. [file 1471-2164-15-304-S2.zip › recurrent/all_results/k15_t0.350000/gene-cluster.txt]

geneSymbol	cluster
UBE2Q2	14
RNF10	3
NCBP2	1
NCBP2	2
NCBP2	3
NCBP2	4
NCBP2	6
RNF13	3
RNF13	5
NIPA2	1
NIPA2	2
HIST1H4H	1
HIST1H4H	2
SSFA2	1
SSFA2	2
SSFA2	4
SSFA2	6
SSFA2	12
SSFA2	14
LIFR	8
LIFR	1
LIFR	2
LIFR	5
LIFR	14
PDCD10	5
PDCD10	13
SLC50A1	3
KIAA0907	8
KIAA0907	1
KIAA0907	2
KIAA0907	4
PPP3R1	2
PPP4C	3
PRNP	1
PRNP	2
PRNP	4
ZNF704	1
ZNF704	2
ZNF704	12
RNF114	8
RNF114	1
RNF114	2
RNF114	4
RNF114	6
ITPKB	3
SPTLC2	1
SPTLC2	2
SPTLC2	10
SPTLC2	6
ZSWIM1	3
IRX5	13
ABCD4	3
IRX3	5
IRX3	13
IRX2	13
FAM59A	3
SP1	1
SP1	2
SP1	4
SP1	6
SP1	10
SP1	14
SP3	1
SP3	10
SP3	12
SP3	5
PPP2R2A	1
PPP2R2A	2
CRB2	3
SPPL3	1
SPPL3	2
AK127087	1
AK127087	2
OPA1	1
OPA1	2
OPA1	5
TRAPPC8	1
RPSA	7
MAX	3
MAX	5
TRAPPC2	3
ERI2	1
ERI2	2
KTI12	3
ERI1	14
P4HA1	3
CTBP1	1
CTBP1	2
CTBP1	3
CTBP1	15
EVL	13
CLIP4	3
ATP2A2	8
ATP2A2	1
ATP2A2	10
ATP2A2	12
ATP2A2	6
RIT1	3
PMM2	13
GTF3C1	3
GTF3C5	13
GTF3C4	1
GTF3C4	2
GTF3C4	4
GTF3C4	10
IQSEC1	14
SWAP70	1
SWAP70	2
SWAP70	3
XPO1	1
XPO1	2
XPO1	4
XPO1	6
XPO1	8
XPO1	10
XPO1	12
HN1	13
CSDE1	1
CSDE1	2
CSDE1	4
CSDE1	6
CSDE1	8
CSDE1	10
CSDE1	12
CSDE1	15
BACH1	1
BACH1	2
BACH1	4
BACH1	5
BACH1	15
LSR	3
TTL	1
TTL	2
TTL	10
TTL	6
FAM169A	1
FAM169A	2
FAM116A	1
FAM116A	2
FAM123B	3
XPOT	5
DNASE1L1	3
LIN28B	1
LIN28B	2
LIN28B	4
LIN28B	6
LIN28B	10
LIN28B	12
ZFP161	13
CHST3	3
ZEB2	3
RPS6KA3	1
RPS6KA3	2
RPS6KA3	12
RPS6KA3	5
RPS20	7
PPIC	3
NOG	3
PSMD11	3
TOP1	3
PPTC7	8
PPTC7	1
PPTC7	2
PPTC7	4
PPTC7	10
C22orf29	3
FRAT2	3
GIT1	3
GIT1	5
GIT2	13
SERBP1	1
SERBP1	2
SERBP1	4
SERBP1	6
SERBP1	10
SERBP1	12
MINPP1	5
FAM134C	1
FAM134C	2
FAM134C	10
C22orf25	3
FOXC1	1
FOXC1	2
FOXC1	4
FOXC1	5
METTL2A	3
SESN3	3
SMAD4	8
SMAD4	1
SMAD4	10
PPP4R2	3
PPP4R2	5
SMAD7	3
SMAD7	14
GOLPH3L	1
GOLPH3L	2
VAPB	3
SMAD2	8
SMAD2	1
SMAD2	2
SMAD2	3
SMAD3	14
AMMECR1L	1
AMMECR1L	2
AMMECR1L	3
SNTB2	1
SNTB2	2
SNTB2	3
SNTB2	5
SNTB2	8
SNTB2	10
SNTB2	15
CTH	5
PELI2	8
PELI2	1
PELI2	2
PELI2	12
ARF3	1
ARF3	2
ARF3	3
ARF3	6
ARF3	10
ARF3	12
ARF1	3
ZC3H13	3
ARF5	3
MRFAP1	1
MRFAP1	2
MRFAP1	12
MRFAP1	6
MRFAP1	15
FOXE1	13
PRADC1	13
MYLK2	3
TCEA1	5
COX4I1	3
NOL9	3
PRKAR1A	8
PRKAR1A	1
PRKAR1A	2
SAR1A	1
SAR1A	2
SAR1A	3
SAR1A	4
SAR1A	12
LDHAL6A	3
SRPK1	2
SRPK1	10
C19orf10	3
RAB11FIP1	1
RAB11FIP4	1
RAB11FIP4	10
CCDC117	1
CCDC117	2
CCDC117	4
CCDC117	6
CCDC117	10
CCDC117	12
CCDC115	3
DCAKD	3
RBBP6	5
C14orf1	3
MGRN1	3
CDC42	2
CDC42	3
CDC42	10
DAB2	5
IPO11	1
IPO11	2
ARHGEF11	10
ARHGEF11	2
ARHGEF11	3
ARHGEF11	5
HMGB3	1
HMGB3	2
HMGB3	5
CPEB4	8
CPEB4	1
CPEB4	2
CPEB4	3
CPEB4	4
HMGB1	3
CPEB3	3
RAB2B	3
RAB2B	5
RAB2B	14
CHAF1A	13
PDDC1	3
MAGEA5	13
MAGEA4	13
WDR45L	1
WDR45L	2
UBTF	8
UBTF	1
UBTF	2
UBTF	12
UBTF	5
TMEM159	3
LINC00272	3
CDCA7	1
CDCA7	2
CDCA7	4
CDCA7	12
CDCA4	3
CDCA4	5
CDCA5	1
CDCA5	2
CDCA5	10
UTS2	3
MCM10	1
MCM10	2
MCM10	12
FAM108C1	1
FAM108C1	2
UXS1	14
CD44	14
NOLC1	1
NOLC1	2
NOLC1	4
NOLC1	5
NOLC1	6
NOLC1	8
NOLC1	10
NOLC1	12
CD46	8
CD46	1
CD46	2
CA13	3
IGFBPL1	3
TIMM17A	1
TIMM17A	2
TIMM17A	4
VMA21	1
VMA21	2
VMA21	4
VMA21	6
VMA21	7
VMA21	8
VMA21	12
PCDHGA12	3
RAB21	1
RAB21	2
RAB21	3
RAB21	4
EIF4E3	3
NIPAL3	1
NIPAL3	2
NIPAL3	10
TBL1X	3
THAP5	1
CFH	3
GPT2	2
YRDC	1
YRDC	2
YRDC	4
CALU	1
CALU	2
CALU	4
CALU	6
CALU	8
CALU	12
CALU	15
FAR1	8
FAR1	1
FAR1	2
FAR1	4
FAR1	10
CDKAL1	3
FAM193B	14
EWSR1	2
EWSR1	10
RPN1	3
RCBTB1	1
RCBTB1	2
RCBTB1	10
MLLT3	3
MAPKAP1	1
MAPKAP1	2
MAPKAP1	10
MAPKAP1	13
ASB1	1
ASB1	2
ASB1	10
ASB6	3
ASB7	3
IL1RAPL1	3
GUK1	13
HDAC9	3
RELA	2
HDGF	1
HDGF	2
HDGF	4
HDGF	8
HDGF	10
HDGF	12
PIP4K2A	10
HMG20A	2
HMG20A	3
HMG20A	5
HMG20A	14
C5orf43	2
AAGAB	1
AAGAB	10
MRPL33	13
UBE2R2	1
UBE2R2	2
UBE2R2	12
UBE2R2	15
MRPL39	13
SHOX2	3
ARRDC3	1
KHNYN	1
KHNYN	2
KHNYN	12
KHNYN	10
THOC6	3
SYPL1	1
SYPL1	2
C9orf30-TMEFF1	3
RFX5	2
APP	10
NRXN1	3
TPST2	13
ELK1	1
ELK1	10
ELK1	5
ELK1	13
PAK4	2
PAK4	3
PAK6	13
ABCE1	1
ABCE1	2
ABCE1	6
XPNPEP1	3
TMEM43	2
TMEM43	15
ZIC3	3
FAM122B	8
FAM122B	1
FAM122B	2
FAM122B	6
FAM122B	15
FOXP1	3
MSL1	1
MSL1	2
MSL1	12
COPS3	3
COPS3	13
KHDRBS1	8
KHDRBS1	1
KHDRBS1	10
KHDRBS1	12
KHDRBS1	6
SERINC3	1
SERINC3	2
COPS5	13
YTHDF1	1
YTHDF1	2
MED1	8
MED1	1
MED1	2
MED1	12
MED1	10
SUB1	1
SUB1	2
SUB1	4
SUB1	6
SUB1	8
SUB1	12
ZNF609	1
ZNF609	2
ZNF609	12
FDFT1	1
FDFT1	2
TNS4	3
TCF4	3
DPYSL2	1
DPYSL2	2
DLD	8
DLD	1
DLD	2
DLD	4
DLD	6
KIAA0240	3
NUDT2	13
NUDT3	1
NUDT3	2
NUDT3	3
NUDT3	4
NUDT3	5
NUDT5	13
SEPN1	2
SEPN1	10
PVR	2
PVR	10
ACLY	2
ACTR10	5
PPP5C	3
TRIM9	3
PFN1	2
PFN1	3
MEF2A	1
MEF2A	2
LOC283888	3
ZNF770	1
ZNF770	2
ZNF770	4
ZNF770	8
ZNF770	10
ZNF770	12
MEF2D	14
KDM3B	8
KDM3B	1
KDM3B	2
COX11	1
COX11	2
COX11	6
COX11	8
COX11	10
COX11	12
COX15	1
COX15	2
COX15	4
COX15	6
FBXL22	3
NIF3L1	3
NIF3L1	5
NUTF2	3
FAM168B	1
FAM168B	2
FAM168B	4
FAM168B	10
FAM168B	6
ANKRD13C	1
ATP11A	14
ZNF331	3
KIAA1467	3
RPLP0	7
RMP	1
MLF2	2
MLF2	3
NUP62	1
NUP62	2
NUP62	10
NUP62	14
NUP62	13
MECOM	14
TPM4	2
TPM3	3
SNRPA1	13
TPM1	3
RPS6KB2	13
ETF1	1
ETF1	2
ETF1	4
ETF1	6
ETF1	8
ETF1	10
NDFIP2	1
NDFIP2	2
NDFIP2	4
NDFIP2	6
NDFIP2	8
NDFIP2	12
XPNPEP2	13
UTP15	3
HBXIP	13
FBXW2	1
FBXW2	2
FBXW2	4
FBXW2	6
FBXW2	10
FBXW2	12
FBXW2	15
TNFRSF6B	3
KIAA1267	1
KIAA1267	2
KIAA1267	3
KIAA1267	10
FBXW7	3
TGFBR3	1
TGFBR3	2
PHACTR4	2
PHACTR4	3
PHACTR4	14
TGFBR1	1
TGFBR1	2
TGFBR1	3
TGFBR1	4
TGFBR1	8
TGFBR1	12
LARP4B	8
LARP4B	1
LARP4B	2
SEPHS2	2
SEPHS1	1
SEPHS1	2
RABL2A	3
SSX2IP	1
SSX2IP	2
SSX2IP	4
SSX2IP	6
SSX2IP	12
RABL2B	3
BBX	1
BBX	10
BBX	12
BBX	5
BBX	6
SLMO2	1
SLMO2	2
SLMO2	4
SLMO2	6
SLMO2	10
SLMO2	12
ATXN2L	1
ATXN2L	2
ATXN2L	15
TJP1	5
BUD13	3
DLST	3
RHPN2	5
C14orf126	3
C14orf126	14
TCP1	1
TCP1	2
PPAT	5
DIDO1	1
TUB	2
TUB	10
SNRNP48	1
SNRNP48	2
SNRNP48	6
SNRNP48	8
SNRNP48	10
SNRNP48	12
KIAA1191	1
KIAA1191	2
KIAA1191	3
KIAA1191	4
KIAA1191	12
TCEB3	1
TCEB3	2
TCEB1	13
PRDX3	1
PRDX3	2
PRDX3	3
PRDX3	12
LYSMD1	3
PRDX1	3
PRDX1	7
AP3S2	3
NFYB	3
NFYB	5
NFYB	13
AP3S1	3
AP3S1	5
AP3S1	13
ZMAT5	3
ZMAT4	3
NR1D2	1
NR1D2	2
NR1D2	4
NR1D2	5
NR1D2	6
NR1D2	10
ZNF2	3
RNF182	14
FYN	5
RRS1	3
TOR1A	2
TOR1A	3
RDH10	3
CCT6A	1
CCT6A	2
CCT6A	12
CCT6A	6
TMED7-TICAM2	1
TMED7-TICAM2	2
RAC1	1
RAC1	2
RAC1	12
RAC1	5
RAC1	6
RUFY2	14
VCP	1
VCP	2
VCP	10
VCP	14
VCP	9
NBPF14	3
NBPF10	3
VASP	3
NPSR1	3
PBX2	3
PBX3	5
TJAP1	3
TJAP1	14
SLC16A1	1
SLC16A1	2
SLC16A1	4
SLC16A1	8
SLC16A1	10
SLC16A1	12
NSUN2	1
NSUN2	2
NSUN2	10
SLC16A4	3
SEC61A1	1
SEC61A1	2
SEC61A1	6
OAT	8
OAT	1
OAT	2
OAT	3
OAT	10
DCAF7	1
DCAF7	2
DCAF7	10
ARHGAP35	1
ARHGAP35	2
WIPF2	1
WIPF2	2
WIPF2	12
WIPF2	10
CALCB	3
DCAF8	1
DCAF8	2
DCAF8	10
ZFX	1
ZFX	2
ZFX	3
ZFX	4
ZFX	6
ZFX	8
CKB	1
CKB	2
CKB	3
CKB	12
CKB	6
ZFR	1
ZFR	2
ZFR	4
ZFR	5
CDR2L	3
IGF2BP1	1
IGF2BP1	2
IGF2BP1	3
IGF2BP1	4
IGF2BP1	6
IGF2BP1	8
IGF2BP1	10
IGF2BP1	12
RBM4B	3
B3GAT3	13
TXNDC5	1
TXNDC5	2
CALM2	2
CALM2	3
CALM2	15
CALM3	1
CALM3	2
CALM3	4
CALM3	5
CALM3	6
CALM3	10
SPG21	3
SPG20	1
SPG20	14
FAM46A	2
FAM46A	3
UPK1B	3
PSD3	1
PSD3	2
PSD3	12
DLGAP4	3
GLO1	1
GLO1	2
GLO1	3
GLO1	4
GLO1	6
GLO1	10
GLO1	12
ASRGL1	13
CUL1	5
FLCN	3
SLC25A3	1
SLC25A3	2
SLC25A3	3
TRIM25	1
TRIM25	2
TRIM25	4
PRMT1	1
PRMT1	2
PRMT6	2
R3HDM2	3
PER2	3
BRD9	3
HMGCR	1
HMGCR	2
HMGCR	12
GNPAT	13
BRD4	1
BRD4	3
BRD4	5
BRD1	1
BRD2	3
BRD2	5
BRD3	3
DNAJA2	2
DNAJA3	5
VTA1	1
VTA1	2
VTA1	6
PTPN11	8
PTPN11	1
PTPN11	2
PTPN11	10
PTPN11	6
MYCBP	5
MYCBP	13
SETD1B	2
SETD1B	3
CD3D	13
MRPL24	13
AES	3
SLBP	5
SLBP	14
MRPL20	3
SEH1L	3
MMGT1	8
MMGT1	1
MMGT1	2
MMGT1	12
GAPDH	1
GAPDH	2
HIF1A	1
HIF1A	2
SLC31A1	1
SLC31A1	2
SLC31A1	3
SLC31A2	3
SLC31A2	13
LAIR1	3
NPTX1	1
NPTX1	2
NPTX1	4
NPTX1	10
ARHGAP5	1
ARHGAP5	2
ARHGAP5	4
ARHGAP5	6
NDRG3	2
NDRG3	10
NDRG4	14
AEN	8
AEN	1
AEN	2
AEN	12
SRSF5	5
PPM1F	2
PPM1F	10
SRSF7	1
SRSF7	2
SRSF7	4
SRSF7	12
SRSF6	1
SRSF6	2
SRSF6	3
SRSF6	4
SRSF6	6
SRSF6	12
SRSF1	1
SRSF1	2
SRSF1	4
SRSF1	6
SRSF1	8
SRSF1	10
SRSF1	12
SRSF1	14
SRSF1	15
PPM1B	1
PPM1B	2
PPM1B	3
PPM1A	1
PPM1A	2
PPM1A	3
PPM1A	5
PPM1A	8
PPM1A	12
SRSF2	2
SRSF2	10
PPM1K	3
MAP3K7	1
MAP3K7	2
MAP3K7	15
ATF7	14
RAPH1	1
RAPH1	2
PPP6C	3
PPP6C	5
ZYX	13
RNF138	8
RNF138	1
RNF138	2
CHEK2	3
ZNF226	3
CHEK1	3
CHEK1	5
CLNS1A	1
CLNS1A	2
CLNS1A	10
C19orf42	2
MRPL4	3
MRPL3	3
ZNF587	3
MRPL1	13
PTPN2	3
PTPN2	13
SCRN1	1
SCRN1	2
SCRN1	6
RG9MTD2	3
PTPN6	13
ST7-AS1	3
ZNF611	3
ZNF613	3
GINS1	1
GINS1	2
GINS1	3
GINS1	12
GINS1	10
ZNF614	1
ZNF614	2
ZNF614	12
PPP1R10	3
PPP1R10	5
SLC3A2	3
ZNF618	14
CAMKK2	5
EIF4EBP2	1
EIF4EBP2	2
EIF4EBP2	3
EIF4EBP2	4
EIF4EBP2	8
EIF4EBP2	10
C10orf46	1
C10orf46	2
C10orf46	3
C10orf46	4
C10orf46	6
C10orf46	10
C10orf46	12
BAG2	2
BAG3	1
BAG3	2
BAG4	3
BAG5	1
BAG5	2
BAG5	15
SH2D1A	3
MSRB3	1
MSRB3	2
RPS6	7
CHMP7	1
CHMP7	2
ATXN1L	1
ATXN1L	2
ATXN1L	14
GMFG	13
BC030761	3
UTP11L	2
UTP11L	3
ARPP19	8
ARPP19	1
ARPP19	2
ARPP19	4
ARPP19	6
PPBP	3
PSMA1	3
PSMA7	1
PSMA7	2
PSMA5	13
SLC22A18AS	3
MSH2	1
FBXO45	1
FBXO45	2
SRC	3
FBXO46	2
FBXO46	3
SRF	1
SRF	2
SRF	12
SRF	10
SAP18	13
FAM214B	3
EIF2C1	1
EIF2C1	2
EIF2C1	3
EIF2C1	10
EIF2C1	14
EIF2C2	1
EIF2C2	2
EIF2C2	3
EIF2C2	5
PRKRIR	3
LGALS9	13
LGALS8	13
AX747565	3
AK127443	1
AK127443	2
AK127443	12
CS	2
LGALS7	13
RMND5A	1
RMND5A	2
RMND5A	4
RMND5A	10
RMND5A	12
MRPS17	3
NUP50	1
NUP50	2
NUP50	4
NUP50	15
TRAFD1	1
TRAFD1	10
UQCRFS1	13
AKIRIN1	1
AKIRIN1	2
AKIRIN1	4
AKIRIN1	6
AKIRIN1	12
G2E3	2
G2E3	10
TAPBP	3
TAPBP	13
AGPAT4	14
AGPAT3	3
AGPAT2	13
WAPAL	8
WAPAL	1
WAPAL	2
WAPAL	3
FAM136A	1
FAM136A	2
KIAA1217	3
TMPO	1
TMPO	2
TMPO	4
TMPO	6
TMPO	8
TMPO	12
TMPO	14
SUZ12P	3
SMCR8	13
FMR1	1
FMR1	12
FMR1	5
FMR1	6
LPGAT1	8
LPGAT1	1
LPGAT1	2
LPGAT1	12
ANGEL2	1
ANGEL2	2
ANGEL2	4
ANGEL2	8
ANGEL2	12
ANGEL2	15
PEX16	13
TIMM17B	13
MANBAL	3
TFRC	1
TFRC	2
TFRC	4
TFRC	6
TFRC	10
TFRC	12
NAP1L1	8
NAP1L1	1
NAP1L1	2
NAP1L1	3
CALCOCO2	3
PARD6B	3
RPL23	7
RPL22	5
TGOLN2	1
TGOLN2	2
TGOLN2	4
TGOLN2	6
TGOLN2	12
SLC16A10	14
NFKBIA	5
PEAK1	1
PEAK1	2
PEAK1	10
PIGK	14
TMEM194A	1
TMEM194A	2
TMEM194A	4
TMEM194A	6
TMEM194A	12
SERTAD3	3
KIAA0494	8
KIAA0494	1
KIAA0494	2
KIAA0494	12
KIAA0494	6
PIGY	1
PIGY	2
PIGY	4
KIAA1143	3
KIAA1147	1
KIAA1147	2
KIAA1147	10
KIAA1147	6
OSTF1	3
OSTF1	13
ANKLE2	1
ANKLE2	2
PPP1CB	1
PPP1CB	2
PPP1CB	4
PPP1CB	6
PPP1CB	8
PPP1CB	12
PPP1CC	1
PPP1CC	2
PPP1CC	4
PPP1CC	5
PPP1CC	6
PPP1CC	8
PPP1CC	12
OLR1	3
PPP1CA	3
PPP1CA	13
SRRM1	3
BBIP1	1
BBIP1	2
SRRM2	1
SRRM2	2
SRRM2	3
SRRM2	10
RDH16	3
PDK2	3
EBP	3
NAB2	3
NAB2	13
VEZT	8
VEZT	1
VEZT	2
VEZT	4
FXYD3	3
RBMS3	3
SRP9	1
SRP9	2
SRP9	3
SRP9	4
SRP9	6
SRP9	12
KIAA0146	14
ZFAND5	1
ZFAND5	2
ZFAND5	12
ZFAND5	6
MAFK	14
ZFAND3	1
ZFAND3	2
FAM107B	1
FAM107B	2
CDK2AP1	2
CANX	1
CANX	2
CANX	3
CANX	4
CANX	6
CANX	8
CANX	10
CANX	12
SLC39A10	1
SLC39A10	2
SLC39A10	15
SLC39A11	3
SLC39A14	1
SLC39A14	2
PPPDE1	1
PPPDE1	2
PPPDE1	12
RBPJ	3
EIF1AX	1
EIF1AX	2
EIF1AX	4
EIF1AY	3
RSBN1	1
RSBN1	2
HSP90AB1	1
PFKL	3
PTP4A1	1
PTP4A1	2
PTP4A1	4
PTP4A1	5
PTP4A1	6
PTP4A1	8
PTP4A1	12
PTP4A3	3
PTP4A2	8
PTP4A2	1
PTP4A2	2
PTP4A2	3
PTP4A2	4
CD28	13
NKIRAS2	2
NKIRAS2	15
WDR55	3
CD24	3
MYLIP	1
MYLIP	2
MYLIP	10
VAPA	1
VAPA	2
VAPA	3
VAPA	4
VAPA	5
VAPA	8
PPIB	3
ABHD2	1
ABHD2	2
ABHD2	12
SRGAP2	3
UBR7	1
UBR7	2
UBR7	4
PA2G4	1
PA2G4	2
KRAS	1
KRAS	2
KRAS	4
KRAS	14
KRAS	6
SOCS4	1
SOCS4	2
SOCS4	4
SOCS4	6
SOCS4	8
SOCS4	10
CALN1	3
C3orf38	1
C3orf38	2
MBTPS2	1
MBTPS2	2
DUSP28	3
PPP2CA	1
PPP2CA	2
PPP2CA	4
PPP2CA	5
FEM1B	1
FEM1B	2
FEM1B	4
FEM1B	5
FEM1B	6
FEM1B	10
FEM1B	12
CCNY	2
CCNY	3
CCNY	14
FEM1C	8
FEM1C	1
FEM1C	2
FEM1C	15
TERF2	3
DR1	1
DR1	2
DR1	4
DR1	6
DR1	12
GRB2	3
ULBP3	3
EIF4G2	8
EIF4G2	1
EIF4G2	12
EIF4G2	6
FOXM1	5
FEM1A	3
CCNI	2
CCNJ	14
RASSF8	14
TRIM39	13
TRIM32	3
PTPMT1	2
RPL5	1
RPL5	2
HOXC4	2
HOXC4	3
HOXC4	10
TRIM35	3
FEN1	2
SSU72	1
SSU72	2
HCST	3
CTIF	3
KREMEN1	14
LUC7L	2
LUC7L	10
LUC7L	15
NCKAP1	3
COPG	3
CHD1	1
PTN	3
CHD4	3
MRP63	13
SCD	1
SCD	2
SCD	12
SCD	10
SCD	6
WISP1	3
MNT	3
ABHD13	1
ABHD13	2
ABHD13	4
RBMX2	3
FN3K	3
TROAP	13
TTC5	3
MRPL11	13
JUND	3
RCN2	3
RCN1	2
PIKFYVE	1
PIKFYVE	2
PIKFYVE	12
MRPL19	8
MRPL19	1
MRPL19	2
MRPL19	12
MRPL19	6
CDC25A	1
CDC25A	2
CDC25A	10
CDC25A	13
CDC25A	14
CDC25A	15
RNF44	2
RNF44	10
RNF44	14
ARPC5	8
ARPC5	1
ARPC5	2
ARPC5	4
ARPC4	3
POLR2D	2
DCUN1D3	3
DYNC1LI2	1
DYNC1LI2	2
DYNC1LI2	4
DYNC1LI2	6
DYNC1LI2	8
DYNC1LI2	10
POLR2M	3
RHOB	1
RHOB	3
RHOA	8
RHOA	1
RHOA	2
RHOA	12
RHOF	3
F11R	3
TMEM66	1
TMEM66	2
TMEM66	4
TMEM65	2
TMEM65	10
ELP4	5
LRIG1	1
LRIG1	2
LRIG1	10
MPL	3
AVP	3
USP51	3
CASKIN2	3
LMAN1	1
LMAN1	2
LMAN1	3
LMAN1	4
LMAN1	6
AIFM1	3
RNF122	3
GRPEL2	1
GRPEL2	2
GRPEL2	4
GRPEL2	12
POT1	1
POT1	2
ARF6	3
MAPK14	1
MAPK14	2
SLC36A1	14
SACS	1
SACS	2
OPN3	3
FFAR1	3
BTG3	13
FZD5	2
FZD7	2
ZNF624	3
ZNF626	3
ZNF623	3
C4orf36	3
FUT11	3
TMEM30A	1
TMEM30A	2
TMEM30A	4
TMEM30A	6
TMEM30A	10
TMEM30A	12
SRD5A1	3
SRD5A1	5
TES	3
TES	5
EBF3	3
DKFZp564E1082	2
DKFZp564E1082	10
APAF1	14
RAP2A	1
RAP2A	2
RAP2A	4
RAP2A	6
SIAH1	5
AMFR	3
GGA2	1
GGA2	2
GGA2	10
PHLPP2	1
PHLPP2	2
ADO	1
ADO	2
ADO	4
LDOC1L	1
LDOC1L	2
LDOC1L	10
C10orf96	3
COMMD3-BMI1	1
COMMD3-BMI1	5
COMMD3-BMI1	6
B3GALNT2	1
B3GALNT2	2
B3GALNT2	12
PKD2	14
JDP2	3
GJC1	1
GJC1	2
GJC1	10
PIAS2	3
AKR1A1	13
PRKACA	3
PRKACA	13
PIAS4	3
PRKACB	1
PRKACB	2
PRKACB	12
PRKACB	13
ZNF131	5
PSMB5	1
PSMB5	2
PSMB4	3
MKI67	1
MKI67	2
MKI67	12
MCC	1
MCC	2
MCC	3
MCC	10
CAB39	1
CAB39	2
CAB39	10
CAB39	6
RAD51AP1	1
RAD51AP1	2
RAD51AP1	4
RAD51AP1	12
HIST1H2AL	3
TLX2	13
KLHDC5	1
KLHDC5	2
KLHDC5	10
KLHDC5	14
BCL2L11	2
BCL2L11	10
BCL2L13	1
BCL2L13	2
BCL2L13	14
BCL2L12	13
PRPF18	3
AK095546	2
NUP43	1
NUP43	2
NUP43	12
ZNF557	3
ZNF554	3
MSX1	13
HSD11B2	13
SH3KBP1	3
TMPRSS9	3
PGRMC2	1
PGRMC2	2
PGRMC2	4
PGRMC2	5
PGRMC2	12
HOOK3	3
CECR7	3
HOOK1	1
HOOK1	2
LRRC57	14
KCNE1L	3
TMEM168	3
LRRC58	1
LRRC58	2
LRRC58	4
LRRC58	6
LRRC58	12
LRRC58	14
LRRC59	1
LRRC59	2
LRRC59	12
LRRC59	10
NEBL	3
PCDH9	3
NICN1	13
EED	5
RPL37	2
RPL37	10
RPL31	7
TARBP2	13
GNA13	1
GNA13	2
GNA13	4
GNA13	5
GNA13	8
GNA13	12
GNA11	3
SDHC	14
ZNF286A	3
SDHD	5
TBC1D10A	3
ATF2	3
ATF2	5
SMARCC2	3
IFFO2	1
SUMO3	14
MOCS2	13
DLG1	14
SMG7	8
SMG7	1
SMG7	2
SMG7	12
SDF4	1
SDF4	2
SDF4	10
SMG1	8
SMG1	1
SMG1	2
DLG4	3
GRAMD2	3
PTGER4	13
NFRKB	5
MIB1	8
MIB1	1
MIB1	2
GRWD1	2
GRWD1	10
WEE1	1
WEE1	2
WEE1	5
WEE1	6
IGF1R	8
IGF1R	1
IGF1R	2
IGF1R	12
IGF1R	10
SLC38A6	13
SLC38A1	1
SLC38A1	2
SLC38A1	4
SLC38A1	5
SLC38A1	6
SLC38A1	8
SLC38A1	10
SLC38A1	12
SLC38A3	13
SLC38A2	1
SLC38A2	2
SLC38A2	4
SLC38A2	6
SLC38A2	8
SLC38A2	12
CAMK2D	3
MDFIC	1
MDFIC	2
MDFIC	4
BCAT1	1
BCAT1	10
BCAT1	6
OSBPL8	1
OSBPL8	2
TMEM63B	3
STK4	1
STK4	2
STK4	5
STK4	6
STK4	8
STK4	12
IFRD1	1
IFRD1	5
OSBPL2	3
RSU1	3
CXCL16	3
UBE4B	3
UBE4A	1
UBE4A	2
GTF2F2	13
CD3EAP	3
NPEPPS	5
AKAP8	1
AKAP8	3
EIF2A	1
EIF2A	2
CADPS2	3
YBX1	14
STARD7	1
STARD7	2
STARD7	4
STARD7	5
STARD7	6
STARD7	12
ARHGAP19	1
ARHGAP19	2
SIRT3	3
CD1D	13
CD1E	13
CD1B	13
CD1C	13
CD1A	13
NUAK2	3
CELF2	1
HSP90B1	8
HSP90B1	1
HSP90B1	2
HSP90B1	10
HSP90B1	6
C1orf21	2
C1orf21	10
C1orf21	14
STIP1	1
STIP1	10
ADARB1	14
PEG10	1
CHIC2	3
WDR43	3
TTC3	1
TTC3	10
TTC3	12
MRPL17	13
PEPD	3
ZIC5	1
ZIC5	2
ZIC5	4
ZIC2	3
ZIC2	5
H3F3B	1
H3F3B	2
H3F3B	3
H3F3B	4
H3F3B	6
TBC1D24	3
TNFRSF4	13
DPY19L4	2
DPY19L4	14
MAPK1IP1L	1
MAPK1IP1L	2
MAPK1IP1L	12
GUCY2D	3
C8orf48	3
SENP6	1
SENP6	2
SENP5	1
SENP5	2
SENP3	1
SENP3	2
SENP3	12
SENP2	1
SENP2	2
SENP2	10
HOXB5	3
SNPH	3
RNF41	2
ING5	3
RNF40	3
PDAP1	3
PDAP1	14
CSNK1A1	3
SETD8	3
DCUN1D1	1
DCUN1D1	2
DCUN1D1	3
DNAJC7	10
DNAJC3	8
DNAJC3	1
DNAJC3	4
DNAJC3	6
TTC33	1
TTC33	2
POLR2F	3
POLR2F	5
HS3ST3B1	2
WDFY1	1
WDFY1	2
WDFY1	6
SORT1	1
SORT1	2
SORT1	3
GFPT1	8
GFPT1	1
GFPT1	2
SLC18A1	3
CRTAP	2
CRTAP	10
ECHDC1	1
ECHDC1	2
ECHDC1	4
RRP15	8
RRP15	1
RRP15	2
RRP15	12
ACP1	1
ACP1	2
ACP1	4
NRN1	13
SNIP1	1
SNIP1	2
SNIP1	14
SPOPL	1
SPOPL	2
SPOPL	10
MKRN2	2
RGMB	2
LHFPL1	3
CDIPT	3
LRIF1	1
LRIF1	2
NCOA1	1
NCOA1	2
NCOA6	5
NCOA7	1
NCOA7	2
PHAX	1
PHAX	2
TMEM18	2
TMEM19	2
NR2F2	2
NR2F2	10
ZNF573	3
POLR2K	3
POLR2K	5
POLR2K	13
HMGB2	1
HMGB2	2
HMGB2	3
HMGB2	4
HMGB2	6
HMGB2	10
HMGB2	14
LIMD1	1
LIMD1	2
LIMD1	3
LIMD1	10
TRIM41	3
KIF21A	1
KIF21A	5
ABCG1	3
ABCG1	13
MECP2	1
MECP2	2
MECP2	10
MECP2	5
MECP2	6
CEP41	2
CEP41	14
KDSR	1
KDSR	2
SS18	1
SS18	2
SS18	6
LDLR	5
TRIM8	3
SLC27A2	13
SREK1	1
SREK1	2
SREK1	4
SREK1	6
SREK1	8
SREK1	12
CAPZA1	3
CAPZA1	5
ZNF638	3
RAB33B	13
GEMIN2	3
GEMIN2	5
AK2	2
AK2	10
DUSP18	14
IL21R	3
LMO4	2
LMO4	10
LMO4	5
TBCB	3
TBCA	3
AK4	3
UBFD1	2
UBFD1	15
HSPE1	5
PBRM1	1
PBRM1	2
PBRM1	10
MMD	5
C16orf57	3
PRKD3	1
PRKD3	2
CTTN	3
CTTN	14
ITCH	1
ITCH	2
DHFR	3
ERC1	1
ERC1	2
ERC1	12
NARG2	3
BAX	3
MCRS1	5
MCRS1	13
FAM109B	3
MAZ	13
CBLL1	1
CBLL1	2
CBLL1	4
CBLL1	12
HECA	14
TMEM68	3
ERH	2
ERH	10
ZNF498	3
SLC37A3	1
SLC37A3	2
HERPUD1	5
TOB1	3
LPIN3	3
TOB2	3
CDK12	8
CDK12	1
CDK12	2
CDK12	12
CDK12	10
NOSIP	13
DDX18	1
DDX18	2
DDX18	12
DDX18	10
KLF6	1
KLF6	10
KLF5	5
NEO1	3
ATP6V1B2	1
ATP6V1B2	2
ATP6V1B2	12
ATP6V1B2	5
PSMC4	3
TRA2A	3
TRA2B	1
TRA2B	2
TRA2B	4
TRA2B	6
TRA2B	8
TRA2B	10
TRA2B	12
HEATR2	1
HEATR2	2
SIM2	3
NCS1	1
NCS1	2
NCS1	10
REST	3
MEX3D	14
SLC25A23	3
ENDOD1	2
BTRC	3
BTRC	14
MAP3K12	3
RND3	1
RND3	2
NCL	8
NCL	1
NCL	2
NCL	3
NCL	4
ZNF543	3
CTNNBIP1	3
SLC1A5	1
SLC1A5	2
SLC1A5	3
SLC1A5	6
SLC1A5	12
SLC1A5	15
PPP3CC	13
ZNF548	3
FUCA2	14
LIN7C	3
LIN7C	5
SFTPC	13
IDI1	3
IDI1	5
DKFZp686B07190	8
DKFZp686B07190	1
DKFZp686B07190	2
FAM60A	1
FAM60A	2
FAM60A	4
FAM60A	6
MARCH5	2
MARCH5	10
MARCH7	1
MARCH7	2
MARCH7	4
MARCH7	6
MARCH6	8
MARCH6	1
MARCH6	2
ESYT2	14
LRRC47	3
IKBKE	13
RPL17-C18ORF32	14
CLSTN1	3
RARA	3
RARA	5
EIF3J	1
EIF3J	2
EIF3J	4
EIF3J	6
EIF3J	12
TSFM	5
SETD5	1
SETD5	2
SETD5	4
SETD5	6
SETD5	8
SETD5	10
SETD5	12
DHRS3	3
APOBEC3C	3
RABIF	3
DYRK1A	3
DYRK1B	2
MTMR1	1
MTMR1	2
DLG3	3
DAAM1	5
TSC22D3	2
TSC22D3	3
TSC22D3	10
TSC22D2	3
CXCL3	3
IMPA1	5
CCRN4L	3
EDEM3	1
EDEM3	2
EDEM3	4
EDEM3	6
EDEM3	10
EDEM3	12
EDEM1	8
EDEM1	1
EDEM1	2
EDEM1	10
EDEM1	15
WRAP73	13
TUFT1	3
INPP5F	3
PTGES3	1
PTGES3	2
PTGES3	12
PTGES3	14
SAP30L	14
SLC2A5	13
TIAL1	3
C1D	3
PLAGL2	1
PLAGL2	2
PLAGL2	3
PLAGL2	5
PLAGL2	10
PLAGL2	12
[truncated: 4,417 more rows]
