# Supplementary material for: PTRcombiner: mining combinatorial regulation of gene expression from post-transcriptional interaction maps
Source: BMC Genomics. 2014 Apr 23;15:304. doi: 10.1186/1471-2164-15-304 (PMC4234518; doi:10.1186/1471-2164-15-304)
Supplement: Additional file 2 — A zip archive containing the outputs of the mining module of PTR comb iner at different combinations of k and τ , including recurrent trans-factors. [file 1471-2164-15-304-S2.zip › recurrent/all_results/k15_t0.400000/gene-cluster.txt]

geneSymbol	cluster
UBE2Q1	3
AGL	3
AGK	3
AP3S1	3
AP3S1	5
AP3S1	14
NCBP2	1
NCBP2	2
NCBP2	3
NCBP2	4
NCBP2	5
NCBP2	9
NCBP2	15
RNF13	3
RNF13	5
NIPA2	1
NIPA2	2
NIPA2	3
NIPA2	6
HSPA9	3
HIST1H4H	8
HIST1H4H	1
HIST1H4H	2
HIST1H4H	3
HIST1H4H	9
SSFA2	1
SSFA2	2
SSFA2	3
SSFA2	4
SSFA2	8
SSFA2	9
SSFA2	15
COL8A1	14
ATXN10	3
B2M	3
FGFR1OP2	3
LIFR	15
LIFR	1
LIFR	2
LIFR	3
LIFR	7
FAM76B	3
PDCD10	3
PDCD10	14
RNF10	5
ATPIF1	3
SQLE	3
SLC50A1	5
ALDH6A1	5
ALDH6A1	14
KIAA0907	1
KIAA0907	2
KIAA0907	3
KIAA0907	4
KIAA0907	6
KIAA0907	7
KIAA0907	15
PPP3R1	2
PPP3R1	3
GPR180	2
GPR180	3
PPP4C	2
PPP4C	3
PPP4C	5
HSPA4	3
PRNP	1
PRNP	2
PRNP	3
PRNP	4
PRNP	15
NID1	3
ZNF704	1
ZNF704	2
ZNF704	3
ZNF704	8
ZNF704	9
ZNF704	15
RNF114	1
RNF114	2
RNF114	3
RNF114	4
RNF114	6
RNF114	7
RNF114	9
C11orf58	3
SPTLC2	1
SPTLC2	2
SPTLC2	3
SPTLC2	6
SPTLC2	9
SPTLC2	12
ZC3H14	3
TMEM59	3
IRX5	14
ZC3H18	3
ABCD3	3
KDM2B	3
COPG2	5
ABCD4	5
IRX3	3
IRX3	14
IRX2	14
DHX9	3
DIMT1	3
RBBP8	3
TCOF1	3
SP1	1
SP1	2
SP1	3
SP1	4
SP1	6
SP1	9
SP1	12
SP1	15
PRY2	14
SP3	1
SP3	3
SP3	4
SP3	6
SP3	8
SP3	12
PPP2R2A	1
PPP2R2A	2
PPP2R2A	3
PPP2R2A	6
PPP2R2A	15
CRB2	5
SPPL3	1
SPPL3	2
SPPL3	3
GOLIM4	3
AK127087	8
AK127087	1
AK127087	2
AK127087	3
USP48	3
OPA3	3
OPA1	1
OPA1	2
OPA1	3
OPA1	9
AKIRIN2	3
TRAPPC8	8
TRAPPC8	1
TRAPPC8	3
TRAPPC8	9
TMLHE	14
MYL12A	3
SNN	3
MAX	3
MAX	5
WHSC2	3
NUP54	3
ERI2	1
ERI2	2
ERI2	3
CETN3	3
KTI12	5
SIM2	3
SIM2	5
MTMR10	3
ANP32E	3
HMGN1	3
MAF	3
SPPL2A	3
CTBP1	1
CTBP1	2
CTBP1	3
CTBP1	5
CTBP1	7
NSL1	2
NSL1	3
ITPK1	5
KIAA0240	5
CLIP4	5
ATP2A2	1
ATP2A2	3
ATP2A2	4
ATP2A2	6
ATP2A2	7
ATP2A2	8
ATP2A2	9
ATP2A2	12
ALDH3A2	3
PNISR	3
ITGA6	3
C15orf44	3
PMM2	14
GTF3C1	3
GTF3C1	5
MGST1	3
DENND4A	3
DENND4B	3
GTF3C4	1
GTF3C4	2
GTF3C4	3
GTF3C4	4
GTF3C4	6
GTF3C4	12
GTF3C4	15
IQSEC1	3
SWAP70	1
SWAP70	2
SWAP70	3
SWAP70	5
SWAP70	9
SWAP70	15
PREB	14
PHLDA1	3
CYP2U1	3
PHLDA2	3
XPO1	1
XPO1	2
XPO1	3
XPO1	4
XPO1	7
XPO1	8
XPO1	9
XPO1	12
XPO1	15
HN1	3
HN1	14
CSDE1	1
CSDE1	2
CSDE1	3
CSDE1	4
CSDE1	6
CSDE1	7
CSDE1	8
CSDE1	9
CSDE1	12
CSDE1	15
XPO7	3
SEMA4D	5
BACH1	1
BACH1	2
BACH1	3
BACH1	4
BACH1	6
BACH1	15
FARP1	3
FBXL12	3
TIPRL	2
TIPRL	3
WSB1	3
PSMG2	3
TTL	1
TTL	2
TTL	3
TTL	7
TTL	9
TTL	12
TTL	15
FAM169A	15
FAM169A	1
FAM169A	2
FAM169A	3
FAM169A	9
FAM116A	1
FAM116A	2
FAM116A	3
TIMM17B	14
FAM123B	5
BRMS1L	3
MYO19	3
PRSS53	3
DNASE1L1	5
MPV17	3
LIN28B	1
LIN28B	2
LIN28B	3
LIN28B	4
LIN28B	6
LIN28B	8
LIN28B	9
LIN28B	12
LIN28B	15
ZFP161	3
ZFP161	14
GATAD2B	5
COL4A2	3
LMAN2	3
RBM12B	3
GART	3
CD83	3
CD83	14
ZEB1	3
SLC35D1	3
ANAPC7	3
ZEB2	3
ZEB2	5
NOC4L	5
RPS6KA3	1
RPS6KA3	2
RPS6KA3	3
RPS6KA3	8
RPS6KA3	9
RPS6KA3	15
RPS6KA5	3
PISD	3
PPIC	3
PPIC	5
MTFR1	3
NOG	5
ATAD1	2
ATAD1	3
PSMD10	3
ITGAV	3
PPTC7	1
PPTC7	2
PPTC7	3
PPTC7	4
PPTC7	6
PPTC7	7
PPTC7	12
PPTC7	15
ZNF703	3
FRAT2	5
GIT1	3
GIT1	5
GIT2	3
GIT2	14
SERBP1	1
SERBP1	2
SERBP1	3
SERBP1	4
SERBP1	6
SERBP1	8
SERBP1	9
SERBP1	12
SERBP1	15
MRPL53	14
MINPP1	3
FAM134C	1
FAM134C	2
FAM134C	3
FAM134C	12
FAM134B	3
FOXC1	1
FOXC1	2
FOXC1	3
FOXC1	4
FOXC1	6
FOXC1	15
GANAB	3
NRN1	14
NUP133	3
SESN3	3
SESN3	5
SMAD4	1
SMAD4	3
SMAD4	4
SMAD4	6
SMAD4	7
SMAD4	12
SMAD5	2
SMAD5	3
SMAD6	3
SMAD7	3
SMAD7	5
GOLPH3L	1
GOLPH3L	2
GOLPH3L	3
GOLPH3L	6
GOLPH3L	7
GOLPH3L	15
SMAD1	3
SMAD2	1
SMAD2	2
SMAD2	3
SMAD2	5
SMAD2	6
SMAD2	7
SMAD3	3
SHROOM3	3
MKI67IP	3
PCBD2	5
AMMECR1L	1
AMMECR1L	2
AMMECR1L	3
AMMECR1L	5
AMMECR1L	9
AMMECR1L	15
NDUFAF3	3
SNTB2	1
SNTB2	2
SNTB2	3
SNTB2	5
SNTB2	7
SNTB2	12
SNTB2	15
IGF2R	3
CTH	3
UBAP2L	3
UBAP2L	5
EXOSC10	3
CDKAL1	5
SMCR8	14
C15orf41	3
PELI2	1
PELI2	2
PELI2	3
PELI2	7
PELI2	8
PELI2	15
ARF3	1
ARF3	2
ARF3	3
ARF3	5
ARF3	6
ARF3	8
ARF3	9
ARF3	12
ARF1	5
SLC36A4	3
ZSWIM6	3
ARF5	5
MRFAP1	1
MRFAP1	2
MRFAP1	3
MRFAP1	6
MRFAP1	8
MRFAP1	9
MRFAP1	15
FOXE1	14
ELP4	3
ZNF76	5
GNAO1	5
ZC3H15	3
AP3D1	3
GALNT3	3
AIG1	3
ZSWIM1	5
DBNDD2	3
FUT11	5
GLTP	3
ENOPH1	3
MYLK2	5
TCEA1	3
COX4I1	5
NOL9	5
PRKAR1A	1
PRKAR1A	2
PRKAR1A	3
PRKAR1A	7
PRKAR1A	9
PRKAR1A	15
SAR1A	1
SAR1A	2
SAR1A	3
SAR1A	4
SAR1A	5
SAR1A	6
SAR1A	8
SAR1B	3
LDHAL6A	5
SRPK1	2
SRPK1	3
SRPK1	12
MOB4	3
SRPK2	3
CCDC50	3
RAB11FIP1	1
RAB11FIP1	3
RAB11FIP4	8
RAB11FIP4	1
RAB11FIP4	3
RAB11FIP4	12
CCDC117	1
CCDC117	2
CCDC117	3
CCDC117	4
CCDC117	6
CCDC117	8
CCDC117	9
CCDC117	12
CCDC117	15
CCDC115	3
CCDC115	5
DCAKD	3
DCAKD	5
ADARB1	3
C14orf1	3
C14orf1	5
RAB7A	3
MGRN1	5
CDC40	3
CDC42	2
CDC42	3
CDC42	12
CDC42	5
IPO11	1
IPO11	2
IPO11	3
IPO11	7
ARHGEF11	2
ARHGEF11	3
ARHGEF11	12
ARHGEF11	5
HMGB3	1
HMGB3	2
HMGB3	3
HMGB3	6
HMGB3	15
CPEB4	1
CPEB4	2
CPEB4	3
CPEB4	4
CPEB4	5
CPEB4	7
CPEB4	15
HMGB1	3
HMGB1	5
CPEB3	5
TUBB	3
NIP7	3
RAB2B	3
RAB2B	5
ARL15	3
PDDC1	5
FAM98A	3
PIN1	14
MAGEA5	14
MAGEA4	14
LARP6	5
IFT80	3
IFT81	3
WDR45L	1
WDR45L	2
WDR45L	3
WDR45L	6
WDR45L	7
UBTF	1
UBTF	2
UBTF	3
UBTF	6
UBTF	7
UBTF	8
UBTF	15
PCDH10	5
MIEN1	3
LINC00272	5
CLIP1	3
CDCA7	1
CDCA7	2
CDCA7	3
CDCA7	4
CDCA7	8
CDCA7	15
ETNK1	2
ETNK1	3
CDCA5	8
CDCA5	1
CDCA5	2
CDCA5	3
CDCA5	12
HOMER1	3
CDCA8	3
UTS2	5
EIF1B	3
MCM10	8
MCM10	1
MCM10	2
MCM10	3
FAM108C1	1
FAM108C1	2
FAM108C1	3
FAM108C1	15
UXS1	3
CD44	3
NOLC1	1
NOLC1	2
NOLC1	3
NOLC1	4
NOLC1	6
NOLC1	7
NOLC1	8
NOLC1	9
NOLC1	12
NOLC1	15
CD46	15
CD46	1
CD46	2
CD46	3
CD46	7
CA13	5
CA12	3
LINC00094	2
LINC00094	3
LEPR	3
FXN	3
FGFR1OP	3
VMA21	1
VMA21	2
VMA21	3
VMA21	4
VMA21	7
VMA21	8
VMA21	9
VMA21	15
KAL1	3
CLK2	5
SASH1	3
RAB21	1
RAB21	2
RAB21	3
RAB21	4
RAB21	5
RAB21	15
EIF4E3	3
EIF4E3	5
NIPAL3	1
NIPAL3	2
NIPAL3	3
NIPAL3	12
TBL1X	3
TBL1X	5
THAP5	1
THAP5	3
CFH	5
GPT2	2
GPT2	3
RAB28	3
CLK4	14
YRDC	1
YRDC	2
YRDC	3
YRDC	4
YRDC	15
CALU	1
CALU	2
CALU	3
CALU	4
CALU	6
CALU	7
CALU	8
CALU	9
CALU	15
CYB5B	3
MTF1	5
FAR1	1
FAR1	2
FAR1	3
FAR1	4
FAR1	6
FAR1	7
FAR1	12
FAR1	15
RALA	3
C14orf135	3
SLC29A2	14
ATP6V0E1	3
WDR75	3
EWSR1	2
EWSR1	3
EWSR1	12
HDAC1	3
RPN2	3
AK125818	3
NUF2	3
HDAC3	14
SPRED2	3
SLC48A1	3
BRK1	3
SFMBT1	3
RPN1	5
CDC42EP3	3
CECR7	5
RCBTB1	1
RCBTB1	2
RCBTB1	3
RCBTB1	12
HDAC5	3
MLLT3	3
MLLT3	5
PRPF4	3
MAPKAP1	1
MAPKAP1	2
MAPKAP1	3
MAPKAP1	8
MAPKAP1	12
MAPKAP1	14
ASB1	1
ASB1	2
ASB1	3
ASB1	12
ASB6	3
ASB6	5
ASB7	3
ASB7	5
ASB8	3
DGUOK	14
PLEKHH3	3
RELT	3
GUK1	14
KDM6B	3
ZFHX4	3
C5orf44	3
C5orf45	3
RELA	2
RELA	3
HDGF	1
HDGF	2
HDGF	3
HDGF	4
HDGF	6
HDGF	7
HDGF	8
HDGF	12
C2orf56	3
HMG20A	2
HMG20A	3
HMG20A	5
PIP4K2C	3
C5orf43	2
C5orf43	3
AAGAB	1
AAGAB	3
AAGAB	12
AAGAB	6
MRPL32	3
MRPL33	3
MRPL33	14
MRPL30	3
DPY30	3
LPCAT1	3
UBE2R2	8
UBE2R2	1
UBE2R2	2
UBE2R2	3
UBE2R2	15
MRPL39	14
CHP	3
FAM69A	3
PPP2R5A	3
ZFHX3	3
ARRDC3	1
ARRDC3	3
ARRDC3	7
SH3BGRL	3
KHNYN	1
KHNYN	2
KHNYN	3
KHNYN	6
KHNYN	8
KHNYN	12
THOC1	3
PDE8A	3
FBXO30	3
AX748119	3
SYPL1	1
SYPL1	2
SYPL1	3
SYPL1	15
RAB27A	3
C9orf30-TMEFF1	3
C9orf30-TMEFF1	5
DIEXF	3
RFX5	2
RFX5	3
APP	3
APP	12
RFX7	3
NRXN3	3
RCOR1	3
NRXN1	5
ELK3	3
NUP107	3
ELK1	1
ELK1	3
ELK1	12
ELK1	14
ELK1	7
CXADR	3
TMEM48	2
TMEM48	3
PAK4	2
PAK4	3
PAK4	5
APC	3
PAK6	14
ABCE1	1
ABCE1	2
ABCE1	3
ABCE1	6
ABCE1	7
ABCE1	9
DBT	2
DBT	3
TMEM43	2
TMEM43	3
KIF11	3
FAM122A	3
FAM122B	1
FAM122B	2
FAM122B	3
FAM122B	6
FAM122B	7
FAM122B	9
FOXP1	3
FOXP1	5
MSL1	8
MSL1	1
MSL1	2
MSL1	3
MSL1	15
FOXP4	3
ATG7	3
COPS2	3
PARP12	3
CBX8	3
KHDRBS1	1
KHDRBS1	3
KHDRBS1	6
KHDRBS1	7
KHDRBS1	8
KHDRBS1	9
KHDRBS1	12
SERINC3	1
SERINC3	2
SERINC3	3
SERINC3	15
RBPMS	5
YTHDF3	2
YTHDF3	3
YTHDF1	15
YTHDF1	1
YTHDF1	2
YTHDF1	3
YTHDF1	7
MED1	1
MED1	2
MED1	3
MED1	7
MED1	8
MED1	9
MED1	12
MED1	15
MED4	3
CBX6	5
CEP97	3
ZNHIT6	3
SUB1	1
SUB1	2
SUB1	3
SUB1	4
SUB1	6
SUB1	7
SUB1	8
SUB1	9
SUB1	15
ZNF609	1
ZNF609	2
ZNF609	3
ZNF609	8
ZNF609	9
ZNF609	15
VEZF1	3
NLK	3
CCDC90B	3
FDFT1	8
FDFT1	1
FDFT1	2
FDFT1	3
FAM135A	3
KIF14	3
NLN	3
GCA	3
TCF4	5
DPYSL2	1
DPYSL2	2
DPYSL2	3
DPYSL2	9
DPYSL3	3
TCF3	3
DLD	1
DLD	2
DLD	3
DLD	4
DLD	6
DLD	7
DLD	9
DLD	15
BVES	3
ARID2	3
NUDT2	14
NUDT3	1
NUDT3	2
NUDT3	3
NUDT3	4
NUDT3	5
NUDT3	6
NUDT3	15
NUDT5	14
SF3B14	3
CDCP1	5
SEPN1	2
SEPN1	3
SEPN1	12
PVR	2
PVR	3
PVR	12
ACLY	2
ACLY	3
LARS	3
GJA1	3
ACTR10	3
C15orf23	3
ADAMTS1	3
PPP5C	5
SLFN5	3
SLFN5	5
DHX40	3
STK38L	15
STK38L	1
STK38L	2
STK38L	3
STK38L	9
MEF2C	3
PFN1	2
PFN1	3
PFN1	5
MEF2A	1
MEF2A	2
MEF2A	3
MEF2A	15
LOC283888	5
ZNF770	1
ZNF770	2
ZNF770	3
ZNF770	4
ZNF770	6
ZNF770	7
ZNF770	8
ZNF770	12
ZNF770	15
RSL24D1	3
KDM3B	1
KDM3B	2
KDM3B	3
KDM3B	6
KDM3B	7
KDM3B	15
COX11	1
COX11	2
COX11	3
COX11	6
COX11	7
COX11	8
COX11	9
COX11	12
COX11	15
TMEM218	3
FBXL20	3
COX15	1
COX15	2
COX15	3
COX15	4
COX15	6
COX15	9
COX15	15
COX16	3
NIF3L1	3
NIF3L1	5
NUTF2	3
NUTF2	5
TSG101	3
NOC2L	3
FAM168B	1
FAM168B	2
FAM168B	3
FAM168B	4
FAM168B	6
FAM168B	9
FAM168B	12
FAM168B	15
ANKRD13C	1
ANKRD13C	3
PRKAA1	3
KIAA1468	3
KIAA1467	3
KIAA1467	5
PPP1R10	3
PPP1R10	5
ZUFSP	3
EIF2B1	3
PRKAR2B	3
SETD2	3
PPA1	3
EVL	14
CHMP1B	3
CHMP1B	5
C20orf30	3
MLF1	3
RMP	1
RMP	3
MLF2	2
MLF2	3
MLF2	5
NUP62	1
NUP62	2
NUP62	3
NUP62	6
NUP62	12
NUP62	14
RASGRP4	5
TMEM14A	3
RAB18	3
MECOM	3
IPPK	3
NBPF14	5
TPM4	2
TPM4	3
RPS6KB1	3
SNRPA1	14
TPM1	5
RPS6KB2	14
ETF1	1
ETF1	2
ETF1	3
ETF1	4
ETF1	6
ETF1	7
ETF1	9
ETF1	12
NDFIP2	1
NDFIP2	2
NDFIP2	3
NDFIP2	4
NDFIP2	7
NDFIP2	8
NDFIP2	9
NDFIP2	15
XPNPEP2	14
CCPG1	3
UTP15	3
UTP15	5
LSM14B	3
GPSM2	3
FBXW2	1
FBXW2	2
FBXW2	3
FBXW2	4
FBXW2	6
FBXW2	8
FBXW2	9
FBXW2	12
FBXW2	15
CEPT1	3
CEPT1	5
KIAA1267	1
KIAA1267	2
KIAA1267	3
KIAA1267	12
KIAA1267	5
FBXW7	5
TGFBR3	1
TGFBR3	2
TGFBR3	3
PHACTR4	2
PHACTR4	3
PHACTR4	5
TRIO	2
TRIO	3
COMMD8	3
MTMR12	3
LARP4B	1
LARP4B	2
LARP4B	3
LARP4B	7
LARP4B	9
LARP4B	15
SMNDC1	3
SEPHS2	2
SEPHS2	3
SEPHS1	1
SEPHS1	2
SEPHS1	3
RABL2A	5
SSX2IP	1
SSX2IP	2
SSX2IP	3
SSX2IP	4
SSX2IP	8
SSX2IP	9
SSX2IP	15
CELSR1	3
RABL2B	5
ARID3B	3
ARID3B	5
RIT1	5
BBX	1
BBX	3
BBX	4
BBX	6
BBX	8
BBX	9
BBX	12
NEK6	3
SLMO2	1
SLMO2	2
SLMO2	3
SLMO2	4
SLMO2	6
SLMO2	8
SLMO2	9
SLMO2	12
SLMO2	15
ATXN2L	8
ATXN2L	1
ATXN2L	2
ATXN2L	3
NPTX2	3
SRP72	3
BUD13	3
BUD13	5
DLST	5
PPP1CA	3
PPP1CA	5
PPP1CA	14
C14orf126	3
C14orf126	5
TCP1	1
TCP1	2
TCP1	3
PPAT	3
DIDO1	1
DIDO1	3
TUB	2
TUB	3
TUB	12
LOXL1	3
SNRNP48	1
SNRNP48	2
SNRNP48	3
SNRNP48	7
SNRNP48	8
SNRNP48	9
SNRNP48	12
SNRNP48	15
KIAA1191	1
KIAA1191	2
KIAA1191	3
KIAA1191	4
KIAA1191	5
KIAA1191	8
SH3BGRL3	14
VMP1	3
MAD2L1	3
GTF3C5	14
KTN1	3
TCEB3	15
TCEB3	1
TCEB3	2
TCEB3	3
TCEB3	7
PRDX6	3
TCEB1	14
DENND4C	3
PRDX3	1
PRDX3	2
PRDX3	3
PRDX3	5
PRDX3	6
PRDX3	8
PRDX3	15
KLHL12	3
PRDX1	3
PRDX1	5
NFYC	3
NFYC	5
NFYB	3
NFYB	5
NFYB	14
NFYA	3
KLHL13	3
ZMAT5	5
ZMAT4	5
PITX2	3
SMARCA1	3
NR1D2	1
NR1D2	2
NR1D2	3
NR1D2	4
NR1D2	6
NR1D2	9
NR1D2	12
NR1D2	15
SMARCA5	3
BC111574	5
EXOSC6	5
NPTN	3
AMOT	3
TIPIN	3
PACRGL	3
RNF182	3
FYN	3
SGK196	3
CCDC165	3
ERO1LB	3
PDK2	5
TOR1A	2
TOR1A	3
TOR1A	5
TOR1B	3
IDE	3
RDH10	3
RDH10	5
CCT6A	1
CCT6A	2
CCT6A	3
CCT6A	6
CCT6A	8
CCT6A	9
TMED7-TICAM2	1
TMED7-TICAM2	2
TMED7-TICAM2	3
TMED7-TICAM2	9
CTSW	14
SNAPIN	3
ST3GAL2	3
CDC5L	3
RAC1	1
RAC1	2
RAC1	3
RAC1	6
RAC1	7
RAC1	8
RAC1	9
RUFY1	3
PAK1	14
TCF20	3
TCF20	12
TCF20	5
VCL	3
OSTC	3
VCP	1
VCP	2
VCP	3
VCP	8
VCP	10
VCP	12
OLA1	3
BC041964	3
MED23	3
NBPF10	5
CYTH1	3
VASP	5
PAPOLG	3
PBX2	5
PAPOLA	2
PAPOLA	3
UBAC2	3
TJAP1	3
TJAP1	5
LGMN	3
DPH3	3
SPAST	3
SLC16A1	1
SLC16A1	2
SLC16A1	3
SLC16A1	4
SLC16A1	6
SLC16A1	7
SLC16A1	8
SLC16A1	12
SLC16A1	15
NSUN2	1
NSUN2	2
NSUN2	3
NSUN2	7
NSUN2	9
NSUN2	12
SLC16A4	5
KIF2A	3
SEC61A1	1
SEC61A1	2
SEC61A1	3
SEC61A1	6
SEC61A1	9
OAT	1
OAT	2
OAT	3
OAT	5
OAT	7
OAT	12
OAT	15
DCAF7	1
DCAF7	2
DCAF7	3
DCAF7	6
DCAF7	12
DCAF7	15
ARHGAP35	1
ARHGAP35	2
ARHGAP35	3
ARHGAP35	7
CANT1	3
TARS	3
WIPF2	1
WIPF2	2
WIPF2	3
WIPF2	8
WIPF2	12
WIPF2	15
WIPF1	3
DCAF8	1
DCAF8	2
DCAF8	3
DCAF8	12
DCAF8	15
CHCHD8	3
LAMP2	3
ZFX	1
ZFX	2
ZFX	3
ZFX	4
ZFX	5
ZFX	6
ZFX	7
ZFX	9
ZFX	15
DYNLL1	3
PEX3	3
FAM108B1	3
CKB	1
CKB	2
CKB	3
CKB	5
CKB	6
CKB	8
CKB	9
ZFR	1
ZFR	2
ZFR	3
ZFR	4
ZFR	15
ERGIC2	3
CDR2L	5
ERGIC1	3
POLR3F	3
JOSD1	2
JOSD1	3
RBM4B	5
TM2D3	3
SLK	3
B3GAT3	14
TXNDC5	1
TXNDC5	2
TXNDC5	3
TXNDC5	6
PAM	3
TOPORS	3
CALM2	2
CALM2	3
CALM2	5
CALM3	1
CALM3	2
CALM3	3
CALM3	4
CALM3	6
CALM3	9
CALM3	12
CALM3	15
SPG21	3
SPG21	5
SPG20	1
SPG20	3
DNMT1	3
FAM46A	2
FAM46A	3
FAM46A	5
UPK1B	5
TAOK1	3
PSD3	1
PSD3	2
PSD3	3
PSD3	8
PSD3	9
PSD3	15
GMDS	3
DLGAP4	3
DLGAP4	5
CYP51A1	3
GLO1	1
GLO1	2
GLO1	3
GLO1	4
GLO1	5
GLO1	6
GLO1	8
GLO1	9
GLO1	12
GLO1	15
MBNL2	3
SIRT3	5
CUL1	3
CUL2	3
CUL3	3
FLCN	3
FLCN	5
ADCY7	3
TRIM28	3
OIP5	3
SLC25A3	1
SLC25A3	2
SLC25A3	3
SLC25A3	5
SLC25A3	6
SLC25A3	7
TRIM25	1
TRIM25	2
TRIM25	3
TRIM25	4
PRMT1	1
PRMT1	2
PRMT1	3
PRMT6	2
PRMT6	3
R3HDM1	3
CLCN5	3
SLC25A4	3
PER2	5
BRD9	3
BRD9	5
HMGCR	1
HMGCR	2
HMGCR	3
HMGCR	8
HMGCR	9
HMGCR	15
ILF2	3
BRD4	8
BRD4	1
BRD4	3
BRD4	5
BRD4	9
COIL	3
BRD1	1
BRD1	3
SLC15A4	2
SLC15A4	3
BRD3	2
BRD3	3
BRD3	5
DNAJA2	2
DNAJA2	3
DNAJA3	3
DNAJA1	3
ORMDL2	3
ZFAND6	3
PTPN13	3
VTA1	1
VTA1	2
VTA1	3
VTA1	6
VTA1	9
VTA1	15
PTPN11	1
PTPN11	2
PTPN11	3
PTPN11	6
PTPN11	7
PTPN11	9
PTPN11	12
KIF5C	3
LYRM1	3
ARCN1	3
KAT7	2
KAT7	3
MAN2A1	3
AP3S2	5
SETD1B	2
SETD1B	3
SETD1B	5
LYAR	3
TTC13	3
TTC19	3
MRPL24	3
MRPL24	14
AES	3
AES	5
SLBP	3
PNRC1	3
SEH1L	3
SEH1L	5
FAM48A	3
C4orf21	3
MMGT1	1
MMGT1	2
MMGT1	3
MMGT1	7
MMGT1	8
MMGT1	9
MMGT1	15
DNAJC24	3
GAPDH	8
GAPDH	1
GAPDH	2
GAPDH	3
HIF1A	1
HIF1A	2
HIF1A	3
HIF1A	7
HIF1A	9
HIF1A	15
SLC31A1	1
SLC31A1	2
SLC31A1	3
SLC31A1	5
SLC31A2	5
SLC31A2	14
SNORA81	3
CLDN1	3
IFNGR1	3
NPTX1	1
NPTX1	2
NPTX1	3
NPTX1	4
NPTX1	6
NPTX1	12
NPTX1	15
ARHGAP5	1
ARHGAP5	2
ARHGAP5	3
ARHGAP5	4
ARHGAP5	9
ARHGAP5	15
NDRG3	2
NDRG3	3
NDRG3	12
NDRG4	3
ACADM	3
AEN	8
AEN	1
AEN	2
AEN	3
AEN	7
SRSF5	3
PPM1F	2
PPM1F	3
PPM1F	12
SRSF7	1
SRSF7	2
SRSF7	3
SRSF7	4
SRSF7	6
SRSF7	8
SRSF6	1
SRSF6	2
SRSF6	3
SRSF6	4
SRSF6	5
SRSF6	6
SRSF6	8
SRSF6	9
SRSF6	15
SRSF1	1
SRSF1	2
SRSF1	3
SRSF1	4
SRSF1	6
SRSF1	7
SRSF1	8
SRSF1	9
SRSF1	12
SRSF1	15
PPM1B	1
PPM1B	2
PPM1B	3
PPM1B	5
PPM1A	1
PPM1A	2
PPM1A	3
PPM1A	5
PPM1A	7
PPM1A	8
PPM1A	9
PPM1A	15
SRSF2	2
SRSF2	3
SRSF2	12
PPM1L	3
SRSF9	3
SRSF8	3
USP42	3
RAPH1	15
RAPH1	1
RAPH1	2
RAPH1	3
RAPH1	7
DNAJB11	3
PPP6C	3
PPP6C	5
CDK2AP2	3
RNF138	1
RNF138	2
RNF138	3
RNF138	7
RNF138	9
RNF138	15
HOXA3	3
CHEK2	5
CDK2	3
CHEK1	3
CHEK1	5
CLNS1A	1
CLNS1A	2
CLNS1A	3
CLNS1A	12
CLNS1A	7
SMAP1	3
SLA	14
TSHZ1	3
HSPA4L	3
CHML	1
CHML	2
CHML	3
CHML	4
CHML	8
CHML	9
PDIA4	3
PDIA4	5
PTPN9	3
MT1X	5
TIPARP	3
MRPL3	3
MRPL3	5
ZNF587	5
MRPL1	14
BTG2	3
AHCYL1	3
SCRN1	15
SCRN1	1
SCRN1	2
SCRN1	3
SCRN1	9
PAXIP1	3
RG9MTD2	3
RG9MTD2	5
PTPN6	14
ST7-AS1	5
ZNF611	5
ZNF613	5
GINS1	1
GINS1	2
GINS1	3
GINS1	5
GINS1	6
GINS1	8
GINS1	12
GINS1	15
ZNF614	8
ZNF614	1
ZNF614	2
ZNF614	3
HOXC10	3
ACAD8	3
ACAD8	5
ACAD8	14
AHCYL2	3
PDIA3	3
CAMKK2	3
BGLAP	14
LRCH2	3
EIF4EBP2	1
EIF4EBP2	2
EIF4EBP2	3
EIF4EBP2	4
EIF4EBP2	5
EIF4EBP2	6
EIF4EBP2	7
EIF4EBP2	12
C10orf46	1
C10orf46	2
C10orf46	3
C10orf46	4
C10orf46	5
C10orf46	6
C10orf46	8
C10orf46	9
C10orf46	12
EPG5	3
BAG2	2
BAG2	3
BAG3	1
BAG3	2
BAG3	3
BAG3	15
BAG4	3
BAG4	5
BAG5	1
BAG5	2
BAG5	3
BAG5	7
PDE6D	14
SH2D1A	5
MYO1B	3
MSRB3	1
MSRB3	2
MSRB3	3
EIF1AY	5
KCNJ16	5
CHMP3	3
VDAC2	3
VDAC1	3
KIAA0391	3
CHMP7	1
CHMP7	2
CHMP7	3
NEK9	3
CHMP5	3
EIF1AD	3
PGBD5	3
ATXN1L	1
ATXN1L	2
ATXN1L	3
ATXN1L	6
ATXN1L	15
SNAP25	5
DHX57	3
SDCCAG3	3
BC030761	5
UTP11L	2
UTP11L	3
UTP11L	5
PSMA2	3
ARPP19	1
ARPP19	2
ARPP19	3
ARPP19	4
ARPP19	6
ARPP19	7
ARPP19	9
ARPP19	15
PPBP	5
PSMA1	3
PSMA1	5
PSMA7	8
PSMA7	1
PSMA7	2
PSMA7	3
PSMA4	3
SF3B4	3
FAM160B1	3
TMEM209	3
VPRBP	3
MSH2	1
MSH2	3
SLC6A15	3
CAPN2	3
FBXO45	15
FBXO45	1
FBXO45	2
FBXO45	3
FBXO45	9
SRC	3
SRC	5
FBXO46	2
FBXO46	3
FBXO46	5
SRF	1
SRF	2
SRF	3
SRF	8
SRF	12
SRF	15
SAP18	14
FAM214A	3
FAM214B	5
EVI5	3
EIF2C1	1
EIF2C1	2
EIF2C1	3
EIF2C1	5
EIF2C1	7
EIF2C1	8
EIF2C1	9
EIF2C1	12
WISP1	5
EIF2C2	1
EIF2C2	2
EIF2C2	3
EIF2C2	5
EIF2C2	9
SRR	3
PRKRIR	5
USF1	5
USF1	14
SNRPB2	3
AX747565	3
AX747565	5
CAGE1	5
AK127443	8
AK127443	1
AK127443	2
AK127443	3
AK127443	15
CS	2
CS	3
DOK4	5
LGALS7	14
RMND5A	1
RMND5A	2
RMND5A	3
RMND5A	4
RMND5A	6
RMND5A	8
RMND5A	12
RMND5A	15
FSCN1	3
MRPS17	5
NUP50	1
NUP50	2
NUP50	3
NUP50	4
NUP50	15
TRAFD1	1
TRAFD1	3
TRAFD1	12
MYL12B	3
AKIRIN1	1
AKIRIN1	2
AKIRIN1	3
AKIRIN1	4
AKIRIN1	6
AKIRIN1	8
AKIRIN1	9
AKIRIN1	15
G2E3	2
G2E3	3
G2E3	12
EIF2AK1	3
EIF2AK2	3
TDG	3
EIF2AK4	3
ADCY9	3
TAPBP	3
TAPBP	5
TAPBP	14
SH3D19	3
AGPAT5	3
MRPS14	3
AGPAT3	5
AGPAT2	14
WAPAL	1
WAPAL	2
WAPAL	3
WAPAL	5
WAPAL	7
WAPAL	9
WAPAL	15
FAM136A	1
FAM136A	2
FAM136A	3
FAM136A	9
KIAA1217	5
TRNT1	3
ASAP1	3
ASAP2	3
MYO10	3
OCRL	3
TMPO	1
TMPO	2
TMPO	3
TMPO	4
TMPO	6
TMPO	7
TMPO	8
TMPO	9
TMPO	15
CAMK1D	3
CRIPAK	5
PSMD11	5
XIST	5
AK094990	3
PNPT1	3
SUZ12P	5
PEX19	3
KIAA1522	3
TOP1	3
TOP1	5
KIAA1033	3
FMR1	8
FMR1	1
FMR1	3
FMR1	9
LOX	3
LPGAT1	1
LPGAT1	2
LPGAT1	3
LPGAT1	6
LPGAT1	7
LPGAT1	8
LPGAT1	15
ANGEL2	1
ANGEL2	2
ANGEL2	3
ANGEL2	4
ANGEL2	7
ANGEL2	8
ALDH1A2	3
PEX16	14
CDC37L1	3
TIMM17A	1
TIMM17A	2
TIMM17A	3
TIMM17A	4
TIMM17A	6
PRICKLE4	3
TFRC	1
TFRC	2
TFRC	3
TFRC	4
TFRC	8
TFRC	9
TFRC	12
SIK1	3
PCYOX1	3
NAP1L1	1
NAP1L1	2
NAP1L1	3
NAP1L1	5
NAP1L1	6
NAP1L1	7
CALCOCO2	3
CALCOCO2	5
SPAG9	3
NAP1L4	3
PARD6B	3
PARD6B	5
RPL23	2
RPL23	3
RPL22	3
TGOLN2	1
TGOLN2	2
TGOLN2	3
TGOLN2	4
TGOLN2	6
TGOLN2	8
TGOLN2	9
TGOLN2	15
PRRC2C	3
GLT25D1	3
LPCAT2	3
LPCAT3	2
LPCAT3	3
CRISPLD2	5
ATG5	3
EYA4	3
PLAG1	3
COG1	3
MID1IP1	3
PEAK1	1
PEAK1	2
PEAK1	3
PEAK1	12
PEAK1	15
SETD8	5
PIGK	3
PIGM	3
TMEM194A	1
TMEM194A	2
TMEM194A	3
TMEM194A	4
TMEM194A	8
TMEM194A	9
TMEM194A	15
PIGS	3
KIAA0494	1
KIAA0494	2
KIAA0494	3
KIAA0494	4
KIAA0494	6
KIAA0494	7
KIAA0494	8
KIAA0494	9
PIGW	3
PIGX	3
PIGY	1
PIGY	2
PIGY	3
PIGY	4
PIGY	6
PIGY	15
KIAA1143	5
KIAA1147	1
KIAA1147	2
KIAA1147	3
KIAA1147	9
KIAA1147	12
KIAA1147	15
TAX1BP1	3
SNAPC3	3
ANKLE2	1
ANKLE2	2
ANKLE2	3
ANKLE2	6
ANKLE2	15
[truncated: 9,187 more rows]
