# Supplementary material for: PTRcombiner: mining combinatorial regulation of gene expression from post-transcriptional interaction maps
Source: BMC Genomics. 2014 Apr 23;15:304. doi: 10.1186/1471-2164-15-304 (PMC4234518; doi:10.1186/1471-2164-15-304)
Supplement: Additional file 2 — A zip archive containing the outputs of the mining module of PTR comb iner at different combinations of k and τ , including recurrent trans-factors. [file 1471-2164-15-304-S2.zip › recurrent/all_results/k15_t0.450000/gene-cluster.txt]

geneSymbol	cluster
UBE2Q1	2
UBE2Q1	4
FGFR1OP2	2
FGFR1OP2	4
AGK	4
AP3S1	4
AP3S1	5
NCBP2	1
NCBP2	2
NCBP2	3
NCBP2	4
NCBP2	5
NCBP2	9
NCBP2	11
NCBP2	15
HSPA4	2
HSPA4	4
NIPA2	1
NIPA2	2
NIPA2	4
NIPA2	6
HSPA9	2
HSPA9	4
HIST1H4H	1
HIST1H4H	2
HIST1H4H	4
HIST1H4H	6
HIST1H4H	8
HIST1H4H	9
SSFA2	1
SSFA2	2
SSFA2	3
SSFA2	4
SSFA2	8
SSFA2	9
SSFA2	11
SSFA2	15
CS	2
CS	4
CS	7
B2M	4
AGL	4
LIFR	1
LIFR	2
LIFR	4
LIFR	7
LIFR	11
LIFR	15
FAM76B	4
PDCD10	4
RNF10	5
ATPIF1	4
SQLE	2
SQLE	4
SLC50A1	5
ALDH6A1	5
KIAA0907	1
KIAA0907	2
KIAA0907	3
KIAA0907	4
KIAA0907	6
KIAA0907	7
KIAA0907	11
PPP3R1	2
PPP3R1	4
GPR180	2
GPR180	4
PPP4C	2
PPP4C	4
PPP4C	5
RNF13	4
RNF13	5
PRNP	1
PRNP	2
PRNP	3
PRNP	4
PRNP	11
PRNP	15
NID1	4
ZNF704	1
ZNF704	2
ZNF704	4
ZNF704	8
ZNF704	9
ZNF704	11
RNF114	1
RNF114	2
RNF114	3
RNF114	4
RNF114	6
RNF114	7
RNF114	9
RNF114	15
C11orf58	4
SPTLC2	1
SPTLC2	2
SPTLC2	4
SPTLC2	6
SPTLC2	9
SPTLC2	10
SPTLC2	15
ZC3H14	4
TMEM59	4
ZC3H18	2
ZC3H18	4
ABCD3	4
KDM2B	2
KDM2B	4
COPG2	5
ABCD4	5
IRX3	4
DHX9	2
DHX9	4
DIMT1	2
DIMT1	4
RBBP8	4
TCOF1	4
SP1	1
SP1	2
SP1	3
SP1	4
SP1	6
SP1	9
SP1	10
SP1	11
SP1	15
SP3	1
SP3	3
SP3	4
SP3	6
SP3	8
SP3	10
SP3	15
PPP2R2A	1
PPP2R2A	2
PPP2R2A	11
PPP2R2A	4
PPP2R2A	6
CRB2	5
SPPL3	1
SPPL3	2
SPPL3	11
SPPL3	4
GOLIM4	4
AK127087	8
AK127087	1
AK127087	2
AK127087	4
USP48	4
OPA3	4
OPA1	1
OPA1	2
OPA1	11
OPA1	4
OPA1	9
AKIRIN2	4
TRAPPC8	8
TRAPPC8	1
TRAPPC8	4
TRAPPC8	9
MYL12A	4
SNN	4
MAX	4
MAX	5
PARP14	2
PARP14	4
G2E3	2
G2E3	4
G2E3	10
G2E3	7
ERI2	1
ERI2	2
ERI2	11
ERI2	4
KTI12	5
MTMR10	4
ANP32E	4
HMGN1	4
MAF	4
SPPL2A	4
CTBP1	1
CTBP1	2
CTBP1	4
CTBP1	5
CTBP1	7
NSL1	2
NSL1	4
NSL1	10
ITPK1	5
KIAA0240	5
CLIP4	5
ATP2A2	1
ATP2A2	3
ATP2A2	4
ATP2A2	6
ATP2A2	7
ATP2A2	8
ATP2A2	9
ATP2A2	10
ATP2A2	15
ALDH3A2	2
ALDH3A2	4
PNISR	4
ITGA6	4
C15orf44	2
C15orf44	4
GTF3C1	4
GTF3C1	5
MGST1	4
DENND4A	4
DENND4B	4
GTF3C4	1
GTF3C4	2
GTF3C4	3
GTF3C4	4
GTF3C4	6
GTF3C4	10
GTF3C4	11
GTF3C4	15
IQSEC1	4
SWAP70	1
SWAP70	2
SWAP70	4
SWAP70	5
SWAP70	9
SWAP70	11
PHLDA1	4
CYP2U1	2
CYP2U1	4
PHLDA2	4
XPO1	1
XPO1	2
XPO1	3
XPO1	4
XPO1	7
XPO1	8
XPO1	9
XPO1	10
XPO1	11
XPO1	15
TAPBP	4
TAPBP	5
CSDE1	1
CSDE1	2
CSDE1	3
CSDE1	4
CSDE1	6
CSDE1	7
CSDE1	8
CSDE1	9
CSDE1	10
CSDE1	11
CSDE1	15
XPO7	2
XPO7	4
XPO7	10
SEMA4D	5
BACH1	1
BACH1	2
BACH1	3
BACH1	4
BACH1	6
BACH1	11
BACH1	15
FBXL12	4
TIPRL	2
TIPRL	4
WSB1	2
WSB1	4
PSMG2	4
TTL	1
TTL	2
TTL	4
TTL	7
TTL	9
TTL	10
TTL	11
FAM169A	1
FAM169A	2
FAM169A	11
FAM169A	4
FAM169A	9
FAM116A	1
FAM116A	2
FAM116A	11
FAM116A	4
FAM123B	5
BRMS1L	4
WAPAL	1
WAPAL	2
WAPAL	4
WAPAL	5
WAPAL	7
WAPAL	9
WAPAL	11
PRSS53	4
DNASE1L1	5
MPV17	4
COG2	4
LIN28B	1
LIN28B	2
LIN28B	3
LIN28B	4
LIN28B	6
LIN28B	8
LIN28B	9
LIN28B	10
LIN28B	11
LIN28B	15
ZFP161	4
GATAD2B	5
COL4A2	4
LMAN2	4
RBM12B	4
GART	2
GART	4
CD83	4
ANAPC5	2
ANAPC5	4
SLC35D1	4
ANAPC7	4
ZEB2	4
ZEB2	5
NOC4L	5
RPS6KA3	1
RPS6KA3	2
RPS6KA3	4
RPS6KA3	8
RPS6KA3	9
RPS6KA3	11
RPS6KA5	4
PISD	4
PPIC	4
PPIC	5
MTFR1	4
NOG	5
ATAD1	2
ATAD1	4
PSMD10	4
ITGAV	4
PPTC7	1
PPTC7	2
PPTC7	3
PPTC7	4
PPTC7	6
PPTC7	7
PPTC7	10
PPTC7	11
PPTC7	15
ZNF703	4
FRAT2	5
GIT1	4
GIT1	5
GIT2	4
SERBP1	1
SERBP1	2
SERBP1	3
SERBP1	4
SERBP1	6
SERBP1	8
SERBP1	9
SERBP1	10
SERBP1	11
SERBP1	15
MINPP1	2
MINPP1	4
FAM134C	1
FAM134C	2
FAM134C	4
FAM134C	10
FAM134B	4
FOXC1	1
FOXC1	2
FOXC1	3
FOXC1	4
FOXC1	6
FOXC1	11
GANAB	2
GANAB	4
GANAB	10
NUP133	4
SESN3	2
SESN3	4
SESN3	5
SMAD4	1
SMAD4	3
SMAD4	4
SMAD4	6
SMAD4	7
SMAD4	10
SMAD4	15
SMAD5	2
SMAD5	4
SMAD6	4
SMAD7	4
SMAD7	5
GOLPH3L	1
GOLPH3L	2
GOLPH3L	4
GOLPH3L	6
GOLPH3L	7
GOLPH3L	11
SMAD1	4
SMAD2	1
SMAD2	2
SMAD2	4
SMAD2	5
SMAD2	6
SMAD2	7
SMAD2	15
SMAD3	2
SMAD3	4
SHROOM3	2
SHROOM3	4
MKI67IP	4
PCBD2	5
AMMECR1L	1
AMMECR1L	2
AMMECR1L	4
AMMECR1L	5
AMMECR1L	9
AMMECR1L	11
NDUFAF3	4
SNTB2	1
SNTB2	2
SNTB2	4
SNTB2	5
SNTB2	7
SNTB2	10
SNTB2	11
SNTB2	15
IGF2R	4
CTH	4
MDN1	4
UBAP2L	4
UBAP2L	5
EXOSC10	4
CDKAL1	5
C15orf41	4
PELI2	1
PELI2	2
PELI2	4
PELI2	7
PELI2	8
PELI2	11
ARF3	1
ARF3	2
ARF3	4
ARF3	5
ARF3	6
ARF3	8
ARF3	9
ARF3	10
KRT15	5
ARF1	5
SLC36A4	4
ZC3H13	2
ZC3H13	4
ZC3H13	5
ARF5	5
MRFAP1	1
MRFAP1	2
MRFAP1	4
MRFAP1	6
MRFAP1	8
MRFAP1	9
MRFAP1	11
ELP4	4
GNAO1	5
ZC3H15	4
AP3D1	2
AP3D1	4
AP3D1	10
GALNT3	4
AIG1	4
ZSWIM1	5
DBNDD2	4
FUT11	5
GLTP	4
ENOPH1	4
MYLK2	5
TCEA1	4
COX4I1	5
NOL9	5
PRKAR1A	1
PRKAR1A	2
PRKAR1A	4
PRKAR1A	7
PRKAR1A	9
PRKAR1A	11
SAR1A	1
SAR1A	2
SAR1A	3
SAR1A	4
SAR1A	5
SAR1A	6
SAR1A	8
SAR1B	4
LDHAL6A	5
SRPK1	2
SRPK1	4
SRPK1	10
SRPK1	7
MOB4	4
SRPK2	2
SRPK2	4
CCDC50	4
RAB11FIP1	1
RAB11FIP1	4
RAB11FIP4	8
RAB11FIP4	1
RAB11FIP4	10
RAB11FIP4	4
CCDC117	1
CCDC117	2
CCDC117	3
CCDC117	4
CCDC117	6
CCDC117	8
CCDC117	9
CCDC117	10
CCDC117	11
CCDC117	15
CCDC115	4
CCDC115	5
DCAKD	4
DCAKD	5
ADARB1	2
ADARB1	4
ADARB1	10
SENP1	2
SENP1	4
C14orf1	4
C14orf1	5
RAB7A	4
MGRN1	5
CDC40	4
CRTAP	2
CRTAP	4
CRTAP	10
DFFB	4
DFFB	5
IPO11	1
IPO11	2
IPO11	4
IPO11	7
ARHGEF11	2
ARHGEF11	10
ARHGEF11	4
ARHGEF11	5
HMGB3	1
HMGB3	2
HMGB3	11
HMGB3	4
HMGB3	6
CPEB4	1
CPEB4	2
CPEB4	3
CPEB4	4
CPEB4	5
CPEB4	7
CPEB4	11
CPEB4	15
HMGB1	4
HMGB1	5
CPEB3	5
NIP7	4
RAB2B	4
RAB2B	5
ARL15	4
PDDC1	5
FAM98A	4
SERP1	4
LARP6	5
IFT80	4
IFT81	4
WDR45L	1
WDR45L	2
WDR45L	4
WDR45L	6
WDR45L	7
UBTF	1
UBTF	2
UBTF	4
UBTF	6
UBTF	7
UBTF	8
UBTF	11
PCDH10	5
MIEN1	4
LINC00272	5
CLIP1	2
CLIP1	4
ITGB1	5
CDCA7	1
CDCA7	2
CDCA7	3
CDCA7	4
CDCA7	8
CDCA7	11
ETNK1	2
ETNK1	4
ETNK1	10
CDCA5	1
CDCA5	2
CDCA5	4
CDCA5	6
CDCA5	8
CDCA5	10
HOMER1	2
HOMER1	4
CDCA8	4
UTS2	5
EIF1B	4
MCM10	8
MCM10	1
MCM10	2
MCM10	4
FAM108C1	1
FAM108C1	2
FAM108C1	11
FAM108C1	4
UXS1	4
CD44	4
NOLC1	1
NOLC1	2
NOLC1	3
NOLC1	4
NOLC1	6
NOLC1	7
NOLC1	8
NOLC1	9
NOLC1	10
NOLC1	11
NOLC1	15
CD46	1
CD46	2
CD46	11
CD46	4
CD46	7
CA13	5
CA12	4
LINC00094	2
LINC00094	4
ZNF644	4
FXN	4
FGFR1OP	4
VMA21	1
VMA21	2
VMA21	3
VMA21	4
VMA21	7
VMA21	8
VMA21	9
VMA21	11
VMA21	15
PCDHGA12	5
CLK2	5
SASH1	2
SASH1	4
RAB21	1
RAB21	2
RAB21	3
RAB21	4
RAB21	5
RAB21	11
RAB21	15
EIF4E3	4
EIF4E3	5
NIPAL3	1
NIPAL3	2
NIPAL3	4
NIPAL3	10
TBL1X	2
TBL1X	4
TBL1X	5
THAP5	1
THAP5	4
CFH	5
GPT2	2
GPT2	4
RAB28	4
ANKFY1	2
ANKFY1	4
CALU	1
CALU	2
CALU	3
CALU	4
CALU	6
CALU	7
CALU	8
CALU	9
CALU	11
CALU	15
CYB5B	4
MTF1	5
FAR1	1
FAR1	2
FAR1	3
FAR1	4
FAR1	6
FAR1	7
FAR1	10
FAR1	11
FAR1	15
RALA	4
C14orf135	2
C14orf135	4
ATP6V0E1	4
WDR75	4
EWSR1	2
EWSR1	4
EWSR1	10
HDAC1	4
RPN2	4
AK125818	2
AK125818	4
NUF2	4
SPRED2	4
SLC48A1	4
BRK1	4
SFMBT1	4
RPN1	5
CDC42EP3	4
CECR7	5
RCBTB1	1
RCBTB1	2
RCBTB1	4
RCBTB1	10
HDAC5	4
MLLT3	4
MLLT3	5
PRPF4	4
MAPKAP1	8
MAPKAP1	1
MAPKAP1	2
MAPKAP1	4
MAPKAP1	10
ASB1	1
ASB1	2
ASB1	4
ASB1	10
ASB6	4
ASB6	5
ASB7	2
ASB7	4
ASB7	5
ASB8	4
PLEKHH3	10
PLEKHH3	4
RELT	4
KDM6B	4
ZFHX4	2
ZFHX4	4
C5orf44	4
C5orf45	4
RELA	2
RELA	4
HDGF	1
HDGF	2
HDGF	3
HDGF	4
HDGF	6
HDGF	7
HDGF	8
HDGF	10
C2orf56	4
HMG20A	2
HMG20A	4
HMG20A	5
HMG20A	7
PIP4K2C	4
C5orf43	2
C5orf43	4
AAGAB	1
AAGAB	10
AAGAB	4
AAGAB	6
MRPL32	4
MRPL33	4
MRPL30	4
DPY30	4
LPCAT1	2
LPCAT1	4
UBE2R2	8
UBE2R2	1
UBE2R2	2
UBE2R2	11
UBE2R2	4
CHP	4
FAM69A	4
PPP2R5A	4
ZFHX3	4
ARRDC3	1
ARRDC3	4
ARRDC3	7
SH3BGRL	4
KHNYN	1
KHNYN	2
KHNYN	4
KHNYN	6
KHNYN	8
KHNYN	10
THOC1	4
PDE8A	4
FBXO30	4
AX748119	4
SYPL1	1
SYPL1	2
SYPL1	11
SYPL1	4
RAB27A	4
C9orf30-TMEFF1	4
C9orf30-TMEFF1	5
SH3BP5	4
RFX5	2
RFX5	4
APP	10
APP	4
APP	7
RFX7	4
NRXN3	4
STXBP3	4
NRXN1	5
ELK3	4
NUP107	4
ELK1	1
ELK1	10
ELK1	4
ELK1	7
CXADR	4
TMEM48	2
TMEM48	4
PAK4	2
PAK4	4
PAK4	5
APC	2
APC	4
ABCE1	1
ABCE1	2
ABCE1	4
ABCE1	6
ABCE1	7
ABCE1	9
DBT	2
DBT	4
DBT	10
TMEM43	2
TMEM43	4
KIF11	4
FAM122A	4
FAM122B	1
FAM122B	2
FAM122B	4
FAM122B	6
FAM122B	7
FAM122B	9
FAM122B	15
FOXP1	4
FOXP1	5
MSL1	1
MSL1	2
MSL1	4
MSL1	8
MSL1	11
MSL1	15
FOXP4	4
ATG7	4
COPS2	4
PARP12	4
CBX8	4
KHDRBS1	1
KHDRBS1	4
KHDRBS1	6
KHDRBS1	7
KHDRBS1	8
KHDRBS1	9
KHDRBS1	10
SERINC3	1
SERINC3	2
SERINC3	11
SERINC3	4
RBPMS	5
YTHDF3	2
YTHDF3	4
YTHDF1	1
YTHDF1	2
YTHDF1	11
YTHDF1	4
YTHDF1	7
MED1	1
MED1	2
MED1	4
MED1	7
MED1	8
MED1	9
MED1	10
MED1	11
MED4	4
CBX6	5
CEP97	2
CEP97	4
C17orf65	5
SUB1	1
SUB1	2
SUB1	3
SUB1	4
SUB1	6
SUB1	7
SUB1	8
SUB1	9
SUB1	11
SUB1	15
ZNF609	1
ZNF609	2
ZNF609	4
ZNF609	8
ZNF609	9
ZNF609	11
VEZF1	4
NLK	4
CCDC90B	4
FDFT1	8
FDFT1	1
FDFT1	2
FDFT1	11
FDFT1	4
FAM135A	4
KIF14	4
NLN	4
GCA	4
TCF4	5
DPYSL2	1
DPYSL2	2
DPYSL2	4
DPYSL2	9
DPYSL3	4
TCF3	2
TCF3	4
DLD	1
DLD	2
DLD	3
DLD	4
DLD	6
DLD	7
DLD	9
DLD	11
BVES	4
ARID2	4
NUDT3	1
NUDT3	2
NUDT3	3
NUDT3	4
NUDT3	5
NUDT3	6
NUDT3	11
SF3B14	4
SEPN1	2
SEPN1	4
SEPN1	10
PVR	2
PVR	4
PVR	10
IGFBP5	2
IGFBP5	4
IGFBP5	10
LARS	2
LARS	4
GJA1	4
ZSWIM6	4
ACTR10	4
C15orf23	4
ADAMTS1	10
ADAMTS1	4
PPP5C	5
SLFN5	4
SLFN5	5
DHX40	4
STK38L	1
STK38L	2
STK38L	11
STK38L	4
STK38L	9
MEF2C	4
PFN1	2
PFN1	4
PFN1	5
PFN1	7
MEF2A	1
MEF2A	2
MEF2A	11
MEF2A	4
LOC283888	5
ZNF770	1
ZNF770	2
ZNF770	3
ZNF770	4
ZNF770	6
ZNF770	7
ZNF770	8
ZNF770	10
ZNF770	11
ZNF770	15
RSL24D1	4
KDM3B	1
KDM3B	2
KDM3B	4
KDM3B	6
KDM3B	7
KDM3B	11
COX11	1
COX11	2
COX11	4
COX11	6
COX11	7
COX11	8
COX11	9
COX11	10
COX11	11
TMEM218	4
FBXL20	4
COX15	1
COX15	2
COX15	3
COX15	4
COX15	6
COX15	9
COX15	11
COX16	4
NIF3L1	4
NIF3L1	5
NUTF2	4
NUTF2	5
TSG101	4
NOC2L	2
NOC2L	4
FAM168B	1
FAM168B	2
FAM168B	3
FAM168B	4
FAM168B	6
FAM168B	9
FAM168B	10
FAM168B	11
FAM168B	15
ANKRD13C	1
ANKRD13C	4
ANKRD13C	6
PRKAA1	4
KIAA1468	4
KIAA1467	4
KIAA1467	5
WASF1	4
ZUFSP	4
EIF2B1	4
PRKAR2B	4
SETD2	4
PPA1	2
PPA1	4
CHMP1B	4
CHMP1B	5
C20orf30	4
MLF1	4
RMP	1
RMP	4
MLF2	2
MLF2	4
MLF2	5
NUP62	1
NUP62	2
NUP62	4
NUP62	10
NUP62	6
RASGRP4	5
TMEM14A	4
RAB18	4
MECOM	4
ALCAM	4
NBPF14	5
TPM4	2
TPM4	4
TPM4	7
RPS6KB1	2
RPS6KB1	4
TPM1	5
ETF1	1
ETF1	2
ETF1	3
ETF1	4
ETF1	6
ETF1	7
ETF1	9
ETF1	10
ETF1	15
NDFIP2	1
NDFIP2	2
NDFIP2	3
NDFIP2	4
NDFIP2	7
NDFIP2	8
NDFIP2	9
NDFIP2	11
CCPG1	4
UTP15	2
UTP15	4
UTP15	5
LSM14B	4
GPSM2	4
FBXW2	1
FBXW2	2
FBXW2	3
FBXW2	4
FBXW2	6
FBXW2	8
FBXW2	9
FBXW2	10
FBXW2	11
FBXW2	15
CEPT1	4
CEPT1	5
KIAA1267	1
KIAA1267	2
KIAA1267	4
KIAA1267	5
KIAA1267	10
KIAA1267	11
FBXW7	5
TGFBR3	1
TGFBR3	2
TGFBR3	4
PHACTR4	2
PHACTR4	4
PHACTR4	5
TGFBR1	1
TGFBR1	2
TGFBR1	3
TGFBR1	4
TGFBR1	5
TGFBR1	7
TGFBR1	8
TGFBR1	15
COMMD8	4
MTMR12	2
MTMR12	4
LARP4B	1
LARP4B	2
LARP4B	4
LARP4B	7
LARP4B	9
LARP4B	11
SMNDC1	4
SEPHS2	2
SEPHS2	4
SEPHS1	1
SEPHS1	2
SEPHS1	4
RABL2A	5
SSX2IP	1
SSX2IP	2
SSX2IP	3
SSX2IP	4
SSX2IP	8
SSX2IP	9
SSX2IP	11
SSX2IP	15
CELSR1	2
CELSR1	4
RABL2B	5
ARID3B	4
ARID3B	5
RIT1	5
BBX	1
BBX	3
BBX	4
BBX	6
BBX	8
BBX	9
BBX	10
BBX	15
NEK6	4
SLMO2	1
SLMO2	2
SLMO2	3
SLMO2	4
SLMO2	6
SLMO2	8
SLMO2	9
SLMO2	10
SLMO2	11
SLMO2	15
ATXN2L	8
ATXN2L	1
ATXN2L	2
ATXN2L	4
ATXN2L	6
NPTX2	4
TJP1	2
TJP1	4
BUD13	4
BUD13	5
DLST	5
PPP1CA	4
PPP1CA	5
C14orf126	4
C14orf126	5
DCTN5	1
DCTN5	2
DCTN5	4
DCTN5	6
DCTN5	8
DCTN5	9
TCP1	1
TCP1	2
TCP1	4
TCP1	6
PPAT	4
DIDO1	1
DIDO1	4
FAM117B	2
FAM117B	4
LOXL1	4
SNRNP48	1
SNRNP48	2
SNRNP48	4
SNRNP48	7
SNRNP48	8
SNRNP48	9
SNRNP48	10
SNRNP48	11
KIAA1191	1
KIAA1191	2
KIAA1191	3
KIAA1191	4
KIAA1191	5
KIAA1191	8
KIAA1191	15
VMP1	4
MAD2L1	4
KTN1	4
TCEB3	1
TCEB3	2
TCEB3	11
TCEB3	4
TCEB3	7
PRDX6	4
DENND4C	4
PRDX3	1
PRDX3	2
PRDX3	4
PRDX3	5
PRDX3	6
PRDX3	8
PRDX3	11
ACVR2B	1
ACVR2B	2
ACVR2B	4
ACVR2B	8
ACVR2B	9
ACVR2B	10
ACVR2B	11
PRDX1	4
PRDX1	5
NFYC	4
NFYC	5
NFYB	4
NFYB	5
NFYA	2
NFYA	4
KLHL13	4
ZMAT5	5
ZMAT4	5
PITX2	4
SMARCA1	4
NR1D2	1
NR1D2	2
NR1D2	3
NR1D2	4
NR1D2	6
NR1D2	9
NR1D2	10
NR1D2	11
NR1D2	15
SMARCA5	2
SMARCA5	4
BC111574	5
EXOSC6	5
NPTN	4
AMOT	10
AMOT	4
TIPIN	4
PACRGL	4
RNF182	4
FYN	2
FYN	4
SGK196	4
CCDC165	4
ERO1LB	4
PDK2	5
TOR1A	2
TOR1A	4
TOR1A	5
TOR1B	2
TOR1B	4
IDE	4
KANK2	4
CCT6A	1
CCT6A	2
CCT6A	4
CCT6A	6
CCT6A	8
CCT6A	9
TMED7-TICAM2	1
TMED7-TICAM2	2
TMED7-TICAM2	4
TMED7-TICAM2	6
TMED7-TICAM2	9
TMED7-TICAM2	11
SNAPIN	4
ST3GAL2	2
ST3GAL2	4
CDC5L	2
CDC5L	4
RAC1	1
RAC1	2
RAC1	4
RAC1	6
RAC1	7
RAC1	8
RAC1	9
RUFY1	4
TCF20	10
TCF20	4
TCF20	5
VCL	2
VCL	4
OSTC	4
VCP	1
VCP	2
VCP	4
VCP	6
VCP	8
VCP	10
VCP	13
OLA1	4
BC041964	4
MED23	4
NBPF10	5
CYTH1	10
CYTH1	4
VASP	5
PAPOLG	4
PBX2	5
PAPOLA	2
PAPOLA	4
UBAC2	2
UBAC2	4
TJAP1	2
TJAP1	4
TJAP1	5
LGMN	4
DPH3	2
DPH3	4
SPAST	2
SPAST	4
SLC16A1	1
SLC16A1	2
SLC16A1	3
SLC16A1	4
SLC16A1	6
SLC16A1	7
SLC16A1	8
SLC16A1	10
SLC16A1	11
NSUN2	1
NSUN2	2
NSUN2	4
NSUN2	7
NSUN2	9
NSUN2	10
NSUN2	11
SLC16A4	5
KIF2A	4
SEC61A1	1
SEC61A1	2
SEC61A1	4
SEC61A1	6
SEC61A1	9
OAT	1
OAT	2
OAT	4
OAT	5
OAT	7
OAT	10
OAT	11
DCAF7	1
DCAF7	2
DCAF7	4
DCAF7	6
DCAF7	10
DCAF7	11
ARHGAP35	1
ARHGAP35	2
ARHGAP35	4
ARHGAP35	7
CANT1	4
TARS	4
WIPF2	1
WIPF2	2
WIPF2	4
WIPF2	8
WIPF2	10
WIPF2	11
WIPF1	4
DCAF8	1
DCAF8	2
DCAF8	11
DCAF8	4
DCAF8	10
CHCHD8	4
LAMP2	4
ZFX	1
ZFX	2
ZFX	3
ZFX	4
ZFX	5
ZFX	6
ZFX	7
ZFX	9
ZFX	11
ZFX	15
DYNLL1	4
PEX3	4
FAM108B1	4
CKB	1
CKB	2
CKB	4
CKB	5
CKB	6
CKB	8
CKB	9
ZFR	1
ZFR	2
ZFR	3
ZFR	4
ZFR	11
ZFR	15
ERGIC2	2
ERGIC2	4
CDR2L	5
ERGIC1	4
POLR3F	2
POLR3F	4
JOSD1	2
JOSD1	4
JOSD1	7
RBM4B	5
TM2D3	4
SLK	2
SLK	4
TXNDC5	1
TXNDC5	2
TXNDC5	4
TXNDC5	6
PAM	4
TOPORS	4
CALM2	2
CALM2	4
CALM2	5
CALM2	7
CALM3	1
CALM3	2
CALM3	3
CALM3	4
CALM3	6
CALM3	9
CALM3	10
CALM3	11
SPG21	4
SPG21	5
SPG20	1
SPG20	4
DNMT1	2
DNMT1	4
FAM46A	2
FAM46A	4
FAM46A	5
UPK1B	5
TAOK1	4
PSD3	1
PSD3	2
PSD3	4
PSD3	8
PSD3	9
PSD3	11
GMDS	4
DLGAP4	4
DLGAP4	5
CYP51A1	4
GLO1	1
GLO1	2
GLO1	3
GLO1	4
GLO1	5
GLO1	6
GLO1	8
GLO1	9
GLO1	10
GLO1	11
MBNL2	4
SIRT3	5
CUL1	2
CUL1	4
CUL2	4
CUL3	2
CUL3	4
FLCN	4
FLCN	5
ADCY7	4
TRIM28	2
TRIM28	4
OIP5	4
CLCN3	2
CLCN3	4
TRIM25	1
TRIM25	2
TRIM25	3
TRIM25	4
PRMT1	1
PRMT1	2
PRMT1	4
PRMT1	6
PRMT6	2
PRMT6	4
R3HDM1	4
CREB1	2
CREB1	4
TRIM23	2
TRIM23	4
PER2	5
BRD9	4
BRD9	5
HMGCR	1
HMGCR	2
HMGCR	4
HMGCR	8
HMGCR	9
HMGCR	11
ILF2	4
BRD4	8
BRD4	1
BRD4	4
BRD4	5
BRD4	9
COIL	4
BRD1	1
BRD1	4
SLC15A4	2
SLC15A4	4
LRRFIP1	2
LRRFIP1	4
DNAJA2	2
DNAJA2	4
DNAJA2	7
DNAJA3	4
DNAJA1	2
DNAJA1	4
ORMDL2	4
KIAA0146	4
PTPN13	2
PTPN13	4
VTA1	1
VTA1	2
VTA1	4
VTA1	6
VTA1	9
VTA1	11
PTPN11	1
PTPN11	2
PTPN11	4
PTPN11	6
PTPN11	7
PTPN11	9
PTPN11	10
PTPN11	15
KIF5C	4
LYRM1	4
ARCN1	2
ARCN1	4
PTPN14	2
PTPN14	4
YARS2	4
AP3S2	5
SETD1B	2
SETD1B	4
SETD1B	5
SETD1B	7
LYAR	4
TTC13	4
TTC19	10
TTC19	4
MRPL24	4
AES	2
AES	10
AES	4
AES	5
SLBP	2
SLBP	4
PNRC1	4
SEH1L	4
SEH1L	5
FAM48A	4
C4orf21	2
C4orf21	4
MMGT1	1
MMGT1	2
MMGT1	4
MMGT1	7
MMGT1	8
MMGT1	9
MMGT1	11
DNAJC24	4
GAPDH	8
GAPDH	1
GAPDH	2
GAPDH	4
GAPDH	6
HIF1A	1
HIF1A	2
HIF1A	4
HIF1A	7
HIF1A	9
HIF1A	11
WDR55	5
SLC31A1	1
SLC31A1	2
SLC31A1	4
SLC31A1	5
SLC31A2	5
SNORA81	4
CLDN1	4
IFNGR1	4
NPTX1	1
NPTX1	2
NPTX1	3
NPTX1	4
NPTX1	6
NPTX1	10
NPTX1	11
NPTX1	15
ARHGAP5	1
ARHGAP5	2
ARHGAP5	3
ARHGAP5	4
ARHGAP5	9
ARHGAP5	11
ARHGAP5	15
NDRG3	2
NDRG3	4
NDRG3	10
NDRG3	7
NDRG4	4
ACADM	4
AEN	8
AEN	1
AEN	2
AEN	4
AEN	7
SRSF5	10
SRSF5	4
PPM1F	2
PPM1F	4
PPM1F	10
SRSF7	1
SRSF7	2
SRSF7	3
SRSF7	4
SRSF7	6
SRSF7	8
SRSF7	15
SRSF6	1
SRSF6	2
SRSF6	3
SRSF6	4
SRSF6	5
SRSF6	6
SRSF6	8
SRSF6	9
SRSF6	11
SRSF6	15
SRSF1	1
SRSF1	2
SRSF1	3
SRSF1	4
SRSF1	6
SRSF1	7
SRSF1	8
SRSF1	9
SRSF1	10
SRSF1	11
SRSF1	15
PPM1B	1
PPM1B	2
PPM1B	11
PPM1B	4
PPM1B	5
PPM1A	1
PPM1A	2
PPM1A	4
PPM1A	5
PPM1A	7
PPM1A	8
PPM1A	9
PPM1A	11
SRSF2	2
SRSF2	4
SRSF2	10
SRSF2	7
PPM1L	2
PPM1L	4
SRSF9	4
SRSF8	4
USP42	4
RAPH1	1
RAPH1	2
RAPH1	11
RAPH1	4
RAPH1	7
DNAJB11	4
PPP6C	4
PPP6C	5
CDK2AP2	4
RNF138	1
RNF138	2
RNF138	4
RNF138	7
RNF138	9
RNF138	11
RNF139	2
RNF139	4
CHEK2	5
CDK2	4
CHEK1	4
CHEK1	5
CLNS1A	1
CLNS1A	2
CLNS1A	4
CLNS1A	10
CLNS1A	7
SMAP1	4
TSHZ1	2
TSHZ1	4
HSPA4L	4
C19orf42	2
C19orf42	4
PDIA4	4
PDIA4	5
PTPN9	2
PTPN9	4
MT1X	5
TIPARP	2
TIPARP	4
MRPL3	4
MRPL3	5
ZNF587	5
BTG2	4
AHCYL1	4
SCRN1	1
SCRN1	2
SCRN1	11
SCRN1	4
SCRN1	9
PAXIP1	4
RG9MTD2	4
RG9MTD2	5
ST7-AS1	5
ZNF611	5
ZNF613	5
GINS1	1
GINS1	2
GINS1	4
GINS1	5
GINS1	6
GINS1	8
GINS1	10
GINS1	11
ZNF614	8
ZNF614	1
ZNF614	2
ZNF614	4
PPP1R10	2
PPP1R10	10
PPP1R10	4
PPP1R10	5
ACAD8	4
ACAD8	5
AHCYL2	4
PDIA3	4
CAMKK2	4
LRCH2	4
EIF4EBP2	1
EIF4EBP2	2
EIF4EBP2	3
EIF4EBP2	4
EIF4EBP2	5
EIF4EBP2	6
EIF4EBP2	7
EIF4EBP2	10
EIF4EBP2	15
C10orf46	1
C10orf46	2
C10orf46	3
C10orf46	4
C10orf46	5
C10orf46	6
C10orf46	8
C10orf46	9
C10orf46	10
C10orf46	15
EPG5	4
BAG2	2
BAG2	4
BAG3	1
BAG3	2
BAG3	11
BAG3	4
BAG4	2
BAG4	4
BAG4	5
BAG5	1
BAG5	2
BAG5	4
BAG5	7
SH2D1A	5
MYO1B	2
MYO1B	4
MSRB3	1
MSRB3	2
MSRB3	4
EIF1AY	5
KCNJ16	5
SLC39A1	2
SLC39A1	4
SLC39A1	10
CHMP3	4
VDAC2	4
VDAC1	2
VDAC1	4
KIAA0391	4
CHMP7	1
CHMP7	2
CHMP7	4
NEK9	4
CHMP5	4
EIF1AD	4
MFN1	4
PGBD5	4
ATXN1L	1
ATXN1L	2
ATXN1L	11
ATXN1L	4
ATXN1L	6
SNAP25	5
ZEB1	4
BC030761	5
UTP11L	2
UTP11L	4
UTP11L	5
PSMA2	4
ARPP19	1
ARPP19	2
ARPP19	3
ARPP19	4
ARPP19	6
ARPP19	7
ARPP19	9
ARPP19	11
ARPP19	15
PPBP	5
PSMA1	4
PSMA1	5
PSMA7	8
PSMA7	1
PSMA7	2
PSMA7	4
PSMA7	6
PSMA4	2
PSMA4	4
PSMA4	10
SF3B4	4
FAM160B1	4
TMEM209	4
VPRBP	4
MSH2	1
MSH2	4
SLC6A15	4
CAPN2	4
FBXO45	1
FBXO45	2
FBXO45	11
FBXO45	4
FBXO45	9
SRC	2
SRC	4
SRC	5
USP3	2
USP3	4
SRF	1
SRF	2
SRF	4
SRF	8
SRF	10
SRF	11
FAM214A	2
FAM214A	4
FAM214B	5
EVI5	2
EVI5	4
EIF2C1	1
EIF2C1	2
EIF2C1	4
EIF2C1	5
EIF2C1	7
EIF2C1	8
EIF2C1	9
EIF2C1	10
EIF2C2	1
EIF2C2	2
EIF2C2	4
EIF2C2	5
EIF2C2	9
SRR	4
PRKRIR	5
USF1	5
SNRPB2	4
AX747565	4
AX747565	5
CAGE1	5
AK127443	8
AK127443	1
AK127443	2
AK127443	11
AK127443	4
ATXN10	2
ATXN10	4
DOK4	5
RMND5A	1
RMND5A	2
RMND5A	3
RMND5A	4
RMND5A	6
RMND5A	8
RMND5A	10
RMND5A	11
RMND5A	15
FSCN1	4
MRPS17	5
NUP50	1
NUP50	2
NUP50	3
NUP50	4
NUP50	11
NUP50	15
TRAFD1	1
TRAFD1	10
TRAFD1	4
MYL12B	4
AKIRIN1	1
AKIRIN1	2
AKIRIN1	3
AKIRIN1	4
AKIRIN1	6
AKIRIN1	8
AKIRIN1	9
AKIRIN1	11
NUP54	2
NUP54	4
EIF2AK1	4
EIF2AK2	4
TDG	4
EIF2AK4	4
HN1	2
HN1	4
SH3D19	4
AGPAT5	2
AGPAT5	4
MRPS14	4
AGPAT3	5
MYO19	2
MYO19	4
FAM136A	1
FAM136A	2
FAM136A	4
FAM136A	9
KIAA1217	5
TRNT1	2
TRNT1	4
ASAP1	4
ASAP2	4
MYO10	4
[truncated: 10,024 more rows]
