# Supplementary material for: PTRcombiner: mining combinatorial regulation of gene expression from post-transcriptional interaction maps
Source: BMC Genomics. 2014 Apr 23;15:304. doi: 10.1186/1471-2164-15-304 (PMC4234518; doi:10.1186/1471-2164-15-304)
Supplement: Additional file 2 — A zip archive containing the outputs of the mining module of PTR comb iner at different combinations of k and τ , including recurrent trans-factors. [file 1471-2164-15-304-S2.zip › recurrent/all_results/k15_t0.550000/gene-cluster.txt]

geneSymbol	cluster
UBE2Q1	2
UBE2Q1	3
UBE2Q2	2
RNF10	2
RNF10	4
RNF13	2
RNF13	3
RNF13	4
RNF13	10
ZNF703	2
ZNF703	3
ZNF704	1
ZNF704	2
ZNF704	3
ZNF704	13
ZNF704	14
RNF114	1
RNF114	2
RNF114	3
RNF114	5
RNF114	6
RNF114	9
RNF114	12
RNF114	14
RNF114	15
ZC3H15	2
ZC3H15	3
ZC3H14	2
ZC3H14	3
RNF111	2
RNF111	3
ZC3H18	8
ZC3H18	2
ZC3H18	3
cytochrome	7
DHX9	2
DHX9	3
TCOF1	2
TCOF1	3
NSRP1	2
SP1	1
SP1	2
SP1	3
SP1	5
SP1	6
SP1	8
SP1	9
SP1	14
SP1	15
SP2	2
SP3	1
SP3	2
SP3	3
SP3	5
SP3	6
SP3	8
SP3	9
SP3	10
SP3	13
SP3	15
SPPL3	2
SPPL3	3
SPPL3	6
GOLIM4	2
GOLIM4	3
OPA3	8
OPA3	2
OPA3	3
OPA1	2
OPA1	3
OPA1	10
OPA1	14
GTSE1	3
GTSE1	6
ARFRP1	8
SPPL2A	3
NSL1	8
NSL1	2
NSL1	3
NSL1	12
NSL1	13
UGCG	10
AX747103	8
ATP2A2	1
ATP2A2	3
ATP2A2	5
ATP2A2	6
ATP2A2	8
ATP2A2	9
ATP2A2	12
ATP2A2	13
ATP2A2	14
ATP2A2	15
RIT1	2
RIT1	4
DENND4A	3
DENND4B	8
DENND4B	3
DENND4C	3
SWAP70	1
SWAP70	2
SWAP70	3
SWAP70	4
SWAP70	14
PHLDA1	3
PHLDA3	8
PHLDA2	3
ZNF37BP	8
FBXL12	3
TIPRL	9
TIPRL	2
TIPRL	3
TIPRL	14
FAM169A	1
FAM169A	2
FAM169A	3
FAM169A	14
FAM169A	15
FAM116A	2
FAM116A	3
ZFP161	3
COL4A2	2
COL4A2	3
CHST3	4
NOG	4
ITGAV	2
ITGAV	3
FAM134C	8
FAM134C	1
FAM134C	2
FAM134C	3
FAM134C	6
ITGAE	2
ITGAE	3
FAM134A	2
FAM134A	3
TRERF1	10
SMAD4	1
SMAD4	3
SMAD4	5
SMAD4	6
SMAD4	8
SMAD4	9
SMAD4	12
SMAD4	15
SMAD5	2
SMAD5	3
SMAD5	9
SMAD5	12
SMAD5	13
SMAD5	14
SMAD6	2
SMAD6	3
SMAD7	2
SMAD7	3
SMAD7	4
GOLPH3L	1
GOLPH3L	2
GOLPH3L	3
GOLPH3L	6
GOLPH3L	9
GOLPH3L	12
SMAD1	8
SMAD1	2
SMAD1	3
SMAD2	1
SMAD2	2
SMAD2	3
SMAD2	4
SMAD2	6
SMAD2	9
SMAD2	12
SMAD2	15
SMAD3	2
SMAD3	3
AMMECR1L	1
AMMECR1L	2
AMMECR1L	3
AMMECR1L	4
AMMECR1L	5
AMMECR1L	14
AMMECR1L	15
NECAP1	2
IGF2R	8
IGF2R	3
SLC36A4	2
SLC36A4	3
ZC3H13	2
ZC3H13	3
ZC3H13	4
SLC36A1	2
TCEA1	2
TCEA1	3
TCEA1	10
COX4I1	4
BFAR	2
BFAR	10
CCDC117	1
CCDC117	2
CCDC117	3
CCDC117	5
CCDC117	6
CCDC117	8
CCDC117	9
CCDC117	13
CCDC117	14
CCDC117	15
CCDC115	2
CCDC115	3
CCDC115	4
MGRN1	8
MGRN1	2
MGRN1	4
CRTAP	8
CRTAP	9
CRTAP	2
CRTAP	3
CRTAP	14
BC078172	7
IPO11	2
IPO11	3
IPO11	12
IPO11	7
CPEB4	1
CPEB4	2
CPEB4	3
CPEB4	4
CPEB4	5
CPEB4	6
CPEB4	12
CPEB4	15
CPEB3	4
RBMXL1	2
IFT80	2
IFT80	3
IFT80	7
IFT81	8
IFT81	3
MCM10	1
MCM10	2
MCM10	3
MCM10	5
MCM10	7
MCM10	13
IGFBPL1	4
ATG4B	8
ATG4D	2
CFH	4
GPT2	9
GPT2	2
GPT2	3
GPT2	14
GPT2	6
FBXO3	10
ANKFY1	2
ANKFY1	3
CREBBP	1
CREBBP	2
CREBBP	3
CREBBP	4
CREBBP	10
CREBBP	15
ATP6V0E1	2
ATP6V0E1	3
SIX4	2
SIX1	8
SIX1	10
SYNJ1	2
HMG20A	2
HMG20A	3
HMG20A	4
HMG20A	9
HMG20A	10
HMG20A	12
HMG20A	13
AAGAB	8
AAGAB	1
AAGAB	3
AAGAB	6
AAGAB	9
SHOX2	4
CHFR	2
CHFR	3
SYPL1	1
SYPL1	2
SYPL1	3
SYPL1	6
RFX5	2
RFX5	3
APP	2
APP	3
APP	6
APP	8
APP	9
APP	12
APP	14
RFX7	2
RFX7	3
NRXN3	2
NRXN3	3
RFX1	3
NRXN1	4
YDJC	7
APC	8
APC	2
APC	3
ABCE1	1
ABCE1	2
ABCE1	3
ABCE1	6
ABCE1	7
ABCE1	9
ABCE1	12
ABCE1	14
XPNPEP1	4
XPNPEP3	8
XPNPEP3	2
RETSAT	8
KHDRBS1	1
KHDRBS1	3
KHDRBS1	6
KHDRBS1	8
KHDRBS1	9
KHDRBS1	12
KHDRBS1	13
KHDRBS1	14
DPYSL2	1
DPYSL2	2
DPYSL2	3
DPYSL2	14
DPYSL3	2
DPYSL3	3
IGFBP2	8
IGFBP5	8
IGFBP5	2
IGFBP5	3
GJA1	2
GJA1	3
C15orf24	8
C15orf24	2
C15orf23	2
C15orf23	3
PMS2P1	4
C15orf29	3
KDM3B	1
KDM3B	2
KDM3B	3
KDM3B	6
KDM3B	9
KDM3B	12
PPP6R3	2
PPP6R3	3
PPP6R3	12
PPP6R3	13
PPP6R3	14
APIP	3
GTPBP2	10
EIF2B1	2
EIF2B1	3
PRKAR2B	2
PRKAR2B	3
TXNIP	2
TXNIP	10
TXNIP	7
MLF1	3
MLF2	9
MLF2	2
MLF2	3
MLF2	4
MLF2	6
TMEM14C	2
TMEM14C	3
TMEM14A	2
TMEM14A	3
MECOM	8
MECOM	3
KIAA1267	8
KIAA1267	9
KIAA1267	2
KIAA1267	3
KIAA1267	4
PHACTR4	2
PHACTR4	3
PHACTR4	4
PHACTR4	6
PHACTR4	7
CLIC4	1
CLIC4	2
CLIC4	3
CLIC4	4
CLIC4	5
CLIC4	6
CLIC4	8
CLIC4	9
CLIC4	10
CLIC4	12
CLIC4	13
CLIC4	14
CLIC4	15
NUP107	3
TMEM143	8
ITGA6	2
ITGA6	3
API5	8
API5	2
API5	3
SECISBP2L	8
SECISBP2L	2
SECISBP2L	3
KIAA1191	1
KIAA1191	2
KIAA1191	3
KIAA1191	4
KIAA1191	5
KIAA1191	6
KIAA1191	13
KIAA1191	15
VMP1	2
VMP1	3
ZMAT2	2
ZMAT2	3
ZMAT5	4
ZMAT4	4
MYBL1	2
MYBL1	3
NR1D1	10
NR1D2	1
NR1D2	2
NR1D2	3
NR1D2	5
NR1D2	6
NR1D2	7
NR1D2	8
NR1D2	9
NR1D2	10
NR1D2	14
NR1D2	15
ITGB1BP1	8
ZNF7	10
ZNF2	4
TIPIN	3
ZNF8	2
OGFR	8
CDC5L	2
CDC5L	3
RAC1	1
RAC1	2
RAC1	3
RAC1	6
RAC1	9
RAC1	10
RAC1	12
RAC1	13
RAC1	14
VCL	2
VCL	3
VCP	2
VCP	3
VCP	6
VCP	7
VCP	8
VCP	9
VCP	13
BC041964	2
BC041964	3
PBX2	2
PBX2	4
PBX3	2
PBX3	3
PBX3	10
PBX1	2
PBX1	3
NSUN2	8
NSUN2	2
NSUN2	3
NSUN2	12
NSUN2	14
NSUN6	4
TUBG1	4
TARS	2
TARS	3
TARS	7
FAM108B1	3
ERGIC2	2
ERGIC2	3
CDR2L	4
ERGIC1	8
ERGIC1	3
CPPED1	2
CPPED1	3
CALM2	2
CALM2	3
CALM2	4
CALM2	6
CALM2	7
CALM2	9
CALM2	12
CALM2	13
CALM2	14
CALM3	1
CALM3	2
CALM3	3
CALM3	5
CALM3	6
CALM3	8
CALM3	9
CALM3	10
CALM3	13
CALM3	14
SPG21	2
SPG21	3
SPG21	4
SPG20	1
SPG20	2
SPG20	3
UPK1B	4
DLGAP4	8
DLGAP4	2
DLGAP4	3
DLGAP4	4
DLGAP5	2
DLGAP5	3
MBNL1	1
MBNL1	2
MBNL1	3
MBNL1	5
MBNL1	6
MBNL1	9
MBNL1	12
MBNL1	14
MBNL2	2
MBNL2	3
MBNL2	12
OIP5	2
OIP5	3
CLCN3	8
CLCN3	2
CLCN3	3
CLCN6	3
CLCN5	3
BRD8	7
BRD9	3
BRD9	4
BRD4	10
BRD4	3
BRD4	4
BRD4	13
BRD4	14
BRD7	10
BRD1	9
BRD1	3
BRD1	7
BRD2	8
BRD2	2
BRD2	3
BRD2	4
BRD2	10
BRD3	2
BRD3	3
BRD3	4
DNAJA2	2
DNAJA2	3
DNAJA2	12
DNAJA2	6
DNAJA3	2
DNAJA3	3
DNAJA3	10
DNAJA1	2
DNAJA1	3
GLG1	8
GLG1	3
PTPN13	2
PTPN13	3
PTPN13	7
PTPN12	2
PTPN12	3
PTPN11	1
PTPN11	2
PTPN11	3
PTPN11	6
PTPN11	8
PTPN11	9
PTPN11	12
PTPN11	14
PTPN11	15
LYRM1	2
LYRM1	3
MYCBP	2
MYCBP	3
MYCBP	10
PTPN14	2
PTPN14	3
AKT3	1
AKT3	2
AKT3	3
AKT3	5
AKT3	15
LYAR	2
LYAR	3
MRPL24	3
C16orf70	2
MRPL20	4
SEH1L	2
SEH1L	3
SEH1L	4
MRPL22	10
HABP4	10
SNORA81	3
NPTX2	2
NPTX2	3
NPTX1	1
NPTX1	2
NPTX1	3
NPTX1	5
NPTX1	6
NPTX1	8
NPTX1	9
NPTX1	15
NDRG3	8
NDRG3	2
NDRG3	3
NDRG3	12
NDRG3	6
NDRG4	8
NDRG4	3
SRSF5	3
SRSF5	7
SRSF5	8
SRSF5	9
SRSF5	10
SRSF5	12
SRSF5	13
SRSF5	14
SRSF4	1
SRSF4	2
SRSF4	3
SRSF4	5
SRSF4	6
SRSF4	7
SRSF4	9
SRSF4	13
SRSF7	1
SRSF7	2
SRSF7	3
SRSF7	5
SRSF7	6
SRSF7	9
SRSF7	13
SRSF7	15
SRSF6	1
SRSF6	2
SRSF6	3
SRSF6	4
SRSF6	5
SRSF6	6
SRSF6	7
SRSF6	9
SRSF6	13
SRSF6	14
SRSF6	15
SRSF1	1
SRSF1	2
SRSF1	3
SRSF1	5
SRSF1	6
SRSF1	8
SRSF1	9
SRSF1	12
SRSF1	13
SRSF1	14
SRSF1	15
SRSF3	1
SRSF3	2
SRSF3	3
SRSF3	6
SRSF3	8
SRSF3	9
SRSF3	10
SRSF3	13
SRSF3	14
SRSF2	2
SRSF2	3
SRSF2	6
SRSF2	7
SRSF2	8
SRSF2	9
SRSF2	12
SRSF2	13
SRSF2	14
SRSF9	3
SRSF9	12
CDK2	9
CDK2	3
CDK2	14
CDK2	6
RAPH1	1
RAPH1	2
RAPH1	3
RAPH1	12
DNAJB11	3
RNF138	1
RNF138	2
RNF138	3
RNF138	5
RNF138	12
RNF138	14
RNF139	2
RNF139	3
CLNS1A	8
CLNS1A	2
CLNS1A	3
CLNS1A	12
CLNS1A	6
TSHZ1	2
TSHZ1	3
ZNF580	8
TIPARP	2
TIPARP	3
ZNF587	2
ZNF587	4
ZNF589	8
ASUN	8
ASUN	3
CAMKK2	8
CAMKK2	2
CAMKK2	3
CAMKK2	10
MYO1B	8
MYO1B	2
MYO1B	3
CHMP3	2
CHMP3	3
CHMP7	9
CHMP7	2
CHMP7	3
CHMP5	3
PGBD5	2
PGBD5	3
CTPS2	8
HOXA10	1
HOXA10	3
HOXA10	4
HOXA10	5
HOXA10	6
HOXA10	9
HOXA10	10
HOXA10	13
CEP57	1
CEP57	2
CEP57	3
CEP57	8
CEP57	12
CEP57	14
FAM160B1	2
FAM160B1	3
FAM160B1	12
SRC	2
SRC	3
SRC	4
ZNF326	3
SRF	1
SRF	2
SRF	3
SRF	5
SRF	8
SRF	13
FAM214A	2
FAM214A	3
FAM214B	4
SRI	2
SRI	3
ZNF329	2
SRR	9
SRR	3
SRR	14
SRR	7
AKIRIN2	8
AKIRIN2	2
AKIRIN2	3
AKIRIN1	1
AKIRIN1	2
AKIRIN1	3
AKIRIN1	5
AKIRIN1	6
AKIRIN1	9
AKIRIN1	13
AKIRIN1	14
EIF2AK1	2
EIF2AK1	3
EIF2AK1	7
EIF2AK2	2
EIF2AK2	3
TDG	2
TDG	3
EIF2AK4	3
HN1	2
HN1	3
MYO19	2
MYO19	3
MYO19	7
FAM136A	1
FAM136A	2
FAM136A	3
FAM136A	14
FAM136A	9
TRNT1	2
TRNT1	3
ASAP1	2
ASAP1	3
ASAP2	2
ASAP2	3
MYO10	8
MYO10	3
OCRL	2
OCRL	3
KIAA1522	8
KIAA1522	2
KIAA1522	3
MPDU1	8
KIAA1033	2
KIAA1033	3
LOX	3
LPGAT1	1
LPGAT1	2
LPGAT1	3
LPGAT1	6
LPGAT1	9
LPGAT1	12
LPGAT1	13
LPGAT1	15
TIMM17A	1
TIMM17A	2
TIMM17A	3
TIMM17A	5
TIMM17A	6
TIMM17A	9
C14orf135	2
C14orf135	3
PARD6B	2
PARD6B	3
PARD6B	4
ELL	8
LPCAT3	2
LPCAT3	3
LPCAT3	12
LPCAT1	2
LPCAT1	3
MID1IP1	8
MID1IP1	3
PIGG	8
PIGG	2
PIGH	2
PIGK	2
PIGK	3
PIGM	2
PIGM	3
PIGO	8
TMEM194A	1
TMEM194A	2
TMEM194A	3
TMEM194A	5
TMEM194A	6
TMEM194A	13
TMEM194A	14
TMEM194A	15
PIGS	2
PIGS	3
PIGT	8
PIGW	8
PIGW	2
PIGW	3
PIGX	2
PIGX	3
PIGY	1
PIGY	2
PIGY	3
PIGY	5
PIGY	6
PIGY	9
PIGY	15
TAX1BP1	2
TAX1BP1	3
ANKLE2	1
ANKLE2	2
ANKLE2	3
ANKLE2	6
ANKLE2	9
ELAC2	8
OLR1	4
RHPN2	10
RHPN2	3
SRRM1	12
SRRM1	3
SRRM1	4
BBIP1	1
BBIP1	2
BBIP1	3
SRRM2	1
SRRM2	2
SRRM2	3
SRRM2	4
SRRM2	6
SRRM2	7
SRRM2	8
SRRM2	9
SRRM2	12
FAM134B	3
PDK2	4
EBP	4
PDK4	10
LNPEP	2
SEC61A1	1
SEC61A1	2
SEC61A1	3
SEC61A1	6
SEC61A1	9
SEC61A1	14
TM2D2	2
TM2D3	8
TM2D3	2
TM2D3	3
AK027179	8
ZFAND6	2
ZFAND6	3
ZFAND5	1
ZFAND5	2
ZFAND5	3
ZFAND5	6
ZFAND5	9
ZFAND5	13
ZFAND5	14
ZFAND3	1
ZFAND3	2
ZFAND3	3
ZFAND3	6
ZFAND1	2
ZFAND1	3
SLC39A10	1
SLC39A10	2
SLC39A10	3
SLC39A10	14
SLC39A11	4
SLC39A14	1
SLC39A14	2
SLC39A14	3
SLC39A14	6
SLC39A14	9
CEP120	2
CEP120	3
EIF1AX	1
EIF1AX	2
EIF1AX	3
EIF1AX	5
EIF1AX	6
EIF1AX	9
EIF1AX	15
EIF1AY	10
EIF1AY	4
RSBN1	1
RSBN1	2
RSBN1	3
RSBN1	14
RSBN1	15
EIF1AD	2
EIF1AD	3
ARHGAP26	2
SAP18	8
SAP18	2
SAP18	10
EVI5	2
EVI5	3
DDIT4	8
DDIT4	2
DDIT4	3
PCGF3	7
NKRF	2
NKRF	3
PPPDE1	1
PPPDE1	2
PPPDE1	3
PPPDE1	13
PPPDE1	15
PPPDE2	2
PPPDE2	3
BMP7	8
BMP7	2
BMP7	3
BMP2	10
DR1	1
DR1	2
DR1	3
DR1	5
DR1	6
DR1	9
DR1	13
DR1	14
FEM1B	1
FEM1B	2
FEM1B	3
FEM1B	5
FEM1B	6
FEM1B	7
FEM1B	8
FEM1B	10
FEM1B	13
FEM1B	14
FEM1B	15
C1orf35	3
FEM1C	1
FEM1C	2
FEM1C	3
FEM1C	12
FEM1C	6
TERF2	2
TERF2	3
TERF2	4
FEM1A	2
FEM1A	3
FEM1A	4
RASSF8	2
RASSF8	3
PTPMT1	2
PTPMT1	3
RSAD1	8
CHD1	1
CHD1	2
CHD1	3
CHD1	14
CHD1	9
CHD3	8
CHD2	8
CHD2	2
CHD2	3
CHD2	12
CHD2	7
CHD4	2
CHD4	3
CHD4	4
CHD7	2
CHD7	3
MRP63	2
CHD9	2
CHD9	3
CAP1	2
CAP1	3
NPC2	2
NPC2	3
NPC1	3
TTC5	2
TTC5	3
TTC5	4
C3orf58	2
C3orf58	3
RAB3GAP2	3
RAB3GAP2	12
RAB3GAP2	13
TTC3	8
TTC3	1
TTC3	2
TTC3	3
TTC3	13
PIKFYVE	1
PIKFYVE	2
PIKFYVE	3
PIKFYVE	13
PIKFYVE	14
C3orf52	3
C3orf52	4
TTC8	3
DYNC1LI2	1
DYNC1LI2	2
DYNC1LI2	3
DYNC1LI2	5
DYNC1LI2	6
DYNC1LI2	8
DYNC1LI2	9
DYNC1LI2	12
DYNC1LI2	14
DYNC1LI2	15
ABCG1	4
PRDM15	3
MPL	4
AVP	4
POLRMT	10
GRPEL1	3
GRPEL1	6
GRPEL2	1
GRPEL2	2
GRPEL2	3
GRPEL2	5
GRPEL2	6
GRPEL2	7
GRPEL2	9
GRPEL2	13
GRPEL2	15
ILKAP	10
HIST1H3H	9
HIST1H3H	2
HIST1H3H	3
BTG3	2
BTG3	3
BTG2	8
BTG2	2
BTG2	3
C4orf36	4
C4orf32	2
C4orf32	3
SRD5A1	10
SRD5A1	3
SRD5A1	4
DKFZp564E1082	2
DKFZp564E1082	3
DKFZp564E1082	6
DKFZp564E1082	7
DKFZp564E1082	8
DKFZp564E1082	9
DKFZp564E1082	12
DKFZp564E1082	13
DKFZp564E1082	14
HELLS	2
HELLS	3
HELLS	7
FAM49B	2
FAM49B	3
ZFP36L1	8
ZFP36L1	2
ZFP36L1	3
GGA2	8
GGA2	2
GGA2	3
GGA2	13
C15orf44	2
C15orf44	3
C15orf40	3
C15orf41	2
C15orf41	3
C10orf96	4
PKD2	2
PKD2	3
GJC1	1
GJC1	2
GJC1	3
GJC1	5
GJC1	8
GJC1	9
GJC1	15
PRKACA	8
PRKACA	2
PRKACA	3
PRKACA	4
PRKACB	1
PRKACB	2
PRKACB	3
PRKACB	13
PRKACB	9
STAMBPL1	3
ZNF131	10
ZNF131	3
PSMB5	1
PSMB5	2
PSMB5	3
PSMB5	6
PSMB5	9
PSMB4	8
PSMB4	4
PSMB2	8
PSMB2	2
PSMB2	3
PSMB1	2
PSMB1	3
HDHD2	8
HDHD2	2
C20orf72	2
C20orf72	3
RMI2	2
SNORD21	7
SNORD20	7
CSDA	2
CSDA	3
SNORD25	7
SNORD27	7
SNORD26	7
SNORD29	7
KCNK1	2
KCNK1	3
KCNK1	10
LTN1	3
NACC1	2
NACC1	3
VPS13A	8
VPS13A	3
SH3KBP1	4
CRYZ	2
CRYZ	3
SCAF11	2
SCAF11	3
SCAF11	12
SCAF11	13
SCAF11	14
NUP160	2
NUP160	3
NUP160	7
NUP160	10
NUP160	12
NUP160	13
NUP160	14
TMEM165	2
TMEM165	3
TMEM168	2
TMEM168	3
TMEM168	4
FOXN2	2
FOXN2	3
FOXN2	12
REPIN1	8
GNA12	2
GNA12	3
GNA13	1
GNA13	2
GNA13	3
GNA13	5
GNA13	6
GNA13	9
GNA13	10
GNA13	12
GNA13	13
GNA13	15
GNA11	3
GNA11	4
TAP2	2
TAP2	3
MFGE8	8
SBF1	8
SBF1	10
SBF2	3
DBN1	2
DBN1	3
CDC73	2
CDC73	3
C11orf30	2
C11orf30	3
C11orf30	4
WEE1	1
WEE1	2
WEE1	3
WEE1	6
WEE1	10
WEE1	14
SRFBP1	2
SRFBP1	3
BCAT1	1
BCAT1	3
BCAT1	5
BCAT1	6
BCAT1	8
BCAT1	14
BCAT1	15
ZBTB33	1
ZBTB33	2
ZBTB33	3
ZBTB33	5
ZBTB33	6
ZBTB33	8
ZBTB33	9
ZBTB33	14
ZBTB33	15
DBNL	3
AKAP1	2
AKAP1	3
AKAP2	8
GTF2F2	2
GTF2F2	3
NPEPPS	2
NPEPPS	3
NPEPPS	10
AKAP8	9
AKAP8	2
AKAP8	3
AKAP8	4
AKAP8	6
AKAP9	3
EIF2A	2
EIF2A	3
CADPS2	4
TUBE1	3
TMEM170B	2
RRP1B	8
RRP1B	2
RRP1B	3
TMEM170A	1
TMEM170A	2
TMEM170A	3
TMEM170A	5
TMEM170A	6
TMEM170A	13
TMEM170A	15
HSP90B1	1
HSP90B1	2
HSP90B1	3
HSP90B1	6
HSP90B1	8
HSP90B1	9
HSP90B1	12
HSP90B1	14
KRR1	2
KRR1	3
PEG10	1
PEG10	3
PEG10	5
PEG10	6
PEG10	9
PEG10	15
CETN3	3
H3F3B	1
H3F3B	2
H3F3B	3
H3F3B	4
H3F3B	5
H3F3B	6
H3F3B	9
H3F3B	14
H3F3B	15
DIO3	4
MAU2	2
MAU2	3
C8orf48	4
UCK2	3
DNAJC8	2
DNAJC8	3
DNAJC9	2
DNAJC9	3
DNAJC9	10
DNAJC9	7
CAMSAP2	2
CAMSAP2	3
DNAJC5	8
DNAJC5	2
DNAJC6	2
CAMSAP1	2
CAMSAP1	3
DNAJC3	1
DNAJC3	3
DNAJC3	5
DNAJC3	6
DNAJC3	9
DNAJC3	12
DNAJC3	14
DNAJC3	15
SORT1	1
SORT1	2
SORT1	3
SORT1	4
SLC18A1	4
GOSR1	2
RRP15	1
RRP15	2
RRP15	3
RRP15	5
RRP15	9
RRP15	12
RRP15	13
RRP15	14
RRP15	15
RALBP1	8
RALBP1	2
RALBP1	3
NRN1	8
NRN1	2
RAP1B	2
RAP1B	3
RAP1A	2
RAP1A	3
PPP1R8	8
PPP1R8	2
PPP1R8	3
PPP1R8	14
IER3IP1	2
IER3IP1	3
SNORA61	7
SNORA62	7
LRIF1	2
LRIF1	3
TRIM45	8
PHAX	1
PHAX	2
PHAX	3
PHAX	6
MTCP1NB	3
ACAT2	2
ACAT2	3
LIMD1	1
LIMD1	2
LIMD1	3
LIMD1	4
LIMD1	8
LIMD1	9
MECP2	1
MECP2	2
MECP2	3
MECP2	6
MECP2	8
MECP2	10
MECP2	14
FXC1	8
LDLR	2
LDLR	3
LDLR	10
ZFYVE21	8
ZFYVE21	2
ZFYVE21	3
ZFYVE26	8
TPCN2	8
SLC17A5	2
SLC17A5	3
SLC17A5	10
UBFD1	2
UBFD1	3
UBFD1	13
UBFD1	6
C16orf53	8
C16orf57	3
C16orf57	4
ITCH	1
ITCH	2
ITCH	3
ITCH	15
ERC1	1
ERC1	2
ERC1	3
ERC1	7
ERC1	13
ERC1	14
CHMP4B	2
BAX	8
BAX	4
COBLL1	3
SLC37A3	1
SLC37A3	2
SLC37A3	3
SLC37A3	7
CDK19	2
TOB1	2
TOB1	3
TOB1	4
PMPCB	2
PMPCB	3
SLC37A4	8
TOB2	2
TOB2	3
TOB2	4
CDK12	1
CDK12	2
CDK12	3
CDK12	5
CDK12	8
CDK12	12
CDK12	13
CDK12	14
CDK12	15
CDK16	8
CDK16	2
CDK16	3
CDK17	2
CDK17	3
NEO1	2
NEO1	3
NEO1	4
ATP6V1B2	1
ATP6V1B2	2
ATP6V1B2	3
ATP6V1B2	9
ATP6V1B2	10
ATP6V1B2	13
CTSD	8
SEC61G	3
TFG	2
TFG	3
RND3	2
RND3	3
RND3	12
NCL	1
NCL	2
NCL	3
NCL	4
NCL	5
NCL	6
NCL	9
NCL	12
CTNNBIP1	4
PPP3CA	1
PPP3CA	2
PPP3CA	3
PPP3CA	13
PPP3CA	6
PPP3CB	3
LIF	8
OMA1	3
LRRC41	8
LRRC41	2
LRRC41	3
LRRC41	4
LRRC40	3
LRRC42	3
LRRC47	4
B3GNT5	2
B3GNT1	8
B3GNT1	2
B3GNT1	3
B3GNT2	3
TSFM	2
TSFM	3
TSFM	10
RPL18	1
RPL18	2
RPL18	3
RPL18	5
RPL18	6
RPL18	7
RPL18	8
RPL18	9
FGFR1	2
FGFR1	3
DAAM1	10
DAAM1	3
WRAP73	8
WRAP73	10
TUFT1	4
SYT9	2
MTCH2	2
MTCH2	3
MTCH1	8
MTCH1	2
MTCH1	3
TIAL1	2
TIAL1	3
TIAL1	4
TIAL1	8
TIAL1	9
TIAL1	12
OBFC2B	8
OBFC2A	3
FUBP3	2
FUBP3	3
FUBP3	9
FUBP3	12
FUBP3	13
FUBP3	14
FUBP1	2
FUBP1	3
FUBP1	7
NCSTN	2
NCSTN	3
NCSTN	4
SCHIP1	3
CEP104	2
SAP30	3
NBL1	10
NBL1	4
CNTROB	8
C1orf52	2
C1orf52	3
C1orf52	6
C1orf52	7
C1orf52	9
C1orf52	13
C1orf55	2
C1orf55	3
C1orf55	4
MARC1	8
MARC1	2
MARC1	3
ICMT	1
ICMT	2
ICMT	3
ICMT	5
ICMT	6
ICMT	9
ICMT	15
FCF1	8
FCF1	3
FCF1	4
ATP6V0A2	2
ATP6V0A2	3
SMCR7L	1
SMCR7L	2
SMCR7L	3
SMCR7L	5
SMCR7L	6
SMCR7L	8
SMCR7L	9
SMCR7L	14
SMCR7L	15
C17orf108	8
MRPS30	2
MRPS30	3
SMPD4	8
SMPD1	4
BRIP1	4
ATP5A1	7
TTC28	8
AAMP	8
AAMP	10
U2SURP	1
U2SURP	2
U2SURP	3
U2SURP	5
U2SURP	6
U2SURP	8
U2SURP	9
U2SURP	13
U2SURP	14
ENO1	8
ENO1	7
ENO2	8
ENO2	2
ENO2	3
TAOK1	3
TAOK2	8
TAOK2	2
TAOK2	3
TAOK3	3
LLGL1	8
LLGL1	3
ACOX1	2
ACOX1	3
ACOX1	12
OIP5-AS1	8
OIP5-AS1	3
DNAPTP1	3
PTK2	2
PTK2	3
PTK2	10
PTK7	8
PTK7	2
PTK7	3
PTK7	4
RABGAP1	8
RABGAP1	2
RABGAP1	3
PRKAA1	8
PRKAA1	2
PRKAA1	3
PRKAA1	12
ITGB3BP	10
ITGB3BP	4
MCL1	1
MCL1	2
MCL1	3
MCL1	5
MCL1	6
MCL1	8
MCL1	9
MCL1	10
MCL1	14
MCL1	15
POMP	2
POMP	3
SORBS2	4
ODC1	1
ODC1	2
ODC1	3
ODC1	6
ODC1	9
ODC1	13
SCARA3	2
SCARA3	3
ATG16L1	2
ATG16L1	3
ATG16L1	4
C3orf33	3
C3orf33	4
ARHGDIA	8
NANP	4
C3orf38	1
C3orf38	2
C3orf38	3
C3orf38	5
C3orf38	15
TANC1	2
TANC1	3
TANC2	2
TANC2	3
TANC2	14
C15orf63	3
EBF3	2
EBF3	4
LMNA	8
FFAR1	4
DDX21	1
DDX21	2
DDX21	3
DDX21	4
DDX21	5
DDX21	6
DDX21	9
DDX21	13
DDX21	14
DDX21	15
GULP1	8
FLVCR1	3
AFF4	1
AFF4	2
AFF4	3
AFF4	5
AFF4	8
AFF4	12
AFF4	14
AFF4	15
UBE2J1	2
UBE2J1	3
FKBP10	8
FKBP10	2
RAB3IP	2
RAB3IP	7
FBXO11	3
C20orf11	1
C20orf11	2
C20orf11	3
C20orf11	5
C20orf11	6
C20orf11	9
C20orf11	13
C20orf11	15
GGPS1	8
GGPS1	9
GGPS1	2
GGPS1	3
GGPS1	6
TRUB1	2
TRUB1	3
TRUB1	4
TRUB1	10
BCLAF1	1
BCLAF1	2
BCLAF1	3
BCLAF1	5
BCLAF1	6
BCLAF1	9
BCLAF1	12
BCLAF1	13
BCLAF1	14
BCLAF1	15
CLK2P	10
CLK2P	4
MARCKS	2
MARCKS	3
MARCKS	4
MARCKS	6
MARCKS	7
MARCKS	9
MARCKS	12
MARCKS	14
ERBB2	3
CCDC77	8
ATPAF1	2
ATPAF1	3
SHC1	2
SHC1	3
SHC1	10
SNORD4B	7
TMEM101	8
TMEM101	3
TMEM101	4
TMEM107	8
TMEM107	3
TMEM107	12
TMEM107	13
TMEM107	14
GHITM	1
GHITM	2
GHITM	3
GHITM	4
GHITM	5
GHITM	6
GHITM	9
GHITM	10
GHITM	13
GHITM	15
SMPDL3A	3
SMPDL3A	4
SPEN	1
SPEN	2
SPEN	3
SPEN	13
SPEN	14
FKBP1A	8
FKBP1A	2
FKBP1A	3
FKBP1A	4
FKBP1A	10
BX537811	8
BX537811	7
PAIP2	1
PAIP2	2
PAIP2	3
PAIP2	6
PAIP2	9
PAIP2	13
AK095179	8
AK095179	2
AK095179	3
TIMM8B	10
DAXX	3
CDC16	8
CDC16	3
MET	1
MET	2
MET	3
MET	12
MET	9
AHNAK	3
MAP1B	8
UNC5B	8
SPICE1	2
SPICE1	3
FRMD6	2
FRMD6	3
PKNOX1	1
PKNOX1	2
PKNOX1	3
PKNOX1	9
DSCR8	4
GNAS	8
GNAS	2
GNAS	3
GNAS	4
MED13L	1
MED13L	2
MED13L	3
MED13L	5
MED13L	12
MED13L	15
DSCR3	2
DSCR3	10
PTCD1	2
GNAL	2
GNAL	3
HLTF	1
HLTF	2
HLTF	3
HLTF	9
AGFG2	8
AGFG2	3
AGFG1	2
AGFG1	3
AGFG1	14
AGFG1	7
DPF2	2
DPF2	3
DPF2	4
VPS41	3
AF258560	3
BCAP29	2
BCAP29	3
TMCC1	3
TMCC1	4
RPL36A	4
UBE2I	2
UBE2I	3
EPB41L3	2
EPB41L3	3
EPB41L2	8
EPB41L2	3
EPB41L2	6
ABCA12	4
VPS4A	8
VPS4A	2
VPS4B	2
VPS4B	3
VPS4B	10
GMEB1	4
SLC43A2	4
DCAF12	1
DCAF12	2
DCAF12	3
DCAF12	14
DCAF12	6
LRRN1	10
CNTNAP2	2
CNTNAP2	3
BLMH	2
RECK	3
CRISPLD2	4
INSR	2
INSR	4
HIST2H2BE	2
HIST2H2BE	3
SPTBN1	8
SPTBN1	1
SPTBN1	2
SPTBN1	3
SPTBN1	12
KLF13	8
KLF13	2
KLF13	10
ARPC4-TTLL3	4
KLF11	2
KLF11	4
KLF10	2
KLF16	8
KLF15	8
TFAP2A	2
TFAP2A	3
TFAP2A	4
TFAP2A	8
TFAP2A	9
TFAP2A	10
TFAP2A	14
TFAP2C	10
TFAP2C	4
PCNA	10
PCNA	3
SLC44A1	2
SLC44A1	3
SLC44A2	8
ZBTB7A	4
MSI2	10
MSI2	4
MSI1	2
MSI1	3
PCNP	8
PCNP	2
PCNP	3
PCNP	4
PCNX	1
PCNX	2
PCNX	3
PCNX	14
SAMHD1	10
SAMHD1	3
RPA1	1
RPA1	2
RPA1	3
RPA1	6
RPA1	7
RPA1	9
RPA1	13
C1D	2
C1D	3
C1D	4
NDUFS1	2
NDUFS1	3
NDUFS3	10
COQ7	10
COQ7	3
COQ7	4
UFD1L	8
UFD1L	4
ILF3	1
ILF3	2
ILF3	3
ILF3	4
ILF3	6
ILF3	7
ILF3	8
ILF3	9
ILF3	13
ILF2	3
ZRANB1	2
ZRANB1	3
ZRANB2	2
ZRANB2	3
LSM12	2
LSM12	3
LSM12	4
CHMP2B	1
CHMP2B	2
CHMP2B	3
CHMP2B	5
CHMP2B	6
CHMP2B	15
PCDHGB6	4
PCDHGB5	4
RREB1	1
RREB1	3
RREB1	6
TPX2	1
TPX2	2
TPX2	3
TPX2	6
TPX2	7
TPX2	8
WWC3	4
PPT1	8
PPT1	2
PPT1	3
PPT2	8
PPT2	2
PPT2	3
PPT2	4
INPP4A	3
PHC3	1
PHC3	2
PHC3	3
PHC3	5
PHC3	6
PHC3	8
PHC3	12
PHC3	13
[truncated: 14,422 more rows]
