# Supplementary material for: PTRcombiner: mining combinatorial regulation of gene expression from post-transcriptional interaction maps
Source: BMC Genomics. 2014 Apr 23;15:304. doi: 10.1186/1471-2164-15-304 (PMC4234518; doi:10.1186/1471-2164-15-304)
Supplement: Additional file 2 — A zip archive containing the outputs of the mining module of PTR comb iner at different combinations of k and τ , including recurrent trans-factors. [file 1471-2164-15-304-S2.zip › recurrent/all_results/k15_t0.600000/clusters.txt]

cluster	composition
01	AGO1,AGO2,ELAVL1,FMR1_iso1,FMR1_iso7,FXR2,LIN28A,LIN28B,MOV10,TIA1,TIAL1,ZC3H7B
02	AGO1,AGO2,ELAVL1,IGF2BP1,IGF2BP2,IGF2BP3,TIAL1
03	AGO1
04	ELAVL1,HNRNPD
05	AGO1,AGO2,ELAVL1,EWSR1,FMR1_iso1,FUS,LIN28A,LIN28B,TAF15,TIA1,TIAL1,ZC3H7B
06	AGO1,ELAVL1,TIA1,TIAL1
07	AGO1,FMR1_iso1,FMR1_iso7
08	AGO1,AGO2,CAPRIN1,ELAVL1,FMR1_iso1,FMR1_iso7,LIN28B,TIA1,TIAL1,ZC3H7B
09	AGO1,AGO2,C22ORF28,ELAVL1,FMR1_iso1,FMR1_iso7,LIN28B,TIA1,TIAL1,ZC3H7B
10	LIN28A,LIN28B,hsa-miR-221*
11	AGO1,HNRNPH
12	AGO1,AGO2,ELAVL1,FMR1_iso1,HNRNPC,TIA1,TIAL1
13	PUM1
14	AGO1,AGO2,ELAVL1,FMR1_iso1,FMR1_iso7,HNRNPU,TIA1,TIAL1
15	AGO1,AGO2,ELAVL1,FMR1_iso1,FMR1_iso7,HNRNPF,TIA1,TIAL1
