# Supplementary material for: PTRcombiner: mining combinatorial regulation of gene expression from post-transcriptional interaction maps
Source: BMC Genomics. 2014 Apr 23;15:304. doi: 10.1186/1471-2164-15-304 (PMC4234518; doi:10.1186/1471-2164-15-304)
Supplement: Additional file 2 — A zip archive containing the outputs of the mining module of PTR comb iner at different combinations of k and τ , including recurrent trans-factors. [file 1471-2164-15-304-S2.zip › recurrent/all_results/k15_t0.600000/gene-cluster.txt]

geneSymbol	cluster
UBE2Q1	2
UBE2Q1	3
UBE2Q1	6
UBE2Q1	7
RNF14	3
RNF14	7
UBE2Q2	2
UBE2Q2	3
RNF10	2
RNF10	3
RNF10	4
RNF10	7
RNF11	3
RNF13	2
RNF13	3
RNF13	4
RNF13	13
RNF13	6
RNF17	3
MZT2A	3
MZT2B	3
CHMP1B	3
CHMP1B	4
CHMP1B	6
PMM2	3
MT1E	13
PMM1	3
ASS1	3
FHIT	3
ZNF709	3
ZNF708	3
RBM14	1
RBM14	2
RBM14	3
RBM14	4
RBM14	6
RBM14	7
RBM14	8
RBM14	9
RBM14	11
RBM14	12
EN1	3
ZNF703	2
ZNF703	3
ZNF703	6
ZNF701	3
ZNF700	3
ZNF707	3
ZNF706	3
ZNF704	1
ZNF704	2
ZNF704	3
ZNF704	6
ZNF704	7
ZNF704	14
ZNF704	15
ZC3H10	11
ZC3H10	3
RNF114	1
RNF114	2
RNF114	3
RNF114	5
RNF114	6
RNF114	7
RNF114	8
RNF114	9
RNF114	12
RNF114	15
RNF115	3
ZC3H15	2
ZC3H15	3
ZC3H15	5
ZC3H15	6
ZC3H14	2
ZC3H14	3
ZC3H14	6
SPN	3
RNF111	2
RNF111	3
RNF111	6
ZC3H18	11
ZC3H18	2
ZC3H18	3
ZC3H18	6
ZC3H18	7
cytochrome	3
cytochrome	7
SP8	3
DHX9	2
DHX9	3
DHX9	14
DHX9	6
DHX9	7
LOC441204	3
TCOF1	2
TCOF1	3
TCOF1	6
NSRP1	2
NSRP1	3
NUP98	3
NUP98	6
NUP98	7
XPC	3
SP1	1
SP1	2
SP1	3
SP1	5
SP1	6
SP1	7
SP1	8
SP1	9
SP1	11
SP1	15
SP2	2
SP2	3
SP3	1
SP3	2
SP3	3
SP3	5
SP3	6
SP3	7
SP3	8
SP3	9
SP3	11
SP3	13
SP3	14
SP4	3
SP4	7
SP6	3
CAMKV	3
SPPL3	8
SPPL3	2
SPPL3	3
SPPL3	6
SPPL3	7
GOLIM4	2
GOLIM4	3
GOLIM4	6
OPA3	11
OPA3	2
OPA3	3
OPA3	6
OPA1	2
OPA1	3
OPA1	6
OPA1	7
OPA1	13
OPA1	15
MIR345	3
RAB40C	3
RAB40B	3
MDP1	3
KLLN	3
ARFRP1	11
ARFRP1	3
SPPL2A	3
SPPL2A	6
SPPL2B	3
NSL1	2
NSL1	3
NSL1	6
NSL1	7
NSL1	11
NSL1	12
NSL1	14
UGCG	3
UGCG	13
MYO3B	3
AX747103	11
AX747103	3
ATP2A2	1
ATP2A2	3
ATP2A2	5
ATP2A2	6
ATP2A2	7
ATP2A2	8
ATP2A2	9
ATP2A2	11
ATP2A2	12
ATP2A2	14
ATP2A2	15
ITGA1	3
ITGA2	3
ITGA2	7
NOP2	3
NOP2	7
ITGA4	3
ITGA5	3
RIT1	2
RIT1	3
RIT1	4
ITGA7	3
DENND4A	3
DENND4A	6
DENND4B	11
DENND4B	3
DENND4B	6
DENND4C	3
DENND4C	6
DENND4C	7
SWAP70	1
SWAP70	2
SWAP70	3
SWAP70	4
SWAP70	6
SWAP70	7
SWAP70	15
PHLDA1	3
PHLDA1	6
PHLDA3	11
PHLDA3	3
PHLDA2	3
PHLDA2	6
LOC100652770	3
ZNF37BP	11
ZNF37BP	3
ZNF37BP	6
ZNF37BP	7
HRH4	3
FBXL12	3
FBXL12	6
TIPRL	2
TIPRL	3
TIPRL	6
TIPRL	7
TIPRL	8
TIPRL	9
TIPRL	15
FBXL14	3
FBXL14	7
FBXL17	3
FBXL17	6
FBXL17	7
FAM169A	1
FAM169A	2
FAM169A	3
FAM169A	6
FAM169A	7
FAM169A	15
FBXL18	3
FBXL18	7
FAM116A	2
FAM116A	3
FAM116A	6
FAM116A	7
GHDC	3
RPL34	3
RPL34	6
H19	3
SDK2	3
SDK2	7
KIRREL3-AS3	3
TPRN	3
THSD4	3
FAM212B	11
FAM212B	3
ZFP161	3
ZFP161	6
ZFP161	7
COL4A4	3
COL4A4	6
COL4A3	3
COL4A3	6
COL4A2	2
COL4A2	3
COL4A2	6
COL4A1	3
GRN	3
ZNF879	3
CHST3	3
CHST3	4
CHST3	6
CHST3	7
CHST2	3
GCLM	2
GCLM	3
GCLM	13
GCLM	6
CHST7	3
CHST6	11
CHST6	3
ABHD10	3
ABHD10	12
ABHD10	14
ABHD10	6
ABHD10	7
AK311400	3
HLCS	3
HLCS	7
NOG	4
ITGAV	2
ITGAV	3
ITGAV	6
COX7C	3
CAMK1	3
HLF	3
NOV	3
FAM134C	1
FAM134C	2
FAM134C	3
FAM134C	6
FAM134C	7
FAM134C	8
FAM134C	11
ITGAE	2
ITGAE	3
ITGAE	6
FAM134A	2
FAM134A	3
FAM134A	6
SMAD9	3
SMAD9	7
TRERF1	3
TRERF1	13
SMAD4	1
SMAD4	3
SMAD4	5
SMAD4	6
SMAD4	7
SMAD4	8
SMAD4	9
SMAD4	11
SMAD4	12
SMAD5	2
SMAD5	3
SMAD5	6
SMAD5	7
SMAD5	8
SMAD5	9
SMAD5	12
SMAD5	14
SMAD5	15
SMAD6	2
SMAD6	3
SMAD6	6
SMAD7	2
SMAD7	3
SMAD7	4
SMAD7	6
GOLPH3L	1
GOLPH3L	2
GOLPH3L	3
GOLPH3L	6
GOLPH3L	7
GOLPH3L	8
GOLPH3L	9
GOLPH3L	12
SMAD1	11
SMAD1	2
SMAD1	3
SMAD1	6
SMAD2	1
SMAD2	2
SMAD2	3
SMAD2	4
SMAD2	6
SMAD2	7
SMAD2	8
SMAD2	9
SMAD2	12
SMAD3	2
SMAD3	3
SMAD3	12
SMAD3	6
SMAD3	7
MUS81	3
AMMECR1L	1
AMMECR1L	2
AMMECR1L	3
AMMECR1L	4
AMMECR1L	5
AMMECR1L	6
AMMECR1L	7
AMMECR1L	15
CYFIP1	3
CYFIP1	7
IGF2R	11
IGF2R	3
IGF2R	6
AK021563	3
AK021563	7
ABHD14B	3
SLC36A4	2
SLC36A4	3
SLC36A4	6
ZC3H13	2
ZC3H13	3
ZC3H13	4
ZC3H13	6
ZC3H13	7
ZC3H13	14
SLC36A1	2
SLC36A1	3
SLC36A1	7
AK094188	3
AK094188	7
C14orf118	11
C14orf118	3
C14orf118	7
C14orf119	3
HERC2P2	3
BC022431	3
HMGCLL1	3
TCEA2	3
TCEA1	2
TCEA1	3
TCEA1	13
TCEA1	6
MGC57346	3
MGC57346	6
MGC57346	7
COX4I1	3
COX4I1	4
COX4I1	6
BFAR	2
BFAR	3
BFAR	13
BFAR	7
EDA	3
EDA	7
MPRIP	3
MPRIP	6
MPRIP	7
CCDC117	1
CCDC117	2
CCDC117	3
CCDC117	5
CCDC117	6
CCDC117	7
CCDC117	8
CCDC117	9
CCDC117	11
CCDC117	14
CCDC117	15
CCDC114	3
CCDC115	2
CCDC115	3
CCDC115	4
CCDC115	6
CCDC112	3
CCDC113	3
CCDC110	3
CCDC111	3
LEO1	3
LEO1	6
ATP1A2	3
ATP1A1	3
ATP1A1	7
MGRN1	11
MGRN1	2
MGRN1	3
MGRN1	4
CRTAP	2
CRTAP	3
CRTAP	6
CRTAP	7
CRTAP	9
CRTAP	11
CRTAP	15
SPHK2	3
SPHK1	3
IPO11	2
IPO11	3
IPO11	12
IPO11	6
IPO11	7
CUEDC2	3
CBLB	3
CPEB4	1
CPEB4	2
CPEB4	3
CPEB4	4
CPEB4	5
CPEB4	6
CPEB4	7
CPEB4	8
CPEB4	12
AK027190	3
CPEB3	3
CPEB3	4
CPEB3	6
CPEB3	7
CPEB2	3
CPEB2	6
RBMXL1	2
RBMXL1	3
OSGEP	3
ABAT	3
C11orf96	3
ZNF780A	3
ZNF780A	7
ZNF780B	3
BRF2	3
LOC400604	3
RHEBL1	3
SIRPA	3
IFT80	2
IFT80	3
IFT80	6
IFT80	7
IFT81	11
IFT81	3
IFT81	6
LOC100289495	3
IFT88	3
XPA	3
MCM10	1
MCM10	2
MCM10	3
MCM10	5
MCM10	6
MCM10	7
MCM10	14
PDIA5	3
IL10RB	3
IL10RB	6
IL10RB	7
ATG4B	11
ATG4B	3
ATG4A	3
BC040735	3
ATG4D	2
ATG4D	3
ATG4D	7
PHOX2B	3
FAM193A	3
FAM193A	7
CFH	4
GPT2	2
GPT2	3
GPT2	6
GPT2	7
GPT2	8
GPT2	9
GPT2	15
PNP	3
ANKFY1	2
ANKFY1	3
ANKFY1	14
ANKFY1	6
ANKFY1	7
CREBBP	1
CREBBP	2
CREBBP	3
CREBBP	4
CREBBP	6
CREBBP	7
CREBBP	13
PNN	3
ATP6V0E1	2
ATP6V0E1	3
ATP6V0E1	6
ATP6V0E2	3
CFP	3
UAP1	3
UAP1	7
EDC3	11
EDC3	3
EDC3	7
SIDT2	3
BC043400	3
SIX4	2
SIX4	3
SIX5	3
SIX5	6
SIX6	3
SIX1	11
SIX1	3
SIX1	13
CNPY4	3
CNPY3	3
CNPY2	3
CNPY2	6
IGFBPL1	4
ANKRD30BL	3
ANKRD30BL	7
HMG20A	2
HMG20A	3
HMG20A	4
HMG20A	6
HMG20A	7
HMG20A	9
HMG20A	12
HMG20A	13
HMG20A	14
HMG20B	3
AAGAB	1
AAGAB	3
AAGAB	6
AAGAB	7
AAGAB	8
AAGAB	9
AAGAB	11
FLJ00104	11
FLJ00104	3
C3orf75	3
C4orf10	3
C4orf10	7
C3orf72	3
C3orf70	3
SHOX2	3
SHOX2	4
ZFP82	3
ZFP82	7
CHFR	2
CHFR	3
CHFR	12
CHFR	6
CHFR	7
EFHA1	3
EFHA1	6
EFHA2	3
SYPL1	1
SYPL1	2
SYPL1	3
SYPL1	6
SYPL1	7
SYPL1	8
FAM81A	3
SYPL2	3
RFX5	2
RFX5	3
RFX5	6
RFX5	7
APP	2
APP	3
APP	5
APP	6
APP	7
APP	8
APP	9
APP	11
APP	12
APP	15
RFX7	2
RFX7	3
RFX7	6
RFX7	7
NRXN3	2
NRXN3	3
NRXN3	6
NRXN2	11
NRXN2	3
MIR383	3
RFX3	3
YDJC	11
YDJC	3
YDJC	7
AX746887	3
AX746887	7
APC	2
APC	3
APC	6
APC	7
APC	11
APC	15
ABCE1	1
ABCE1	2
ABCE1	3
ABCE1	6
ABCE1	7
ABCE1	8
ABCE1	9
ABCE1	12
ABCE1	15
TSKU	3
AK309286	3
XPNPEP3	11
XPNPEP3	2
XPNPEP3	3
XPNPEP3	7
SLC4A2	3
GTSE1	8
GTSE1	3
GTSE1	6
GTSE1	7
ADNP	1
ADNP	2
ADNP	3
ADNP	5
ADNP	6
ADNP	7
ADNP	8
ADNP	12
ADNP	13
KHDRBS1	1
KHDRBS1	3
KHDRBS1	6
KHDRBS1	7
KHDRBS1	8
KHDRBS1	9
KHDRBS1	11
KHDRBS1	12
KHDRBS1	14
KHDRBS1	15
KHDRBS3	3
GGCT	3
TMEM127	2
TMEM127	3
TMEM127	4
TMEM127	6
GPR78	3
MSL3P1	3
DPYSL4	3
DPYSL5	3
DPYSL2	1
DPYSL2	2
DPYSL2	3
DPYSL2	6
DPYSL2	7
DPYSL2	15
DPYSL3	2
DPYSL3	3
DPYSL3	6
C11orf9	3
KRTAP10-12	3
IGFBP2	11
IGFBP2	3
BC033554	3
AK311383	3
IGFBP5	2
IGFBP5	3
IGFBP5	6
IGFBP5	7
IGFBP5	11
IGFBP5	12
IGFBP5	14
CYP1B1	3
CYP1B1	6
CYP2R1	3
CYP2R1	7
HNRNPA1L2	3
GJA1	2
GJA1	3
GJA1	6
C15orf24	11
C15orf24	2
C15orf24	3
GJA3	3
C15orf23	2
C15orf23	3
C15orf23	6
PMS2P1	4
PMS2P3	11
PMS2P3	3
C15orf29	3
C15orf29	6
KDM3B	1
KDM3B	2
KDM3B	3
KDM3B	6
KDM3B	7
KDM3B	8
KDM3B	9
KDM3B	12
ZNF117	3
KDM3A	3
PPP6R3	2
PPP6R3	3
PPP6R3	6
PPP6R3	7
PPP6R3	12
PPP6R3	14
PPP6R3	15
TMC5	3
TMC6	3
KIAA1958	3
APIP	3
APIP	6
WASF1	11
WASF1	2
WASF1	3
WASF1	6
EIF2B4	3
GTPBP2	3
GTPBP2	13
TMC8	3
AX747104	3
EIF2B1	2
EIF2B1	3
EIF2B1	6
PRKAR2A	3
PRKAR2A	7
PRKAR2B	2
PRKAR2B	3
PRKAR2B	6
CRYBG3	2
CRYBG3	3
CRYBG3	6
TXNIP	2
TXNIP	3
TXNIP	13
TXNIP	7
AX747593	3
ATP2A1	3
MLF1	3
MLF1	6
QPRT	3
MLF2	2
MLF2	3
MLF2	4
MLF2	5
MLF2	6
MLF2	7
MLF2	8
MLF2	9
TMEM14C	2
TMEM14C	3
TMEM14C	6
TMEM14B	3
TMEM14B	6
TMEM14A	2
TMEM14A	3
TMEM14A	6
FANCF	3
MECOM	11
MECOM	3
MECOM	12
MECOM	6
MECOM	7
RSPH3	3
LOC440944	3
LOC440944	6
C9orf125	3
C9orf125	6
C9orf123	3
KIAA1267	2
KIAA1267	3
KIAA1267	4
KIAA1267	6
KIAA1267	7
KIAA1267	9
KIAA1267	11
FANCB	3
FANCB	7
CFHR2	3
PHACTR4	2
PHACTR4	3
PHACTR4	4
PHACTR4	6
PHACTR4	7
PHACTR4	8
CLIC4	1
CLIC4	2
CLIC4	3
CLIC4	4
CLIC4	5
CLIC4	6
CLIC4	7
CLIC4	8
CLIC4	9
CLIC4	11
CLIC4	12
CLIC4	13
CLIC4	14
CLIC4	15
CLIC5	3
NLGN2	3
PHACTR3	3
LARP4B	1
LARP4B	2
LARP4B	3
LARP4B	5
LARP4B	6
LARP4B	7
LARP4B	12
LARP4B	15
KRTAP2-1	3
KIAA0020	3
KIAA0020	6
AX748339	3
TMEM147	3
HNRNPAB	1
HNRNPAB	2
HNRNPAB	3
HNRNPAB	5
HNRNPAB	6
HNRNPAB	7
HNRNPAB	8
HNRNPAB	9
HNRNPAB	12
HNRNPAB	14
HNRNPAB	15
FOXL2	3
ITGA6	2
ITGA6	3
ITGA6	6
PCDHA6	3
PCDHA6	6
AK092965	3
API5	11
API5	2
API5	3
API5	6
API5	7
MAP3K8	3
RTKN2	3
RTKN2	6
RTKN2	7
SOWAHA	3
SECISBP2L	11
SECISBP2L	2
SECISBP2L	3
SECISBP2L	6
SECISBP2L	7
SOWAHC	3
SOWAHC	7
HAS2	3
HLA-DPA1	3
FAM32A	3
FAM32A	7
HAS3	3
KIAA1191	1
KIAA1191	2
KIAA1191	3
KIAA1191	4
KIAA1191	5
KIAA1191	6
KIAA1191	7
KIAA1191	8
KIAA1191	14
VMP1	2
VMP1	3
VMP1	6
FER1L5	3
ZMAT2	2
ZMAT2	3
ZMAT2	6
ZMAT5	3
ZMAT5	4
ZMAT4	4
C19orf24	3
C19orf25	3
MYBL1	2
MYBL1	3
MYBL1	6
NR1D1	3
NR1D1	13
NR1D2	1
NR1D2	2
NR1D2	3
NR1D2	5
NR1D2	6
NR1D2	7
NR1D2	8
NR1D2	9
NR1D2	11
NR1D2	13
NR1D2	15
C19orf29	3
C19orf29	7
ITGB1BP1	11
ITGB1BP1	3
ITGB1BP1	7
ZNF7	13
ZNF2	3
ZNF2	4
ZNF3	3
TIPIN	3
TIPIN	6
ZNF8	2
ZNF8	3
ZNF8	7
ZAP70	3
MYLK-AS1	3
UFSP2	3
SYNDIG1	3
AK021977	3
EPM2AIP1	3
EPM2AIP1	7
CDC5L	2
CDC5L	3
CDC5L	6
CDC5L	7
RAC1	1
RAC1	2
RAC1	3
RAC1	6
RAC1	7
RAC1	8
RAC1	9
RAC1	12
RAC1	13
RAC1	14
RAC1	15
SBDS	3
MIR183	3
MIR183	7
VCL	2
VCL	3
VCL	6
VCL	7
VCP	2
VCP	3
VCP	5
VCP	6
VCP	7
VCP	8
VCP	9
VCP	11
VCP	14
AP2A1	3
AP2A1	7
BC041964	2
BC041964	3
BC041964	6
AP2A2	3
AP2A2	7
BAZ2B	3
BAZ2B	6
PBX2	2
PBX2	3
PBX2	4
PBX3	2
PBX3	3
PBX3	13
PBX3	6
PBX1	2
PBX1	3
PBX1	6
BCL6	3
BCL6	13
NSUN3	3
NSUN2	2
NSUN2	3
NSUN2	6
NSUN2	7
NSUN2	11
NSUN2	12
NSUN2	15
NSUN4	3
NSUN4	7
NSUN6	3
NSUN6	4
TUBG1	3
TUBG1	4
TUBG1	6
TUBG1	7
FAM71F2	3
TARS	2
TARS	3
TARS	6
TARS	7
PTCH1	3
PTCH1	7
TIMM44	3
TIMM44	7
TUFM	3
TUFM	7
FAM108B1	3
FAM108B1	6
FAM108B1	7
RAD9B	3
RAD9A	3
ERGIC2	2
ERGIC2	3
ERGIC2	6
ERGIC2	7
ERGIC3	3
RRP7B	3
ERGIC1	11
ERGIC1	3
ERGIC1	6
MTCP1	11
MTCP1	3
MTCP1	6
LOC386597	3
B3GAT3	11
B3GAT3	3
B3GAT1	3
ADCYAP1R1	3
FAM66C	3
CPPED1	2
CPPED1	3
CPPED1	6
LOC728537	3
CALM2	2
CALM2	3
CALM2	4
CALM2	6
CALM2	7
CALM2	8
CALM2	9
CALM2	12
CALM2	14
CALM2	15
CALM3	1
CALM3	2
CALM3	3
CALM3	5
CALM3	6
CALM3	7
CALM3	8
CALM3	9
CALM3	11
CALM3	13
CALM3	14
CALM3	15
SPG21	2
SPG21	3
SPG21	4
SPG21	6
SPG20	1
SPG20	2
SPG20	3
SPG20	6
SPG20	7
UPK1A	3
UPK1B	4
DLGAP2	3
DLGAP4	11
DLGAP4	2
DLGAP4	3
DLGAP4	4
DLGAP4	6
DLGAP5	2
DLGAP5	3
DLGAP5	6
MBNL1	1
MBNL1	2
MBNL1	3
MBNL1	5
MBNL1	6
MBNL1	7
MBNL1	8
MBNL1	9
MBNL1	12
MBNL1	15
MBNL2	2
MBNL2	3
MBNL2	12
MBNL2	6
MBNL3	3
MBNL3	7
NPEPL1	3
CYP27B1	3
ADCY7	3
ADCY7	6
OIP5	2
OIP5	3
OIP5	6
CLCN3	11
CLCN3	2
CLCN3	3
CLCN3	6
CLCN3	7
CLCN6	3
CLCN6	6
CLCN5	15
CLCN5	3
CLCN5	6
CLCN5	7
FBXL19	11
FBXL19	3
FBXL19	7
BRD8	3
BRD8	7
BRD9	3
BRD9	4
BRD9	6
KSR1	3
BRD4	3
BRD4	4
BRD4	6
BRD4	7
BRD4	11
BRD4	13
BRD4	14
BRD4	15
BRD7	13
BRD1	9
BRD1	3
BRD1	6
BRD1	7
BRD2	2
BRD2	3
BRD2	4
BRD2	6
BRD2	7
BRD2	11
BRD2	12
BRD2	13
BRD2	15
BRD3	2
BRD3	3
BRD3	4
BRD3	6
BRD3	7
DNAJA2	2
DNAJA2	3
DNAJA2	5
DNAJA2	6
DNAJA2	7
DNAJA2	8
DNAJA2	12
DNAJA3	2
DNAJA3	3
DNAJA3	13
DNAJA3	6
DNAJA1	2
DNAJA1	3
DNAJA1	14
DNAJA1	6
DNAJA1	7
GLG1	11
GLG1	3
GLG1	12
GLG1	6
GLG1	7
PTPN13	2
PTPN13	3
PTPN13	14
PTPN13	6
PTPN13	7
PTPN12	2
PTPN12	3
PTPN12	6
PTPN11	1
PTPN11	2
PTPN11	3
PTPN11	6
PTPN11	7
PTPN11	8
PTPN11	9
PTPN11	11
PTPN11	12
PTPN11	15
LYRM1	2
LYRM1	3
LYRM1	6
MYCBP	2
MYCBP	3
MYCBP	13
MYCBP	6
PTPN14	2
PTPN14	3
PTPN14	6
PTPN14	7
MAGEL2	3
AKT3	1
AKT3	2
AKT3	3
AKT3	5
AKT3	6
AKT3	7
LYAR	2
LYAR	3
LYAR	6
CSF2RB	3
MRPL24	3
MRPL24	6
MRPL27	11
MRPL27	3
C16orf70	2
C16orf70	3
MRPL20	3
MRPL20	4
MRPL20	6
SEH1L	2
SEH1L	3
SEH1L	4
SEH1L	6
MRPL22	3
MRPL22	13
LYRM4	3
LYRM4	6
GAB2	11
GAB2	3
GAB3	3
LOC100506844	3
GAB1	3
GAB1	7
HABP4	3
HABP4	13
SNORA81	3
SNORA81	6
SNORA81	7
ZNF853	3
NPTX2	2
NPTX2	3
NPTX2	6
NPTX1	1
NPTX1	2
NPTX1	3
NPTX1	5
NPTX1	6
NPTX1	7
NPTX1	8
NPTX1	9
NPTX1	11
GPR75-ASB3	3
NDRG1	11
NDRG1	3
NDRG2	3
NDRG3	2
NDRG3	3
NDRG3	6
NDRG3	7
NDRG3	8
NDRG3	11
NDRG3	12
NDRG4	11
NDRG4	3
NDRG4	6
ZSCAN2	3
SRSF5	3
SRSF5	6
SRSF5	7
SRSF5	9
SRSF5	11
SRSF5	12
SRSF5	13
SRSF5	14
SRSF5	15
SRSF4	1
SRSF4	2
SRSF4	3
SRSF4	5
SRSF4	6
SRSF4	7
SRSF4	8
SRSF4	9
SRSF4	14
SRSF7	1
SRSF7	2
SRSF7	3
SRSF7	5
SRSF7	6
SRSF7	7
SRSF7	8
SRSF7	9
SRSF7	14
SRSF6	1
SRSF6	2
SRSF6	3
SRSF6	4
SRSF6	5
SRSF6	6
SRSF6	7
SRSF6	8
SRSF6	9
SRSF6	14
SRSF6	15
SRSF1	1
SRSF1	2
SRSF1	3
SRSF1	5
SRSF1	6
SRSF1	7
SRSF1	8
SRSF1	9
SRSF1	11
SRSF1	12
SRSF1	14
SRSF1	15
CHD1L	3
CHD1L	7
SRSF3	1
SRSF3	2
SRSF3	3
SRSF3	6
SRSF3	7
SRSF3	8
SRSF3	9
SRSF3	11
SRSF3	13
SRSF3	14
SRSF3	15
SRSF2	2
SRSF2	3
SRSF2	5
SRSF2	6
SRSF2	7
SRSF2	8
SRSF2	9
SRSF2	11
SRSF2	12
SRSF2	14
SRSF2	15
SRSF9	3
SRSF9	12
SRSF9	5
SRSF9	6
HOXA5	2
HOXA5	3
HOXA5	4
HOXA5	6
RNF130	3
RNF130	6
RAPH1	1
RAPH1	2
RAPH1	3
RAPH1	6
RAPH1	7
RAPH1	12
DNAJB11	3
DNAJB11	6
HOXA4	3
HLA-DQB1	3
DNAJB14	3
DNAJB14	6
RNF138	1
RNF138	2
RNF138	3
RNF138	5
RNF138	6
RNF138	7
RNF138	12
RNF138	15
RNF139	2
RNF139	3
RNF139	6
RNF139	7
CISD2	3
CISD1	3
CLNS1A	2
CLNS1A	3
CLNS1A	6
CLNS1A	7
CLNS1A	8
CLNS1A	11
CLNS1A	12
HOXA1	3
FLJ44635	3
LINC00152	3
TSHZ3	3
TSHZ1	2
TSHZ1	3
TSHZ1	12
TSHZ1	6
TSHZ1	7
NOSIP	3
ZNF581	11
ZNF581	3
ZNF580	11
ZNF580	3
ZNF583	3
ZNF582	3
TIPARP	2
TIPARP	3
TIPARP	6
TIPARP	7
ZNF584	3
ZNF587	2
ZNF587	3
ZNF587	4
LPAR3	3
ZNF589	11
ZNF589	3
BC035400	3
LOC643733	3
CHST9	3
ASUN	11
ASUN	3
ASUN	6
MAP3K5	3
MAP3K5	7
CAMKK2	11
CAMKK2	2
CAMKK2	3
CAMKK2	13
CAMKK2	6
CAMKK1	3
HAPLN3	3
MIR448	3
MTRF1L	3
MYO1H	3
MYO1F	3
MYO1E	3
MYO1D	3
MYO1C	3
MYO1B	11
MYO1B	2
MYO1B	3
MYO1B	6
MYO1B	7
CHST1	3
CHMP3	2
CHMP3	3
CHMP3	6
RPL36AL	3
CHMP7	9
CHMP7	2
CHMP7	3
CHMP7	6
CHMP7	7
CHMP5	3
CHMP5	6
PGBD5	2
PGBD5	3
PGBD5	6
PGBD2	3
CTPS2	11
CTPS2	3
PGBD1	3
ZER1	3
PPAPDC1B	3
PPAPDC1A	3
HOXA10	1
HOXA10	3
HOXA10	4
HOXA10	5
HOXA10	6
HOXA10	7
HOXA10	8
HOXA10	9
HOXA10	13
HOXA10	14
AK127339	3
CEP57	1
CEP57	2
CEP57	3
CEP57	6
CEP57	7
CEP57	11
CEP57	12
CEP57	15
FAM160B1	2
FAM160B1	3
FAM160B1	12
FAM160B1	6
FAM160B2	3
FAM160B2	7
ATAT1	11
ATAT1	3
TSSK6	3
SRC	2
SRC	3
SRC	4
SRC	6
SRC	7
NEMF	3
ZNF326	15
ZNF326	3
ZNF326	6
ZNF326	7
SRF	1
SRF	2
SRF	3
SRF	5
SRF	6
SRF	7
SRF	11
SRF	14
ZNF320	3
ZNF323	11
ZNF323	3
FAM214A	2
FAM214A	3
FAM214A	6
FAM214A	7
FAM214B	3
FAM214B	4
SRI	2
SRI	3
SRI	6
ZNF329	2
ZNF329	3
ZNF329	7
FER1L6-AS1	3
SRM	3
SRM	7
SRR	15
SRR	9
SRR	3
SRR	6
SRR	7
LGALS8	3
NMU	3
AKIRIN2	11
AKIRIN2	2
AKIRIN2	3
AKIRIN2	6
AKIRIN1	1
AKIRIN1	2
AKIRIN1	3
AKIRIN1	5
AKIRIN1	6
AKIRIN1	7
AKIRIN1	8
AKIRIN1	9
AKIRIN1	14
AKIRIN1	15
EIF2AK1	2
EIF2AK1	3
EIF2AK1	6
EIF2AK3	3
EIF2AK2	2
EIF2AK2	3
EIF2AK2	6
TDG	2
TDG	3
TDG	6
EIF2AK4	3
EIF2AK4	6
EIF2AK4	7
HN1	2
HN1	3
HN1	6
HN1	7
HN1	14
HN1	15
LOC388942	3
MIR181B2	3
EREG	3
MYO19	2
MYO19	3
MYO19	6
MYO19	7
MYO19	11
MYO19	12
MYO19	14
MIR181B1	3
FAM136A	1
FAM136A	2
FAM136A	3
FAM136A	6
FAM136A	7
FAM136A	9
FAM136A	15
TRNT1	2
TRNT1	3
TRNT1	14
TRNT1	6
TRNT1	7
ASAP1	2
ASAP1	3
ASAP1	6
ASAP2	2
ASAP2	3
ASAP2	6
MYO10	11
MYO10	3
MYO10	12
MYO10	6
MYO10	7
OCRL	2
OCRL	3
OCRL	14
OCRL	6
OCRL	7
PLAUR	3
HILPDA	11
HILPDA	3
LRRC27	3
KIAA1524	3
TPPP	3
KIAA1522	11
KIAA1522	2
KIAA1522	3
KIAA1522	6
MPDU1	11
MPDU1	3
KIAA1033	2
KIAA1033	3
KIAA1033	12
KIAA1033	6
LOX	3
LOX	6
LOX	7
LPGAT1	1
LPGAT1	2
LPGAT1	3
LPGAT1	6
LPGAT1	7
LPGAT1	8
LPGAT1	9
LPGAT1	12
LPGAT1	14
FLYWCH1	3
FLYWCH1	7
LRRC28	3
TIMM17B	3
TIMM17A	1
TIMM17A	2
TIMM17A	3
TIMM17A	5
TIMM17A	6
TIMM17A	7
TIMM17A	8
TIMM17A	9
GCNT1	11
GCNT1	3
GCNT1	7
GCNT2	3
GCNT2	6
GCNT2	7
C14orf135	2
C14orf135	3
C14orf135	6
C14orf135	7
C14orf135	14
C14orf135	15
C14orf132	3
C14orf132	7
LPCAT2	3
LPCAT2	6
LPCAT3	2
LPCAT3	3
LPCAT3	12
LPCAT3	6
LPCAT3	7
LPCAT1	2
LPCAT1	3
LPCAT1	6
LPCAT1	7
MID1IP1	11
MID1IP1	3
MID1IP1	6
PIGA	3
PIGB	3
PIGC	3
PIGG	11
PIGG	2
PIGG	3
PIGH	2
PIGH	3
PIGK	2
PIGK	3
PIGK	12
PIGK	6
PIGM	2
PIGM	3
PIGM	5
PIGM	6
PIGO	11
PIGO	3
PIGO	7
TMEM194A	1
TMEM194A	2
TMEM194A	3
TMEM194A	5
TMEM194A	6
TMEM194A	7
TMEM194A	8
TMEM194A	14
TMEM194A	15
PIGQ	3
PIGS	2
PIGS	3
PIGS	14
PIGS	6
PIGS	7
PIGT	11
PIGT	3
PIGU	3
PIGW	11
PIGW	2
PIGW	3
PIGW	6
PIGX	2
PIGX	3
PIGX	6
PIGX	7
PIGY	1
PIGY	2
PIGY	3
PIGY	5
PIGY	6
PIGY	7
PIGY	8
PIGY	9
TMEM80	11
TMEM80	3
ELAC1	3
TAX1BP1	2
TAX1BP1	3
TAX1BP1	6
TAX1BP1	7
TAX1BP3	3
ANKLE2	1
ANKLE2	2
ANKLE2	3
ANKLE2	6
ANKLE2	7
ANKLE2	8
ANKLE2	9
RHPN1	3
INPPL1	11
INPPL1	3
OLR1	4
RHPN2	3
RHPN2	13
RHPN2	6
RHPN2	7
SRRM1	12
SRRM1	3
SRRM1	4
SRRM1	6
SRRM1	7
BBIP1	1
BBIP1	2
BBIP1	3
BBIP1	6
BBIP1	7
SRRM2	1
SRRM2	2
SRRM2	3
SRRM2	4
SRRM2	6
SRRM2	7
SRRM2	8
SRRM2	9
SRRM2	11
SRRM2	12
SRRM4	3
FAM134B	3
FAM134B	6
FAM134B	7
PDK1	3
PDK1	6
RGL1	3
PDK3	3
PDK3	7
PDK2	4
EBP	3
EBP	4
EBP	6
PDK4	3
PDK4	13
LNPEP	2
LNPEP	3
LNPEP	7
ZNF292	3
ZNF292	6
SEC61A1	1
SEC61A1	2
SEC61A1	3
SEC61A1	6
SEC61A1	7
SEC61A1	8
SEC61A1	9
SEC61A1	15
SEC61A2	3
SEC61A2	6
PTGS2	3
TM2D2	2
TM2D2	3
TM2D3	11
TM2D3	2
TM2D3	3
TM2D3	6
MIR193A	3
AK027179	11
AK027179	3
ZFAND6	2
ZFAND6	3
ZFAND6	6
ZFAND5	1
ZFAND5	2
ZFAND5	3
ZFAND5	6
ZFAND5	7
ZFAND5	8
ZFAND5	9
ZFAND5	14
ZFAND5	15
ZFAND4	3
ZFAND4	7
ZFAND3	1
ZFAND3	2
ZFAND3	3
ZFAND3	6
ZFAND3	7
ZFAND3	8
ZFAND1	2
ZFAND1	3
ZFAND1	6
ZFAND1	7
MIR340	3
SLC39A13	3
SLC39A10	1
SLC39A10	2
SLC39A10	3
SLC39A10	6
SLC39A10	7
SLC39A10	15
SLC39A11	11
SLC39A11	3
SLC39A11	4
LOC96610	3
LOC96610	6
SLC39A14	1
SLC39A14	2
SLC39A14	3
SLC39A14	6
SLC39A14	7
SLC39A14	8
SLC39A14	9
CEP120	2
CEP120	3
CEP120	6
EIF1AX	1
EIF1AX	2
EIF1AX	3
EIF1AX	5
EIF1AX	6
EIF1AX	7
EIF1AX	8
EIF1AX	9
GOLGA5	3
NTRK2	3
RSBN1	1
RSBN1	2
RSBN1	3
RSBN1	6
RSBN1	7
RSBN1	15
EIF1AD	2
EIF1AD	3
EIF1AD	6
ARHGAP22	3
ARHGAP22	7
ARHGAP21	3
ARHGAP21	7
ARHGAP20	3
ARHGAP27	3
ARHGAP26	2
ARHGAP26	3
SAP18	11
SAP18	2
SAP18	3
SAP18	13
EVI5	2
EVI5	3
EVI5	12
EVI5	6
EVI5	7
ARHGAP29	3
ARHGAP29	7
SERPINB6	3
SERPINB6	7
CHST12	3
SYDE1	3
HHAT	3
DDIT4	2
DDIT4	3
DDIT4	6
DDIT4	7
DDIT4	11
DDIT4	14
DDIT4	15
AK126180	3
SLCO4C1	3
RBFA	3
FAM76A	3
FAM76A	4
FAM76A	6
NKRF	2
NKRF	3
NKRF	6
NKRF	7
AFTPH	3
AFTPH	7
MYSM1	3
MYSM1	6
MYSM1	7
PPIB	11
PPIB	3
PPIB	4
PPIB	6
BC017988	3
ATG2B	3
ATG2B	7
PPPDE1	1
PPPDE1	2
PPPDE1	3
PPPDE1	6
PPPDE1	7
PPPDE1	14
PPPDE2	2
PPPDE2	3
PPPDE2	6
PPPDE2	7
BMP7	11
BMP7	2
BMP7	3
BMP7	6
BMP7	7
BMP6	3
BMP6	7
GPR1	3
BMP3	3
BMP2	3
BMP2	13
BMP2	6
BMP1	3
NDUFAF4	3
NDUFAF4	6
DR1	1
DR1	2
DR1	3
DR1	5
DR1	6
DR1	7
DR1	8
DR1	9
DR1	14
DR1	15
[truncated: 31,966 more rows]
