# Supplementary material for: PTRcombiner: mining combinatorial regulation of gene expression from post-transcriptional interaction maps
Source: BMC Genomics. 2014 Apr 23;15:304. doi: 10.1186/1471-2164-15-304 (PMC4234518; doi:10.1186/1471-2164-15-304)
Supplement: Additional file 2 — A zip archive containing the outputs of the mining module of PTR comb iner at different combinations of k and τ , including recurrent trans-factors. [file 1471-2164-15-304-S2.zip › recurrent/all_results/k15_t0.650000/gene-cluster.txt]

geneSymbol	cluster
UBE2Q1	2
UBE2Q1	3
UBE2Q1	4
UBE2Q1	6
UBE2Q1	7
RNF14	4
RNF14	6
UBE2Q2	2
UBE2Q2	4
RNF10	2
RNF10	4
RNF10	5
RNF10	6
RNF10	12
RNF10	13
RNF11	2
RNF11	4
RNF11	5
RNF11	13
RNF13	2
RNF13	4
RNF13	5
RNF13	15
LOC100506866	6
RNF17	4
MZT2A	4
MZT2B	4
ATRX	4
ATRX	6
PMM2	4
PMM2	6
MT1E	15
PMM1	4
ASS1	4
FHIT	4
ZNF709	4
ZNF708	4
ZNF879	4
EN1	4
ZNF703	2
ZNF703	3
ZNF703	4
ZNF703	6
ZNF703	11
ZNF703	12
ZNF701	4
ZNF700	4
ZNF707	4
CAMK4	2
CAMK4	4
ZNF704	2
ZNF704	3
ZNF704	4
ZNF704	6
ZNF704	10
ZNF704	11
ZNF704	13
ZC3H10	4
ZC3H10	14
RNF114	1
RNF114	2
RNF114	3
RNF114	4
RNF114	6
RNF114	7
RNF114	8
RNF114	9
RNF114	10
RNF114	12
RNF114	13
RNF115	4
ZC3H15	2
ZC3H15	3
ZC3H15	4
ZC3H15	7
ZC3H15	10
ZC3H15	13
ZC3H14	8
ZC3H14	2
ZC3H14	11
ZC3H14	4
ZC3H14	13
SPN	4
RNF111	2
RNF111	3
RNF111	4
RNF111	6
ZC3H18	2
ZC3H18	4
ZC3H18	14
ZC3H18	6
cytochrome	4
cytochrome	6
SP8	4
DHX9	2
DHX9	4
DHX9	6
DHX9	8
DHX9	11
DHX9	12
LOC441204	4
TCOF1	2
TCOF1	3
TCOF1	4
TCOF1	6
TCOF1	11
TCOF1	12
NSRP1	2
NSRP1	4
NUP98	4
NUP98	13
NUP98	6
XPC	4
SP1	1
SP1	2
SP1	3
SP1	4
SP1	6
SP1	7
SP1	8
SP1	10
SP1	12
SP1	13
SP1	14
GRINA	2
GRINA	4
SP3	1
SP3	2
SP3	3
SP3	4
SP3	6
SP3	7
SP3	8
SP3	10
SP3	11
SP3	12
SP3	14
SP3	15
SP4	4
SP4	6
SP6	4
CAMKV	4
C16orf93	6
SPPL3	8
SPPL3	2
SPPL3	3
SPPL3	4
SPPL3	6
GOLIM4	2
GOLIM4	4
OPA3	2
OPA3	3
OPA3	4
OPA3	11
OPA3	13
OPA3	14
OPA1	1
OPA1	2
OPA1	3
OPA1	4
OPA1	6
OPA1	13
OPA1	15
MIR345	4
RAB40C	4
RAB40B	4
MDP1	4
GTSE1	8
GTSE1	3
GTSE1	4
GTSE1	6
ARFRP1	4
ARFRP1	14
SPPL2A	4
SPPL2B	4
SPPL2B	6
NSL1	1
NSL1	2
NSL1	4
NSL1	6
NSL1	7
NSL1	9
NSL1	11
NSL1	14
UGCG	4
UGCG	15
MYO3B	4
AX747103	11
AX747103	4
AX747103	14
ATP2A2	1
ATP2A2	2
ATP2A2	3
ATP2A2	4
ATP2A2	6
ATP2A2	7
ATP2A2	8
ATP2A2	9
ATP2A2	10
ATP2A2	11
ATP2A2	12
ATP2A2	13
ATP2A2	14
ITGA1	4
ITGA2	4
ITGA2	6
NOP2	4
NOP2	6
ITGA4	4
ITGA5	2
ITGA5	4
ITGA5	6
ITGA6	2
ITGA6	4
ITGA7	4
DENND4A	10
DENND4A	3
DENND4A	4
DENND4B	3
DENND4B	4
DENND4B	14
DENND4C	4
DENND4C	6
SWAP70	2
SWAP70	3
SWAP70	4
SWAP70	5
SWAP70	6
SWAP70	10
SWAP70	13
CAPN10	4
PHLDA1	4
PHLDA3	14
PHLDA3	4
PHLDA3	5
PHLDA3	6
PHLDA2	4
NENF	4
NENF	6
ZNF37BP	4
ZNF37BP	6
ZNF37BP	9
ZNF37BP	11
ZNF37BP	13
ZNF37BP	14
HRH4	4
FBXL12	4
TIPRL	2
TIPRL	4
TIPRL	6
TIPRL	7
TIPRL	8
TIPRL	12
TIPRL	13
FBXL14	2
FBXL14	4
FBXL14	6
FBXL17	2
FBXL17	4
FBXL17	6
FAM169A	1
FAM169A	2
FAM169A	3
FAM169A	4
FAM169A	6
FAM169A	7
FAM169A	10
FAM169A	13
FBXL18	4
FBXL18	13
FBXL18	6
FAM116A	1
FAM116A	2
FAM116A	3
FAM116A	4
FAM116A	6
FAM116A	7
GHDC	4
RPL34	4
RPL34	13
H19	4
SDK2	2
SDK2	4
SDK2	6
KIRREL3-AS3	4
TPRN	4
TPRN	6
THSD4	4
FAM212B	4
FAM212B	14
THSD1	6
ZFP161	3
ZFP161	4
ZFP161	6
CHST8	5
COL4A4	9
COL4A4	2
COL4A4	4
COL4A4	6
COL4A3	4
COL4A2	2
COL4A2	4
COL4A1	2
COL4A1	4
GRN	2
GRN	4
GRN	5
CHST3	2
CHST3	4
CHST3	5
CHST3	6
CHST3	9
CHST3	13
CHST2	4
CHST7	4
CHST6	4
CHST6	14
ABHD10	9
ABHD10	11
ABHD10	4
ABHD10	6
ABHD10	7
AK311400	4
HLCS	4
HLCS	6
NOG	5
ITGAV	9
ITGAV	2
ITGAV	3
ITGAV	4
ITGAV	13
SIGMAR1	2
SIGMAR1	3
SIGMAR1	4
SIGMAR1	6
SIGMAR1	8
SIGMAR1	10
SIGMAR1	11
SIGMAR1	12
SIGMAR1	14
CAMK1	4
CAMK1	6
HLF	4
NOV	4
GPSM1	4
FAM134C	1
FAM134C	2
FAM134C	3
FAM134C	4
FAM134C	6
FAM134C	7
FAM134C	8
FAM134C	10
FAM134C	14
ITGAE	2
ITGAE	4
FAM134A	11
FAM134A	2
FAM134A	3
FAM134A	4
SMAD9	2
SMAD9	4
SMAD9	6
TRERF1	4
TRERF1	6
TRERF1	15
SMAD4	1
SMAD4	2
SMAD4	3
SMAD4	4
SMAD4	6
SMAD4	7
SMAD4	8
SMAD4	9
SMAD4	10
SMAD4	12
SMAD4	14
SMAD5	1
SMAD5	2
SMAD5	4
SMAD5	6
SMAD5	7
SMAD5	8
SMAD5	9
SMAD5	11
SMAD5	12
SMAD5	13
SMAD6	2
SMAD6	4
SMAD7	2
SMAD7	4
SMAD7	5
GOLPH3L	1
GOLPH3L	2
GOLPH3L	3
GOLPH3L	4
GOLPH3L	6
GOLPH3L	8
GOLPH3L	9
GOLPH3L	10
GOLPH3L	12
SMAD1	2
SMAD1	3
SMAD1	4
SMAD1	14
SMAD1	7
SMAD2	1
SMAD2	2
SMAD2	3
SMAD2	4
SMAD2	5
SMAD2	6
SMAD2	7
SMAD2	8
SMAD2	9
SMAD2	10
SMAD2	12
SMAD3	2
SMAD3	4
SMAD3	6
SMAD3	7
SMAD3	9
SMAD3	12
MUS81	4
MUS81	6
AMMECR1L	1
AMMECR1L	2
AMMECR1L	3
AMMECR1L	4
AMMECR1L	5
AMMECR1L	6
AMMECR1L	7
AMMECR1L	10
AMMECR1L	13
CYFIP1	2
CYFIP1	4
CYFIP1	6
IGF2R	9
IGF2R	14
IGF2R	4
IGF2R	13
IGF2R	6
AK021563	4
AK021563	6
ABHD14B	4
SLC36A4	2
SLC36A4	3
SLC36A4	4
ZC3H13	2
ZC3H13	3
ZC3H13	4
ZC3H13	5
ZC3H13	6
ZC3H13	7
ZC3H13	11
SLC36A1	2
SLC36A1	4
SLC36A1	6
AK094188	4
AK094188	6
C14orf118	4
C14orf118	14
C14orf118	6
C14orf119	4
HERC2P2	4
HERC2P2	6
ART5	5
BC022431	4
HMGCLL1	4
TCEA2	4
TCEA1	9
TCEA1	2
TCEA1	4
TCEA1	15
MGC57346	2
MGC57346	11
MGC57346	4
MGC57346	6
COX4I1	2
COX4I1	4
COX4I1	5
COX4I1	6
COX4I1	11
COX4I1	13
BFAR	12
BFAR	2
BFAR	4
BFAR	6
BFAR	15
EDA	4
EDA	6
MPRIP	9
MPRIP	4
MPRIP	6
CCDC117	1
CCDC117	2
CCDC117	3
CCDC117	4
CCDC117	6
CCDC117	7
CCDC117	8
CCDC117	10
CCDC117	11
CCDC117	12
CCDC117	13
CCDC117	14
CCDC114	4
CCDC115	2
CCDC115	3
CCDC115	4
CCDC115	5
CCDC112	4
CCDC113	4
CCDC110	4
CCDC111	4
LEO1	4
ATP1A3	5
ATP1A2	4
ATP1A1	4
ATP1A1	6
MGRN1	2
MGRN1	4
MGRN1	5
MGRN1	6
MGRN1	13
MGRN1	14
CRTAP	2
CRTAP	3
CRTAP	4
CRTAP	6
CRTAP	10
CRTAP	12
CRTAP	13
CRTAP	14
BC078172	6
SPHK2	4
SPHK1	4
SPHK1	5
IPO11	1
IPO11	2
IPO11	3
IPO11	4
IPO11	6
IPO11	9
CUEDC2	4
CUEDC2	6
CBLB	4
CPEB4	1
CPEB4	2
CPEB4	3
CPEB4	4
CPEB4	5
CPEB4	6
CPEB4	7
CPEB4	8
CPEB4	9
CPEB4	10
AK027190	4
CPEB3	2
CPEB3	4
CPEB3	5
CPEB3	6
CPEB2	9
CPEB2	4
RBMXL1	2
RBMXL1	4
OSGEP	4
ABAT	4
C11orf96	4
ZNF780A	2
ZNF780A	4
ZNF780A	6
ZNF780B	4
TLN2	6
BRF2	4
LOC400604	4
RHEBL1	4
SIRPA	4
IFT80	9
IFT80	2
IFT80	4
IFT80	13
IFT80	6
IFT81	4
IFT81	14
LOC100289495	4
IFT88	4
SP2	2
SP2	4
CNTF	6
MCM10	1
MCM10	2
MCM10	3
MCM10	4
MCM10	6
MCM10	7
MCM10	10
MCM10	11
PDIA5	4
NUP93	6
IL10RB	4
IL10RB	6
IL10RB	7
ATG4B	4
ATG4B	14
ATG4B	6
ATG4A	2
ATG4A	4
BC040735	4
ATG4D	2
ATG4D	4
ATG4D	6
PHOX2B	4
FAM193A	4
FAM193A	6
CFH	5
GPT2	2
GPT2	3
GPT2	4
GPT2	6
GPT2	8
GPT2	12
GPT2	13
PNP	2
PNP	11
PNP	4
ANKFY1	2
ANKFY1	11
ANKFY1	4
ANKFY1	6
ANKFY1	7
CREBBP	1
CREBBP	2
CREBBP	3
CREBBP	4
CREBBP	5
CREBBP	6
CREBBP	7
CREBBP	10
CREBBP	15
PNN	2
PNN	11
PNN	4
ATP6V0E1	2
ATP6V0E1	4
ATP6V0E2	4
ATP6V0E2	6
CFP	4
SIDT2	4
BC043400	4
BC043400	6
SIX4	2
SIX4	4
LOC283070	2
LOC283070	4
SIX6	4
SIX1	2
SIX1	4
SIX1	14
SIX1	15
CNPY4	4
CNPY3	4
CNPY2	4
CNPY2	6
SNORD102	6
IGFBPL1	5
ANKRD30BL	4
ANKRD30BL	6
HMG20A	2
HMG20A	3
HMG20A	4
HMG20A	5
HMG20A	6
HMG20A	7
HMG20A	9
HMG20A	11
HMG20A	12
HMG20A	15
HMG20B	2
HMG20B	4
HMG20B	6
AAGAB	2
AAGAB	3
AAGAB	4
AAGAB	6
AAGAB	8
AAGAB	10
AAGAB	12
AAGAB	14
FLJ00104	4
FLJ00104	14
FLJ00104	6
C3orf75	4
C3orf75	6
C4orf10	4
C4orf10	6
C3orf72	4
C3orf70	4
C3orf70	6
SHOX2	4
SHOX2	5
SHOX2	6
ZFP82	4
ZFP82	6
CHFR	9
CHFR	2
CHFR	4
CHFR	6
EFHA1	2
EFHA1	4
EFHA2	4
SYPL1	2
SYPL1	3
SYPL1	4
SYPL1	6
SYPL1	8
SYPL1	10
FAM81A	4
SYPL2	4
RFX5	2
RFX5	3
RFX5	4
RFX5	10
RFX5	6
APP	2
APP	3
APP	4
APP	6
APP	7
APP	8
APP	9
APP	10
APP	12
APP	13
APP	14
RFX7	2
RFX7	3
RFX7	4
RFX7	6
RFX7	10
RFX7	13
NRXN3	11
NRXN3	2
NRXN3	3
NRXN3	4
RFX1	3
RFX1	4
MIR383	4
RFX3	4
RFX3	5
YDJC	4
YDJC	14
YDJC	6
AX746887	4
AX746887	6
MAP2K2	14
MAP2K2	4
MAP2K2	5
MAP2K2	6
APC	2
APC	4
APC	6
APC	12
APC	13
APC	14
ABCE1	1
ABCE1	2
ABCE1	3
ABCE1	4
ABCE1	6
ABCE1	8
ABCE1	9
ABCE1	10
ABCE1	12
ABCE1	13
UQCRC2	4
AK309286	4
XPNPEP3	2
XPNPEP3	4
XPNPEP3	14
XPNPEP3	6
AK055694	4
AK055694	14
KLLN	4
ADNP	1
ADNP	2
ADNP	3
ADNP	4
ADNP	6
ADNP	7
ADNP	8
ADNP	9
ADNP	10
ADNP	15
KHDRBS1	1
KHDRBS1	2
KHDRBS1	3
KHDRBS1	4
KHDRBS1	6
KHDRBS1	7
KHDRBS1	8
KHDRBS1	9
KHDRBS1	10
KHDRBS1	11
KHDRBS1	12
KHDRBS1	13
KHDRBS1	14
KHDRBS3	4
GGCT	2
GGCT	4
GGCT	13
GGCT	6
DYNC1I2	6
STAC3	5
GPR78	4
MSL3P1	4
DPYSL4	4
DPYSL5	4
DPYSL5	6
DPYSL2	2
DPYSL2	3
DPYSL2	4
DPYSL2	6
DPYSL2	10
DPYSL2	13
DPYSL3	2
DPYSL3	3
DPYSL3	4
C11orf9	4
KRTAP10-12	4
IGFBP2	4
IGFBP2	14
BC033554	4
AK311383	4
IGFBP5	2
IGFBP5	3
IGFBP5	4
IGFBP5	6
IGFBP5	9
IGFBP5	11
IGFBP5	14
CYP1B1	4
CYP2R1	4
CYP2R1	6
CKLF	6
HNRNPA1L2	4
GJA1	9
GJA1	2
GJA1	3
GJA1	4
C15orf24	2
C15orf24	4
C15orf24	14
GJA3	4
C15orf23	2
C15orf23	3
C15orf23	4
C15orf23	6
C15orf23	12
C15orf23	13
PMS2P1	5
PMS2P3	4
PMS2P3	14
C15orf29	4
KDM3B	1
KDM3B	2
KDM3B	3
KDM3B	4
KDM3B	6
KDM3B	7
KDM3B	8
KDM3B	9
KDM3B	10
KDM3B	12
ZNF117	4
KDM3A	4
NIF3L1	2
NIF3L1	4
NIF3L1	5
NIF3L1	6
NIF3L1	14
NIF3L1	15
TMC5	4
TMC6	4
KIAA1958	4
KIAA1958	6
APIP	4
APIP	6
EIF2B4	4
GTPBP2	4
GTPBP2	15
TMC8	4
AX747104	4
EIF2B1	2
EIF2B1	11
EIF2B1	4
PRKAR2A	2
PRKAR2A	4
PRKAR2A	13
PRKAR2A	6
PRKAR2B	2
PRKAR2B	4
CRYBG3	2
CRYBG3	3
CRYBG3	4
CRYBG3	13
TXNIP	2
TXNIP	4
TXNIP	6
TXNIP	12
TXNIP	13
TXNIP	15
AX747593	4
ATP2A1	4
MLF1	12
MLF1	4
MLF1	13
MLF1	6
QPRT	2
QPRT	4
QPRT	5
MLF2	2
MLF2	3
MLF2	4
MLF2	5
MLF2	6
MLF2	7
MLF2	8
MLF2	10
MLF2	12
TMEM14C	11
TMEM14C	2
TMEM14C	3
TMEM14C	4
TMEM14B	4
TMEM14B	6
TMEM14A	2
TMEM14A	4
FANCF	4
MECOM	9
MECOM	4
MECOM	14
MECOM	6
RSPH3	4
LOC440944	9
LOC440944	11
LOC440944	4
GOSR2	4
GOSR2	5
GOSR2	6
C9orf125	2
C9orf125	4
C9orf123	4
KIAA1267	2
KIAA1267	3
KIAA1267	4
KIAA1267	5
KIAA1267	6
KIAA1267	7
KIAA1267	12
KIAA1267	14
FANCB	4
FANCB	6
CFHR2	4
PHACTR4	2
PHACTR4	3
PHACTR4	4
PHACTR4	5
PHACTR4	6
PHACTR4	8
PHACTR4	10
CLIC4	1
CLIC4	2
CLIC4	3
CLIC4	4
CLIC4	5
CLIC4	6
CLIC4	7
CLIC4	8
CLIC4	9
CLIC4	10
CLIC4	11
CLIC4	12
CLIC4	13
CLIC4	14
CLIC4	15
CLIC5	4
NLGN2	4
NLGN2	6
PHACTR3	4
LARP4B	1
LARP4B	2
LARP4B	3
LARP4B	4
LARP4B	6
LARP4B	7
LARP4B	9
LARP4B	10
LARP4B	13
KRTAP2-1	4
KIAA0020	4
AX748339	4
TMEM147	12
TMEM147	2
TMEM147	4
TMEM147	6
ENY2	4
TMEM143	2
TMEM143	4
TMEM143	14
RIT1	2
RIT1	4
RIT1	5
TMEM140	6
SF1	1
SF1	2
SF1	3
SF1	4
SF1	5
SF1	6
SF1	7
SF1	8
SF1	9
SF1	10
SF1	12
SF1	13
SF1	14
PCDHA6	4
AK092965	4
API5	2
API5	3
API5	4
API5	6
API5	12
API5	14
MAP3K8	4
RTKN2	4
RTKN2	6
RNF180	5
SOWAHA	4
SECISBP2L	2
SECISBP2L	4
SECISBP2L	14
SECISBP2L	6
SOWAHC	4
SOWAHC	6
HAS2	4
HLA-DPA1	4
FAM32A	4
FAM32A	6
HAS3	4
HAS3	6
KIAA1191	1
KIAA1191	2
KIAA1191	3
KIAA1191	4
KIAA1191	5
KIAA1191	6
KIAA1191	7
KIAA1191	8
KIAA1191	10
KIAA1191	11
VMP1	9
VMP1	2
VMP1	4
VMP1	13
VMP1	6
FER1L5	4
ZMAT2	2
ZMAT2	3
ZMAT2	4
ZMAT5	4
ZMAT5	5
ZMAT4	5
C19orf24	4
C19orf24	6
C19orf25	4
C19orf25	6
MYBL1	9
MYBL1	2
MYBL1	4
NR1D1	4
NR1D1	6
NR1D1	15
NR1D2	1
NR1D2	2
NR1D2	3
NR1D2	4
NR1D2	6
NR1D2	7
NR1D2	8
NR1D2	10
NR1D2	12
NR1D2	13
NR1D2	14
NR1D2	15
MYBL2	12
MYBL2	2
MYBL2	4
MYBL2	6
ITGB1BP1	14
ITGB1BP1	4
ITGB1BP1	13
ITGB1BP1	6
ZNF7	15
ZNF2	4
ZNF2	5
ZNF2	6
ZNF3	4
ZNF3	6
TIPIN	4
TIPIN	13
ZNF8	2
ZNF8	4
ZNF8	6
ZAP70	4
MYLK-AS1	4
HIST1H4E	6
UFSP2	4
SYNDIG1	4
AK021977	4
EPM2AIP1	4
EPM2AIP1	6
CDC5L	8
CDC5L	2
CDC5L	4
CDC5L	6
RAC3	6
RAC1	2
RAC1	3
RAC1	4
RAC1	6
RAC1	8
RAC1	9
RAC1	10
RAC1	11
RAC1	12
RAC1	13
RAC1	15
SBDS	2
SBDS	4
MIR183	4
MIR183	6
VCL	2
VCL	3
VCL	4
VCL	6
VCL	7
MRPS18A	5
MRPS18A	6
VCP	1
VCP	2
VCP	3
VCP	4
VCP	6
VCP	7
VCP	8
VCP	11
VCP	12
VCP	14
AP2A1	4
AP2A1	6
BC041964	9
BC041964	2
BC041964	3
BC041964	4
BC041964	13
AP2A2	4
AP2A2	5
AP2A2	6
TMEM121	6
FIGNL1	1
FIGNL1	2
FIGNL1	4
FIGNL1	6
FIGNL1	7
FIGNL1	8
FIGNL1	9
FIGNL1	11
FIGNL1	13
FIGNL1	14
PBX2	2
PBX2	4
PBX2	5
PBX2	6
PBX2	13
PBX3	2
PBX3	3
PBX3	4
PBX3	15
PBX1	11
PBX1	9
PBX1	2
PBX1	3
PBX1	4
BCL6	4
BCL6	15
NSUN3	4
NSUN2	1
NSUN2	2
NSUN2	3
NSUN2	4
NSUN2	6
NSUN2	7
NSUN2	9
NSUN2	13
NSUN2	14
NSUN4	4
NSUN4	6
NSUN6	4
NSUN6	5
TUBG1	4
TUBG1	5
TUBG1	6
FAM71F2	4
TARS	2
TARS	4
TARS	6
TARS	7
PTCH1	4
PTCH1	6
TIMM44	4
TIMM44	6
TUFM	12
TUFM	4
TUFM	5
TUFM	6
FAM108B1	12
FAM108B1	4
FAM108B1	6
FAM108B1	7
RAD9B	4
RAD9A	4
ERGIC2	2
ERGIC2	4
ERGIC2	6
ERGIC3	4
RRP7B	4
ERGIC1	2
ERGIC1	4
ERGIC1	14
MTCP1	9
MTCP1	4
MTCP1	14
LOC386597	4
B3GAT3	4
B3GAT3	14
B3GAT2	6
B3GAT1	4
ADCYAP1R1	4
FAM66C	4
CPPED1	12
CPPED1	2
CPPED1	11
CPPED1	4
CPPED1	6
UXT	5
LOC728537	4
CALM2	2
CALM2	3
CALM2	4
CALM2	5
CALM2	6
CALM2	8
CALM2	9
CALM2	10
CALM2	11
CALM2	12
CALM2	13
CALM3	1
CALM3	2
CALM3	3
CALM3	4
CALM3	6
CALM3	7
CALM3	8
CALM3	10
CALM3	11
CALM3	12
CALM3	13
CALM3	14
CALM3	15
SPG21	2
SPG21	4
SPG21	5
SPG21	6
SPG20	1
SPG20	2
SPG20	3
SPG20	4
SPG20	6
SPG20	10
UPK1A	4
UPK1B	5
DLGAP2	4
DLGAP4	2
DLGAP4	14
DLGAP4	4
DLGAP4	5
DLGAP4	6
DLGAP5	2
DLGAP5	4
MBNL1	1
MBNL1	2
MBNL1	3
MBNL1	4
MBNL1	6
MBNL1	7
MBNL1	8
MBNL1	9
MBNL1	10
MBNL1	12
MBNL1	13
MBNL2	2
MBNL2	3
MBNL2	4
MBNL2	7
MBNL2	8
MBNL2	9
MBNL2	10
MBNL3	4
MBNL3	6
NPEPL1	4
CYP27B1	4
LOC100128191	11
LOC100128191	4
LOC100128191	6
OIP5	2
OIP5	3
OIP5	4
CLCN3	2
CLCN3	4
CLCN3	14
CLCN3	6
CLCN6	4
CLCN5	4
CLCN5	13
CLCN5	6
FBXL19	14
FBXL19	4
FBXL19	5
FBXL19	6
BRD8	2
BRD8	4
BRD8	6
BRD8	11
BRD8	12
BRD8	13
BRD9	9
BRD9	4
BRD9	5
KSR1	4
BRD4	3
BRD4	4
BRD4	5
BRD4	6
BRD4	11
BRD4	13
BRD4	14
BRD4	15
BRD7	15
BRD1	12
BRD1	3
BRD1	4
BRD1	6
BRD1	7
BRD2	2
BRD2	3
BRD2	4
BRD2	5
BRD2	6
BRD2	9
BRD2	11
BRD2	13
BRD2	14
BRD2	15
BRD3	2
BRD3	4
BRD3	5
BRD3	6
BRD3	7
DNAJA2	2
DNAJA2	3
DNAJA2	4
DNAJA2	6
DNAJA2	7
DNAJA2	8
DNAJA2	9
DNAJA3	2
DNAJA3	3
DNAJA3	4
DNAJA3	6
DNAJA3	15
DNAJA1	2
DNAJA1	11
DNAJA1	4
DNAJA1	6
GLG1	2
GLG1	4
GLG1	6
GLG1	9
GLG1	11
GLG1	14
PTPN13	2
PTPN13	11
PTPN13	4
PTPN13	6
PTPN12	2
PTPN12	4
PTPN11	1
PTPN11	2
PTPN11	3
PTPN11	4
PTPN11	6
PTPN11	7
PTPN11	8
PTPN11	9
PTPN11	10
PTPN11	12
PTPN11	13
PTPN11	14
LRFN1	2
LRFN1	4
LRFN1	6
MYCBP	11
MYCBP	2
MYCBP	3
MYCBP	4
MYCBP	15
PTPN14	2
PTPN14	4
PTPN14	6
MAGEL2	4
SETD1B	2
SETD1B	3
SETD1B	4
SETD1B	5
SETD1B	6
SETD1B	8
SETD1B	9
SETD1B	13
LYAR	2
LYAR	4
LYAR	7
CSF2RB	4
MRPL24	4
MRPL27	14
MRPL27	4
MRPL27	5
MRPL27	6
CSF2RA	5
C16orf70	2
C16orf70	4
C16orf70	6
MRPL20	4
MRPL20	5
MRPL20	6
SEH1L	2
SEH1L	3
SEH1L	4
SEH1L	5
SEH1L	6
SEH1L	12
SEH1L	13
MRPL22	4
MRPL22	15
LRFN4	4
LRFN4	6
GAB2	4
GAB2	14
GAB2	6
GAB3	4
LOC100506844	4
LOC100506844	6
GAB1	4
GAB1	6
HABP4	4
HABP4	15
SNORA81	12
SNORA81	4
SNORA81	6
ZNF853	4
ZNF853	6
NPTX2	2
NPTX2	4
NPTX1	1
NPTX1	2
NPTX1	3
NPTX1	4
NPTX1	6
NPTX1	7
NPTX1	8
NPTX1	10
NPTX1	12
NPTX1	14
GPR75-ASB3	4
NDRG1	4
NDRG1	14
NDRG1	6
NDRG2	4
NDRG3	2
NDRG3	3
NDRG3	4
NDRG3	6
NDRG3	7
NDRG3	8
NDRG3	9
NDRG3	10
NDRG3	14
NDRG4	11
NDRG4	4
NDRG4	13
NDRG4	14
ZSCAN2	4
SRSF5	4
SRSF5	6
SRSF5	7
SRSF5	8
SRSF5	9
SRSF5	11
SRSF5	12
SRSF5	13
SRSF5	14
SRSF5	15
SRSF4	1
SRSF4	2
SRSF4	3
SRSF4	4
SRSF4	6
SRSF4	7
SRSF4	8
SRSF4	10
SRSF4	11
SRSF4	12
SRSF7	1
SRSF7	2
SRSF7	3
SRSF7	4
SRSF7	6
SRSF7	7
SRSF7	8
SRSF7	10
SRSF7	11
SRSF7	12
SRSF6	1
SRSF6	2
SRSF6	3
SRSF6	4
SRSF6	5
SRSF6	6
SRSF6	7
SRSF6	8
SRSF6	10
SRSF6	11
SRSF6	12
SRSF6	13
SRSF1	1
SRSF1	2
SRSF1	3
SRSF1	4
SRSF1	6
SRSF1	7
SRSF1	8
SRSF1	9
SRSF1	10
SRSF1	11
SRSF1	12
SRSF1	13
SRSF1	14
CHD1L	12
CHD1L	2
CHD1L	4
CHD1L	13
CHD1L	6
SRSF3	1
SRSF3	2
SRSF3	3
SRSF3	4
SRSF3	6
SRSF3	7
SRSF3	8
SRSF3	10
SRSF3	11
SRSF3	12
SRSF3	13
SRSF3	14
SRSF3	15
SRSF2	2
SRSF2	3
SRSF2	4
SRSF2	6
SRSF2	7
SRSF2	8
SRSF2	9
SRSF2	10
SRSF2	11
SRSF2	12
SRSF2	13
SRSF2	14
SRSF9	3
SRSF9	4
SRSF9	7
SRSF9	8
SRSF9	9
SRSF9	10
SRSF9	11
HOXA5	2
HOXA5	11
HOXA5	4
HOXA5	5
SNORD38A	6
RNF130	2
RNF130	4
DNAJB12	2
DNAJB12	4
DNAJB12	14
DNAJB12	6
DNAJB11	4
HOXA4	4
HLA-DQB1	4
PCTP	4
PCTP	5
PCTP	6
DNAJB14	2
DNAJB14	4
DNAJB14	13
RNF138	1
RNF138	2
RNF138	3
RNF138	4
RNF138	6
RNF138	7
RNF138	9
RNF138	10
RNF138	13
CDK4	1
CDK4	2
CDK4	3
CDK4	4
CDK4	6
CDK4	7
CDK4	8
CDK4	11
CDK4	12
CDK4	13
CDK4	14
BCR	6
CISD2	4
CISD1	2
CISD1	4
CLNS1A	2
CLNS1A	3
CLNS1A	4
CLNS1A	6
CLNS1A	8
CLNS1A	9
CLNS1A	14
HOXA1	4
FLJ44635	4
LINC00152	4
TSHZ3	2
TSHZ3	4
TSHZ1	9
TSHZ1	2
TSHZ1	3
TSHZ1	4
TSHZ1	6
NOSIP	4
NOSIP	5
NOSIP	6
VILL	5
ZNF581	4
ZNF581	14
ZNF580	2
ZNF580	4
ZNF580	14
ZNF583	4
ZNF583	5
ZNF582	4
TIPARP	2
TIPARP	4
TIPARP	6
TIPARP	7
ZNF584	4
ZNF584	6
ZNF587	2
ZNF587	4
ZNF587	5
LPAR3	4
ZNF589	4
ZNF589	13
ZNF589	14
BC035400	4
LOC643733	4
CHST9	4
ASUN	9
ASUN	4
ASUN	14
ASUN	6
MAP3K5	4
MAP3K5	6
CAMKK2	2
CAMKK2	3
CAMKK2	4
CAMKK2	6
CAMKK2	14
CAMKK2	15
CAMKK1	4
HAPLN3	4
MIR448	4
PHYH	4
MYO1H	4
MYO1F	4
MYO1E	4
MYO1E	6
MYO1D	4
MYO1D	6
MYO1C	2
MYO1C	4
MYO1B	2
MYO1B	4
MYO1B	14
MYO1B	6
MYO1B	7
CHST1	4
CHMP3	2
CHMP3	3
CHMP3	4
CHMP3	6
RPL36AL	12
RPL36AL	11
RPL36AL	4
RPL36AL	6
CHMP7	1
CHMP7	2
CHMP7	3
CHMP7	4
CHMP7	6
CHMP7	12
CHMP6	6
CHMP5	2
CHMP5	4
PGBD5	2
PGBD5	4
PGBD2	4
CTPS2	4
CTPS2	14
LGALSL	2
LGALSL	4
ZER1	4
ZER1	6
PPAPDC1B	4
PPAPDC1A	4
HOXA10	1
HOXA10	2
HOXA10	3
HOXA10	4
HOXA10	5
HOXA10	6
HOXA10	7
HOXA10	8
HOXA10	10
HOXA10	11
HOXA10	12
HOXA10	15
AK127339	4
CEP57	2
CEP57	3
CEP57	4
CEP57	6
CEP57	7
CEP57	9
CEP57	10
CEP57	13
CEP57	14
FAM160B1	2
FAM160B1	3
FAM160B1	4
FAM160B1	7
FAM160B1	9
FAM160B1	10
FAM160B2	4
FAM160B2	6
ATAT1	4
ATAT1	14
NUBP2	5
NUBP2	6
TSSK6	4
TSSK6	6
SRC	2
SRC	3
SRC	4
SRC	5
SRC	6
NEMF	4
ZNF326	8
ZNF326	12
ZNF326	4
ZNF326	13
ZNF326	6
SRF	1
SRF	2
SRF	3
SRF	4
SRF	6
SRF	7
SRF	10
SRF	11
SRF	14
ZNF320	4
ZNF323	4
ZNF323	14
FAM214A	2
FAM214A	4
FAM214A	6
FAM214A	7
FAM214B	4
FAM214B	5
SRI	2
SRI	4
ZNF329	2
ZNF329	4
ZNF329	6
FER1L6-AS1	4
SRM	2
SRM	4
SRM	6
SRR	1
SRR	4
SRR	13
SRR	6
SRR	12
LGALS8	4
LGALS8	13
LGALS3	5
NMU	4
AKIRIN2	2
AKIRIN2	3
AKIRIN2	4
AKIRIN2	6
AKIRIN2	12
AKIRIN2	14
AKIRIN1	1
AKIRIN1	2
AKIRIN1	3
AKIRIN1	4
AKIRIN1	6
AKIRIN1	7
AKIRIN1	8
AKIRIN1	10
AKIRIN1	11
AKIRIN1	12
AKIRIN1	13
EIF2AK1	11
EIF2AK1	2
EIF2AK1	3
EIF2AK1	4
EIF2AK1	6
EIF2AK3	4
EIF2AK2	2
EIF2AK2	4
EIF2AK2	6
TDG	2
TDG	4
EIF2AK4	4
EIF2AK4	6
HN1	2
HN1	4
HN1	6
HN1	8
HN1	11
HN1	12
HN1	13
LOC388942	4
MIR181B2	4
EREG	4
MYO19	2
MYO19	4
MYO19	6
MYO19	9
MYO19	11
MYO19	14
MIR181B1	4
FAM136A	2
FAM136A	3
FAM136A	4
FAM136A	6
FAM136A	10
FAM136A	12
FAM136A	13
MIR210	4
TRNT1	11
TRNT1	2
TRNT1	3
TRNT1	4
TRNT1	6
ASAP1	2
ASAP1	4
ASAP2	2
ASAP2	11
ASAP2	4
MYO10	9
MYO10	2
MYO10	4
MYO10	14
MYO10	6
OCRL	2
OCRL	11
OCRL	4
OCRL	6
PLAUR	4
AX746562	6
HILPDA	4
HILPDA	14
LRRC27	4
KIAA1524	2
KIAA1524	4
TPPP	4
TPPP	6
LRRC23	4
MPDU1	2
MPDU1	4
MPDU1	5
MPDU1	6
MPDU1	11
MPDU1	14
KIAA1033	9
KIAA1033	2
KIAA1033	4
KIAA1033	13
KIAA1033	7
LOX	3
LOX	4
LOX	6
LPGAT1	1
LPGAT1	2
LPGAT1	3
LPGAT1	4
LPGAT1	6
LPGAT1	7
LPGAT1	8
LPGAT1	9
LPGAT1	10
LPGAT1	11
LPGAT1	12
LRRC28	4
TIMM17B	2
TIMM17B	4
GCNT4	5
TIMM17A	1
TIMM17A	2
TIMM17A	3
TIMM17A	4
TIMM17A	6
TIMM17A	7
TIMM17A	8
TIMM17A	10
TIMM17A	12
GCNT1	4
GCNT1	14
GCNT1	6
GCNT2	4
GCNT2	6
C14orf135	2
C14orf135	11
C14orf135	4
C14orf135	13
C14orf135	6
SNORD45A	6
C14orf132	2
C14orf132	4
C14orf132	6
LPCAT2	3
LPCAT2	4
LPCAT3	9
LPCAT3	2
LPCAT3	4
LPCAT3	6
LPCAT1	12
LPCAT1	2
LPCAT1	3
LPCAT1	4
LPCAT1	6
MID1IP1	2
MID1IP1	3
MID1IP1	4
MID1IP1	6
MID1IP1	9
MID1IP1	13
MID1IP1	14
PIGA	4
PIGB	4
PIGC	2
PIGC	4
PIGG	2
PIGG	4
PIGG	14
PIGH	2
PIGH	4
[truncated: 38,231 more rows]
