# Supplementary material for: PTRcombiner: mining combinatorial regulation of gene expression from post-transcriptional interaction maps
Source: BMC Genomics. 2014 Apr 23;15:304. doi: 10.1186/1471-2164-15-304 (PMC4234518; doi:10.1186/1471-2164-15-304)
Supplement: Additional file 2 — A zip archive containing the outputs of the mining module of PTR comb iner at different combinations of k and τ , including recurrent trans-factors. [file 1471-2164-15-304-S2.zip › recurrent/all_results/k15_t0.700000/gene-cluster.txt]

geneSymbol	cluster
UBE2Q1	2
UBE2Q1	3
UBE2Q1	4
UBE2Q1	5
UBE2Q1	6
UBE2Q1	9
RNF14	2
RNF14	3
RNF14	5
RNF14	6
UBE2Q2	2
UBE2Q2	5
UBE2Q2	6
RNF10	2
RNF10	3
RNF10	4
RNF10	5
RNF10	6
RNF10	7
RNF10	12
RNF10	15
RNF11	2
RNF11	4
RNF11	5
RNF11	7
RNF11	9
RNF11	12
RNF11	15
RNF13	9
RNF13	2
RNF13	5
RNF13	6
RNF13	7
AK127179	6
LOC100506866	11
LOC100506866	3
LOC100506866	6
BC026240	6
RNF17	5
MZT2A	11
MZT2A	5
MZT2B	9
MZT2B	5
CHMP1B	4
CHMP1B	5
CHMP1B	6
CHMP1B	7
CHMP1B	9
CHMP1B	14
PMM2	2
PMM2	3
PMM2	5
MT1E	6
PMM1	5
ASS1	5
FHIT	5
ZNF709	2
ZNF709	5
ZNF708	5
ZNF708	6
ZNF879	5
EN1	5
ZNF703	2
ZNF703	3
ZNF703	4
ZNF703	5
ZNF703	6
ZNF703	9
ZNF703	12
ZNF703	13
SPR	11
SPR	3
ZNF700	4
ZNF700	5
ZNF700	6
ZNF707	5
ZNF707	6
ZNF706	2
ZNF706	5
ZNF706	6
ZNF704	1
ZNF704	2
ZNF704	3
ZNF704	4
ZNF704	5
ZNF704	6
ZNF704	9
ZNF704	10
ZNF704	13
ZNF704	15
ZC3H10	11
ZC3H10	5
RNF114	1
RNF114	2
RNF114	3
RNF114	4
RNF114	5
RNF114	6
RNF114	9
RNF114	10
RNF114	12
RNF114	14
RNF114	15
RNF115	9
RNF115	5
ZC3H15	1
ZC3H15	2
ZC3H15	4
ZC3H15	5
ZC3H15	6
ZC3H15	9
ZC3H15	12
ZC3H15	15
ZC3H14	2
ZC3H14	5
ZC3H14	6
ZC3H14	9
ZC3H14	13
ZC3H14	15
SPN	5
RNF111	2
RNF111	3
RNF111	4
RNF111	5
RNF111	6
RNF111	9
ZC3H18	2
ZC3H18	3
ZC3H18	5
ZC3H18	6
ZC3H18	9
ZC3H18	11
cytochrome	10
cytochrome	3
cytochrome	12
cytochrome	5
cytochrome	6
PRMT7	3
PRMT7	5
DHX9	2
DHX9	3
DHX9	5
DHX9	6
DHX9	9
DHX9	10
DHX9	12
DHX9	13
LOC441204	5
TCOF1	2
TCOF1	3
TCOF1	4
TCOF1	5
TCOF1	6
TCOF1	9
TCOF1	12
TCOF1	13
NSRP1	2
NSRP1	5
NSRP1	6
NUP98	9
NUP98	3
NUP98	5
NUP98	6
NUP98	15
XPC	5
SP1	1
SP1	2
SP1	3
SP1	4
SP1	5
SP1	6
SP1	9
SP1	10
SP1	11
SP1	12
SP1	15
GRINA	9
GRINA	2
GRINA	12
GRINA	5
SP3	1
SP3	2
SP3	3
SP3	4
SP3	5
SP3	6
SP3	9
SP3	10
SP3	11
SP3	12
SP3	13
SP4	2
SP4	3
SP4	4
SP4	5
SP4	6
HAP1	11
SP6	5
CAMKV	5
C16orf93	3
SPPL3	2
SPPL3	3
SPPL3	4
SPPL3	5
SPPL3	6
SPPL3	9
SPPL3	10
GOLIM4	9
GOLIM4	2
GOLIM4	5
GOLIM4	6
OPA3	2
OPA3	4
OPA3	5
OPA3	6
OPA3	9
OPA3	11
OPA3	13
OPA3	15
OPA1	2
OPA1	3
OPA1	4
OPA1	5
OPA1	6
OPA1	9
OPA1	10
OPA1	15
MIR345	5
RAB40C	4
RAB40C	5
RAB40B	5
MDP1	5
GTSE1	3
GTSE1	4
GTSE1	5
GTSE1	6
GTSE1	9
GTSE1	10
ARFRP1	11
ARFRP1	5
ARFRP1	6
HGC6.1.1	6
MCF2L-AS1	5
SPPL2A	9
SPPL2A	5
SPPL2A	6
SPPL2B	3
SPPL2B	5
AL832252	6
NSL1	2
NSL1	3
NSL1	5
NSL1	6
NSL1	9
NSL1	10
NSL1	11
NSL1	13
NSL1	14
UGCG	5
UGCG	6
MYO3B	5
AX748330	11
AX747103	9
AX747103	11
AX747103	5
AX747103	13
ATP2A2	1
ATP2A2	2
ATP2A2	3
ATP2A2	4
ATP2A2	5
ATP2A2	6
ATP2A2	9
ATP2A2	10
ATP2A2	11
ATP2A2	12
ATP2A2	13
ATP2A2	14
ATP2A2	15
ITGA1	5
ITGA2	3
ITGA2	4
ITGA2	5
ITGA2	6
NOP2	2
NOP2	3
NOP2	5
ITGA4	5
ITGA5	2
ITGA5	3
ITGA5	5
ITGA6	9
ITGA6	2
ITGA6	5
ITGA6	6
ITGA7	5
DENND4A	1
DENND4A	4
DENND4A	5
DENND4A	6
DENND4A	9
DENND4B	4
DENND4B	5
DENND4B	6
DENND4B	9
DENND4B	11
DENND4B	12
DENND4C	9
DENND4C	2
DENND4C	3
DENND4C	5
DENND4C	6
SWAP70	1
SWAP70	2
SWAP70	3
SWAP70	4
SWAP70	5
SWAP70	6
SWAP70	7
SWAP70	9
SWAP70	10
SWAP70	15
RARRES1	6
PHLDA1	9
PHLDA1	5
PHLDA1	6
LINC00176	11
LINC00176	5
PHLDA3	11
PHLDA3	3
PHLDA3	4
PHLDA3	5
PHLDA3	7
UFSP2	2
UFSP2	5
AK023627	6
LOC100652770	5
ZNF37BP	3
ZNF37BP	5
ZNF37BP	6
ZNF37BP	9
ZNF37BP	11
ZNF37BP	13
ZNF37BP	14
ZNF37BP	15
FLJ42393	11
HRH4	5
HRH4	6
FBXL12	9
FBXL12	5
FBXL12	6
TIPRL	1
TIPRL	2
TIPRL	3
TIPRL	5
TIPRL	6
TIPRL	9
TIPRL	10
TIPRL	12
TIPRL	15
FBXL14	2
FBXL14	3
FBXL14	5
FBXL14	6
FBXL14	10
FBXL14	12
FBXL17	2
FBXL17	3
FBXL17	4
FBXL17	5
FBXL17	6
FBXL17	9
FBXL17	10
HRH1	6
FAM169A	1
FAM169A	2
FAM169A	3
FAM169A	4
FAM169A	5
FAM169A	6
FAM169A	9
FAM169A	10
FAM169A	15
FBXL18	10
FBXL18	3
FBXL18	4
FBXL18	5
FBXL18	15
FAM116A	2
FAM116A	3
FAM116A	4
FAM116A	5
FAM116A	6
FAM116A	9
FAM116A	10
GHDC	5
ABCB1	4
ABCB1	5
H19	5
SDK2	9
SDK2	2
SDK2	3
SDK2	4
SDK2	5
KIRREL3-AS3	5
TPRN	2
TPRN	3
TPRN	5
LOC340544	11
THSD4	5
THSD4	6
FAM212B	11
FAM212B	5
THSD1	3
ZFP161	3
ZFP161	4
ZFP161	5
ZFP161	6
ZFP161	9
ZFP161	10
COL4A6	6
COL4A5	6
COL4A4	2
COL4A4	3
COL4A4	4
COL4A4	5
COL4A4	6
COL4A4	9
COL4A4	14
COL4A3	9
COL4A3	5
COL4A3	6
COL4A2	9
COL4A2	2
COL4A2	5
COL4A2	6
COL4A1	9
COL4A1	2
COL4A1	4
COL4A1	5
GRN	9
GRN	2
GRN	12
GRN	5
GRN	7
CHST3	2
CHST3	3
CHST3	4
CHST3	5
CHST3	6
CHST3	7
CHST3	9
CHST3	14
CHST3	15
CHST2	4
CHST2	5
CHST7	5
CHST7	6
CHST6	11
CHST6	5
AK311400	5
HLCS	2
HLCS	3
HLCS	4
HLCS	5
HLCS	6
NOG	6
NOG	7
ITGAV	2
ITGAV	4
ITGAV	5
ITGAV	6
ITGAV	9
ITGAV	14
ITGAV	15
SIGMAR1	1
SIGMAR1	2
SIGMAR1	3
SIGMAR1	4
SIGMAR1	5
SIGMAR1	6
SIGMAR1	9
SIGMAR1	11
SIGMAR1	12
SIGMAR1	13
CAMK1	11
CAMK1	3
CAMK1	5
CAMK1	6
ITGAM	6
HLF	4
HLF	5
NOV	9
NOV	5
FAM134C	1
FAM134C	2
FAM134C	3
FAM134C	4
FAM134C	5
FAM134C	6
FAM134C	9
FAM134C	10
FAM134C	11
ITGAE	9
ITGAE	2
ITGAE	5
ITGAE	6
FAM134A	2
FAM134A	4
FAM134A	5
FAM134A	6
FAM134A	9
FAM134A	13
SMAD9	2
SMAD9	3
SMAD9	5
SMAD9	6
TRERF1	3
TRERF1	5
TRERF1	6
SMAD4	1
SMAD4	2
SMAD4	3
SMAD4	4
SMAD4	5
SMAD4	6
SMAD4	9
SMAD4	10
SMAD4	11
SMAD4	12
SMAD4	14
SMAD5	1
SMAD5	2
SMAD5	3
SMAD5	5
SMAD5	6
SMAD5	9
SMAD5	10
SMAD5	12
SMAD5	13
SMAD5	14
SMAD5	15
SMAD6	9
SMAD6	2
SMAD6	5
SMAD6	6
SMAD7	2
SMAD7	5
SMAD7	6
SMAD7	7
SMAD7	9
SMAD7	12
GOLPH3L	1
GOLPH3L	2
GOLPH3L	3
GOLPH3L	4
GOLPH3L	5
GOLPH3L	6
GOLPH3L	9
GOLPH3L	10
GOLPH3L	12
GOLPH3L	14
SMAD1	2
SMAD1	4
SMAD1	5
SMAD1	6
SMAD1	9
SMAD1	11
SMAD2	1
SMAD2	2
SMAD2	3
SMAD2	4
SMAD2	5
SMAD2	6
SMAD2	7
SMAD2	9
SMAD2	10
SMAD2	12
SMAD2	14
SMAD3	2
SMAD3	3
SMAD3	5
SMAD3	6
SMAD3	9
SMAD3	10
SMAD3	12
SMAD3	14
MUS81	3
MUS81	5
AMMECR1L	1
AMMECR1L	2
AMMECR1L	3
AMMECR1L	4
AMMECR1L	5
AMMECR1L	6
AMMECR1L	7
AMMECR1L	9
AMMECR1L	10
AMMECR1L	15
LOC100506054	11
LOC100506054	5
CYFIP1	9
CYFIP1	2
CYFIP1	3
CYFIP1	5
IGF2R	3
IGF2R	5
IGF2R	6
IGF2R	9
IGF2R	11
IGF2R	14
IGF2R	15
AK021563	3
AK021563	5
AK021563	6
SLC36A4	9
SLC36A4	2
SLC36A4	4
SLC36A4	5
SLC36A4	6
ZC3H13	2
ZC3H13	3
ZC3H13	4
ZC3H13	5
ZC3H13	6
ZC3H13	7
ZC3H13	9
ZC3H13	10
ZC3H13	13
SLC36A1	2
SLC36A1	3
SLC36A1	4
SLC36A1	5
SLC36A1	6
SLC36A1	10
SLC36A1	13
BC045731	5
AK057978	6
LINC00312	5
AK094188	3
AK094188	5
C14orf118	11
C14orf118	3
C14orf118	5
C14orf118	6
C14orf119	2
C14orf119	5
C14orf119	6
HERC2P2	2
HERC2P2	3
HERC2P2	5
HERC2P2	6
ART5	7
BC022431	5
BC022431	6
HERC2P9	6
ADRM1	9
ADRM1	3
ADRM1	5
ADRM1	6
TCEA2	5
TCEA1	2
TCEA1	5
TCEA1	6
TCEA1	9
TCEA1	12
TCEA1	14
MGC57346	2
MGC57346	3
MGC57346	5
MGC57346	6
MGC57346	9
MGC57346	10
MGC57346	13
ABCD1	11
COX4I1	2
COX4I1	3
COX4I1	5
COX4I1	6
COX4I1	7
COX4I1	9
COX4I1	12
COX4I1	13
COX4I1	15
BFAR	2
BFAR	3
BFAR	5
BFAR	6
BFAR	10
BFAR	12
TMEM212	6
EDA	2
EDA	3
EDA	5
GUSBP4	5
CCDC117	1
CCDC117	2
CCDC117	3
CCDC117	4
CCDC117	5
CCDC117	6
CCDC117	9
CCDC117	10
CCDC117	11
CCDC117	12
CCDC117	13
CCDC117	15
CCDC114	5
CCDC115	2
CCDC115	4
CCDC115	5
CCDC115	6
CCDC115	7
CCDC115	9
CCDC112	5
CCDC112	6
CCDC113	2
CCDC113	5
CCDC110	5
CCDC111	5
LEO1	9
LEO1	5
LEO1	6
ATP1A3	7
ATP1A2	5
ATP1A1	3
ATP1A1	4
ATP1A1	5
ATP1A1	6
ATP1A1	9
ATP1A1	12
MGRN1	2
MGRN1	3
MGRN1	5
MGRN1	6
MGRN1	7
MGRN1	11
MGRN1	15
CRTAP	1
CRTAP	2
CRTAP	3
CRTAP	4
CRTAP	5
CRTAP	6
CRTAP	9
CRTAP	11
CRTAP	12
CRTAP	15
BC078172	3
DHX8	3
DHX8	5
SPHK1	5
SPHK1	7
IPO11	2
IPO11	3
IPO11	4
IPO11	5
IPO11	6
IPO11	9
IPO11	10
IPO11	14
CUEDC2	3
CUEDC2	5
CBLB	9
CBLB	5
CPEB4	1
CPEB4	2
CPEB4	3
CPEB4	4
CPEB4	5
CPEB4	6
CPEB4	7
CPEB4	9
CPEB4	10
CPEB4	14
ST13P4	6
AK027190	5
CPEB3	2
CPEB3	3
CPEB3	5
CPEB3	6
CPEB3	7
CPEB3	9
CPEB3	10
CPEB2	9
CPEB2	14
CPEB2	4
CPEB2	5
CPEB2	6
RBMXL1	2
RBMXL1	5
RBMXL1	6
ZNF44	5
ABAT	2
ABAT	5
C11orf96	5
C11orf96	6
CDH20	6
ZNF780A	2
ZNF780A	3
ZNF780A	4
ZNF780A	5
ZNF780A	6
ZNF780A	10
ZNF780A	12
ZNF780B	4
ZNF780B	5
ZNF780B	6
LOC400604	5
RHEBL1	5
ZNF41	5
ZNF41	6
IFT80	2
IFT80	3
IFT80	5
IFT80	6
IFT80	9
IFT80	14
IFT80	15
IFT81	9
IFT81	11
IFT81	5
IFT81	6
LOC100289495	5
IFT88	5
IFT88	6
SP2	2
SP2	5
SP2	6
CNTF	3
MCM10	1
MCM10	2
MCM10	3
MCM10	4
MCM10	5
MCM10	6
MCM10	9
MCM10	10
MCM10	13
PDIA5	5
NUP93	3
NUP93	6
LTBP3	11
ABCB8	5
IL10RB	9
IL10RB	3
IL10RB	5
IL10RB	6
ATG4C	6
ATG4B	11
ATG4B	3
ATG4B	5
ATG4A	2
ATG4A	5
BC040735	5
ATG4D	10
ATG4D	2
ATG4D	3
ATG4D	5
ATG4D	6
PHOX2B	5
FAM193A	2
FAM193A	3
FAM193A	5
FAM193A	6
CFH	6
CFH	7
GPT2	2
GPT2	3
GPT2	4
GPT2	5
GPT2	6
GPT2	9
GPT2	12
GPT2	15
PNP	2
PNP	4
PNP	5
PNP	6
PNP	9
PNP	12
PNP	13
ANKFY1	2
ANKFY1	3
ANKFY1	5
ANKFY1	6
ANKFY1	9
ANKFY1	10
ANKFY1	13
CREBBP	1
CREBBP	2
CREBBP	3
CREBBP	4
CREBBP	5
CREBBP	6
CREBBP	7
CREBBP	9
CREBBP	10
PNN	2
PNN	4
PNN	5
PNN	9
PNN	12
PNN	13
ATP6V0E1	9
ATP6V0E1	2
ATP6V0E1	12
ATP6V0E1	5
ATP6V0E1	6
ATP6V0E2	2
ATP6V0E2	3
ATP6V0E2	4
ATP6V0E2	5
CFP	5
SIDT2	5
CREB3	6
TRNAU1AP	9
TRNAU1AP	5
SIX4	2
SIX4	4
SIX4	5
SIX4	6
LOC283070	9
LOC283070	2
LOC283070	4
LOC283070	5
SIX6	5
SIX1	2
SIX1	11
SIX1	4
SIX1	5
SIX2	11
CNPY4	5
CNPY3	2
CNPY3	5
CNPY2	9
CNPY2	3
CNPY2	12
CNPY2	5
CNPY2	6
IGFBPL1	6
IGFBPL1	7
COPG2	11
COPG2	3
COPG2	6
COPG2	7
HMG20A	2
HMG20A	3
HMG20A	4
HMG20A	5
HMG20A	6
HMG20A	7
HMG20A	9
HMG20A	12
HMG20A	13
HMG20A	14
HMG20B	9
HMG20B	2
HMG20B	3
HMG20B	5
PHOSPHO2	11
AAGAB	1
AAGAB	2
AAGAB	3
AAGAB	4
AAGAB	5
AAGAB	6
AAGAB	9
AAGAB	10
AAGAB	11
AAGAB	12
FLJ00104	11
FLJ00104	3
FLJ00104	5
FLJ00104	6
SLC7A6OS	6
C3orf75	3
C3orf75	5
C4orf10	3
C4orf10	4
C4orf10	5
C3orf72	5
C3orf70	2
C3orf70	3
C3orf70	5
C3orf70	6
SHOX2	3
SHOX2	5
SHOX2	6
SHOX2	7
ADCY7	3
ADCY7	4
ADCY7	5
ADCY7	6
ADCY7	9
ADCY7	14
ZFP82	2
ZFP82	3
ZFP82	5
CHFR	2
CHFR	3
CHFR	5
CHFR	6
CHFR	9
CHFR	10
CHFR	14
EFHA1	9
EFHA1	2
EFHA1	5
EFHA1	6
EFHA2	5
EFHA2	6
SYPL1	1
SYPL1	2
SYPL1	3
SYPL1	4
SYPL1	5
SYPL1	6
SYPL1	9
SYPL1	10
FAM81A	5
FAM81A	6
SYPL2	2
SYPL2	5
SYPL2	6
RFX5	1
RFX5	2
RFX5	3
RFX5	4
RFX5	5
RFX5	6
RFX5	9
APP	1
APP	2
APP	3
APP	4
APP	5
APP	6
APP	9
APP	11
APP	12
APP	14
APP	15
RFX7	1
RFX7	2
RFX7	3
RFX7	4
RFX7	5
RFX7	6
RFX7	9
RFX7	15
NRXN3	2
NRXN3	4
NRXN3	5
NRXN3	6
NRXN3	9
NRXN3	13
NRXN2	11
NRXN2	3
NRXN2	5
MIR383	5
RFX3	5
RFX3	7
YDJC	11
YDJC	2
YDJC	3
YDJC	4
YDJC	5
IBA57	2
IBA57	3
IBA57	4
IBA57	5
IBA57	6
IBA57	11
APC	2
APC	3
APC	5
APC	6
APC	9
APC	10
APC	11
APC	12
APC	15
TMEM179B	11
ABCE1	1
ABCE1	2
ABCE1	3
ABCE1	4
ABCE1	5
ABCE1	6
ABCE1	9
ABCE1	10
ABCE1	12
ABCE1	14
ABCE1	15
UQCRC2	9
UQCRC2	5
UQCRC2	6
AK309286	5
XPNPEP3	2
XPNPEP3	3
XPNPEP3	4
XPNPEP3	5
XPNPEP3	6
XPNPEP3	11
AK055694	11
AK055694	5
KLLN	5
PAPLN	6
ADNP	1
ADNP	2
ADNP	3
ADNP	4
ADNP	5
ADNP	6
ADNP	9
ADNP	10
ADNP	14
KHDRBS1	1
KHDRBS1	2
KHDRBS1	3
KHDRBS1	4
KHDRBS1	5
KHDRBS1	6
KHDRBS1	9
KHDRBS1	10
KHDRBS1	11
KHDRBS1	12
KHDRBS1	13
KHDRBS1	14
KHDRBS1	15
KHDRBS3	9
KHDRBS3	5
GGCT	2
GGCT	3
GGCT	5
GGCT	15
DYNC1I2	3
DYNC1I2	6
STAC3	7
GPR78	5
UQCRHL	9
UQCRHL	5
MSL3P1	5
MSL3P1	6
DPYSL4	5
DPYSL5	2
DPYSL5	3
DPYSL5	4
DPYSL5	5
DPYSL2	1
DPYSL2	2
DPYSL2	3
DPYSL2	4
DPYSL2	5
DPYSL2	6
DPYSL2	9
DPYSL2	10
DPYSL2	15
DPYSL3	9
DPYSL3	2
DPYSL3	4
DPYSL3	5
DPYSL3	6
C11orf9	5
KRTAP10-12	5
IGFBP2	9
IGFBP2	11
IGFBP2	4
IGFBP2	5
BC033554	5
AK311383	5
IGFBP7	6
IGFBP4	6
IGFBP5	2
IGFBP5	3
IGFBP5	4
IGFBP5	5
IGFBP5	6
IGFBP5	9
IGFBP5	11
IGFBP5	13
IGFBP5	14
CYP1B1	9
CYP1B1	5
CYP1B1	6
CYP2R1	3
CYP2R1	5
CKLF	3
HNRNPA1L2	5
HNRNPA1L2	6
GJA1	2
GJA1	4
GJA1	5
GJA1	6
GJA1	9
GJA1	14
C15orf24	2
C15orf24	11
C15orf24	5
C15orf24	6
GJA3	2
GJA3	5
GJA3	6
C15orf23	2
C15orf23	3
C15orf23	4
C15orf23	5
C15orf23	6
C15orf23	9
C15orf23	12
C15orf23	15
PMS2P1	6
PMS2P1	7
ATL3	9
ATL3	12
ATL3	5
ATL3	6
C15orf29	9
C15orf29	5
C15orf29	6
LOC100505658	6
KDM3B	1
KDM3B	2
KDM3B	3
KDM3B	4
KDM3B	5
KDM3B	6
KDM3B	9
KDM3B	10
KDM3B	12
KDM3B	14
ZNF117	2
ZNF117	5
ZNF117	6
KDM3A	9
KDM3A	5
NIF3L1	2
NIF3L1	3
NIF3L1	5
NIF3L1	6
NIF3L1	7
NIF3L1	9
NIF3L1	11
TMC5	5
TMC5	6
TMC6	4
TMC6	5
KIAA1958	3
KIAA1958	5
KIAA1958	6
APIP	9
APIP	3
APIP	5
APIP	6
EIF2B4	5
EIF2B4	6
NFATC2IP	12
NFATC2IP	2
NFATC2IP	4
NFATC2IP	5
NFATC2IP	6
TMC8	5
AX747104	5
AX747104	6
EIF2B1	9
EIF2B1	2
EIF2B1	5
EIF2B1	6
EIF2B1	13
PRKAR2A	9
PRKAR2A	2
PRKAR2A	3
PRKAR2A	5
PRKAR2A	15
PRKAR2B	9
PRKAR2B	2
PRKAR2B	12
PRKAR2B	5
PRKAR2B	6
MAGT1	3
MAGT1	4
MAGT1	5
MAGT1	6
MAGT1	9
MAGT1	10
MAGT1	13
MAGT1	14
MAGT1	15
TXNIP	2
TXNIP	3
TXNIP	4
TXNIP	5
TXNIP	6
TXNIP	12
TXNIP	15
AX747593	5
AX747592	3
AX747592	6
MLF1	3
MLF1	5
MLF1	6
MLF1	9
MLF1	12
MLF1	15
QPRT	2
QPRT	12
QPRT	5
QPRT	7
TMEM14E	6
MLF2	1
MLF2	2
MLF2	3
MLF2	4
MLF2	5
MLF2	6
MLF2	7
MLF2	9
MLF2	12
TMEM14C	2
TMEM14C	4
TMEM14C	5
TMEM14C	6
TMEM14C	9
TMEM14C	12
TMEM14C	13
TMEM14B	9
TMEM14B	3
TMEM14B	5
TMEM14B	6
TMEM14A	9
TMEM14A	2
TMEM14A	5
TMEM14A	6
CFLAR	3
CFLAR	5
CFLAR	6
MECOM	3
MECOM	5
MECOM	6
MECOM	9
MECOM	10
MECOM	11
MECOM	14
RSPH3	5
IFI16	6
LOC440944	9
LOC440944	14
LOC440944	5
LOC440944	6
LOC440944	13
C9orf125	9
C9orf125	2
C9orf125	4
C9orf125	5
C9orf125	6
C9orf123	4
C9orf123	5
C9orf123	6
KIAA1267	2
KIAA1267	3
KIAA1267	4
KIAA1267	5
KIAA1267	6
KIAA1267	7
KIAA1267	9
KIAA1267	10
KIAA1267	11
KIAA1267	12
FANCB	9
FANCB	3
FANCB	5
CFHR2	5
PHACTR4	1
PHACTR4	2
PHACTR4	3
PHACTR4	4
PHACTR4	5
PHACTR4	6
PHACTR4	7
PHACTR4	9
CLIC4	1
CLIC4	2
CLIC4	3
CLIC4	4
CLIC4	5
CLIC4	6
CLIC4	7
CLIC4	9
CLIC4	10
CLIC4	11
CLIC4	12
CLIC4	13
CLIC4	14
CLIC4	15
CLIC5	5
NLGN2	9
NLGN2	3
NLGN2	4
NLGN2	5
PHACTR3	5
PHACTR3	6
LARP4B	1
LARP4B	2
LARP4B	3
LARP4B	4
LARP4B	5
LARP4B	6
LARP4B	9
LARP4B	10
LARP4B	14
LARP4B	15
KRTAP2-1	5
KIAA0020	9
KIAA0020	5
KIAA0020	6
AX748339	5
TMEM147	9
TMEM147	2
TMEM147	3
TMEM147	12
TMEM147	5
ENY2	9
ENY2	5
ENY2	6
TMEM143	2
TMEM143	11
TMEM143	5
RIT1	2
RIT1	4
RIT1	5
RIT1	6
RIT1	7
TMEM140	3
SF1	1
SF1	2
SF1	3
SF1	4
SF1	5
SF1	6
SF1	7
SF1	9
SF1	10
SF1	11
SF1	12
SF1	14
SF1	15
LOC644714	3
LOC644714	6
PKIB	6
AK092965	9
AK092965	5
API5	2
API5	3
API5	4
API5	5
API5	6
API5	9
API5	10
API5	11
API5	12
MAP3K8	5
RTKN2	9
RTKN2	3
RTKN2	4
RTKN2	5
RTKN2	6
RNF180	7
SOWAHA	5
SECISBP2L	2
SECISBP2L	3
SECISBP2L	5
SECISBP2L	6
SECISBP2L	9
SECISBP2L	10
SECISBP2L	11
SOWAHC	2
SOWAHC	3
SOWAHC	4
SOWAHC	5
SOWAHC	6
HAS2	5
HAS2	6
HLA-DPA1	5
FAM32A	2
FAM32A	3
FAM32A	4
FAM32A	5
KIAA1191	1
KIAA1191	2
KIAA1191	3
KIAA1191	4
KIAA1191	5
KIAA1191	6
KIAA1191	7
KIAA1191	9
KIAA1191	10
KIAA1191	13
VMP1	2
VMP1	3
VMP1	5
VMP1	6
VMP1	9
VMP1	14
VMP1	15
FER1L5	5
ZNF559	5
RNF183	6
ZMAT3	11
ZMAT3	6
ZMAT2	9
ZMAT2	2
ZMAT2	4
ZMAT2	5
ZMAT2	6
ZMAT5	2
ZMAT5	11
ZMAT5	5
ZMAT5	6
ZMAT5	7
ZMAT4	6
ZMAT4	7
C19orf24	2
C19orf24	3
C19orf24	5
C19orf25	3
C19orf25	4
C19orf25	5
MYBL1	9
MYBL1	2
MYBL1	14
MYBL1	5
MYBL1	6
NR1D1	3
NR1D1	5
NR1D2	1
NR1D2	2
NR1D2	3
NR1D2	4
NR1D2	5
NR1D2	6
NR1D2	9
NR1D2	10
NR1D2	11
NR1D2	12
NR1D2	15
MYBL2	10
MYBL2	2
MYBL2	3
MYBL2	12
MYBL2	5
ITGB1BP1	11
ITGB1BP1	3
ITGB1BP1	5
ITGB1BP1	15
MUC20	6
ITGB1BP2	6
ZNF7	6
ZNF2	2
ZNF2	3
ZNF2	5
ZNF2	6
ZNF2	7
ZNF3	2
ZNF3	3
ZNF3	4
ZNF3	5
TIPIN	9
TIPIN	5
TIPIN	6
TIPIN	15
AX746627	6
ZNF8	10
ZNF8	2
ZNF8	3
ZNF8	5
ZNF8	6
ZAP70	5
MYLK-AS1	5
PHLDA2	9
PHLDA2	5
PHLDA2	6
SYNDIG1	5
MORC2-AS1	6
OGFR	11
OGFR	3
OGFR	5
CDC5L	2
CDC5L	3
CDC5L	5
CDC5L	6
CDC5L	9
CDC5L	10
RAC3	3
RAC1	1
RAC1	2
RAC1	3
RAC1	4
RAC1	5
RAC1	6
RAC1	9
RAC1	10
RAC1	12
RAC1	13
RAC1	14
RAC1	15
SBDS	2
SBDS	4
SBDS	5
MIR183	3
MIR183	5
MIR183	6
VCL	2
VCL	3
VCL	4
VCL	5
VCL	6
VCL	9
VCL	10
MIR182	3
MIR182	5
VCP	2
VCP	3
VCP	4
VCP	5
VCP	6
VCP	9
VCP	10
VCP	11
VCP	12
VCP	13
AP2A1	2
AP2A1	3
AP2A1	4
AP2A1	5
BC041964	2
BC041964	4
BC041964	5
BC041964	6
BC041964	9
BC041964	14
BC041964	15
AP2A2	11
AP2A2	9
AP2A2	3
AP2A2	5
AP2A2	7
TMEM121	3
FIGNL1	1
FIGNL1	2
FIGNL1	3
FIGNL1	5
FIGNL1	6
FIGNL1	9
FIGNL1	10
FIGNL1	11
FIGNL1	13
FIGNL1	14
FIGNL1	15
PBX2	2
PBX2	3
PBX2	4
PBX2	5
PBX2	6
PBX2	7
PBX2	15
PBX3	2
PBX3	4
PBX3	5
PBX3	6
PBX3	9
PBX3	12
PBX1	2
PBX1	4
PBX1	5
PBX1	6
PBX1	9
PBX1	13
PBX1	14
BCL6	5
AK125558	11
NSUN3	5
NSUN3	6
NSUN2	2
NSUN2	3
NSUN2	4
NSUN2	5
NSUN2	6
NSUN2	9
NSUN2	10
NSUN2	11
NSUN2	14
NSUN2	15
NSUN4	2
NSUN4	3
NSUN4	5
NSUN4	6
NSUN6	5
NSUN6	6
NSUN6	7
TUBG1	3
TUBG1	5
TUBG1	6
TUBG1	7
TUBG1	9
TUBG1	10
FAM71F2	5
TARS	2
TARS	3
TARS	5
TARS	6
TARS	9
TARS	10
PTCH1	2
PTCH1	3
PTCH1	4
PTCH1	5
PTCH1	6
TIMM44	3
TIMM44	4
TIMM44	5
TIMM44	6
TUFM	3
TUFM	5
TUFM	7
TUFM	9
TUFM	10
TUFM	12
FAM108B1	3
FAM108B1	5
FAM108B1	6
FAM108B1	9
FAM108B1	10
FAM108B1	12
RAD9B	5
RAD9A	9
RAD9A	12
RAD9A	5
ERGIC2	2
ERGIC2	3
ERGIC2	5
ERGIC2	6
ERGIC2	9
ERGIC2	10
RRP7A	11
RRP7A	3
CDR2L	9
CDR2L	4
CDR2L	5
CDR2L	6
CDR2L	7
ERGIC1	9
ERGIC1	2
ERGIC1	11
ERGIC1	5
ERGIC1	6
CEP78	3
CEP78	5
CEP78	6
ACYP2	7
MTCP1	9
MTCP1	14
MTCP1	11
MTCP1	5
MTCP1	6
CLU	3
CLU	6
B3GAT3	11
B3GAT3	4
B3GAT3	5
B3GAT2	3
B3GAT1	4
B3GAT1	5
ADCYAP1R1	5
ADCYAP1R1	13
FAM66C	5
CPPED1	2
CPPED1	3
CPPED1	5
CPPED1	6
CPPED1	9
CPPED1	12
CPPED1	13
UXT	7
LOC728537	5
CALM2	1
CALM2	2
CALM2	3
CALM2	4
CALM2	5
CALM2	6
CALM2	7
CALM2	9
CALM2	12
CALM2	13
CALM2	14
CALM2	15
TTC30A	2
TTC30A	3
TTC30A	4
TTC30A	5
TTC30A	6
TTC30A	9
TTC30A	10
SPG21	2
SPG21	3
SPG21	5
SPG21	6
SPG21	7
SPG21	9
SPG20	1
SPG20	2
SPG20	3
SPG20	4
SPG20	5
SPG20	6
SPG20	9
SPG20	10
UPK1A	5
UPK1B	6
UPK1B	7
DLGAP2	5
AK001975	5
BX538221	6
DLGAP4	2
DLGAP4	3
DLGAP4	5
DLGAP4	6
DLGAP4	7
DLGAP4	9
DLGAP4	11
DLGAP5	9
DLGAP5	2
DLGAP5	5
DLGAP5	6
MBNL1	1
MBNL1	2
MBNL1	3
MBNL1	4
MBNL1	5
MBNL1	6
MBNL1	9
MBNL1	10
MBNL1	12
MBNL1	14
MBNL1	15
MBNL2	1
MBNL2	2
MBNL2	4
MBNL2	5
MBNL2	6
MBNL2	9
MBNL2	12
MBNL2	14
MBNL3	2
MBNL3	3
MBNL3	5
MBNL3	6
NPEPL1	5
CYP27B1	5
CDX2	11
CDX2	3
OIP5	9
OIP5	2
OIP5	4
OIP5	5
OIP5	6
CLCN3	2
CLCN3	3
CLCN3	5
CLCN3	6
CLCN3	9
CLCN3	10
CLCN3	11
CLCN6	9
CLCN6	5
CLCN6	6
CLCN5	3
CLCN5	5
CLCN5	6
CLCN5	9
CLCN5	10
CLCN5	15
FBXL19	2
FBXL19	3
FBXL19	4
FBXL19	5
FBXL19	7
FBXL19	11
BRD8	2
BRD8	3
BRD8	5
BRD8	6
BRD8	9
BRD8	12
BRD8	13
BRD8	15
BRD9	9
BRD9	14
BRD9	5
BRD9	6
BRD9	7
KSR1	5
BRD4	2
BRD4	3
BRD4	4
BRD4	5
BRD4	6
BRD4	7
BRD4	9
BRD4	10
BRD4	11
BRD4	13
BRD4	15
BRD1	3
BRD1	4
BRD1	5
BRD1	6
BRD1	9
BRD1	10
BRD1	12
BRD2	2
BRD2	3
BRD2	4
BRD2	5
BRD2	6
BRD2	7
BRD2	9
BRD2	10
BRD2	11
BRD2	13
BRD2	14
BRD2	15
BRD3	1
BRD3	2
BRD3	3
BRD3	5
BRD3	6
BRD3	7
BRD3	9
BRD3	10
DNAJA2	2
DNAJA2	3
DNAJA2	4
DNAJA2	5
DNAJA2	6
DNAJA2	9
DNAJA2	14
DNAJA3	2
DNAJA3	3
DNAJA3	4
DNAJA3	5
DNAJA3	6
DNAJA3	9
DNAJA1	2
DNAJA1	3
DNAJA1	5
DNAJA1	6
DNAJA1	9
DNAJA1	13
GLG1	2
GLG1	3
GLG1	5
GLG1	6
GLG1	9
GLG1	10
GLG1	11
GLG1	13
GLG1	14
PTPN13	2
PTPN13	3
PTPN13	5
PTPN13	6
PTPN13	9
PTPN13	10
PTPN13	13
PTPN12	9
PTPN12	2
PTPN12	5
PTPN12	6
PTPN11	1
PTPN11	2
PTPN11	3
PTPN11	4
PTPN11	5
PTPN11	6
PTPN11	9
PTPN11	10
PTPN11	11
PTPN11	12
PTPN11	14
PTPN11	15
LRFN1	2
LRFN1	3
LRFN1	5
LRFN1	6
MYCBP	2
MYCBP	4
MYCBP	5
[truncated: 55,134 more rows]
