# Supplementary material for: PTRcombiner: mining combinatorial regulation of gene expression from post-transcriptional interaction maps
Source: BMC Genomics. 2014 Apr 23;15:304. doi: 10.1186/1471-2164-15-304 (PMC4234518; doi:10.1186/1471-2164-15-304)
Supplement: Additional file 2 — A zip archive containing the outputs of the mining module of PTR comb iner at different combinations of k and τ , including recurrent trans-factors. [file 1471-2164-15-304-S2.zip › recurrent/all_results/k15_t0.800000/gene-cluster.txt]

geneSymbol	cluster
UBE2Q1	3
UBE2Q1	4
UBE2Q1	5
UBE2Q1	6
UBE2Q1	7
UBE2Q1	8
UBE2Q1	10
RNF14	3
RNF14	4
RNF14	5
RNF14	7
RNF14	8
RNF14	14
UBE2Q2	12
UBE2Q2	10
UBE2Q2	3
UBE2Q2	4
UBE2Q2	7
RNF10	3
RNF10	4
RNF10	5
RNF10	6
RNF10	7
RNF10	8
RNF10	9
RNF10	10
RNF10	11
RNF10	15
RNF11	3
RNF11	4
RNF11	6
RNF11	8
RNF11	9
RNF11	10
RNF11	11
RNF11	12
RNF11	15
RNF13	1
RNF13	3
RNF13	4
RNF13	7
RNF13	9
RNF13	10
RNF13	15
AK127179	7
LOC100506866	10
LOC100506866	13
LOC100506866	5
LOC100506866	14
LOC100506866	7
BC026240	7
RNF17	4
MZT2A	10
MZT2A	4
MZT2A	13
MZT2A	14
MZT2B	10
MZT2B	4
CHMP1B	4
CHMP1B	6
CHMP1B	7
CHMP1B	9
CHMP1B	10
CHMP1B	15
PMM2	3
PMM2	4
PMM2	5
PMM2	14
MT1E	10
MT1E	7
PMM1	10
PMM1	4
ASS1	4
FHIT	4
ZNF709	8
ZNF709	3
ZNF709	4
ZNF708	8
ZNF708	4
ZNF708	7
ZNF879	4
EN1	10
EN1	4
ZNF703	1
ZNF703	3
ZNF703	4
ZNF703	5
ZNF703	6
ZNF703	7
ZNF703	10
ZNF703	11
ZNF703	12
ZNF703	14
STYXL1	10
ZNF701	8
ZNF701	4
ZNF700	8
ZNF700	4
ZNF700	6
ZNF700	7
ZNF707	4
ZNF707	7
ZNF706	3
ZNF706	4
ZNF706	7
ZNF704	1
ZNF704	3
ZNF704	4
ZNF704	5
ZNF704	6
ZNF704	7
ZNF704	8
ZNF704	10
ZNF704	14
ZNF704	15
ZC3H10	4
ZC3H10	13
RNF114	1
RNF114	3
RNF114	4
RNF114	5
RNF114	6
RNF114	7
RNF114	8
RNF114	10
RNF114	11
RNF114	12
RNF114	15
RNF115	10
RNF115	4
ZC3H15	1
ZC3H15	3
ZC3H15	4
ZC3H15	6
ZC3H15	7
ZC3H15	8
ZC3H15	10
ZC3H15	11
ZC3H15	15
ZC3H14	1
ZC3H14	3
ZC3H14	4
ZC3H14	7
ZC3H14	8
ZC3H14	10
ZC3H14	12
ZC3H14	14
ZC3H14	15
SPN	4
RNF111	1
RNF111	3
RNF111	4
RNF111	5
RNF111	6
RNF111	7
RNF111	10
RNF111	15
ZC3H18	1
ZC3H18	3
ZC3H18	4
ZC3H18	5
ZC3H18	7
ZC3H18	8
ZC3H18	10
ZC3H18	13
cytochrome	4
cytochrome	5
cytochrome	7
cytochrome	8
cytochrome	10
cytochrome	11
cytochrome	15
SP8	10
SP8	4
SP8	15
DHX9	1
DHX9	3
DHX9	4
DHX9	5
DHX9	7
DHX9	8
DHX9	10
DHX9	11
DHX9	12
DHX9	14
DHX9	15
LOC441204	4
TCOF1	3
TCOF1	4
TCOF1	5
TCOF1	6
TCOF1	7
TCOF1	10
TCOF1	11
TCOF1	14
NSRP1	10
NSRP1	3
NSRP1	4
NSRP1	7
NUP98	8
NUP98	10
NUP98	4
NUP98	5
NUP98	7
XPC	4
SP1	1
SP1	3
SP1	4
SP1	5
SP1	6
SP1	7
SP1	8
SP1	10
SP1	11
SP1	12
SP1	13
SP1	15
GRINA	11
GRINA	12
GRINA	10
GRINA	3
GRINA	4
SP3	1
SP3	3
SP3	4
SP3	5
SP3	6
SP3	7
SP3	8
SP3	10
SP3	11
SP3	12
SP3	13
SP3	14
SP3	15
SP4	3
SP4	4
SP4	5
SP4	6
SP4	7
SP4	8
HAP1	13
HAP1	14
SP6	4
CAMKV	4
C16orf93	10
C16orf93	5
SPPL3	3
SPPL3	4
SPPL3	5
SPPL3	6
SPPL3	7
SPPL3	8
SPPL3	10
SPPL3	12
SPPL3	15
GOLIM4	8
GOLIM4	10
GOLIM4	3
GOLIM4	4
GOLIM4	7
OPA3	3
OPA3	4
OPA3	6
OPA3	7
OPA3	8
OPA3	10
OPA3	13
OPA3	14
OPA3	15
OPA1	3
OPA1	4
OPA1	5
OPA1	6
OPA1	7
OPA1	8
OPA1	10
OPA1	15
MIR345	4
RAB40C	10
RAB40C	4
RAB40C	6
RAB40B	8
RAB40B	10
RAB40B	4
RAB40B	15
MDP1	4
KLLN	4
ARFRP1	10
ARFRP1	4
ARFRP1	13
ARFRP1	7
HGC6.1.1	7
SPPL2A	10
SPPL2A	4
SPPL2A	7
SPPL2B	8
SPPL2B	11
SPPL2B	4
SPPL2B	5
AL832252	7
NSL1	3
NSL1	4
NSL1	5
NSL1	7
NSL1	8
NSL1	10
NSL1	13
NSL1	14
NSL1	15
UGCG	4
UGCG	7
MYO3B	4
AX748330	13
AX747103	10
AX747103	4
AX747103	13
AX747103	14
ATP2A2	1
ATP2A2	3
ATP2A2	4
ATP2A2	5
ATP2A2	6
ATP2A2	7
ATP2A2	8
ATP2A2	10
ATP2A2	11
ATP2A2	12
ATP2A2	13
ATP2A2	14
ATP2A2	15
ATP2A3	10
ITGA1	10
ITGA1	4
ITGA2	4
ITGA2	5
ITGA2	6
ITGA2	7
ITGA2	8
ITGA2	10
NOP2	8
NOP2	11
NOP2	3
NOP2	4
NOP2	5
ITGA4	8
ITGA4	10
ITGA4	4
ITGA5	10
ITGA5	3
ITGA5	4
ITGA5	5
ITGA6	1
ITGA6	3
ITGA6	4
ITGA6	7
ITGA6	8
ITGA6	10
ITGA7	4
UQCRC1	11
DENND4A	1
DENND4A	4
DENND4A	6
DENND4A	7
DENND4A	8
DENND4A	10
DENND4A	15
DENND4B	4
DENND4B	6
DENND4B	7
DENND4B	8
DENND4B	10
DENND4B	11
DENND4B	13
DENND4C	3
DENND4C	4
DENND4C	5
DENND4C	7
DENND4C	8
DENND4C	10
DENND4C	15
FARP2	10
SWAP70	1
SWAP70	3
SWAP70	4
SWAP70	5
SWAP70	6
SWAP70	7
SWAP70	8
SWAP70	9
SWAP70	10
SWAP70	15
RARRES1	10
RARRES1	7
PHLDA1	10
PHLDA1	15
PHLDA1	4
PHLDA1	7
PHLDA3	4
PHLDA3	5
PHLDA3	6
PHLDA3	9
PHLDA3	10
PHLDA3	13
UFSP2	8
UFSP2	3
UFSP2	4
UFSP2	14
AK023627	7
LOC100652770	8
LOC100652770	4
LOC100652770	14
ZNF37BP	4
ZNF37BP	5
ZNF37BP	7
ZNF37BP	8
ZNF37BP	10
ZNF37BP	13
ZNF37BP	14
ZNF37BP	15
FLJ42393	13
MRPL28	11
HRH4	4
HRH4	7
FBXL12	10
FBXL12	15
FBXL12	4
FBXL12	7
TIPRL	1
TIPRL	3
TIPRL	4
TIPRL	5
TIPRL	7
TIPRL	8
TIPRL	10
TIPRL	11
TIPRL	12
TIPRL	15
FBXL14	3
FBXL14	4
FBXL14	5
FBXL14	7
FBXL14	8
FBXL14	10
FBXL14	11
FBXL14	15
FBXL17	3
FBXL17	4
FBXL17	5
FBXL17	6
FBXL17	7
FBXL17	8
FBXL17	10
FBXL17	15
HRH1	10
HRH1	7
FAM169A	1
FAM169A	3
FAM169A	4
FAM169A	5
FAM169A	6
FAM169A	7
FAM169A	8
FAM169A	10
FAM169A	15
FBXL18	4
FBXL18	5
FBXL18	6
FBXL18	8
FBXL18	10
FBXL18	15
FAM116A	3
FAM116A	4
FAM116A	5
FAM116A	6
FAM116A	7
FAM116A	8
FAM116A	10
FAM116A	15
GHDC	4
RPL34	10
RPL34	4
RPL34	7
H19	4
SDK2	3
SDK2	4
SDK2	5
SDK2	6
SDK2	8
SDK2	10
KIRREL3-AS3	4
TPRN	3
TPRN	4
TPRN	5
LOC340544	13
THSD4	10
THSD4	4
THSD4	7
FAM212B	4
FAM212B	13
THSD1	5
ZFP161	4
ZFP161	5
ZFP161	6
ZFP161	7
ZFP161	8
ZFP161	10
COL4A6	10
COL4A6	7
COL4A5	10
COL4A5	7
COL4A4	3
COL4A4	4
COL4A4	5
COL4A4	6
COL4A4	7
COL4A4	10
COL4A3	10
COL4A3	4
COL4A3	7
COL4A2	10
COL4A2	3
COL4A2	4
COL4A2	7
COL4A1	10
COL4A1	3
COL4A1	4
COL4A1	6
COL4A1	15
GRN	11
GRN	9
GRN	10
GRN	3
GRN	4
CHST3	3
CHST3	4
CHST3	5
CHST3	6
CHST3	7
CHST3	8
CHST3	9
CHST3	10
CHST2	4
CHST2	6
CHST7	10
CHST7	4
CHST7	7
CHST6	4
CHST6	13
AK311400	4
HLCS	3
HLCS	4
HLCS	5
HLCS	6
HLCS	7
HLCS	8
NOG	9
NOG	10
NOG	7
ITGAV	10
ITGAV	3
ITGAV	4
ITGAV	6
ITGAV	7
SIGMAR1	1
SIGMAR1	3
SIGMAR1	4
SIGMAR1	5
SIGMAR1	6
SIGMAR1	7
SIGMAR1	8
SIGMAR1	10
SIGMAR1	11
SIGMAR1	12
SIGMAR1	13
SIGMAR1	14
SIGMAR1	15
CAMK1	4
CAMK1	5
CAMK1	7
CAMK1	10
CAMK1	12
CAMK1	13
ITGAM	7
HLF	4
HLF	6
NOV	10
NOV	4
FAM134C	1
FAM134C	3
FAM134C	4
FAM134C	5
FAM134C	6
FAM134C	7
FAM134C	8
FAM134C	10
FAM134C	12
FAM134C	13
FAM134C	15
ITGAE	12
ITGAE	10
ITGAE	3
ITGAE	4
ITGAE	7
FAM134A	3
FAM134A	4
FAM134A	6
FAM134A	7
FAM134A	10
FAM134A	14
SMAD9	3
SMAD9	4
SMAD9	5
SMAD9	7
SMAD9	8
SMAD9	10
TRERF1	10
TRERF1	4
TRERF1	5
TRERF1	7
SMAD4	1
SMAD4	3
SMAD4	4
SMAD4	5
SMAD4	6
SMAD4	7
SMAD4	8
SMAD4	10
SMAD4	11
SMAD4	12
SMAD4	13
SMAD4	15
SMAD5	1
SMAD5	3
SMAD5	4
SMAD5	5
SMAD5	7
SMAD5	8
SMAD5	10
SMAD5	11
SMAD5	12
SMAD5	14
SMAD5	15
SMAD6	8
SMAD6	10
SMAD6	3
SMAD6	4
SMAD6	7
SMAD7	3
SMAD7	4
SMAD7	7
SMAD7	9
SMAD7	10
SMAD7	11
GOLPH3L	1
GOLPH3L	3
GOLPH3L	4
GOLPH3L	5
GOLPH3L	6
GOLPH3L	7
GOLPH3L	8
GOLPH3L	10
GOLPH3L	11
GOLPH3L	12
GOLPH3L	15
SMAD1	3
SMAD1	4
SMAD1	6
SMAD1	7
SMAD1	8
SMAD1	10
SMAD1	13
SMAD2	1
SMAD2	3
SMAD2	4
SMAD2	5
SMAD2	6
SMAD2	7
SMAD2	8
SMAD2	9
SMAD2	10
SMAD2	11
SMAD2	12
SMAD2	15
SMAD3	3
SMAD3	4
SMAD3	5
SMAD3	7
SMAD3	8
SMAD3	10
SMAD3	11
SMAD3	15
MUS81	8
MUS81	4
MUS81	5
AMMECR1L	1
AMMECR1L	3
AMMECR1L	4
AMMECR1L	5
AMMECR1L	6
AMMECR1L	7
AMMECR1L	8
AMMECR1L	9
AMMECR1L	10
AMMECR1L	15
LOC100506054	4
LOC100506054	13
CYFIP1	3
CYFIP1	4
CYFIP1	5
CYFIP1	8
CYFIP1	10
CYFIP1	15
IGF2R	10
IGF2R	13
IGF2R	4
IGF2R	5
IGF2R	7
AK021563	8
AK021563	4
AK021563	5
AK021563	7
ABHD14B	3
ABHD14B	4
ABHD14B	6
SLC36A4	1
SLC36A4	3
SLC36A4	4
SLC36A4	6
SLC36A4	7
SLC36A4	8
SLC36A4	10
ZC3H13	1
ZC3H13	3
ZC3H13	4
ZC3H13	5
ZC3H13	6
ZC3H13	7
ZC3H13	8
ZC3H13	9
ZC3H13	10
ZC3H13	14
SLC36A1	3
SLC36A1	4
SLC36A1	5
SLC36A1	6
SLC36A1	7
SLC36A1	8
SLC36A1	10
SLC36A1	12
SLC36A1	14
SLC36A1	15
AK057978	8
AK057978	10
AK057978	7
LINC00312	4
AK094188	8
AK094188	4
AK094188	5
C14orf118	4
C14orf118	5
C14orf118	7
C14orf118	8
C14orf118	13
C14orf118	14
C14orf119	3
C14orf119	4
C14orf119	7
HERC2P2	10
HERC2P2	3
HERC2P2	4
HERC2P2	5
HERC2P2	7
ART5	9
HERC2P4	10
BC022431	4
BC022431	7
HERC2P9	10
HERC2P9	7
HMGCLL1	4
HMGCLL1	7
TCEA2	4
TCEA1	11
TCEA1	10
TCEA1	3
TCEA1	4
TCEA1	7
MGC57346	3
MGC57346	4
MGC57346	5
MGC57346	7
MGC57346	8
MGC57346	10
MGC57346	14
MGC57346	15
MEI1	10
COX4I1	3
COX4I1	4
COX4I1	5
COX4I1	7
COX4I1	9
COX4I1	10
COX4I1	11
COX4I1	14
COX4I1	15
BFAR	3
BFAR	4
BFAR	5
BFAR	7
BFAR	8
BFAR	10
BFAR	11
BFAR	12
TMEM212	7
EDA	8
EDA	3
EDA	4
EDA	5
MPRIP	8
MPRIP	10
MPRIP	4
MPRIP	5
MPRIP	7
CCDC117	1
CCDC117	3
CCDC117	4
CCDC117	5
CCDC117	6
CCDC117	7
CCDC117	8
CCDC117	10
CCDC117	11
CCDC117	12
CCDC117	13
CCDC117	14
CCDC117	15
CCDC114	4
CCDC115	3
CCDC115	4
CCDC115	6
CCDC115	7
CCDC115	9
CCDC115	10
CCDC112	10
CCDC112	15
CCDC112	4
CCDC112	7
CCDC113	3
CCDC113	4
CCDC110	4
CCDC111	4
LEO1	10
LEO1	4
LEO1	7
ATP1A3	9
ATP1A2	4
ATP1A1	4
ATP1A1	5
ATP1A1	6
ATP1A1	7
ATP1A1	8
ATP1A1	10
ATP1A1	11
ATP1A1	12
ATP1A1	15
MGRN1	3
MGRN1	4
MGRN1	5
MGRN1	7
MGRN1	9
MGRN1	10
MGRN1	13
MGRN1	15
CRTAP	1
CRTAP	3
CRTAP	4
CRTAP	5
CRTAP	6
CRTAP	7
CRTAP	8
CRTAP	10
CRTAP	11
CRTAP	13
CRTAP	15
BC078172	8
BC078172	11
BC078172	5
SPHK2	10
SPHK2	4
SPHK2	14
SPHK1	9
SPHK1	4
IPO11	3
IPO11	4
IPO11	5
IPO11	6
IPO11	7
IPO11	8
IPO11	10
IPO11	15
CUEDC2	11
CUEDC2	4
CUEDC2	5
CBLB	10
CBLB	4
CPEB4	1
CPEB4	3
CPEB4	4
CPEB4	5
CPEB4	6
CPEB4	7
CPEB4	8
CPEB4	9
CPEB4	10
CPEB4	12
CPEB4	15
ST13P4	7
AK027190	4
CPEB3	3
CPEB3	4
CPEB3	5
CPEB3	7
CPEB3	8
CPEB3	9
CPEB3	10
CPEB3	15
CPEB2	4
CPEB2	6
CPEB2	7
CPEB2	8
CPEB2	10
CPEB2	15
RBMXL1	10
RBMXL1	3
RBMXL1	4
RBMXL1	7
OSGEP	4
ABAT	3
ABAT	4
C11orf96	10
C11orf96	4
C11orf96	7
CDH20	7
ZNF780A	3
ZNF780A	4
ZNF780A	5
ZNF780A	6
ZNF780A	7
ZNF780A	8
ZNF780A	10
ZNF780A	11
ZNF780A	12
ZNF780A	15
ZNF780B	8
ZNF780B	11
ZNF780B	4
ZNF780B	6
ZNF780B	7
TLN2	10
TLN2	5
BRF2	4
BRF2	6
LOC400604	4
RHEBL1	4
SIRPA	4
SIRPA	6
SIRPA	7
IFT80	3
IFT80	4
IFT80	5
IFT80	7
IFT80	8
IFT80	10
IFT81	10
IFT81	4
IFT81	13
IFT81	7
LOC100289495	4
IFT88	10
IFT88	4
IFT88	7
SP2	10
SP2	3
SP2	4
SP2	7
DEPDC7	13
CNTF	8
CNTF	5
MCM10	1
MCM10	3
MCM10	4
MCM10	5
MCM10	6
MCM10	7
MCM10	8
MCM10	10
MCM10	14
MCM10	15
PDIA5	4
NUP93	10
NUP93	5
NUP93	7
LTBP3	8
LTBP3	13
LOC284865	4
ATG4C	10
ATG4C	7
ATG4B	10
ATG4B	4
ATG4B	5
ATG4B	13
ATG4A	10
ATG4A	3
ATG4A	4
KYNU	10
BC040735	4
ATG4D	3
ATG4D	4
ATG4D	5
ATG4D	7
ATG4D	8
ATG4D	10
ATG4D	15
PHOX2B	4
FAM193A	3
FAM193A	4
FAM193A	5
FAM193A	7
FAM193A	8
FAM193A	10
C9orf103	14
CFH	9
CFH	10
CFH	7
GPT2	3
GPT2	4
GPT2	5
GPT2	6
GPT2	7
GPT2	8
GPT2	10
GPT2	11
GPT2	12
GPT2	15
PNP	3
PNP	4
PNP	6
PNP	7
PNP	8
PNP	10
PNP	11
PNP	12
PNP	14
PNP	15
ANKFY1	3
ANKFY1	4
ANKFY1	5
ANKFY1	7
ANKFY1	8
ANKFY1	10
ANKFY1	14
ANKFY1	15
CREBBP	1
CREBBP	3
CREBBP	4
CREBBP	5
CREBBP	6
CREBBP	7
CREBBP	8
CREBBP	9
CREBBP	10
CREBBP	15
PNN	3
PNN	4
PNN	6
PNN	8
PNN	10
PNN	11
PNN	12
PNN	14
PNN	15
ATP6V0E1	3
ATP6V0E1	4
ATP6V0E1	7
ATP6V0E1	10
ATP6V0E1	11
ATP6V0E1	12
ATP6V0E1	15
ATP6V0E2	3
ATP6V0E2	4
ATP6V0E2	5
ATP6V0E2	6
ATP6V0E2	11
ATP6V0E2	14
CFP	4
CFP	14
SIDT2	4
CREB3	10
CREB3	7
BC043400	11
BC043400	4
BC043400	5
TMEM126A	10
SIX4	3
SIX4	4
SIX4	6
SIX4	7
SIX4	8
SIX4	10
SIX4	15
LOC283070	8
LOC283070	10
LOC283070	3
LOC283070	4
LOC283070	6
SIX6	4
SIX1	3
SIX1	4
SIX1	6
SIX1	10
SIX1	13
SIX1	15
SIX2	13
CNPY4	4
CNPY3	11
CNPY3	3
CNPY3	4
CNPY2	10
CNPY2	11
CNPY2	4
CNPY2	5
CNPY2	7
SNORD102	11
SNORD102	5
IGFBPL1	9
IGFBPL1	7
ANKRD30BL	8
ANKRD30BL	11
ANKRD30BL	4
ANKRD30BL	5
ANKRD30BL	14
HMG20A	3
HMG20A	4
HMG20A	5
HMG20A	6
HMG20A	7
HMG20A	8
HMG20A	9
HMG20A	10
HMG20A	11
HMG20A	14
HMG20A	15
HMG20B	12
HMG20B	10
HMG20B	3
HMG20B	4
HMG20B	5
PHOSPHO2	13
AAGAB	1
AAGAB	3
AAGAB	4
AAGAB	5
AAGAB	6
AAGAB	7
AAGAB	8
AAGAB	10
AAGAB	11
AAGAB	12
AAGAB	13
AAGAB	15
FLJ00104	13
FLJ00104	4
FLJ00104	5
FLJ00104	7
SLC7A6OS	8
SLC7A6OS	10
SLC7A6OS	7
C3orf75	4
C3orf75	5
C4orf10	4
C4orf10	5
C4orf10	6
C4orf10	8
C4orf10	10
C4orf10	15
C3orf72	4
C3orf70	3
C3orf70	4
C3orf70	5
C3orf70	7
SHOX2	9
SHOX2	4
SHOX2	5
SHOX2	7
ZFP82	8
ZFP82	3
ZFP82	4
ZFP82	5
CHFR	3
CHFR	4
CHFR	5
CHFR	7
CHFR	8
CHFR	10
EFHA1	10
EFHA1	3
EFHA1	4
EFHA1	7
EFHA2	10
EFHA2	4
EFHA2	7
SYPL1	1
SYPL1	3
SYPL1	4
SYPL1	5
SYPL1	6
SYPL1	7
SYPL1	8
SYPL1	10
SYPL1	12
SYPL1	15
FAM81A	10
FAM81A	4
FAM81A	7
SYPL2	3
SYPL2	4
SYPL2	7
RFX5	1
RFX5	3
RFX5	4
RFX5	5
RFX5	6
RFX5	7
RFX5	8
RFX5	10
RFX5	15
APP	1
APP	3
APP	4
APP	5
APP	6
APP	7
APP	8
APP	10
APP	11
APP	12
APP	13
APP	15
RFX7	1
RFX7	3
RFX7	4
RFX7	5
RFX7	6
RFX7	7
RFX7	8
RFX7	10
RFX7	15
NRXN3	3
NRXN3	4
NRXN3	6
NRXN3	7
NRXN3	10
NRXN3	14
NRXN3	15
NRXN2	4
NRXN2	5
NRXN2	13
MIR383	4
RFX3	9
RFX3	10
RFX3	4
AX746885	10
YDJC	3
YDJC	4
YDJC	5
YDJC	6
YDJC	8
YDJC	11
YDJC	13
IBA57	3
IBA57	4
IBA57	5
IBA57	6
IBA57	7
IBA57	8
IBA57	11
IBA57	13
IBA57	14
APC	1
APC	3
APC	4
APC	5
APC	7
APC	8
APC	10
APC	11
APC	13
APC	15
TMEM179B	10
TMEM179B	13
ABCE1	1
ABCE1	3
ABCE1	4
ABCE1	5
ABCE1	6
ABCE1	7
ABCE1	8
ABCE1	10
ABCE1	11
ABCE1	12
ABCE1	15
UQCRC2	10
UQCRC2	15
UQCRC2	4
UQCRC2	14
UQCRC2	7
AK309286	4
XPNPEP3	3
XPNPEP3	4
XPNPEP3	5
XPNPEP3	6
XPNPEP3	7
XPNPEP3	8
XPNPEP3	10
XPNPEP3	11
XPNPEP3	13
XPNPEP3	14
AK055694	4
AK055694	13
GTSE1	4
GTSE1	5
GTSE1	6
GTSE1	7
GTSE1	8
GTSE1	10
GTSE1	12
GTSE1	15
PAPLN	10
PAPLN	7
ADNP	1
ADNP	3
ADNP	4
ADNP	5
ADNP	6
ADNP	7
ADNP	8
ADNP	10
ADNP	12
ADNP	15
KHDRBS1	1
KHDRBS1	3
KHDRBS1	4
KHDRBS1	5
KHDRBS1	6
KHDRBS1	7
KHDRBS1	8
KHDRBS1	10
KHDRBS1	11
KHDRBS1	12
KHDRBS1	13
KHDRBS1	14
KHDRBS1	15
KHDRBS3	10
KHDRBS3	4
GGCT	3
GGCT	4
GGCT	5
GGCT	10
GGCT	12
GGCT	15
DYNC1I2	5
DYNC1I2	7
STAC3	9
C10orf54	8
GPR78	4
MSL3P1	4
MSL3P1	7
DPYSL4	4
DPYSL5	3
DPYSL5	4
DPYSL5	5
DPYSL5	6
DPYSL2	1
DPYSL2	3
DPYSL2	4
DPYSL2	5
DPYSL2	6
DPYSL2	7
DPYSL2	8
DPYSL2	10
DPYSL2	15
DPYSL3	1
DPYSL3	3
DPYSL3	4
DPYSL3	6
DPYSL3	7
DPYSL3	10
DPYSL3	15
C11orf9	4
KRTAP10-12	4
IGFBP2	10
IGFBP2	4
IGFBP2	13
IGFBP2	6
BC033554	4
AK311383	4
IGFBP7	10
IGFBP7	7
IGFBP4	10
IGFBP4	7
IGFBP5	3
IGFBP5	4
IGFBP5	5
IGFBP5	6
IGFBP5	7
IGFBP5	8
IGFBP5	10
IGFBP5	13
IGFBP5	14
CYP1B1	10
CYP1B1	4
CYP1B1	7
CYP2R1	8
CYP2R1	10
CYP2R1	4
CYP2R1	5
CKLF	10
CKLF	5
HNRNPA1L2	4
HNRNPA1L2	7
GJA1	1
GJA1	3
GJA1	4
GJA1	6
GJA1	7
GJA1	10
C15orf24	3
C15orf24	4
C15orf24	7
C15orf24	10
C15orf24	12
C15orf24	13
GJA3	8
GJA3	3
GJA3	4
GJA3	7
C15orf23	1
C15orf23	3
C15orf23	4
C15orf23	5
C15orf23	6
C15orf23	7
C15orf23	10
C15orf23	11
C15orf23	12
C15orf23	15
PMS2P1	9
PMS2P1	10
PMS2P1	7
PMS2P3	4
PMS2P3	13
C15orf29	10
C15orf29	4
C15orf29	7
LOC100505658	7
KDM3B	1
KDM3B	3
KDM3B	4
KDM3B	5
KDM3B	6
KDM3B	7
KDM3B	8
KDM3B	10
KDM3B	11
KDM3B	12
KDM3B	15
ZNF117	8
ZNF117	3
ZNF117	4
ZNF117	7
KDM3A	10
KDM3A	4
NIF3L1	3
NIF3L1	4
NIF3L1	5
NIF3L1	7
NIF3L1	8
NIF3L1	9
NIF3L1	10
NIF3L1	13
TMC5	4
TMC5	7
TMC6	4
TMC6	6
KIAA1958	4
KIAA1958	5
KIAA1958	7
APIP	10
APIP	4
APIP	5
APIP	7
HIST1H4C	8
EIF2B4	10
EIF2B4	4
EIF2B4	7
NFATC2IP	3
NFATC2IP	4
NFATC2IP	6
NFATC2IP	7
NFATC2IP	8
NFATC2IP	10
NFATC2IP	11
NFATC2IP	15
TMC8	4
AX747104	8
AX747104	10
AX747104	15
AX747104	4
AX747104	7
EIF2B1	10
EIF2B1	3
EIF2B1	4
EIF2B1	14
EIF2B1	7
PRKAR2A	3
PRKAR2A	4
PRKAR2A	5
PRKAR2A	8
PRKAR2A	10
PRKAR2A	15
NKD1	10
PRKAR2B	1
PRKAR2B	3
PRKAR2B	4
PRKAR2B	7
PRKAR2B	10
PRKAR2B	11
PRKAR2B	12
PRKAR2B	15
S1PR5	4
TXNIP	3
TXNIP	4
TXNIP	5
TXNIP	6
TXNIP	7
TXNIP	8
TXNIP	10
TXNIP	11
TXNIP	12
TXNIP	15
AX747593	4
ATP2A1	4
MLF1	10
MLF1	11
MLF1	4
MLF1	5
MLF1	7
QPRT	11
QPRT	9
QPRT	10
QPRT	3
QPRT	4
TMEM14E	7
MLF2	1
MLF2	3
MLF2	4
MLF2	5
MLF2	6
MLF2	7
MLF2	8
MLF2	9
MLF2	10
MLF2	11
MLF2	12
MLF2	15
TMEM14C	3
TMEM14C	4
TMEM14C	6
TMEM14C	7
TMEM14C	10
TMEM14C	11
TMEM14C	14
TMEM14B	10
TMEM14B	15
TMEM14B	4
TMEM14B	5
TMEM14B	7
TMEM14A	10
TMEM14A	3
TMEM14A	4
TMEM14A	7
CFLAR	10
CFLAR	4
CFLAR	5
CFLAR	7
MECOM	4
MECOM	5
MECOM	7
MECOM	8
MECOM	10
MECOM	13
RSPH3	4
IFI16	10
IFI16	7
LOC440944	8
LOC440944	10
LOC440944	4
LOC440944	14
LOC440944	7
GOSR2	4
GOSR2	5
GOSR2	6
GOSR2	9
GOSR2	10
GOSR2	13
GOSR2	14
C9orf125	3
C9orf125	4
C9orf125	6
C9orf125	7
C9orf125	8
C9orf125	10
C9orf125	15
C9orf123	4
C9orf123	6
C9orf123	7
C9orf123	10
C9orf123	12
C9orf123	15
KIAA1267	3
KIAA1267	4
KIAA1267	5
KIAA1267	6
KIAA1267	7
KIAA1267	8
KIAA1267	9
KIAA1267	10
KIAA1267	11
KIAA1267	13
KIAA1267	15
FANCB	8
FANCB	10
FANCB	4
FANCB	5
CFHR2	4
PHACTR4	1
PHACTR4	3
PHACTR4	4
PHACTR4	5
PHACTR4	6
PHACTR4	7
PHACTR4	8
PHACTR4	9
PHACTR4	10
PHACTR4	12
PHACTR4	15
CLIC4	1
CLIC4	3
CLIC4	4
CLIC4	5
CLIC4	6
CLIC4	7
CLIC4	8
CLIC4	9
CLIC4	10
CLIC4	11
CLIC4	12
CLIC4	13
CLIC4	14
CLIC4	15
CLIC5	4
NLGN2	10
NLGN2	4
NLGN2	5
NLGN2	6
PHACTR3	4
PHACTR3	7
PHACTR2	1
PHACTR2	3
PHACTR2	4
PHACTR2	5
PHACTR2	6
PHACTR2	7
PHACTR2	8
PHACTR2	10
PHACTR2	12
PHACTR2	13
PHACTR2	14
PHACTR2	15
KRTAP2-1	4
KIAA0020	10
KIAA0020	4
KIAA0020	7
AX748339	4
TMEM147	3
TMEM147	4
TMEM147	5
TMEM147	10
TMEM147	11
TMEM147	15
ENY2	10
ENY2	4
ENY2	7
TMEM144	10
TMEM143	10
TMEM143	3
TMEM143	4
TMEM143	13
TMEM143	15
RIT1	3
RIT1	4
RIT1	6
RIT1	7
RIT1	8
RIT1	9
RIT1	10
RIT1	12
RIT1	15
TMEM140	8
TMEM140	5
TMEM140	14
PCDHA6	10
PCDHA6	4
PCDHA6	7
PKIB	10
PKIB	7
AK092965	10
AK092965	4
API5	1
API5	3
API5	4
API5	5
API5	6
API5	7
API5	8
API5	10
API5	11
API5	12
API5	13
MAP3K8	4
RTKN2	4
RTKN2	5
RTKN2	6
RTKN2	7
RTKN2	8
RTKN2	10
RNF180	9
SOWAHA	8
SOWAHA	4
SECISBP2L	3
SECISBP2L	4
SECISBP2L	5
SECISBP2L	7
SECISBP2L	8
SECISBP2L	10
SECISBP2L	13
SECISBP2L	15
SOWAHC	3
SOWAHC	4
SOWAHC	5
SOWAHC	6
SOWAHC	7
SOWAHC	8
HAS2	4
HAS2	7
HLA-DPA1	4
FAM32A	3
FAM32A	4
FAM32A	5
FAM32A	6
FAM32A	8
FAM32A	11
HAS3	4
HAS3	5
HAS3	6
HAS3	7
HAS3	8
HAS3	10
KIAA1191	1
KIAA1191	3
KIAA1191	4
KIAA1191	5
KIAA1191	6
KIAA1191	7
KIAA1191	8
KIAA1191	9
KIAA1191	10
KIAA1191	12
KIAA1191	14
KIAA1191	15
VMP1	1
VMP1	3
VMP1	4
VMP1	5
VMP1	7
VMP1	10
VMP1	15
FER1L5	4
RNF183	7
ZMAT3	8
ZMAT3	10
ZMAT3	13
ZMAT3	7
ZMAT2	3
ZMAT2	4
ZMAT2	6
ZMAT2	7
ZMAT2	10
ZMAT2	12
ZMAT2	15
ZMAT5	9
ZMAT5	3
ZMAT5	4
ZMAT5	13
ZMAT5	7
ZMAT4	9
ZMAT4	7
C19orf24	11
C19orf24	3
C19orf24	4
C19orf24	5
C19orf25	4
C19orf25	5
C19orf25	6
MYBL1	10
MYBL1	3
MYBL1	4
MYBL1	7
NR1D1	10
NR1D1	4
NR1D1	5
NR1D2	1
NR1D2	3
NR1D2	4
NR1D2	5
NR1D2	6
NR1D2	7
NR1D2	8
NR1D2	10
NR1D2	11
NR1D2	12
NR1D2	13
NR1D2	15
MYBL2	3
MYBL2	4
MYBL2	5
MYBL2	8
MYBL2	10
MYBL2	11
ITGB1BP1	4
ITGB1BP1	5
ITGB1BP1	8
ITGB1BP1	10
ITGB1BP1	13
ITGB1BP1	15
MUC20	7
ITGB1BP2	7
ZNF7	10
ZNF7	7
ZNF2	9
ZNF2	3
ZNF2	4
ZNF2	5
ZNF2	7
ZNF3	3
ZNF3	4
ZNF3	5
ZNF3	6
ZNF3	8
ZNF3	10
ZNF3	12
ZNF3	15
TIPIN	8
TIPIN	12
TIPIN	10
TIPIN	4
TIPIN	7
ZNF8	3
ZNF8	4
ZNF8	5
ZNF8	7
ZNF8	8
ZNF8	10
ZNF8	12
ZNF8	15
ZAP70	4
MYLK-AS1	4
PHLDA2	10
PHLDA2	4
PHLDA2	7
SYNDIG1	4
MORC2-AS1	10
MORC2-AS1	7
AK021977	4
CDC5L	1
CDC5L	3
CDC5L	4
CDC5L	5
CDC5L	7
CDC5L	8
CDC5L	10
CDC5L	12
CDC5L	15
RAC3	8
RAC3	10
RAC3	5
RAC1	1
RAC1	3
RAC1	4
RAC1	5
RAC1	6
RAC1	7
RAC1	8
RAC1	10
RAC1	11
RAC1	12
RAC1	14
RAC1	15
SBDS	3
SBDS	4
SBDS	6
SBDS	8
SBDS	10
SBDS	12
MIR183	8
MIR183	4
MIR183	5
MIR183	7
VCL	1
VCL	3
VCL	4
VCL	5
VCL	6
VCL	7
VCL	8
VCL	10
VCL	12
MRPS18A	9
MRPS18A	5
MRPS18A	14
VCP	3
VCP	4
VCP	5
VCP	6
VCP	7
VCP	8
VCP	10
VCP	11
VCP	12
VCP	13
VCP	14
VCP	15
AP2A1	8
AP2A1	3
AP2A1	4
AP2A1	5
AP2A1	6
BC041964	3
BC041964	4
BC041964	6
BC041964	7
BC041964	10
BC041964	15
AP2A2	4
AP2A2	5
AP2A2	8
AP2A2	9
AP2A2	10
AP2A2	13
TMEM121	5
FIGNL1	1
FIGNL1	3
FIGNL1	4
FIGNL1	5
FIGNL1	7
FIGNL1	8
FIGNL1	10
FIGNL1	12
FIGNL1	13
FIGNL1	14
FIGNL1	15
PBX2	3
PBX2	4
PBX2	5
PBX2	6
PBX2	7
PBX2	9
PBX2	10
PBX3	1
PBX3	3
PBX3	4
PBX3	6
PBX3	7
PBX3	10
PBX3	11
PBX3	15
PBX1	1
PBX1	3
PBX1	4
[truncated: 67,215 more rows]
