# Supplementary material for: PTRcombiner: mining combinatorial regulation of gene expression from post-transcriptional interaction maps
Source: BMC Genomics. 2014 Apr 23;15:304. doi: 10.1186/1471-2164-15-304 (PMC4234518; doi:10.1186/1471-2164-15-304)
Supplement: Additional file 2 — A zip archive containing the outputs of the mining module of PTR comb iner at different combinations of k and τ , including recurrent trans-factors. [file 1471-2164-15-304-S2.zip › recurrent/all_results/k20_t0.200000/gene-cluster.txt]

geneSymbol	cluster
SMARCC2	2
SMARCC1	1
NFIA	2
CRKL	1
CRKL	3
CRKL	6
CRKL	8
CRKL	10
CRKL	14
NIPA2	1
STK11	2
SSFA2	1
SSFA2	8
SSFA2	11
SSFA2	14
SSFA2	16
SSFA2	17
FKBP4	1
TYW3	1
TYW3	3
TYW3	14
JPH1	1
ANP32B	1
LIFR	8
LIFR	1
LIFR	14
LIFR	17
TNPO2	2
ADD3	1
GATAD2A	16
GATAD2A	2
GAPVD1	2
SGPL1	1
SGPL1	2
SGPL1	3
SGPL1	14
SGPL1	6
SDF4	1
SMG1	1
NCBP2	8
NCBP2	1
NCBP2	2
NCBP2	14
PPP4C	2
CKB	1
CKB	2
PRNP	8
PRNP	1
PRNP	14
MIB1	1
APBB2	1
RMND5A	8
RMND5A	1
RMND5A	3
RMND5A	14
NAPG	2
RNF114	1
RNF114	3
RNF114	14
SLC39A10	1
SPTLC2	1
SPTLC2	10
SPTLC2	14
RFWD2	2
C19orf2	16
C19orf2	1
WEE1	1
FAM171A1	1
LARP1	1
LARP1	10
ARHGEF12	1
SLC38A1	8
SLC38A1	1
SLC38A1	14
DIAPH1	1
SLC38A2	8
SLC38A2	1
SLC38A2	3
SLC38A2	14
SLC38A2	6
CAMK2D	2
CPD	8
CPD	1
CPD	14
MDFIC	8
MDFIC	1
MDFIC	3
MDFIC	14
MDFIC	16
AASDHPPT	2
PPP2R2A	1
C1orf174	2
GRSF1	1
GRSF1	3
GRSF1	14
NUP50	8
NUP50	1
NUP50	11
NUP50	14
ABLIM1	1
NCAPH	2
GATA6	8
GATA6	1
GATA6	2
GATA6	14
MAPKAP1	16
UBE4B	2
UBE4A	1
HNRPDL	1
HNRPDL	2
HNRPDL	10
SNAP23	2
CCND1	2
GRB10	2
CCND2	1
CCND2	2
CCND2	3
CCND2	8
CCND2	10
CCND2	14
AKAP8	2
HIPK1	1
DDX46	1
SIM2	2
TCF12	1
ZNF776	1
ZNF776	17
SRSF11	8
SRSF11	1
SRSF11	3
SRSF11	14
STK38L	1
CTCF	1
ARHGAP19	1
TNKS	8
TNKS	1
TNKS	14
SMC1A	1
SMC1A	3
SMC1A	8
SMC1A	10
SMC1A	14
SMC1A	17
FBXW11	1
ATP6V1A	1
ATP6V1A	14
ELAVL1	8
ELAVL1	1
ELAVL1	2
ELAVL1	14
ELAVL1	17
ACVR1B	8
ACVR1B	1
ACVR1B	11
ACVR1B	14
QSOX2	1
CDKN1B	16
ANP32A	2
UBE2D3	1
UBE2D3	2
HSP90B1	1
HSP90B1	10
PUM2	1
GTF3C1	2
PUM1	1
RAD1	8
RAD1	1
RAD1	14
GTF3C4	8
GTF3C4	1
GTF3C4	3
GTF3C4	14
BAZ2A	1
SWAP70	1
SWAP70	2
XPO1	8
XPO1	1
XPO1	14
PANK3	8
PANK3	1
PANK3	10
PANK3	14
WDR43	2
YARS	1
YARS	3
YARS	14
CCT2	1
CCT2	3
CCT2	14
CCT3	2
BACH1	8
BACH1	1
BACH1	3
BACH1	14
SPOPL	16
CCT5	8
CCT5	1
CCT5	3
CCT5	14
UTP11L	2
CTNNB1	2
ZIC5	8
ZIC5	1
ZIC5	3
ZIC5	14
ZIC2	2
H3F3B	8
H3F3B	1
H3F3B	2
H3F3B	3
H3F3B	14
TTL	1
FAM169A	1
VTA1	1
IRGQ	1
IRGQ	17
FOXJ3	1
FOXJ3	17
TMEM123	8
TMEM123	1
TMEM123	3
TMEM123	14
CHRAC1	2
STT3A	2
SENP5	1
SENP3	1
LIN28B	1
LIN28B	3
LIN28B	8
LIN28B	10
LIN28B	11
LIN28B	14
SLC39A9	1
SLC39A9	2
SLC39A9	17
FAM199X	1
FAM199X	14
INSIG1	1
GDI2	1
KIAA0907	8
KIAA0907	1
KIAA0907	3
KIAA0907	14
AMFR	2
CALM2	2
BNIP2	8
BNIP2	1
BNIP2	3
BNIP2	14
C6orf120	1
RPS6KA3	1
PNMA2	5
TFAP4	2
TM9SF1	2
FXR2	2
PSAP	1
CBL	1
CBL	17
PPTC7	8
PPTC7	1
PPTC7	3
PPTC7	14
CBS	2
WDR36	2
SLC35B4	1
SLC35B4	10
SLC35B4	11
SLC35B4	14
WDFY1	1
SERBP1	8
SERBP1	1
SERBP1	10
SERBP1	3
SERBP1	14
SORT1	1
SORT1	2
GFPT1	1
PRKD3	1
FAM134C	1
FAM134C	14
FOXC1	8
FOXC1	1
FOXC1	3
FOXC1	14
EIF4A2	1
EIF4A2	2
ACP1	1
ACP1	14
GIGYF2	16
PPP2R1A	2
TLE3	1
PAG1	1
GOLPH3L	1
AP3M1	8
AP3M1	1
AP3M1	14
VAPA	8
VAPA	1
VAPA	2
VAPA	14
PRKDC	1
TNFRSF10B	8
TNFRSF10B	1
TNFRSF10B	3
TNFRSF10B	14
XIAP	8
XIAP	1
XIAP	3
XIAP	14
XIAP	6
RBM4	2
AKAP12	8
AKAP12	1
AKAP12	3
AKAP12	14
NAB1	1
TNFRSF10D	1
SNTB2	8
SNTB2	1
SNTB2	2
SNTB2	14
ZNF704	1
NCSTN	2
BCL2L13	1
BCL2L13	17
DCTN4	1
CDC7	8
CDC7	1
CDC7	14
PSD3	16
PSD3	1
NCOA7	1
PHAX	1
ARF3	1
ARF3	2
ARF3	10
ARF3	14
MTA1	2
SMC2	8
SMC2	1
SMC2	14
ZC3H13	2
RBM12	8
RBM12	1
RBM12	11
RBM12	14
MARCKS	2
RBM17	1
RBM17	3
RBM17	14
PAK4	2
RBM14	1
RBM14	2
RBM14	17
LIMD1	1
LIMD1	2
RBM18	8
RBM18	1
RBM18	14
NUS1	1
BEND4	8
BEND4	1
BEND4	14
RGMB	16
MECP2	16
MECP2	1
EGLN1	8
EGLN1	1
EGLN1	2
EGLN1	3
EGLN1	14
SERINC3	1
CPOX	1
SS18	1
CYCS	1
CYCS	17
MBNL1	8
MBNL1	1
MBNL1	3
MBNL1	14
SAR1A	1
SAR1A	2
SAR1A	3
SAR1A	14
TRIM8	2
C19orf10	2
CAPZA2	1
ARID5B	1
CCDC117	8
CCDC117	1
CCDC117	10
CCDC117	3
CCDC117	14
MCM2	1
MCM2	2
TP73	4
PTPRF	2
MARS	2
MAPRE2	2
PABPN1	2
CBLL1	1
CBLL1	14
CTTN	2
ITCH	1
ARHGEF11	2
HMGB3	1
ERC1	1
GNE	1
IGF1R	1
EI24	16
EI24	1
SGMS2	1
SGMS2	14
SGMS2	17
WDR82	1
MITF	2
CPSF6	8
CPSF6	1
CPSF6	3
CPSF6	14
PRC1	1
PRC1	2
PRC1	3
PRC1	8
PRC1	11
PRC1	14
CDC42SE1	2
ZNF12	1
SLC37A3	1
QKI	1
QKI	2
QKI	14
CAMLG	1
MTMR4	1
TOB2	2
CDK12	1
WDR45L	1
UBTF	1
UHMK1	1
UHMK1	3
UHMK1	14
DDX18	1
CNOT8	1
CDCA7	8
CDCA7	1
CDCA7	14
CDCA4	2
SP1	8
SP1	1
SP1	10
SP1	3
SP1	14
ATP6V1B2	1
MLL5	2
CNOT7	1
CNOT7	17
CNOT6	8
CNOT6	1
CNOT6	14
KLF9	8
KLF9	1
KLF9	3
KLF9	14
KLF9	15
RNMT	1
MCM10	1
HEATR2	1
FAM108C1	1
DDX17	1
DDX17	2
DDX17	3
DDX17	10
DDX17	14
RTN4	1
RTN4	2
YWHAG	8
YWHAG	1
YWHAG	3
YWHAG	14
NOLC1	1
NOLC1	3
NOLC1	6
NOLC1	8
NOLC1	10
NOLC1	14
KPNB1	1
KPNB1	2
KPNB1	10
BMI1	1
BMI1	3
BMI1	8
BMI1	10
BMI1	14
BMI1	16
KDM3B	8
KDM3B	1
KDM3B	14
MRS2	17
VMA21	8
VMA21	1
VMA21	14
ITPKB	2
MCFD2	1
NRP1	2
E2F7	8
E2F7	1
E2F7	14
RAB21	8
RAB21	1
RAB21	2
RAB21	14
NIPAL3	1
E2F3	1
E2F3	2
E2F3	17
SOCS4	8
SOCS4	1
SOCS4	10
SOCS4	3
SOCS4	14
ARSB	2
RPL15	1
RPL15	3
RPL15	14
PRCC	2
OGT	1
OGT	3
OGT	14
OGT	6
EXOC8	8
EXOC8	1
EXOC8	14
CALU	8
CALU	1
CALU	3
CALU	14
CALU	6
IER2	2
SNX27	1
SNX27	2
RABGGTB	1
NCL	8
NCL	1
NCL	2
NCL	3
NCL	14
CREBBP	1
CREBBP	2
ACBD5	1
ACBD5	17
ATP8B2	2
STK4	8
STK4	1
STK4	11
STK4	14
ZNF460	8
ZNF460	1
ZNF460	3
ZNF460	14
SSB	2
CMTM6	8
CMTM6	1
CMTM6	14
CMTM4	8
CMTM4	1
CMTM4	14
DTX3L	2
IDI1	2
TSPAN12	16
TSPAN12	1
DKFZp686B07190	8
DKFZp686B07190	1
DKFZp686B07190	14
SAV1	8
SAV1	1
SAV1	14
SAV1	16
LRRC41	2
HPS4	1
MARCH7	8
MARCH7	1
MARCH7	11
MARCH7	14
MARCH6	1
MRPL3	2
TNRC6B	8
TNRC6B	1
TNRC6B	2
TNRC6B	14
TNRC6A	8
TNRC6A	1
TNRC6A	3
TNRC6A	14
TNRC6A	16
USP28	2
SLC25A17	2
FAM168B	8
FAM168B	1
FAM168B	10
FAM168B	3
FAM168B	14
NUDT21	8
NUDT21	1
NUDT21	3
NUDT21	14
NUDT21	6
TMEM33	1
CLSTN1	2
DPP8	1
EIF3J	1
EIF3J	14
LBR	1
LBR	3
LBR	6
LBR	8
LBR	10
LBR	14
ASB6	2
ASB7	2
SETD5	1
SETD5	3
SETD5	6
SETD5	8
SETD5	10
SETD5	14
SETD5	16
NFE2L1	8
NFE2L1	1
NFE2L1	14
FAM173B	1
GNG12	8
GNG12	1
GNG12	2
GNG12	3
GNG12	14
SHMT2	2
ZNF264	1
ZNF264	2
EAF1	1
CBFB	1
USP36	1
MKLN1	1
SLC12A2	2
DYRK1A	2
URB2	1
URB2	14
HDGF	1
HDGF	3
HDGF	14
SPIN1	8
SPIN1	1
SPIN1	3
SPIN1	14
HMG20A	2
C5orf43	16
DAZAP2	2
SMG7	16
SMG7	1
TJAP1	2
TMUB2	2
CENPF	8
CENPF	1
CENPF	14
TSC22D3	2
TSC22D2	2
UBE2R2	1
LPP	1
TNFRSF21	16
TNFRSF21	1
UTP14C	8
UTP14C	1
UTP14C	14
EDEM3	8
EDEM3	1
EDEM3	10
EDEM3	3
EDEM3	14
EDEM1	1
KHNYN	1
PAFAH1B1	8
PAFAH1B1	1
PAFAH1B1	3
PAFAH1B1	14
PAFAH1B1	17
SIPA1L3	2
PAFAH1B2	2
SLC41A1	16
SLC41A1	1
SLC41A1	2
SYNCRIP	1
SYNCRIP	3
SYNCRIP	8
SYNCRIP	10
SYNCRIP	11
SYNCRIP	14
NFIX	2
ZC3H11A	8
ZC3H11A	1
ZC3H11A	2
ZC3H11A	14
CARD8	2
PTGES3	1
PTGES3	17
IVNS1ABP	1
ARID1A	16
DOCK5	2
BTF3	2
TRA2A	2
MRPL42	1
MRPL42	3
MRPL42	14
GNG4	2
TTYH3	2
TRA2B	1
TRA2B	3
TRA2B	6
TRA2B	8
TRA2B	10
TRA2B	14
TIAL1	2
PLAGL2	16
PLAGL2	1
PLAGL2	2
DSTYK	8
DSTYK	1
DSTYK	14
ABCE1	1
OSBP	1
PTPN11	1
PTPN11	10
PTPN11	14
ICMT	8
ICMT	1
ICMT	3
ICMT	14
KPNA3	1
FAM122B	1
FAM122B	14
LITAF	1
VCP	17
MSL1	8
MSL1	1
MSL1	14
PEAK1	1
COX7A2L	2
RUNX1	2
KHDRBS1	16
SEC62	8
SEC62	1
SEC62	3
SEC62	14
SNAP29	1
YTHDF1	1
MED1	1
RBBP5	2
PDXP	1
VANGL1	16
MTDH	1
AP2B1	1
SLC1A5	1
SLC1A5	2
COPZ1	8
COPZ1	1
COPZ1	3
COPZ1	14
SUB1	8
SUB1	1
SUB1	3
SUB1	14
SUB1	6
DDX52	2
TCP11L1	2
PLA2G12A	1
PLA2G12A	14
PLA2G12A	17
ZNF609	1
TULP4	1
TULP4	2
SREK1	1
SREK1	3
SREK1	14
SREK1	6
STK24	8
STK24	1
STK24	3
STK24	14
SF3A1	8
SF3A1	1
SF3A1	14
BMPR2	1
BMPR2	17
MGEA5	8
MGEA5	1
MGEA5	3
MGEA5	14
MGEA5	11
TNKS2	1
TNKS2	2
TTC5	2
PPP1R14C	8
PPP1R14C	1
PPP1R14C	3
PPP1R14C	14
TOP1	2
TXNRD1	1
TXNRD1	10
TXNRD1	3
TXNRD1	14
TXNRD1	6
UBP1	16
INCENP	1
CD46	1
DPYSL2	1
RNPS1	8
RNPS1	1
RNPS1	2
RNPS1	3
RNPS1	14
CSK	2
DLD	8
DLD	1
DLD	3
DLD	14
NUDT3	8
NUDT3	1
NUDT3	2
NUDT3	3
NUDT3	14
MMS22L	1
ZNF24	8
ZNF24	1
ZNF24	2
ZNF24	14
MLF2	2
C1orf55	2
CTBP1	2
FAM60A	8
FAM60A	1
FAM60A	14
ZMYND11	16
MRFAP1	1
EIF4B	1
MGA	1
MTHFD2	8
MTHFD2	1
MTHFD2	3
MTHFD2	14
GTPBP4	1
GTPBP4	17
TBP	2
FCF1	2
STARD7	1
STARD7	3
STARD7	14
TOR1A	2
PFN1	2
MEF2A	16
MEF2A	1
DEPDC1	8
DEPDC1	1
DEPDC1	14
ZNF770	8
ZNF770	1
ZNF770	3
ZNF770	14
NSD1	8
NSD1	1
NSD1	11
NSD1	14
NSD1	17
COX11	1
COX11	10
ALKBH5	1
ALKBH5	2
COX15	8
COX15	1
COX15	3
COX15	14
ZNF507	1
SASS6	1
EFNB2	8
EFNB2	1
EFNB2	14
TSN	8
TSN	1
TSN	3
TSN	14
HDAC2	8
HDAC2	1
HDAC2	14
SMCR7L	1
SMCR7L	3
SMCR7L	10
SMCR7L	11
SMCR7L	14
SMCR7L	16
NKIRAS2	16
ZNF238	1
ZNF238	2
RFC5	1
MACF1	2
PPP1R10	2
CCDC43	1
AES	2
RFC3	1
HNRNPU	1
HNRNPU	3
HNRNPU	6
HNRNPU	8
HNRNPU	10
HNRNPU	14
HNRNPU	17
SH3BP4	1
USP1	8
USP1	1
USP1	3
USP1	14
USP1	6
SH3BP1	2
SH3BP2	2
PIGY	8
PIGY	1
PIGY	3
PIGY	14
GMNN	2
CBX5	2
CBX3	1
CBX3	2
CBX3	3
CBX3	8
CBX3	11
CBX3	14
RMP	16
SET	1
NUP62	1
SEH1L	2
NDFIP2	8
NDFIP2	1
NDFIP2	14
HMGB2	1
HMGB2	2
HMGB2	3
HMGB2	8
HMGB2	14
HMGB2	17
PSEN1	17
DNAJB6	1
RDX	1
ETF1	11
ETF1	1
ETF1	10
ETF1	3
ETF1	14
UNC119B	1
FBXO21	8
FBXO21	1
FBXO21	14
KIAA1671	1
UTP15	2
MMGT1	1
HNRNPAB	8
HNRNPAB	1
HNRNPAB	3
HNRNPAB	14
FBXW2	1
FBXW2	3
FBXW2	8
FBXW2	10
FBXW2	11
FBXW2	14
KIAA1147	8
KIAA1147	1
KIAA1147	14
RANBP1	2
RAB14	1
VGLL4	1
TGFBR3	1
PHACTR4	2
TGFBR1	1
TGFBR1	2
TGFBR1	11
TGFBR1	14
PTPLAD1	1
PTPLAD1	14
PTPLAD1	17
SEPW1	19
LARP4B	1
RRS1	2
HNRNPA3	1
HNRNPA3	14
SEPHS1	1
GNB1	8
GNB1	1
GNB1	10
GNB1	3
GNB1	14
SSX2IP	8
SSX2IP	1
SSX2IP	11
SSX2IP	14
GNB2	2
HN1L	1
HN1L	10
HN1L	14
DLL3	2
SATB2	1
SATB2	2
IGF2BP1	1
IGF2BP1	2
IGF2BP1	3
IGF2BP1	6
IGF2BP1	10
IGF2BP1	11
IGF2BP1	14
S100PBP	1
S100PBP	2
NUDT19	8
NUDT19	1
NUDT19	2
NUDT19	3
NUDT19	14
SLMO2	8
SLMO2	1
SLMO2	10
SLMO2	3
SLMO2	14
MLL3	2
FBXO28	8
FBXO28	1
FBXO28	3
FBXO28	14
BUD13	2
KIF1A	1
ARNT	1
ARNT	17
NIF3L1	2
TCF20	2
PIP5K1A	1
PIP5K1A	10
PIP5K1A	3
PIP5K1A	14
RSRC2	8
RSRC2	1
RSRC2	3
RSRC2	14
EIF3A	1
IRS2	8
IRS2	1
IRS2	14
CDK1	8
CDK1	1
CDK1	2
CDK1	3
CDK1	14
SHOC2	8
SHOC2	1
SHOC2	10
SHOC2	3
SHOC2	14
SLC23A2	1
SLC23A2	2
SRPRB	2
KIAA1267	2
CDK6	8
CDK6	1
CDK6	14
BBIP1	1
CDK9	2
RNF145	8
RNF145	1
RNF145	14
SNRNP48	8
SNRNP48	1
SNRNP48	14
KIAA1191	1
KIAA1191	2
KIAA1191	14
GNAS	2
SRCAP	8
SRCAP	1
SRCAP	10
SRCAP	14
PHF17	1
PHF17	2
UBE3A	8
UBE3A	1
UBE3A	14
PTK7	2
TCEB3	1
RPA1	1
SFXN1	8
SFXN1	1
SFXN1	3
SFXN1	14
PRDX3	1
PRDX3	2
ACVR2B	1
SF3B3	1
SF3B3	2
SF3B3	3
SF3B3	10
SF3B3	14
SF3B3	17
RPRD1A	8
RPRD1A	1
RPRD1A	14
RPRD1A	16
MRPS16	1
SLC5A3	8
SLC5A3	1
SLC5A3	10
SLC5A3	14
MCL1	8
MCL1	1
MCL1	10
MCL1	3
MCL1	14
NR1D2	1
NR1D2	3
NR1D2	8
NR1D2	10
NR1D2	14
NR1D2	16
SOX6	13
IQGAP1	1
SOX4	2
RERE	8
RERE	1
RERE	14
ACBD3	8
ACBD3	1
ACBD3	3
ACBD3	14
ACBD3	17
CEBPA	4
CEBPG	8
CEBPG	1
CEBPG	3
CEBPG	14
CEBPG	11
RAVER1	1
RAVER1	2
RAVER1	3
RAVER1	14
PITHD1	2
ATG16L1	2
SUN1	1
PURA	8
PURA	1
PURA	14
SLC39A7	2
MDM4	1
MDM4	2
MDM4	14
HSPD1	11
HSPD1	1
HSPD1	3
HSPD1	14
DNAJC14	2
MED13	1
MTX3	1
MTX3	3
MTX3	6
MTX3	8
MTX3	10
MTX3	14
PTBP3	8
PTBP3	1
PTBP3	14
SUZ12	8
SUZ12	1
SUZ12	3
SUZ12	14
YWHAB	1
YWHAB	2
FAR1	8
FAR1	1
FAR1	3
FAR1	14
XPR1	1
CCT6A	1
HNRNPA0	8
HNRNPA0	1
HNRNPA0	14
YWHAE	1
YWHAE	2
INTS3	2
NAT9	18
MAT2A	1
MAT2A	2
NDST1	2
RAC1	1
SUPT16H	1
PSME3	16
PSME3	1
MLL	1
U2SURP	1
CASC3	16
CASC3	1
CASC3	2
LMAN1	1
LMAN1	2
LMAN1	11
LMAN1	14
PPP3CA	1
SCML2	1
SCML2	14
PCNXL3	2
SCML1	8
SCML1	1
SCML1	3
SCML1	14
NFIB	1
NEO1	2
CSDE1	1
CSDE1	3
CSDE1	6
CSDE1	8
CSDE1	10
CSDE1	14
NCOA5	2
DDX21	8
DDX21	1
DDX21	2
DDX21	3
DDX21	14
OSBPL8	1
SRSF3	8
SRSF3	1
SRSF3	10
SRSF3	14
ABI2	1
ABI2	14
AZIN1	1
NRIP1	1
NOTCH2	8
NOTCH2	1
NOTCH2	14
SEC61A1	1
CUL4A	2
SSR3	1
DCAF7	1
EEF2	1
WIPF2	1
KAT6A	16
L26953	8
L26953	1
L26953	14
TGIF2	2
MATR3	8
MATR3	1
MATR3	3
MATR3	14
GOLM1	1
ZFX	8
ZFX	1
ZFX	2
ZFX	3
ZFX	14
PMAIP1	1
PMAIP1	3
PMAIP1	8
PMAIP1	10
PMAIP1	14
PMAIP1	16
ACTG1	1
ACTG1	2
RAB4A	8
RAB4A	1
RAB4A	3
RAB4A	14
UBN2	1
UBN2	14
UBN2	17
ZFR	8
ZFR	1
ZFR	14
MLEC	1
MLEC	10
MLEC	14
PRPF4B	8
PRPF4B	1
PRPF4B	14
C20orf11	8
C20orf11	1
C20orf11	3
C20orf11	14
C20orf11	17
CDC42	2
PPIL1	8
PPIL1	1
PPIL1	3
PPIL1	14
C9orf5	1
C9orf5	17
SLC30A5	2
PLDN	1
CCNT2	1
CCNT2	2
TXNDC5	1
MFAP3	8
MFAP3	1
MFAP3	3
MFAP3	14
TMED10	8
TMED10	1
TMED10	3
TMED10	14
TMED10	6
CREBZF	8
CREBZF	1
CREBZF	3
CREBZF	14
PRPF39	1
PRPF39	3
PRPF39	14
ZNF384	2
CERS2	1
CERS2	3
CERS2	14
CALM3	8
CALM3	1
CALM3	10
CALM3	3
CALM3	14
SPG21	2
CALM1	8
CALM1	1
CALM1	10
CALM1	3
CALM1	14
MAP3K2	1
MAP3K2	14
PIM2	2
BCLAF1	8
BCLAF1	1
BCLAF1	3
BCLAF1	14
BCLAF1	6
MPP5	8
MPP5	1
MPP5	14
IRF2BP2	1
IRF2BP2	2
IRF2BP2	3
IRF2BP2	6
IRF2BP2	8
IRF2BP2	14
TFRC	1
TFRC	14
ZC3HAV1	2
DLGAP4	2
CLINT1	1
ZYG11B	1
GLO1	1
GLO1	2
GLO1	3
GLO1	8
GLO1	10
GLO1	14
MAPRE1	8
MAPRE1	1
MAPRE1	3
MAPRE1	14
LUC7L2	8
LUC7L2	1
LUC7L2	3
LUC7L2	14
AKAP11	8
AKAP11	1
AKAP11	14
ZNF207	2
ANKRD40	8
ANKRD40	1
ANKRD40	2
ANKRD40	3
ANKRD40	14
DEGS1	1
SLC25A3	1
SLC25A3	2
TRIM25	1
TRIM25	14
TBC1D24	2
SH3GLB1	1
NR2C2	1
ZFP106	1
LSM4	1
CHERP	1
HMGCR	1
BRD4	2
USP31	1
MDM2	1
MDM2	2
MDM2	3
MDM2	6
MDM2	8
MDM2	14
SF1	1
SF1	2
SF1	3
SF1	8
SF1	10
SF1	14
SF1	16
RPL18	1
RPL18	3
RPL18	14
MAN1A1	1
SETD7	8
SETD7	1
SETD7	10
SETD7	3
SETD7	14
USP37	1
TOR1AIP2	8
TOR1AIP2	1
TOR1AIP2	3
TOR1AIP2	14
GHITM	1
GHITM	2
GHITM	3
GHITM	14
TOR1AIP1	8
TOR1AIP1	1
TOR1AIP1	14
SNRPD1	1
SNRPD1	3
SNRPD1	14
WASL	1
ZNF516	1
RNF187	1
RNF187	2
RNF187	3
RNF187	14
ZFAND5	1
KIF23	8
KIF23	1
KIF23	3
KIF23	14
RBBP4	2
SPEN	1
KPNA6	8
KPNA6	1
KPNA6	14
AKT3	1
RNF219	1
ZNF275	16
NUCKS1	1
NUCKS1	3
NUCKS1	6
NUCKS1	8
NUCKS1	10
NUCKS1	14
NUCKS1	17
SIRT1	1
UBL3	1
UBL3	17
CHEK1	2
YRDC	8
YRDC	1
YRDC	14
ARL8B	1
FNIP1	2
THOC2	2
YME1L1	8
YME1L1	1
YME1L1	3
YME1L1	14
SKAP2	1
GORASP2	1
ENAH	16
ENAH	1
ENAH	2
KDELC2	1
EIF5A	2
CARM1	2
HIF1A	1
EPB41	1
CIAO1	1
SLC31A1	1
SLC31A1	2
MAPK1IP1L	1
PAIP1	2
NPTX1	8
NPTX1	1
NPTX1	3
NPTX1	14
MYADM	2
ARHGAP5	8
ARHGAP5	1
ARHGAP5	14
XRCC5	1
XRCC5	2
XRCC5	3
XRCC5	6
XRCC5	8
XRCC5	10
XRCC5	14
AEN	1
AEN	14
SMURF1	2
SRSF4	8
SRSF4	1
SRSF4	3
SRSF4	14
SRSF7	1
SRSF7	3
SRSF7	14
SRSF6	8
SRSF6	1
SRSF6	2
SRSF6	3
SRSF6	14
SRSF1	1
SRSF1	3
SRSF1	6
SRSF1	8
SRSF1	10
SRSF1	14
SRSF1	17
PPM1B	2
PPM1A	1
PPM1A	2
TWSG1	8
TWSG1	1
TWSG1	14
NONO	1
NONO	2
NONO	3
NONO	10
NONO	14
RHOB	2
AFF4	1
NARS	8
NARS	1
NARS	2
NARS	3
NARS	14
RAPH1	1
PLEKHB2	8
PLEKHB2	1
PLEKHB2	20
PLEKHB2	14
RBM33	8
RBM33	1
RBM33	14
RNF138	16
RNF138	1
FNDC3A	1
FNDC3A	17
SURF4	1
B4GALT6	16
B4GALT6	1
GSPT1	8
GSPT1	1
GSPT1	14
BECN1	1
EPHB4	2
ODC1	1
MIER1	8
MIER1	1
MIER1	3
MIER1	14
MIER3	1
TPX2	1
TRRAP	1
SENP2	1
SFPQ	8
SFPQ	1
SFPQ	10
SFPQ	3
SFPQ	14
RSL1D1	1
UBA2	1
UBA2	17
PAPD7	1
MB21D2	2
PTPN1	1
PKNOX1	1
PKNOX1	17
NAA16	1
UBE2K	8
UBE2K	1
UBE2K	3
UBE2K	14
LMNB1	1
ZNF614	1
TOLLIP	2
UBE2N	1
UBE2N	14
MED13L	1
CD274	7
UBE2C	2
MRPS25	1
SAFB2	2
SETD1B	2
UBE2Z	16
UBE2Z	2
POLE3	1
STK35	16
STK35	1
STK35	2
EIF4EBP2	16
EIF4EBP2	1
EIF4EBP2	2
EIF4EBP2	3
EIF4EBP2	14
PPP2R5D	1
PPP2R5D	14
C10orf46	1
C10orf46	2
C10orf46	3
C10orf46	10
C10orf46	11
C10orf46	14
HLTF	1
HS2ST1	1
PHF2	2
PHF3	1
UBE2W	2
PPP2R5C	1
PPP2R5C	17
DPF2	2
AMOTL1	8
AMOTL1	1
AMOTL1	14
YY1	8
YY1	1
YY1	3
YY1	14
BAG4	2
BAG5	1
MKNK2	2
LCLAT1	1
SEC14L1	16
SEC14L1	1
ADNP	8
ADNP	1
ADNP	14
C1orf43	8
C1orf43	1
C1orf43	3
C1orf43	14
COTL1	2
UPF2	2
EIF2C1	17
EIF2C1	2
RSBN1	1
SCRN1	1
POFUT1	1
STRN4	1
ADIPOR2	8
ADIPOR2	1
ADIPOR2	17
ADIPOR2	14
ADIPOR2	16
CD81	1
TMCC1	2
SS18L1	8
SS18L1	1
SS18L1	14
HOXA10	2
C12orf5	17
ARPP19	8
ARPP19	1
ARPP19	3
ARPP19	14
FHL1	8
FHL1	1
FHL1	14
VCPIP1	1
ARL5B	8
ARL5B	1
ARL5B	3
ARL5B	14
BCL7B	2
BCL7A	8
BCL7A	1
BCL7A	2
BCL7A	14
H2AFY	2
FBXO45	1
LMNB2	8
LMNB2	1
LMNB2	10
LMNB2	3
LMNB2	14
NDUFA4	9
QSER1	8
QSER1	1
QSER1	14
QSER1	17
SRF	1
RPS23	1
RPS23	3
RPS23	14
C1orf9	1
EFNA5	2
PTP4A2	8
PTP4A2	1
PTP4A2	2
PTP4A2	3
PTP4A2	14
WAC	16
WAC	1
AL833455	8
AL833455	1
AL833455	14
APPL1	1
FEM1B	8
FEM1B	1
FEM1B	14
GINS1	1
GINS1	2
TPD52L2	1
AK127443	1
EHD4	2
H2AFZ	1
TARDBP	8
TARDBP	1
TARDBP	10
TARDBP	3
TARDBP	14
CDH2	1
TBL1XR1	1
TBL1XR1	2
AKIRIN1	8
AKIRIN1	1
AKIRIN1	3
AKIRIN1	14
CTDSPL2	1
SEPT11	1
CDS2	2
TNFRSF1A	2
C5orf30	1
C11orf31	19
EIF2C2	2
MEGF9	1
MEGF9	17
TMTC3	8
TMTC3	1
TMTC3	2
TMTC3	14
DCTD	16
WAPAL	1
WAPAL	2
FAM136A	1
SLC16A1	8
SLC16A1	1
SLC16A1	3
SLC16A1	14
FAM46A	2
CCDC85C	1
DCK	1
ATXN1	2
SAT1	8
SAT1	1
SAT1	3
SAT1	14
TMPO	1
TMPO	3
TMPO	6
TMPO	8
TMPO	14
TMPO	17
HMGXB4	8
HMGXB4	1
HMGXB4	14
HMGXB4	16
EIF1	8
EIF1	1
EIF1	3
EIF1	14
JUNB	2
EIF5	8
EIF5	1
EIF5	10
EIF5	3
EIF5	14
SNX5	1
CSRNP2	16
MAP2K3	2
CORO1C	1
OXR1	8
OXR1	1
OXR1	14
MAP2K7	2
ATP11B	1
MAP4	1
GPD2	1
SOD2	2
TEAD1	1
LPGAT1	8
LPGAT1	1
LPGAT1	14
ANGEL2	1
ANGEL2	14
SPTBN1	1
MINK1	2
TIMM17A	1
TIMM17A	3
TIMM17A	14
WASF2	1
WASF3	8
WASF3	1
WASF3	14
TFAP2A	2
NAP1L1	1
NAP1L1	2
NAP1L1	14
CGGBP1	8
CGGBP1	1
CGGBP1	14
CGGBP1	16
NSF	1
SON	8
SON	1
SON	10
SON	3
SON	14
TGOLN2	8
TGOLN2	1
TGOLN2	3
TGOLN2	14
GAN	2
ZCCHC3	1
ZCCHC3	2
RPE	2
NET1	1
DCP2	1
DCP2	3
DCP2	14
DCP2	17
ANXA5	1
ANXA5	2
FLCN	2
LPHN2	8
LPHN2	1
LPHN2	3
LPHN2	14
JUND	2
SAFB	2
PKN2	1
TES	2
TBL1X	2
TMEM194A	8
TMEM194A	1
TMEM194A	14
MCM6	1
LRRC8B	16
MCM4	1
PPP6R2	2
RHOBTB3	1
NARG2	2
TMBIM6	8
TMBIM6	1
TMBIM6	10
TMBIM6	3
TMBIM6	14
DUSP16	8
DUSP16	1
DUSP16	14
CLIC4	1
CLIC4	2
CLIC4	3
CLIC4	6
CLIC4	8
CLIC4	10
CLIC4	14
FAM53C	8
FAM53C	1
FAM53C	3
FAM53C	14
CNIH4	1
CNIH4	17
MIDN	1
MIDN	2
C7orf42	16
C7orf42	2
ANKLE2	1
CASP2	1
CASP2	2
PPP1CC	8
PPP1CC	1
PPP1CC	3
PPP1CC	14
PPP1CC	6
PPP1CA	2
EIF4A1	1
NAA50	1
SRRM2	1
SRRM2	2
NOC3L	1
CASP8	2
RPA2	2
POGZ	8
POGZ	1
POGZ	3
POGZ	14
C5orf22	2
HIAT1	1
RDH10	2
ECHDC1	1
ECHDC1	3
ECHDC1	14
CKAP2	8
CKAP2	1
CKAP2	3
CKAP2	14
ABCC5	2
RRP15	1
VEZT	1
VEZT	3
VEZT	14
ILF3	1
ILF3	2
ILF3	14
WTAP	2
CELF1	1
PRR3	2
ERBB2IP	1
ERBB2IP	2
TMOD3	2
BAG3	1
LSM12	2
AGFG1	17
CASP7	17
SRP9	8
SRP9	1
SRP9	2
SRP9	3
SRP9	14
CHMP2B	8
CHMP2B	1
CHMP2B	14
ABHD2	1
AKT2	1
OAT	1
OAT	2
ZFAND3	1
ATP9A	1
ATP9A	2
PROSER1	8
PROSER1	1
PROSER1	3
PROSER1	14
PROSER1	11
PGAM5	2
APLP2	1
APLP2	2
APLP2	14
FAM107B	16
CANX	1
CANX	2
CANX	3
CANX	6
CANX	8
CANX	10
CANX	14
CPEB4	8
CPEB4	1
CPEB4	2
CPEB4	14
CHML	1
CHML	14
SLC39A14	1
ZNF146	2
UBR7	8
UBR7	1
UBR7	3
UBR7	14
RBPJ	2
SESN3	2
EIF1AX	8
EIF1AX	1
EIF1AX	3
EIF1AX	14
WHSC1L1	2
FSTL1	1
SNIP1	17
GOLGA3	1
GOLGA3	2
PTP4A1	1
PTP4A1	3
PTP4A1	6
PTP4A1	8
PTP4A1	11
PTP4A1	14
KLHL8	1
PHC3	8
PHC3	1
PHC3	11
PHC3	14
GPR107	1
GOT2	1
GOT2	17
PTBP2	1
PTBP2	3
PTBP2	14
[truncated: 553 more rows]
