# Supplementary material for: PTRcombiner: mining combinatorial regulation of gene expression from post-transcriptional interaction maps
Source: BMC Genomics. 2014 Apr 23;15:304. doi: 10.1186/1471-2164-15-304 (PMC4234518; doi:10.1186/1471-2164-15-304)
Supplement: Additional file 2 — A zip archive containing the outputs of the mining module of PTR comb iner at different combinations of k and τ , including recurrent trans-factors. [file 1471-2164-15-304-S2.zip › recurrent/all_results/k20_t0.250000/clusters.txt]

cluster	composition
01	AGO1,AGO2,ELAVL1,FMR1_iso1,FMR1_iso7,FXR2,IGF2BP3,LIN28A,LIN28B,TIA1,TIAL1,ZC3H7B
02	AGO1,ELAVL1,HNRNPD,TIAL1
03	AGO1,AGO2,C22ORF28,CAPRIN1,ELAVL1,EWSR1,FMR1_iso1,FMR1_iso7,FUS,FXR1,FXR2,IGF2BP1,IGF2BP2,IGF2BP3,LIN28A,LIN28B,MOV10,TAF15,TIA1,TIAL1,ZC3H7B
04	AGO1,AGO2,ELAVL1,FMR1_iso1,FMR1_iso7,FXR2,IGF2BP1,IGF2BP2,IGF2BP3,LIN28A,LIN28B,PUM2,TIA1,TIAL1,ZC3H7B
05	AGO1,AGO2,ELAVL1,TIA1,TIAL1,ZFP36
06	FMR1_iso1,FMR1_iso7,hsa-miR-576-5p
07	AGO1,PARK7,TIAL1
08	ELAVL1,HNRNPD,MBNL1
09	AGO1,ELAVL1,PABPC1
10	AGO1,FMR1_iso7,LIN28A,LIN28B,hsa-miR-193a-5p
11	AGO1,AGO2,C22ORF28,CAPRIN1,ELAVL1,EWSR1,FMR1_iso1,FMR1_iso7,FUS,FXR2,HNRNPC,HNRNPF,HNRNPU,IGF2BP1,IGF2BP2,IGF2BP3,LIN28A,LIN28B,MOV10,TAF15,TIA1,TIAL1,ZC3H7B
12	AGO1,AGO2,CAPRIN1,ELAVL1,FMR1_iso1,FMR1_iso7,FXR2,HNRNPH,IGF2BP3,LIN28A,LIN28B,TIA1,TIAL1,ZC3H7B
13	AGO1,AGO4,hsa-miR-103,hsa-miR-107,hsa-miR-15a,hsa-miR-15b,hsa-miR-16,hsa-miR-29a,hsa-miR-29b,hsa-miR-29c,hsa-miR-424,hsa-miR-513a-5p
14	AGO1,AGO2,CAPRIN1,IGF2BP1,IGF2BP2,IGF2BP3,TIA1,TIAL1,hsa-miR-130a,hsa-miR-130b,hsa-miR-147b,hsa-miR-19a,hsa-miR-19b,hsa-miR-301a,hsa-miR-301b
15	AGO1,AGO2,CAPRIN1,ELAVL1,FMR1_iso1,FMR1_iso7,FXR2,IGF2BP1,IGF2BP2,IGF2BP3,LIN28A,LIN28B,MOV10,TIA1,TIAL1,ZC3H7B,hsa-let-7a,hsa-let-7b,hsa-let-7c,hsa-let-7d,hsa-let-7e,hsa-let-7f,hsa-let-7g,hsa-let-7i
16	AGO1,AGO2,CAPRIN1,CELF1,ELAVL1,EWSR1,FMR1_iso1,FMR1_iso7,FUS,FXR2,LIN28A,LIN28B,MOV10,TIA1,TIAL1,ZC3H7B
17	AGO1,AGO2,ELAVL1,FMR1_iso1,FMR1_iso7,LIN28B,PUM1,TIA1,TIAL1,ZC3H7B
18	AGO1,AGO2,C22ORF28,CAPRIN1,ELAVL1,EWSR1,FMR1_iso1,FMR1_iso7,FUS,FXR1,FXR2,IGF2BP1,IGF2BP2,IGF2BP3,LIN28A,LIN28B,MOV10,PUM2,TIA1,TIAL1,ZC3H7B,hsa-miR-106b,hsa-miR-130a,hsa-miR-130b,hsa-miR-148a,hsa-miR-148b,hsa-miR-17,hsa-miR-18a,hsa-miR-20a,hsa-miR-301a,hsa-miR-301b,hsa-miR-320,hsa-miR-93
19	AGO1,AGO2,ELAVL1,LIN28A,LIN28B,TIAL1,hsa-miR-23a
20	AGO1,AGO2,ELAVL1,IGF2BP2,IGF2BP3,TIA1,TIAL1,hsa-miR-16-2*
