# Supplementary material for: PTRcombiner: mining combinatorial regulation of gene expression from post-transcriptional interaction maps
Source: BMC Genomics. 2014 Apr 23;15:304. doi: 10.1186/1471-2164-15-304 (PMC4234518; doi:10.1186/1471-2164-15-304)
Supplement: Additional file 2 — A zip archive containing the outputs of the mining module of PTR comb iner at different combinations of k and τ , including recurrent trans-factors. [file 1471-2164-15-304-S2.zip › recurrent/all_results/k20_t0.250000/gene-cluster.txt]

geneSymbol	cluster
UBE2Q1	7
RNF10	2
NCBP2	1
NCBP2	2
NCBP2	4
RNF13	2
NIPA2	1
HIST1H4H	1
SSFA2	16
SSFA2	1
SSFA2	4
SSFA2	15
LIFR	1
LIFR	4
LIFR	17
PDCD10	9
SLC50A1	2
KIAA0907	1
KIAA0907	4
ZDHHC13	2
PPP4C	2
PRNP	1
PRNP	4
ZNF704	1
ZNF704	4
RNF114	1
RNF114	3
ITPKB	2
SPTLC2	1
SPTLC2	12
ZSWIM1	2
IRX5	9
ABCD4	2
IRX3	9
FAM59A	2
SP1	1
SP1	3
SP1	4
SP1	12
SP3	17
PPP2R2A	1
PPP2R2A	4
SPPL3	1
SPPL3	4
AK127087	1
OPA1	1
OPA1	4
OPA1	17
TRAPPC8	1
MAX	2
TRAPPC2	2
ERI2	1
ERI2	4
CTBP1	1
CTBP1	2
RIT1	2
GTF3C1	2
DENND4B	7
GTF3C4	1
GTF3C4	3
GTF3C4	4
GTF3C4	12
SWAP70	1
SWAP70	2
SWAP70	4
PHLDA1	5
XPO1	16
XPO1	1
XPO1	4
XPO1	12
HN1	9
C15orf17	7
CSDE1	11
CSDE1	1
CSDE1	3
CSDE1	4
CSDE1	12
BACH1	1
BACH1	3
BACH1	4
BACH1	17
LSR	2
WSB2	7
TTL	1
TTL	4
TTL	12
FAM169A	1
FAM169A	4
FAM116A	1
FAM116A	4
LIN28B	1
LIN28B	3
LIN28B	4
LIN28B	12
LIN28B	15
ZFP161	9
CHST3	2
ZEB2	2
RPS6KA3	1
RPS6KA3	4
RPS6KA3	17
RPS20	7
PPIC	2
PSMD11	2
TOP1	2
PPTC7	1
PPTC7	3
PPTC7	4
PPTC7	12
C22orf29	2
GIT1	2
GIT2	9
SERBP1	1
SERBP1	3
SERBP1	4
SERBP1	12
FAM134C	1
FAM134C	12
C22orf25	2
FOXC1	1
FOXC1	4
FOXC1	17
SESN3	2
SMAD7	2
GOLPH3L	1
GOLPH3L	4
VAPB	2
SMAD2	1
SMAD2	2
AMMECR1L	1
AMMECR1L	2
AMMECR1L	4
HMGXB4	1
HMGXB4	4
HMGXB4	12
PELI2	1
PELI2	4
ARF3	16
ARF3	1
ARF3	2
ARF3	12
ARF1	2
ARF6	2
ARF5	2
COX4I1	2
NOL9	2
PRKAR1A	1
PRKAR1A	4
SAR1A	1
SAR1A	2
PQLC1	7
C19orf10	2
RAB11FIP4	1
CCDC117	1
CCDC117	3
CCDC117	4
CCDC117	12
CCDC115	2
DCAKD	2
MGRN1	2
CDC42	2
IPO11	1
ARHGEF11	17
ARHGEF11	2
HMGB3	1
HMGB3	4
HMGB3	17
HMGB2	1
HMGB2	2
HMGB2	3
HMGB2	4
HMGB1	2
CPEB3	2
RAB2B	2
WDR45L	1
UBTF	1
UBTF	4
UBTF	17
TMEM159	2
CDCA7	1
CDCA7	4
CDCA4	2
CDCA4	7
CDCA5	1
CDCA5	12
CDCA5	7
MCM10	1
FAM108C1	1
FAM108C1	4
NOLC1	1
NOLC1	3
NOLC1	4
NOLC1	11
NOLC1	12
NOLC1	17
CD46	1
CD46	4
CA13	2
VMA21	1
VMA21	4
PCDHGA12	2
RAB21	16
RAB21	1
RAB21	2
RAB21	4
EIF4E3	2
NIPAL3	1
NIPAL3	12
TBL1X	2
YRDC	1
YRDC	4
CALU	11
CALU	1
CALU	3
CALU	4
CALU	16
FAR1	1
FAR1	3
FAR1	4
FAR1	12
CDKAL1	2
RPN1	2
RCBTB1	1
MLLT3	2
MAPKAP1	1
MAPKAP1	9
ASB1	1
ASB1	12
ASB6	2
ASB7	2
HDGF	1
HDGF	12
HMG20A	17
HMG20A	2
CRISPLD2	2
MRPL34	7
MRPL33	9
MRPL33	7
UBE2R2	1
UBE2R2	4
MRPL39	9
ARRDC3	1
KHNYN	1
KHNYN	12
SYPL1	1
SYPL1	4
C9orf30-TMEFF1	2
RCC1	1
RCC1	12
ELK1	9
ELK1	17
PAK4	2
ABCE1	1
FAM122B	1
FOXP1	2
MSL1	1
MSL1	4
COPS3	9
COPS3	2
SERINC3	1
SERINC3	4
COPS5	9
YTHDF1	1
YTHDF1	4
MED1	1
MED1	4
SUB1	11
SUB1	1
SUB1	3
SUB1	4
ZNF609	1
ZNF609	4
FDFT1	1
FDFT1	4
TCF4	2
DPYSL2	1
TCF3	5
DLD	1
DLD	4
NUDT3	1
NUDT3	2
NUDT3	4
NUDT3	17
PPP5C	2
TRIM9	2
PFN1	2
MEF2A	1
MEF2A	4
ZNF770	1
ZNF770	3
ZNF770	4
ZNF770	12
KDM3B	1
KDM3B	4
COX11	1
COX11	4
COX11	12
TMEM219	7
LCORL	1
NIF3L1	2
NUTF2	2
FAM168B	1
FAM168B	3
FAM168B	4
FAM168B	12
ZNF331	2
KIAA1467	2
MLF2	2
NUP62	1
NUP62	12
NUP62	9
TPM3	2
TPM1	2
ETF1	1
ETF1	3
ETF1	12
ETF1	15
NDFIP2	1
NDFIP2	4
UTP15	2
CAMKMT	2
FBXW2	1
FBXW2	3
FBXW2	4
FBXW2	7
FBXW2	12
FBXW2	15
KIAA1267	1
KIAA1267	2
KIAA1267	4
FBXW7	2
TGFBR3	1
PHACTR4	2
TGFBR1	1
TGFBR1	2
TGFBR1	15
LARP4B	1
LARP4B	4
SEPHS1	1
SSX2IP	1
SSX2IP	4
SSX2IP	15
BBX	17
SLMO2	1
SLMO2	3
SLMO2	4
SLMO2	12
ATXN2L	1
BUD13	2
C14orf126	2
TCP1	1
NAA50	1
NAA50	4
NAA50	12
KIAA1191	1
KIAA1191	2
TCEB3	1
TCEB3	4
PRDX3	1
PRDX3	2
PRDX3	4
LYSMD1	2
PRDX1	2
NFYC	2
NFYB	9
NFYB	2
AP3S1	9
AP3S1	2
PITX2	5
NR1D2	1
NR1D2	3
NR1D2	4
NR1D2	12
NR1D2	17
MYBL2	7
RRS1	2
TOR1A	2
EBP	2
CCT6A	1
TMED7-TICAM2	1
TMED7-TICAM2	4
ST3GAL2	7
RAC1	1
RAC1	17
VCP	1
VCP	12
VASP	2
PBX2	2
PBX2	7
TJAP1	2
SLC16A1	16
SLC16A1	1
SLC16A1	4
SLC16A1	12
NSUN2	1
NSUN2	4
VEZT	1
OAT	1
OAT	2
OAT	4
DCAF7	1
DCAF7	4
DCAF7	12
ARHGAP35	1
WIPF2	1
WIPF2	4
WIPF2	12
DCAF8	1
DCAF8	4
ZFX	16
ZFX	1
ZFX	2
ZFX	3
ZFX	4
CKB	1
CKB	2
ZFR	1
ZFR	4
ZFR	17
CDR2L	2
RBM4B	2
TXNDC5	1
CALM2	2
CALM3	1
CALM3	4
CALM3	12
CALM3	17
SPG21	2
CALM1	1
CALM1	4
CALM1	12
FAM46A	2
PSD3	1
PSD3	4
DLGAP4	2
GLO1	1
GLO1	2
GLO1	4
GLO1	12
FLCN	2
SLC25A3	1
SLC25A3	2
TRIM25	1
PRMT1	1
R3HDM2	2
R3HDM2	7
HMGCR	1
HMGCR	4
GNPAT	9
BRD4	17
BRD4	2
BRD1	1
BRD2	2
BRD3	2
REPIN1	7
ZNF516	1
ZNF516	4
PTPN11	1
PTPN11	12
MYCBP	9
SETD1B	2
MRPL24	9
AES	2
AES	7
C9orf167	2
SEH1L	2
MMGT1	1
MMGT1	4
GAPDH	1
HIF1A	1
HIF1A	4
SLC31A1	1
SLC31A1	2
SLC31A2	9
SLC31A2	2
NPTX1	1
NPTX1	3
NPTX1	4
NPTX1	12
ARHGAP5	16
ARHGAP5	1
ARHGAP5	4
RICTOR	1
RICTOR	4
AEN	1
SRSF5	17
SRSF4	1
SRSF4	4
SRSF7	1
SRSF7	3
SRSF6	1
SRSF6	2
SRSF6	3
SRSF6	4
SRSF1	11
SRSF1	1
SRSF1	3
SRSF1	4
SRSF1	12
PPM1B	1
PPM1B	2
PPM1B	4
SRSF3	1
SRSF3	4
SRSF3	12
SRSF3	17
PPM1K	2
RNF130	7
RAPH1	1
RAPH1	4
PPP6C	2
RNF138	1
RNF138	4
CHEK1	17
CHEK1	2
CLNS1A	1
CLNS1A	12
MRPL4	2
MRPL3	2
ZNF587	2
PTPN2	9
PTPN2	2
SCRN1	1
SCRN1	4
RG9MTD2	2
GINS1	1
GINS1	2
GINS1	4
GINS1	12
ZNF614	1
PPP1R10	2
ACAD8	9
ACAD8	2
EIF4EBP2	16
EIF4EBP2	1
EIF4EBP2	2
EIF4EBP2	3
EIF4EBP2	12
C10orf46	1
C10orf46	2
C10orf46	3
C10orf46	12
C10orf46	15
UBR7	1
UBR7	3
UBR7	4
BAG3	1
BAG3	4
BAG4	2
BAG5	1
MSRB3	1
CHMP7	1
ATXN1L	1
ATXN1L	4
UTP11L	2
ARPP19	1
ARPP19	3
ARPP19	4
PSMA1	2
PSMA7	1
PSMA5	9
SYNRG	1
SLC6A15	19
FBXO45	1
FBXO45	4
SRC	2
FBXO46	2
SRF	1
SRF	4
EIF2C1	1
EIF2C1	2
EIF2C2	1
EIF2C2	2
EIF2C2	17
PRKRIR	2
PRKRIR	7
LGALS8	9
AX747565	2
AK127443	1
AK127443	4
RMND5A	1
RMND5A	3
RMND5A	4
RMND5A	12
NUP50	1
NUP50	4
NUP50	15
AKIRIN1	1
AKIRIN1	4
TAPBP	9
TAPBP	2
AGPAT3	2
WAPAL	1
WAPAL	2
WAPAL	4
FAM136A	1
CSNK2B	7
TMPO	11
TMPO	1
TMPO	3
TMPO	4
TMPO	16
PAIP2	1
SUZ12P	2
FMR1	17
LPGAT1	1
LPGAT1	4
ANGEL2	1
TIMM17A	1
NAP1L1	16
NAP1L1	1
NAP1L1	2
CALCOCO2	2
PARD6B	2
TGOLN2	1
TGOLN2	3
TGOLN2	4
PEAK1	1
PEAK1	4
TMEM194A	1
TMEM194A	4
KIAA0494	1
KIAA0494	4
PIGY	1
PIGY	3
PIGY	4
PIGY	7
KIAA1143	2
KIAA1147	1
KIAA1147	4
KIAA1147	12
C12orf49	1
C12orf49	4
ANKLE2	1
ANKLE2	4
PPP1CB	16
PPP1CB	1
PPP1CB	4
PPP1CC	11
PPP1CC	1
PPP1CC	3
PPP1CC	4
PPP1CC	17
PPP1CA	9
PPP1CA	2
SRRM1	2
BBIP1	1
BBIP1	4
SRRM2	1
SRRM2	2
SRRM2	4
SRRM2	12
RDH10	2
NAB2	9
NAB2	2
SEC61A1	1
SRP9	1
SRP9	2
SRP9	3
SRP9	4
ZFAND5	1
ZFAND3	1
SLC25A37	7
FAM107B	1
FAM107B	4
FAM107B	7
CANX	1
CANX	2
CANX	3
CANX	4
CANX	11
CANX	12
SLC39A10	1
SLC39A10	4
SLC39A14	1
SLC39A14	4
HIF1AN	2
RBPJ	2
EIF1AX	1
EIF1AX	3
EIF1AX	4
RSBN1	1
RSBN1	4
PTP4A1	1
PTP4A1	3
PTP4A1	4
PTP4A1	11
PTP4A1	15
PTP4A1	16
PTP4A1	17
SAP18	9
PTP4A2	1
PTP4A2	2
PTP4A2	4
COMMD7	7
FUT11	2
MYLIP	1
MYLIP	4
MYLIP	12
VAPA	1
VAPA	2
VAPA	4
VAPA	17
ABHD2	1
SRGAP2	2
PPPDE1	1
PPPDE1	4
PA2G4	1
PA2G4	4
KRAS	1
KRAS	4
SOCS4	1
SOCS4	3
SOCS4	4
SOCS4	12
WDR55	2
C3orf38	1
C3orf38	4
MBTPS2	1
DR1	1
DR1	4
RLIM	1
RLIM	3
CCNY	2
TERF2	2
PPP2CA	1
PPP2CA	3
PPP2CA	4
PPP2CA	17
GRB2	2
FEM1A	2
TRIM32	2
RASSF3	2
RPL5	1
HOXC4	2
SSU72	1
SSU72	4
CTIF	2
NCKAP1	2
CHD4	2
MRP63	9
PLEKHJ1	7
SCD	1
SCD	4
SCD	12
MNT	2
ABHD13	1
ABHD13	4
RBMX2	2
TTC5	2
JUND	2
JUND	7
RCN2	2
PIKFYVE	1
MRPL19	1
MRPL19	4
CDC25A	1
CDC25A	4
CDC25A	9
C3orf52	2
ARPC5	1
ARPC5	4
ARPC4	2
DCUN1D1	1
DCUN1D1	2
DCUN1D1	4
DCUN1D3	2
DYNC1LI2	1
DYNC1LI2	3
DYNC1LI2	4
DYNC1LI2	12
POLR2M	2
RHOB	1
RHOB	2
RHOA	1
RHOA	4
RHOG	7
F11R	2
POLR2J	7
TMEM66	1
KDSR	1
KDSR	4
LRIG1	1
TMEM68	2
LMAN1	1
LMAN1	2
LMAN1	15
AIFM1	2
RNF122	2
GRPEL2	1
GRPEL2	3
GRPEL2	4
POT1	1
POT1	4
MAPK14	1
SACS	16
SACS	1
SACS	4
BTG3	9
ZNF624	2
ZNF623	2
TMEM30A	1
TMEM30A	3
TMEM30A	4
TMEM30A	12
SRD5A1	2
TES	2
EBF3	2
RAP2A	1
SIAH1	7
AMFR	2
GGA2	1
PHLPP2	1
ADO	1
ADO	4
LDOC1L	1
LDOC1L	4
COMMD3-BMI1	17
B3GALNT2	1
JDP2	2
GJC1	1
GJC1	4
PIAS2	2
PRKACA	2
PIAS4	2
PRKACB	1
PRKACB	4
PRKACB	9
PSMB5	1
PSMB4	2
MKI67	1
MKI67	4
AZIN1	1
AZIN1	4
JUNB	2
RAD51AP1	1
RAD51AP1	3
PNMA2	6
BCL2L13	1
BCL2L12	9
PRPF18	2
KCNK1	9
NUP43	1
RSAD1	7
MSX1	9
PGRMC2	1
PGRMC2	4
PGRMC2	17
HOOK3	2
NUP160	17
HOOK1	1
HOOK1	4
ALDH1B1	2
TMEM168	2
LRRC58	1
LRRC58	3
LRRC58	4
LRRC59	1
LRRC59	12
KBTBD2	1
GNA13	1
GNA13	3
GNA13	4
GNA13	17
GNA11	2
ZNF286A	2
TBC1D10B	7
ATF2	17
ATF2	2
SMARCC2	2
IFFO2	1
SUMO3	7
MOCS2	9
SMG7	1
SDF4	1
SDF4	12
SMG1	1
SMG1	4
DLG4	2
PTGER4	9
MIB1	1
MIB1	4
WEE1	1
WEE1	4
WEE1	17
IGF1R	1
IGF1R	4
SLC38A1	1
SLC38A1	4
SLC38A1	12
SLC38A1	17
SLC38A2	11
SLC38A2	1
SLC38A2	3
SLC38A2	4
CAMK2D	2
MDFIC	1
MDFIC	3
MDFIC	4
OSBPL8	1
OSBPL8	4
STK4	16
STK4	1
STK4	4
STK4	17
STK4	15
C20orf11	1
C20orf11	3
C20orf11	4
OSBPL2	2
RSU1	2
UBE4B	2
UBE4A	1
UBE4A	4
SLC25A23	2
GTF2F2	9
CD3EAP	2
AKAP8	2
EIF2A	1
EIF2A	4
STARD7	1
STARD7	3
STARD7	17
ARHGAP19	1
ARHGAP19	4
TMEM170A	1
TMEM170A	4
HSP90B1	1
HSP90B1	4
HSP90B1	12
TP73	10
CHIC2	2
WDR43	2
VAV3	9
MRPL17	9
PEPD	2
TBC1D20	2
ZIC2	2
H3F3B	1
H3F3B	2
H3F3B	3
H3F3B	4
TBC1D24	2
MAPK1IP1L	1
SENP6	1
SENP6	4
SENP5	1
SENP3	1
SENP2	1
ING5	2
PDAP1	2
CSNK1A1	2
DNAJC3	1
TTC33	1
TTC33	4
POLR2F	2
WDFY1	1
WDFY1	4
SORT1	1
SORT1	2
SORT1	4
GFPT1	1
GFPT1	4
ECHDC1	1
ECHDC1	3
RRP15	1
RRP15	4
ACP1	1
NRN1	9
SNIP1	1
MAP3K7	1
CDIPT	2
LRIF1	1
NCOA1	1
NCOA1	4
NCOA7	1
NCOA7	4
PHAX	1
PHAX	4
NR2F6	1
POLR2K	9
POLR2K	2
CPEB4	1
CPEB4	2
CPEB4	4
LIMD1	1
LIMD1	2
KIF3A	1
KIF3A	4
KIF21A	1
ABCG1	9
ABCG1	2
MECP2	1
MECP2	4
MECP2	12
MECP2	17
SS18	1
CAPZA2	1
CAPZA2	4
CAPZA2	17
CAPZA1	2
ZNF638	2
RAB33B	9
GEMIN2	2
SLC17A5	17
LMO4	17
TBCB	2
AK4	2
PBRM1	1
C16orf57	2
PRKD3	1
PRKD3	4
CTTN	2
ITCH	1
ITCH	4
ERC1	1
ERC1	4
NARG2	2
BAX	2
MCRS1	9
MCRS1	7
CBLL1	1
ZNF498	2
SLC37A3	1
SLC37A3	4
HERPUD1	17
TOB1	2
TOB2	2
CDK12	1
CDK12	4
DDX18	1
DDX18	4
TMEM55B	7
NEO1	2
ATP6V1B2	1
ATP6V1B2	4
ATP6V1B2	17
PSMC4	2
TRA2A	2
KLF9	1
KLF9	18
KLF9	3
KLF9	4
KLF9	12
HEATR2	1
NCS1	1
NCS1	7
ZC3H13	2
SETD8	2
BTRC	2
RND3	1
NCL	1
NCL	2
NCL	4
ZNF543	2
SLC1A5	1
SLC1A5	2
ZNF548	2
LIN7C	2
IDI1	2
DKFZp686B07190	1
DKFZp686B07190	4
FAM60A	1
FAM60A	4
LRRC41	2
MARCH7	1
MARCH7	4
MARCH7	15
MARCH6	1
MARCH6	4
LRRC47	2
CLSTN1	2
RARA	2
EIF3J	1
RARB	20
EIF3A	1
DHRS3	2
SETD5	11
SETD5	1
SETD5	3
SETD5	4
SETD5	12
RABIF	2
DYRK1A	2
MTMR4	1
MTMR1	1
MTMR1	4
DLG3	2
TSC22D3	2
CLIP4	2
EDEM3	1
EDEM3	3
EDEM3	4
EDEM3	12
EDEM1	1
EDEM1	4
MTCH1	7
PTGES3	1
UBTD2	7
TIAL1	2
PLAGL2	1
PLAGL2	2
PLAGL2	17
PLAGL2	7
CD2BP2	1
CD2BP2	12
FUBP3	1
FUBP3	4
NCSTN	2
MTDH	1
MTDH	4
EXOSC6	2
AP2B1	1
AP2B1	4
HSBP1	7
TCP11L1	2
TULP4	1
TULP4	2
PPP1R14C	1
PPP1R14C	3
PPP1R14C	4
INCENP	1
INCENP	4
INCENP	17
C9orf41	2
FKBP1A	2
C1orf55	2
ICMT	1
ICMT	3
ICMT	4
FCF1	2
PCDH10	2
DEPDC1	1
DEPDC1	4
ALKBH5	1
ALKBH5	2
CREBBP	1
CREBBP	2
CREBBP	4
CREBBP	17
SMCR7L	1
SMCR7L	3
SMCR7L	12
SMCR7L	15
TNIP2	9
BRIP1	2
SET	1
SET	12
DNAJB6	1
FANCE	2
FANCC	2
HNRNPAB	1
HNRNPAB	11
HNRNPAB	4
FANCI	1
FANCI	12
KDELC2	1
KDELC2	4
HNRNPA3	1
HNRNPA0	1
HNRNPA0	4
U2SURP	1
U2SURP	4
MIF	7
S100PBP	1
S100PBP	2
HELZ	1
HELZ	4
NPAT	17
ACOX1	1
IRS2	1
IRS2	4
IRS2	12
IRS2	17
CDK1	1
CDK1	2
CDK1	3
CDK1	4
HOXA5	2
CDK4	1
CDK4	12
CDK6	16
CDK6	1
CDK6	4
CDK9	2
RNF145	1
RNF145	4
CALR	2
AMOTL1	1
AMOTL1	4
AMOTL1	12
PTK7	2
GRSF1	16
GRSF1	1
MSH2	1
SF3B3	1
SF3B3	2
SF3B3	3
SF3B3	12
ITGB3BP	2
LIMS1	9
LIMS1	2
MCL1	1
MCL1	3
MCL1	4
MCL1	12
MCL1	17
ODC1	1
ODC1	7
SEMA6A	2
RERE	16
RERE	1
RERE	4
SCARA3	7
CNIH4	1
ATG16L1	2
SUN1	1
SUN1	4
C3orf33	2
HSPD1	1
HSPD1	3
HSPD1	15
DNAJC14	1
DNAJC14	2
MTX3	11
MTX3	1
MTX3	3
MTX3	4
MTX3	12
MTX2	9
NANP	2
XPR1	1
FEM1B	1
FEM1B	4
FEM1B	12
FEM1B	17
FEM1C	1
FEM1C	4
AMD1	1
AMD1	3
AMD1	15
COPG	2
SUPT16H	1
MLL	1
MLL	4
RER1	1
RER1	2
RER1	4
SCML2	1
SCML1	1
SCML1	3
SCML1	4
DDX21	1
DDX21	2
DDX21	3
DDX21	4
PFKFB3	1
NRIP1	1
NRIP1	4
CELF1	1
VTI1A	2
C9orf91	2
DCTD	1
ADD3	1
ADD3	4
ADD3	17
ACTG1	1
ACTG1	2
ACTG1	4
UBE2J2	9
RAB3IP	9
C19orf2	1
PPP4R2	2
PPIL1	1
PPIL1	4
PPIL1	12
PPIL4	2
GGPS1	1
GGPS1	12
TMED10	11
TMED10	1
TMED10	3
TMED10	4
PRPF39	1
PRPF39	3
MAP3K2	1
MAP3K2	12
TRUB1	2
SPOPL	1
CCDC92	2
CCDC92	7
MARCKS	2
MARVELD2	2
IFRD1	17
LUC7L2	1
LUC7L2	3
LUC7L2	4
ZNF207	2
YTHDC1	2
IDH1	2
SH3GLB1	1
SH3GLB1	4
SH3GLB2	9
RPL15	1
RPL15	11
CHERP	1
CHERP	4
TMEM101	2
SF1	1
SF1	2
SF1	3
SF1	4
SF1	12
RPL18	1
SETD7	1
SETD7	3
SETD7	4
SETD7	12
GHITM	1
GHITM	2
GHITM	3
GHITM	17
SMPDL3A	2
INPP5F	2
SPEN	1
SPEN	4
PRSS23	2
EPB41	1
EPB41	4
MATR3	1
MATR3	4
MYADM	2
GLYR1	1
GLYR1	12
ARL2BP	7
PCNXL3	2
PDE4DIP	2
AFF4	1
AFF4	4
VPS37B	1
ECH1	2
CARD8	2
KATNAL1	1
KATNAL1	4
SFPQ	16
SFPQ	1
SFPQ	4
SFPQ	12
UBA2	1
UBA2	4
PKNOX1	1
PKNOX1	4
NAA16	1
NAA16	4
UBE2H	1
UBE2K	1
UBE2K	3
UBE2K	4
UBE2N	1
MED13L	1
MED13L	4
UBE2C	2
SAFB2	2
UBE2Z	2
HLTF	1
UBE2W	2
AGFG1	1
AGFG1	4
DPF2	2
SEC14L1	1
SEC14L1	4
SEC14L1	17
C1orf43	1
C1orf43	4
COTL1	2
UPF2	2
SRPRB	2
TMCC1	2
CASK	2
BCL2L2-PABPN1	2
VCPIP1	1
VCPIP1	4
NDUFA4	14
CAB39	1
CAB39	4
THRAP3	2
WAC	1
WAC	4
AL833455	1
AL833455	4
MAST3	2
VPS4A	9
GMEB1	2
TARDBP	1
TARDBP	4
TARDBP	12
RAB9A	2
TBL1XR1	1
TBL1XR1	2
TBL1XR1	4
IL11	2
GNAS	2
C5orf30	1
C5orf30	4
C5orf30	12
STX16	1
STX16	12
IL8	2
PDCL	2
SAT1	1
SAT1	4
UFM1	2
EIF1	1
EIF1	4
EIF1	12
EIF5	16
EIF5	1
EIF5	3
EIF5	4
EIF5	12
OXR1	1
OXR1	4
OXR1	17
RBMS1	9
RBMS1	2
ATP11B	1
ATP11B	4
RBMS3	2
GNE	1
TXNL4A	1
DAD1	2
SPTBN1	1
SPTBN1	4
KLF11	2
TFAP2A	17
TFAP2A	2
BCLAF1	11
BCLAF1	1
BCLAF1	3
BCLAF1	4
NSF	1
TMEM33	1
TMEM33	4
DPP8	1
DPP8	4
DPP8	12
SUOX	2
STRN	2
ANXA5	1
ANXA5	2
ANXA5	4
MSI2	2
SLC7A11	2
PCNP	2
MCM4	1
MCM4	17
MCM3	1
MCM3	4
MCM3	12
MCM2	1
MCM2	2
PCNX	1
PCNX	4
DUSP16	1
DUSP16	4
DUSP16	12
FAM53C	1
FAM53C	3
FAM53C	4
POGK	7
RPA1	1
C1D	2
POGZ	16
POGZ	1
POGZ	3
POGZ	4
HIAT1	1
HIAT1	4
KCNK5	9
COQ7	9
COQ7	2
CRIM1	2
UFD1L	2
ILF3	1
ILF3	2
ILF3	12
DHDDS	2
TMEM183A	7
MFHAS1	7
CHMP2B	1
CHMP2B	4
PCDHGB6	2
ATP9A	1
ATP9A	2
ATP9A	4
ATP9A	17
THOC2	2
TPX2	1
TPX2	12
MUM1	2
ZNF146	1
ZNF146	2
ZNF146	4
ZNF146	12
ZNF146	17
PPT2	2
DDX31	9
WHSC1L1	2
SUSD5	2
PHC3	1
PHC3	4
PHC3	12
PHC3	15
GPR107	1
GOT2	1
DDX3X	1
ZNF362	7
SAFB	2
H2AFV	1
H2AFV	4
H2AFV	7
FBXL3	1
FBXL3	3
FBXL3	4
H2AFX	2
H2AFY	2
ZADH2	1
DDX5	1
DDX5	3
DDX5	12
DDX6	1
DDX6	4
DDX6	12
RNF6	2
RNF4	1
RNF4	4
RNF2	9
SLC19A1	9
NCAPG2	1
STMN1	9
STMN1	2
FOXK2	1
FOXK2	4
FOXK1	1
PABPN1	2
FMN2	2
TOMM20	11
TOMM20	1
TOMM20	3
TOMM20	4
TOMM20	15
CLTC	1
CLTC	3
TOMM22	2
MIS12	1
MIS12	4
ADRBK1	9
UBE3A	16
UBE3A	1
UBE3A	4
UBE3A	17
HAUS3	1
KIAA1530	2
TFAM	1
TFAM	4
TFAM	17
TOP2A	1
TOP2A	4
SLC26A2	1
SLC26A2	4
SART3	1
ADIPOR2	1
ADIPOR2	4
ADIPOR2	12
SAYSD1	2
CDC27	2
TAF11	2
VAV2	2
CDC23	2
ELOVL7	2
ELOVL4	1
TOX4	1
TOX4	4
TOX4	12
FAM105B	1
IPO8	1
IPO9	1
TBCEL	2
DTX3L	2
PXDC1	2
DIABLO	2
FYTTD1	1
FYTTD1	4
ADNP	1
ADNP	4
ADNP	17
TNPO2	1
TNPO2	2
RAB8A	2
NAA25	1
NAA25	4
POLDIP3	1
POLDIP3	12
SGCB	1
SGCB	4
MAPK1	1
MAPK1	4
DUSP9	2
DUSP7	2
COX7A2L	2
DUSP1	5
WTAP	2
LRRC8A	2
RDX	1
TOMM70A	1
TOMM70A	4
TGS1	2
ZNF697	1
BCOR	1
BCOR	3
BCOR	4
IDUA	2
VPS35	1
VPS35	2
VPS35	4
GPBP1L1	1
GPBP1L1	2
GPBP1L1	4
VPS36	1
MTF1	2
DPM2	7
NXT1	7
NKX3-1	2
MAK16	1
MAK16	4
ADAM10	2
HSPA1B	2
NDUFA5	2
ADAM17	2
CPNE8	2
HCFC1	1
HCFC1	2
HCFC1	4
HCFC1	12
C5orf22	2
CMPK1	1
NRAS	1
NRAS	4
NRAS	17
C5orf24	1
C5orf24	3
C5orf24	4
PXN	1
TMEM106B	2
RAD21	1
RAD21	4
ACTR1B	7
USP14	1
USP14	4
MT1X	2
SSBP3	9
SSBP3	2
SSBP2	2
NPM1	2
BCL10	2
RNF165	2
MXI1	1
MXI1	2
MXI1	4
C1orf96	1
C1orf96	3
C1orf96	4
ZBTB43	1
ZBTB44	1
ZBTB44	4
ZBTB47	2
PDPK1	1
PDPK1	17
PLA2G12A	1
ZDHHC14	2
CRKL	11
CRKL	1
CRKL	3
CRKL	4
CRKL	12
JPH2	2
HIPK1	1
HIPK1	4
JPH1	1
ANP32B	1
ANP32B	4
ANP32B	17
ANP32A	1
ANP32A	2
SEMA4D	2
OTUD7B	2
C10orf114	2
BOD1	7
NAPG	9
NAPG	2
FAM171A1	1
SLC35E2B	2
LARP1	1
LARP1	4
LARP1	12
ARHGEF12	1
ARHGEF12	4
LARP6	2
PIK3C2B	2
FXR2	2
IFNAR2	9
TTI2	2
PTER	9
PTER	2
DDX46	1
PTEN	1
PTEN	4
ZNF776	1
MFAP3	16
MFAP3	1
MFAP3	3
MFAP3	4
EIF5A2	9
STK38L	1
STK38L	4
CTCF	1
CTCF	4
CTCF	17
TSN	1
TSN	4
TSN	17
FBXW11	1
FBXW11	4
FBXW11	12
FBXW11	15
ELAVL1	1
ELAVL1	2
ELAVL1	4
DSTYK	1
DSTYK	4
DSTYK	12
CDKN1B	17
UBE2D3	1
UBE2D3	2
MLL3	1
MLL3	2
PPID	9
MLL5	2
BAZ2A	1
BAZ2A	19
BAZ2A	4
ZNF180	2
MTHFSD	2
NF2	1
NF2	2
NF1	1
NF1	4
RBM18	1
RBM18	4
VTA1	1
VTA1	4
GDF11	9
TMEM127	2
FOXJ3	1
FOXJ3	4
FOXJ3	12
FOXJ3	15
TSPYL1	2
TMEM123	1
TMEM123	3
TMEM123	4
TMEM128	2
SLC39A9	1
SLC39A9	2
SLC39A9	4
VEGFA	5
FAM199X	1
BNIP2	1
BNIP2	3
BNIP2	4
BNIP2	17
SLC39A7	2
SLC35B4	1
SLC35B4	12
SLC35B4	15
C20orf3	2
NAB1	1
NAB1	4
ATXN3	2
ATXN1	2
KIAA0355	1
KIAA0355	4
AP3M1	1
AP3M1	4
AP3M2	1
AP3M2	4
C11orf30	2
AKAP12	1
AKAP12	3
AKAP12	4
AKAP11	16
AKAP11	1
AKAP11	4
SPSB1	2
GPRC5A	2
TSC1	2
BSDC1	1
BSDC1	4
BSDC1	12
SMC2	1
SMC2	4
MGA	1
MGA	4
MGA	17
CPOX	1
CPOX	4
GRIPAP1	2
TMEM63B	2
ARID5B	1
ARID5B	4
ARID5B	12
INSR	8
INSR	2
UQCRB	9
BANF1	2
RBM4	2
RPL23A	2
SPCS3	2
ARL8B	1
ARL8B	4
GPD2	1
GPD2	4
WDR82	1
BLOC1S2	7
SMARCC1	1
SIM2	2
TRIM8	2
TRIM8	7
TWIST1	2
UHMK1	1
UHMK1	3
UHMK1	12
ANKRD10	2
IVNS1ABP	1
NDUFC2	2
C1orf115	1
BMI1	1
BMI1	3
BMI1	4
BMI1	12
BMI1	17
MRS2	1
ZNF512B	7
NRP1	2
E2F7	1
E2F7	4
CA8	9
E2F3	1
E2F3	2
E2F3	4
E2F3	17
ARSB	2
OGT	11
OGT	1
OGT	3
EXOC8	1
EXOC8	4
CEPT1	2
COX15	1
COX15	4
ACBD3	1
ACBD3	4
ACBD5	1
ACBD5	4
TIA1	1
TIA1	4
SSB	2
EEF2	1
FUT8	2
BRI3BP	1
BRI3BP	4
C2orf28	2
SAV1	1
SAV1	4
SAV1	17
TNRC6B	1
TNRC6B	2
TNRC6B	4
TNRC6B	12
TNRC6A	1
TNRC6A	4
USP28	2
FBLN1	2
HYOU1	2
GNG12	1
GNG12	2
GNG12	3
GNG12	4
CBFB	1
CBFB	4
CBFB	17
CBFB	15
MKLN1	1
MKLN1	4
URB2	1
CDH2	1
CDH2	4
RAB5A	2
CENPF	1
CENPF	4
DFFA	2
DFFB	9
DFFB	2
SEC24B	1
SEC24B	4
PAFAH1B1	16
PAFAH1B1	1
PAFAH1B1	3
PAFAH1B1	4
PAFAH1B1	17
NHEJ1	2
PAFAH1B2	17
PAFAH1B2	2
SLC41A1	1
SLC41A1	2
GPBP1	1
GPBP1	12
MRPL42	1
PLEKHA1	9
PLEKHA2	2
MRPL44	2
ACTB	2
NETO2	1
NETO2	4
CTPS	1
LITAF	1
SEC62	1
SEC62	3
SEC62	4
DBR1	9
TPST2	9
DHX33	1
CRADD	9
COPZ1	1
COPZ1	4
NEK7	9
NEK7	2
RUVBL1	2
DDX52	2
DENR	2
ADAR	1
ADAR	3
ADAR	4
ADAR	11
ADAR	12
ADAR	18
TPT1	7
SF3A1	1
SF3A1	4
SF3A3	2
TNKS2	1
TNKS2	2
TNKS2	4
TNKS2	17
TXNRD1	11
TXNRD1	1
TXNRD1	3
TXNRD1	12
RNPS1	1
RNPS1	2
RNPS1	3
RNPS1	4
RNPS1	9
RNPS1	17
BUB3	17
UBE2E1	9
ALYREF	9
ALYREF	2
UBE2E2	2
ZNF24	1
ZNF24	2
ZNF24	4
ZNF24	12
ZNF28	2
JTB	2
EGLN3	2
EGLN2	9
EGLN1	1
EGLN1	2
EGLN1	4
MTHFD2	1
MTHFD2	3
MTHFD2	4
MCM6	1
TBP	2
CSNK1E	2
NSD1	1
NSD1	4
NSD1	12
[truncated: 1,517 more rows]
