# Supplementary material for: PTRcombiner: mining combinatorial regulation of gene expression from post-transcriptional interaction maps
Source: BMC Genomics. 2014 Apr 23;15:304. doi: 10.1186/1471-2164-15-304 (PMC4234518; doi:10.1186/1471-2164-15-304)
Supplement: Additional file 2 — A zip archive containing the outputs of the mining module of PTR comb iner at different combinations of k and τ , including recurrent trans-factors. [file 1471-2164-15-304-S2.zip › recurrent/all_results/k20_t0.300000/gene-cluster.txt]

geneSymbol	cluster
RNF10	3
NCBP2	8
NCBP2	1
NCBP2	2
NCBP2	3
RNF13	3
NIPA2	1
NIPA2	2
HIST1H4H	1
HIST1H4H	2
HIST1H4H	17
SSFA2	8
SSFA2	1
SSFA2	2
SSFA2	16
LIFR	8
LIFR	1
LIFR	2
LIFR	18
PDCD10	10
SLC50A1	3
KIAA0907	8
KIAA0907	1
KIAA0907	2
KIAA0907	11
ZDHHC13	3
PPP4C	3
PRNP	8
PRNP	1
PRNP	2
ZNF704	8
ZNF704	1
ZNF704	2
RNF114	1
RNF114	2
RNF114	11
ITPKB	3
SPTLC2	1
SPTLC2	2
SPTLC2	11
SPTLC2	9
ZSWIM1	3
IRX5	10
ABCD4	3
IRX3	10
FAM59A	3
SP1	1
SP1	2
SP1	8
SP1	9
SP1	11
SP1	15
SP3	1
SP3	18
SP3	9
PPP2R2A	8
PPP2R2A	1
PPP2R2A	2
SPPL3	8
SPPL3	1
SPPL3	2
AK127087	1
AK127087	2
OPA1	8
OPA1	1
OPA1	2
OPA1	18
TRAPPC8	1
MAX	3
TRAPPC2	3
ERI2	8
ERI2	1
ERI2	2
GGA3	19
CTBP1	1
CTBP1	2
CTBP1	3
CTBP1	12
CLIP4	3
ATP2A2	1
ATP2A2	15
ATP2A2	9
RIT1	3
GTF3C1	3
GTF3C4	8
GTF3C4	1
GTF3C4	2
GTF3C4	11
GTF3C4	9
SWAP70	8
SWAP70	1
SWAP70	2
SWAP70	3
XPO1	8
XPO1	1
XPO1	2
XPO1	15
XPO1	9
HN1	10
CSDE1	1
CSDE1	2
CSDE1	8
CSDE1	9
CSDE1	11
CSDE1	12
BACH1	1
BACH1	2
BACH1	8
BACH1	11
BACH1	12
BACH1	18
LSR	3
TTL	8
TTL	1
TTL	2
TTL	9
FAM169A	8
FAM169A	1
FAM169A	2
FAM116A	8
FAM116A	1
FAM116A	2
XPOT	18
LIN28B	1
LIN28B	2
LIN28B	8
LIN28B	9
LIN28B	11
LIN28B	16
ZFP161	10
CHST3	3
ZEB2	3
RPS6KA3	8
RPS6KA3	1
RPS6KA3	2
RPS6KA3	18
PPIC	3
PSMD11	3
TOP1	3
PPTC7	8
PPTC7	1
PPTC7	2
PPTC7	11
PPTC7	9
C22orf29	3
GIT1	3
GIT2	10
SERBP1	1
SERBP1	2
SERBP1	8
SERBP1	9
SERBP1	11
SERBP1	15
MINPP1	18
FAM134C	1
FAM134C	2
FAM134C	9
C22orf25	3
FOXC1	8
FOXC1	1
FOXC1	2
FOXC1	11
FOXC1	18
SESN3	3
SMAD4	1
SMAD4	15
SMAD4	9
SMAD7	3
GOLPH3L	8
GOLPH3L	1
GOLPH3L	2
VAPB	3
SMAD2	11
SMAD2	1
SMAD2	2
SMAD2	3
SMAD2	15
AMMECR1L	8
AMMECR1L	1
AMMECR1L	2
AMMECR1L	3
SNTB2	1
SNTB2	2
SNTB2	3
SNTB2	8
SNTB2	9
SNTB2	12
SNTB2	18
PELI2	8
PELI2	1
PELI2	2
ARF3	1
ARF3	2
ARF3	3
ARF3	9
ARF3	11
ARF3	15
ARF1	3
ARF6	3
ARF5	3
MRFAP1	8
MRFAP1	1
MRFAP1	2
MRFAP1	12
MRFAP1	17
COX4I1	3
NOL9	3
PRKAR1A	8
PRKAR1A	1
PRKAR1A	2
SAR1A	11
SAR1A	1
SAR1A	2
SAR1A	3
NFRKB	18
C19orf10	3
RAB11FIP1	1
RAB11FIP4	1
RAB11FIP4	9
CCDC117	8
CCDC117	1
CCDC117	2
CCDC117	11
CCDC117	9
CCDC115	3
DCAKD	3
RBBP6	18
MGRN1	3
CDC42	3
IPO11	1
IPO11	2
ARHGEF11	18
ARHGEF11	3
HMGB3	8
HMGB3	1
HMGB3	2
HMGB3	18
CPEB4	8
CPEB4	1
CPEB4	2
CPEB4	3
HMGB1	3
CPEB3	3
RAB2B	3
WDR45L	1
WDR45L	2
UBTF	8
UBTF	1
UBTF	2
UBTF	18
TMEM159	3
CDCA7	8
CDCA7	1
CDCA7	2
CDCA4	3
CDCA5	1
CDCA5	2
CDCA5	9
MCM10	1
MCM10	2
FAM108C1	8
FAM108C1	1
FAM108C1	2
NOLC1	1
NOLC1	2
NOLC1	8
NOLC1	9
NOLC1	11
NOLC1	18
CD46	8
CD46	1
CD46	2
CA13	3
VMA21	8
VMA21	1
VMA21	2
PCDHGA12	3
RAB21	8
RAB21	1
RAB21	2
RAB21	3
EIF4E3	3
NIPAL3	1
NIPAL3	2
NIPAL3	9
TBL1X	3
THAP5	1
YRDC	8
YRDC	1
YRDC	2
CALU	8
CALU	1
CALU	2
CALU	11
CALU	12
FAR1	8
FAR1	1
FAR1	2
FAR1	11
FAR1	9
CDKAL1	3
RPN1	3
RCBTB1	1
RCBTB1	2
RCBTB1	9
MLLT3	3
MAPKAP1	1
MAPKAP1	2
MAPKAP1	10
MAPKAP1	9
ASB1	1
ASB1	2
ASB1	9
ASB6	3
ASB7	3
HDGF	1
HDGF	2
HDGF	11
HDGF	9
HMG20A	18
HMG20A	3
AAGAB	1
AAGAB	9
MRPL33	10
UBE2R2	8
UBE2R2	1
UBE2R2	2
UBE2R2	12
MRPL39	10
ARRDC3	1
KHNYN	1
KHNYN	2
KHNYN	9
SYPL1	8
SYPL1	1
SYPL1	2
C9orf30-TMEFF1	3
RCC1	1
RCC1	2
RCC1	11
RCC1	9
ELK1	1
ELK1	10
ELK1	18
ELK1	9
PAK4	3
ABCE1	1
ABCE1	2
FAM122B	1
FAM122B	2
FAM122B	11
FAM122B	12
FOXP1	3
MSL1	8
MSL1	1
MSL1	2
COPS3	10
COPS3	3
KHDRBS1	1
KHDRBS1	9
SERINC3	8
SERINC3	1
SERINC3	2
COPS5	10
YTHDF1	8
YTHDF1	1
YTHDF1	2
MED1	8
MED1	1
MED1	2
MED1	9
SUB1	8
SUB1	1
SUB1	2
SUB1	11
ZNF609	8
ZNF609	1
ZNF609	2
NLK	19
FDFT1	8
FDFT1	1
FDFT1	2
TCF4	3
DPYSL2	1
DPYSL2	2
DLD	8
DLD	1
DLD	2
DLD	11
NUDT3	1
NUDT3	2
NUDT3	3
NUDT3	8
NUDT3	11
NUDT3	18
FASTKD5	19
PPP5C	3
TRIM9	3
PFN1	3
MEF2A	8
MEF2A	1
MEF2A	2
MEF2A	15
ZNF770	8
ZNF770	1
ZNF770	2
ZNF770	11
ZNF770	9
KDM3B	8
KDM3B	1
KDM3B	2
KDM3B	11
COX11	8
COX11	1
COX11	2
COX11	9
COX15	8
COX15	1
COX15	2
COX15	11
NIF3L1	18
NIF3L1	3
NUTF2	3
FAM168B	8
FAM168B	1
FAM168B	2
FAM168B	11
FAM168B	9
ANKRD13C	1
ZNF331	3
KIAA1467	3
RMP	1
MLF2	3
NUP62	1
NUP62	2
NUP62	10
NUP62	9
TPM3	3
TPM1	3
ETF1	16
ETF1	1
ETF1	2
ETF1	11
ETF1	9
NDFIP2	8
NDFIP2	1
NDFIP2	2
NDFIP2	15
UTP15	3
CAMKMT	3
FBXW2	1
FBXW2	2
FBXW2	8
FBXW2	9
FBXW2	11
FBXW2	12
FBXW2	16
KIAA1267	8
KIAA1267	1
KIAA1267	2
KIAA1267	3
KIAA1267	9
FBXW7	3
TGFBR3	1
TGFBR3	2
PHACTR4	3
TGFBR1	16
TGFBR1	1
TGFBR1	2
TGFBR1	3
LARP4B	8
LARP4B	1
LARP4B	2
SEPHS1	1
SEPHS1	2
SSX2IP	8
SSX2IP	1
SSX2IP	2
SSX2IP	16
BBX	1
BBX	18
BBX	9
SLMO2	8
SLMO2	1
SLMO2	2
SLMO2	11
SLMO2	9
ATXN2L	1
ATXN2L	2
ATXN2L	12
TJP1	18
BUD13	3
RHPN2	18
C14orf126	3
TCP1	1
TCP1	2
DIDO1	1
SNRNP48	8
SNRNP48	1
SNRNP48	2
SNRNP48	9
KIAA1191	1
KIAA1191	2
KIAA1191	3
TCEB3	8
TCEB3	1
TCEB3	2
PRDX3	8
PRDX3	1
PRDX3	2
PRDX3	3
LYSMD1	3
PRDX1	3
NFYC	3
NFYB	10
NFYB	3
AP3S1	10
AP3S1	3
NR1D2	1
NR1D2	2
NR1D2	8
NR1D2	9
NR1D2	11
NR1D2	15
NR1D2	18
FYN	18
RRS1	3
TOR1A	3
EBP	3
CCT6A	1
CCT6A	2
TMED7-TICAM2	8
TMED7-TICAM2	1
TMED7-TICAM2	2
RAC1	1
RAC1	2
RAC1	18
RAC1	17
VCP	1
VCP	2
VCP	9
VASP	3
PBX2	3
TJAP1	3
SLC16A1	8
SLC16A1	1
SLC16A1	2
SLC16A1	11
SLC16A1	9
NSUN2	8
NSUN2	1
NSUN2	2
NSUN2	9
SEC61A1	1
SEC61A1	2
OAT	8
OAT	1
OAT	2
OAT	3
OAT	9
DCAF7	8
DCAF7	1
DCAF7	2
DCAF7	9
ARHGAP35	1
ARHGAP35	2
WIPF2	8
WIPF2	1
WIPF2	2
WIPF2	9
DCAF8	8
DCAF8	1
DCAF8	2
DCAF8	9
ZFX	8
ZFX	1
ZFX	2
ZFX	3
ZFX	11
CKB	1
CKB	2
CKB	3
ZFR	8
ZFR	1
ZFR	2
ZFR	18
CDR2L	3
RBM4B	3
TXNDC5	1
TXNDC5	2
CALM2	3
CALM3	1
CALM3	2
CALM3	8
CALM3	9
CALM3	11
CALM3	18
SPG21	3
SPG20	1
FAM46A	3
PSD3	8
PSD3	1
PSD3	2
DLGAP4	3
GLO1	1
GLO1	2
GLO1	3
GLO1	8
GLO1	9
GLO1	11
CUL1	18
FLCN	3
SLC25A3	1
SLC25A3	2
SLC25A3	3
TRIM25	1
TRIM25	2
PRMT1	1
PRMT1	2
R3HDM2	3
HMGCR	8
HMGCR	1
HMGCR	2
GNPAT	10
BRD4	1
BRD4	18
BRD4	3
BRD1	1
BRD2	18
BRD2	3
BRD3	3
VTA1	8
VTA1	1
VTA1	2
PTPN11	1
PTPN11	2
PTPN11	11
PTPN11	9
MYCBP	10
SETD1B	3
MRPL24	10
AES	3
SLBP	18
C9orf167	3
SEH1L	3
MMGT1	8
MMGT1	1
MMGT1	2
GAPDH	1
GAPDH	2
HIF1A	8
HIF1A	1
HIF1A	2
SLC31A1	1
SLC31A1	2
SLC31A1	3
SLC31A2	10
SLC31A2	3
NPTX1	8
NPTX1	1
NPTX1	2
NPTX1	11
NPTX1	9
ARHGAP5	8
ARHGAP5	1
ARHGAP5	2
RICTOR	8
RICTOR	1
RICTOR	2
AEN	1
AEN	2
SRSF5	18
SRSF4	8
SRSF4	1
SRSF4	2
SRSF4	11
SRSF7	1
SRSF7	2
SRSF7	11
SRSF6	8
SRSF6	1
SRSF6	2
SRSF6	3
SRSF6	11
SRSF1	1
SRSF1	2
SRSF1	8
SRSF1	9
SRSF1	11
SRSF1	12
SRSF1	15
SRSF1	17
PPM1B	8
PPM1B	1
PPM1B	2
PPM1B	3
PPM1A	1
PPM1A	2
PPM1A	3
PPM1A	8
PPM1A	15
PPM1A	18
PPM1K	3
RAPH1	8
RAPH1	1
RAPH1	2
PPP6C	3
RNF138	8
RNF138	1
RNF138	2
CHEK1	18
CHEK1	3
CLNS1A	1
CLNS1A	2
CLNS1A	9
MRPL4	3
MRPL3	3
ZNF587	3
PTPN2	10
PTPN2	3
SCRN1	8
SCRN1	1
SCRN1	2
RG9MTD2	3
GINS1	8
GINS1	1
GINS1	2
GINS1	3
GINS1	9
ZNF614	1
ZNF614	2
PPP1R10	18
PPP1R10	3
ACAD8	10
ACAD8	3
EIF4EBP2	1
EIF4EBP2	2
EIF4EBP2	3
EIF4EBP2	9
EIF4EBP2	11
EIF4EBP2	15
C10orf46	1
C10orf46	2
C10orf46	3
C10orf46	9
C10orf46	11
C10orf46	16
BAG3	8
BAG3	1
BAG3	2
BAG4	3
BAG5	1
BAG5	2
BAG5	12
MSRB3	1
MSRB3	2
CHMP7	1
CHMP7	2
ATXN1L	8
ATXN1L	1
ATXN1L	2
UTP11L	3
ARPP19	8
ARPP19	1
ARPP19	2
ARPP19	11
PSMA1	3
PSMA7	1
PSMA7	2
PSMA5	10
ATAT1	19
MSH2	1
SLC6A15	19
FBXO45	8
FBXO45	1
FBXO45	2
SRC	3
FBXO46	3
SRF	8
SRF	1
SRF	2
SRF	15
SRF	9
EIF2C1	1
EIF2C1	2
EIF2C1	3
EIF2C1	9
EIF2C2	1
EIF2C2	2
EIF2C2	3
EIF2C2	18
PRKRIR	3
LGALS8	10
AX747565	3
AK127443	8
AK127443	1
AK127443	2
RMND5A	1
RMND5A	2
RMND5A	8
RMND5A	9
RMND5A	11
RMND5A	15
NUP50	8
NUP50	1
NUP50	2
NUP50	12
NUP50	16
TRAFD1	1
TRAFD1	9
AKIRIN1	8
AKIRIN1	1
AKIRIN1	2
AKIRIN1	11
AKIRIN1	15
TAPBP	10
TAPBP	3
AGPAT3	3
WAPAL	8
WAPAL	1
WAPAL	2
WAPAL	3
FAM136A	1
FAM136A	2
TMPO	8
TMPO	1
TMPO	2
TMPO	11
SUZ12P	3
FMR1	1
FMR1	18
LPGAT1	8
LPGAT1	1
LPGAT1	2
LPGAT1	11
ANGEL2	1
ANGEL2	2
ANGEL2	12
TIMM17A	1
TIMM17A	2
TIMM17A	11
TFRC	1
TFRC	2
TFRC	9
NAP1L1	11
NAP1L1	1
NAP1L1	2
NAP1L1	3
CALCOCO2	3
PARD6B	3
TGOLN2	8
TGOLN2	1
TGOLN2	2
TGOLN2	11
PEAK1	8
PEAK1	1
PEAK1	2
PEAK1	9
TMEM194A	8
TMEM194A	1
TMEM194A	2
KIAA0494	8
KIAA0494	1
KIAA0494	2
PIGY	8
PIGY	1
PIGY	2
PIGY	11
KIAA1143	3
KIAA1147	8
KIAA1147	1
KIAA1147	2
KIAA1147	9
C12orf49	8
C12orf49	1
C12orf49	2
ANKLE2	8
ANKLE2	1
ANKLE2	2
PPP1CB	8
PPP1CB	1
PPP1CB	2
PPP1CC	8
PPP1CC	1
PPP1CC	2
PPP1CC	11
PPP1CC	18
PPP1CA	10
PPP1CA	3
SRRM1	3
BBIP1	8
BBIP1	1
BBIP1	2
SRRM2	8
SRRM2	1
SRRM2	2
SRRM2	3
SRRM2	9
OAZ1	17
RDH10	3
NAB2	10
NAB2	3
VEZT	1
VEZT	2
VEZT	11
SRP9	8
SRP9	1
SRP9	2
SRP9	3
SRP9	11
ZFAND5	1
ZFAND5	2
ZFAND3	1
ZFAND3	2
FAM107B	8
FAM107B	1
FAM107B	2
CANX	1
CANX	2
CANX	3
CANX	8
CANX	9
CANX	11
CANX	15
SLC39A10	8
SLC39A10	1
SLC39A10	2
SLC39A10	12
SLC39A14	8
SLC39A14	1
SLC39A14	2
HIF1AN	3
RBPJ	3
EIF1AX	8
EIF1AX	1
EIF1AX	2
EIF1AX	11
RSBN1	8
RSBN1	1
RSBN1	2
HSP90AB1	1
PTP4A1	1
PTP4A1	2
PTP4A1	8
PTP4A1	11
PTP4A1	16
PTP4A1	18
SAP18	10
PTP4A2	8
PTP4A2	1
PTP4A2	2
PTP4A2	3
PTP4A2	11
FUT11	3
MYLIP	8
MYLIP	1
MYLIP	2
MYLIP	9
VAPA	8
VAPA	1
VAPA	2
VAPA	3
VAPA	18
ABHD2	1
ABHD2	2
SRGAP2	3
UBR7	8
UBR7	1
UBR7	2
UBR7	11
PA2G4	8
PA2G4	1
PA2G4	2
PA2G4	17
KRAS	8
KRAS	1
KRAS	2
SOCS4	8
SOCS4	1
SOCS4	2
SOCS4	11
SOCS4	9
WDR55	3
C3orf38	8
C3orf38	1
C3orf38	2
MBTPS2	1
MBTPS2	2
PPP2CA	8
PPP2CA	1
PPP2CA	2
PPP2CA	11
PPP2CA	18
FEM1B	1
FEM1B	2
FEM1B	8
FEM1B	9
FEM1B	18
FEM1B	20
CCNY	3
TERF2	3
DR1	8
DR1	1
DR1	2
DR1	11
GRB2	3
EIF4G2	1
FEM1A	3
TRIM32	3
RASSF3	3
RPL5	1
RPL5	2
HOXC4	3
SSU72	8
SSU72	1
SSU72	2
CTIF	3
NCKAP1	3
CHD1	1
CHD4	3
MRP63	10
SCD	8
SCD	1
SCD	2
SCD	9
MNT	3
ABHD13	8
ABHD13	1
ABHD13	2
RBMX2	3
TTC5	3
JUND	3
RCN2	3
TTC3	1
TTC3	9
PIKFYVE	1
PIKFYVE	2
MRPL19	8
MRPL19	1
MRPL19	2
CDC25A	1
CDC25A	2
CDC25A	8
CDC25A	9
CDC25A	10
CDC25A	12
C3orf52	3
ARPC5	8
ARPC5	1
ARPC5	2
ARPC5	11
ARPC4	3
DCUN1D1	8
DCUN1D1	1
DCUN1D1	2
DCUN1D1	3
DCUN1D3	3
DYNC1LI2	8
DYNC1LI2	1
DYNC1LI2	2
DYNC1LI2	11
DYNC1LI2	9
POLR2M	3
RHOB	1
RHOB	3
RHOA	8
RHOA	1
RHOA	2
F11R	3
TMEM66	1
TMEM66	2
KDSR	8
KDSR	1
KDSR	2
LRIG1	1
LRIG1	2
LRIG1	9
TMEM68	3
LMAN1	16
LMAN1	1
LMAN1	2
LMAN1	3
AIFM1	3
RNF122	3
GRPEL2	8
GRPEL2	1
GRPEL2	2
GRPEL2	11
POT1	8
POT1	1
POT1	2
MAPK14	1
MAPK14	2
SACS	8
SACS	1
SACS	2
BTG3	10
ZNF624	3
ZNF623	3
TMEM30A	8
TMEM30A	1
TMEM30A	2
TMEM30A	11
TMEM30A	9
SRD5A1	3
TES	18
TES	3
EBF3	3
RAP2A	1
RAP2A	2
RAP2A	15
AMFR	3
GGA2	1
GGA2	2
GGA2	9
PHLPP2	1
PHLPP2	2
ADO	8
ADO	1
ADO	2
ADO	11
LDOC1L	8
LDOC1L	1
LDOC1L	2
LDOC1L	9
COMMD3-BMI1	1
COMMD3-BMI1	18
B3GALNT2	1
B3GALNT2	2
JDP2	3
GJC1	8
GJC1	1
GJC1	2
GJC1	9
PIAS2	3
PRKACA	3
PIAS4	3
PRKACB	8
PRKACB	1
PRKACB	2
PRKACB	10
PSMB5	1
PSMB5	2
PSMB4	3
MKI67	8
MKI67	1
MKI67	2
MKI67	11
MCC	8
MCC	1
MCC	2
MCC	3
MCC	9
JUNB	3
JUNB	5
RAD51AP1	1
RAD51AP1	2
RAD51AP1	11
KLHDC5	15
KLHDC5	1
KLHDC5	2
KLHDC5	11
KLHDC5	9
BCL2L13	1
BCL2L13	2
BCL2L12	10
PRPF18	3
KCNK1	10
NUP43	1
NUP43	2
MSX1	10
PGRMC2	8
PGRMC2	1
PGRMC2	2
PGRMC2	11
PGRMC2	18
HOOK3	3
NUP160	18
HOOK1	8
HOOK1	1
HOOK1	2
ALDH1B1	3
TMEM168	3
LRRC58	8
LRRC58	1
LRRC58	2
LRRC58	11
LRRC59	1
LRRC59	2
LRRC59	9
COX7A2L	3
TAB2	1
GNA13	8
GNA13	1
GNA13	2
GNA13	11
GNA13	18
GNA11	3
ZNF286A	3
ATF2	18
ATF2	3
SMARCC2	3
IFFO2	1
MOCS2	10
SMG7	1
SMG7	2
SDF4	1
SDF4	2
SDF4	17
SDF4	9
SMG1	8
SMG1	1
SMG1	2
DLG4	3
PTGER4	10
MIB1	8
MIB1	1
MIB1	2
WEE1	8
WEE1	1
WEE1	2
WEE1	18
IGF1R	8
IGF1R	1
IGF1R	2
IGF1R	15
IGF1R	9
SLC38A1	8
SLC38A1	1
SLC38A1	2
SLC38A1	18
SLC38A1	9
SLC38A2	8
SLC38A2	1
SLC38A2	2
SLC38A2	11
CAMK2D	3
MDFIC	8
MDFIC	1
MDFIC	2
MDFIC	11
BCAT1	1
BCAT1	9
OSBPL8	8
OSBPL8	1
OSBPL8	2
OSBPL9	18
STK4	8
STK4	1
STK4	2
STK4	18
STK4	16
IFRD1	1
IFRD1	18
OSBPL2	3
RSU1	3
UBE4B	3
UBE4A	8
UBE4A	1
UBE4A	2
SLC25A23	3
GTF2F2	10
CD3EAP	3
AKAP8	1
AKAP8	3
EIF2A	8
EIF2A	1
EIF2A	2
STARD7	1
STARD7	2
STARD7	11
STARD7	18
STARD7	15
ARHGAP19	8
ARHGAP19	1
ARHGAP19	2
CELF2	1
HSP90B1	8
HSP90B1	1
HSP90B1	2
HSP90B1	9
TP73	13
STIP1	1
STIP1	9
PEG10	1
CHIC2	3
WDR43	3
VAV3	10
MRPL17	10
PEPD	3
ZIC5	8
ZIC5	1
ZIC5	2
ZIC5	11
ZIC2	3
H3F3B	8
H3F3B	1
H3F3B	2
H3F3B	3
H3F3B	11
TBC1D24	3
MAPK1IP1L	1
MAPK1IP1L	2
SENP6	8
SENP6	1
SENP6	2
SENP5	1
SENP5	2
SENP3	1
SENP3	2
SENP2	1
SENP2	2
SENP2	9
ING5	3
PDAP1	3
CSNK1A1	3
DNAJC3	1
TTC33	8
TTC33	1
TTC33	2
POLR2F	3
WDFY1	8
WDFY1	1
WDFY1	2
SORT1	8
SORT1	1
SORT1	2
SORT1	3
GFPT1	8
GFPT1	1
GFPT1	2
ECHDC1	1
ECHDC1	2
ECHDC1	11
RRP15	8
RRP15	1
RRP15	2
ACP1	1
ACP1	2
NRN1	10
SNIP1	1
SNIP1	2
MAP3K7	1
MAP3K7	2
MAP3K7	12
CDIPT	3
LRIF1	1
LRIF1	2
NCOA1	8
NCOA1	1
NCOA1	2
NCOA6	18
NCOA7	8
NCOA7	1
NCOA7	2
PHAX	8
PHAX	1
PHAX	2
NR2F6	1
NR2F6	2
POLR2K	10
POLR2K	3
HMGB2	1
HMGB2	2
HMGB2	3
HMGB2	8
HMGB2	11
HMGB2	15
LIMD1	1
LIMD1	2
LIMD1	3
LIMD1	9
KIF3A	8
KIF3A	1
KIF3A	2
KIF21A	1
ABCG1	10
ABCG1	3
MECP2	1
MECP2	2
MECP2	5
MECP2	8
MECP2	9
MECP2	18
SS18	1
SS18	2
LDLR	18
SREK1	1
SREK1	2
SREK1	11
CAPZA1	3
ZNF638	3
RAB33B	10
GEMIN2	3
SLC17A5	18
LMO4	18
TBCB	3
AK4	3
PBRM1	1
PBRM1	2
PBRM1	9
C16orf57	3
PRKD3	8
PRKD3	1
PRKD3	2
CTTN	3
ITCH	8
ITCH	1
ITCH	2
ERC1	8
ERC1	1
ERC1	2
NARG2	3
BAX	3
MCRS1	10
MCRS1	18
CBLL1	1
CBLL1	2
ZNF498	3
SLC37A3	8
SLC37A3	1
SLC37A3	2
HERPUD1	18
TOB1	3
TOB2	3
CDK12	8
CDK12	1
CDK12	2
CDK12	15
CDK12	9
DDX18	8
DDX18	1
DDX18	2
DDX18	9
KLF6	1
KLF6	15
KLF6	9
NEO1	3
ATP6V1B2	8
ATP6V1B2	1
ATP6V1B2	2
ATP6V1B2	18
PSMC4	3
TRA2A	3
TRA2B	1
TRA2B	2
TRA2B	8
TRA2B	9
TRA2B	11
TRA2B	15
HEATR2	1
HEATR2	2
NCS1	1
NCS1	2
NCS1	9
ZC3H13	3
SETD8	3
BTRC	3
RND3	1
RND3	2
NCL	8
NCL	1
NCL	2
NCL	3
NCL	11
ZNF543	3
SLC1A5	1
SLC1A5	2
SLC1A5	3
SLC1A5	12
ZNF548	3
LIN7C	3
IDI1	18
IDI1	3
DKFZp686B07190	8
DKFZp686B07190	1
DKFZp686B07190	2
FAM60A	8
FAM60A	1
FAM60A	2
LRRC41	3
MARCH7	8
MARCH7	1
MARCH7	2
MARCH7	16
MARCH6	8
MARCH6	1
MARCH6	2
LRRC47	3
CLSTN1	3
RARA	3
EIF3J	1
EIF3J	2
SETD5	8
SETD5	1
SETD5	2
SETD5	11
SETD5	9
DHRS3	3
RABIF	3
DYRK1A	3
MTMR4	1
MTMR4	2
MTMR1	8
MTMR1	1
MTMR1	2
DLG3	3
TSC22D3	3
TSC22D2	3
EDEM3	8
EDEM3	1
EDEM3	2
EDEM3	11
EDEM3	9
EDEM1	8
EDEM1	1
EDEM1	2
EDEM1	12
EDEM1	9
PTGES3	1
PTGES3	2
TIAL1	3
PLAGL2	1
PLAGL2	2
PLAGL2	3
PLAGL2	18
PLAGL2	9
CD2BP2	1
CD2BP2	2
CD2BP2	9
FUBP3	8
FUBP3	1
FUBP3	2
NCSTN	3
MTDH	8
MTDH	1
MTDH	2
EXOSC6	3
AP2B1	8
AP2B1	1
AP2B1	2
TCP11L1	3
TULP4	1
TULP4	2
TULP4	3
TULP4	9
PPP1R14C	8
PPP1R14C	1
PPP1R14C	2
PPP1R14C	11
UBP1	1
INCENP	8
INCENP	1
INCENP	2
INCENP	18
C9orf41	3
FKBP1A	3
MBNL1	8
MBNL1	1
MBNL1	2
MBNL1	11
C1orf55	3
ICMT	8
ICMT	1
ICMT	2
ICMT	11
ICMT	20
FCF1	3
PCDH10	3
DEPDC1	8
DEPDC1	1
DEPDC1	2
ALKBH5	1
ALKBH5	2
ALKBH5	3
CREBBP	8
CREBBP	1
CREBBP	2
CREBBP	3
CREBBP	18
SMCR7L	16
SMCR7L	1
SMCR7L	2
SMCR7L	11
SMCR7L	9
TNIP2	10
STXBP3	18
BRIP1	3
SET	1
SET	2
SET	9
DNAJB6	1
DNAJB6	2
FANCE	3
FANCC	3
HNRNPAB	8
HNRNPAB	1
HNRNPAB	2
HNRNPAB	11
FANCI	1
FANCI	2
FANCI	9
KDELC2	8
KDELC2	1
KDELC2	2
HNRNPA3	1
HNRNPA3	2
HNRNPA0	8
HNRNPA0	1
HNRNPA0	2
HNRNPA0	11
U2SURP	8
U2SURP	1
U2SURP	2
U2SURP	15
U2SURP	9
S100PBP	1
S100PBP	2
S100PBP	3
EPB41	8
EPB41	1
EPB41	2
EPB41	9
NPAT	1
NPAT	18
ACOX1	1
ACOX1	2
IRS2	1
IRS2	2
IRS2	8
IRS2	9
IRS2	11
IRS2	18
CDK1	8
CDK1	1
CDK1	2
CDK1	3
CDK1	11
HOXA5	3
CDK4	1
CDK4	2
CDK4	9
CDK6	8
CDK6	1
CDK6	2
CDK6	12
CDK6	15
CDK9	3
RNF145	8
RNF145	1
RNF145	2
RNF145	9
CALR	3
AMOTL1	1
AMOTL1	2
AMOTL1	8
AMOTL1	9
AMOTL1	12
AMOTL1	15
PTK2	18
PTK7	3
GRSF1	1
GRSF1	2
GRSF1	11
CEP57	1
SYNRG	1
SF3B3	1
SF3B3	2
SF3B3	3
SF3B3	9
SF3B3	11
SF3B3	12
ITGB3BP	3
LIMS1	10
LIMS1	3
MCL1	1
MCL1	2
MCL1	8
MCL1	9
MCL1	11
MCL1	18
ODC1	1
ODC1	2
SEMA6A	3
RERE	8
RERE	1
RERE	2
RERE	15
CNIH4	1
CNIH4	2
ATG16L1	3
SUN1	8
SUN1	1
SUN1	2
SUN1	9
C3orf33	3
HSPD1	16
HSPD1	1
HSPD1	2
HSPD1	11
DNAJC14	1
DNAJC14	3
MTX3	8
MTX3	1
MTX3	2
MTX3	11
MTX3	9
MTX2	10
NANP	3
XPR1	1
XPR1	2
XPR1	15
XPR1	9
RLIM	1
RLIM	2
RLIM	11
FEM1C	8
FEM1C	1
FEM1C	2
FEM1C	12
AMD1	16
AMD1	1
AMD1	2
AMD1	11
COPG	3
SUPT16H	1
SUPT16H	2
MLL	8
MLL	1
MLL	2
RER1	8
RER1	1
RER1	2
RER1	3
SCML2	1
SCML2	2
SCML1	8
SCML1	1
SCML1	2
SCML1	11
DDX21	1
DDX21	2
DDX21	3
DDX21	8
DDX21	11
DDX21	12
PFKFB3	1
MAML1	1
NRIP1	8
NRIP1	1
NRIP1	2
CELF1	1
CELF1	2
CELF1	9
VTI1A	3
C9orf91	3
AFF4	8
AFF4	1
AFF4	2
AFF4	9
ADD3	8
ADD3	1
ADD3	2
ADD3	18
ADD3	15
ACTG1	8
ACTG1	1
ACTG1	2
ACTG1	3
ACTG1	17
UBE2J2	10
RAB3IP	10
C19orf2	1
C19orf2	2
PPP4R2	3
PPIL1	8
PPIL1	1
PPIL1	2
PPIL1	11
PPIL1	9
PPIL4	3
GGPS1	1
GGPS1	2
GGPS1	9
TMED10	8
TMED10	1
TMED10	2
TMED10	11
PRPF39	1
PRPF39	2
PRPF39	11
MAP3K2	1
MAP3K2	2
MAP3K2	9
TRUB1	3
C2orf28	3
SPOPL	1
SPOPL	2
SPOPL	9
CCDC92	3
MARCKS	3
MARVELD2	3
LUC7L2	8
LUC7L2	1
LUC7L2	2
LUC7L2	11
LUC7L2	17
ZNF207	3
YTHDC1	3
IDH1	3
SH3GLB1	8
SH3GLB1	1
SH3GLB1	2
SH3GLB1	12
SH3GLB1	9
SH3GLB2	10
RPL15	1
RPL15	2
RPL15	11
PRR14L	1
CHERP	8
CHERP	1
CHERP	2
TMEM101	3
SAV1	8
SAV1	1
SAV1	2
SAV1	12
SAV1	18
RPL18	1
RPL18	2
RPL18	11
SETD7	8
SETD7	1
SETD7	2
SETD7	11
SETD7	9
GHITM	11
GHITM	1
GHITM	2
GHITM	3
GHITM	18
SMPDL3A	3
INPP5F	3
SPEN	8
SPEN	1
SPEN	2
SPEN	12
PRSS23	3
HELZ	8
HELZ	1
HELZ	2
HELZ	12
MATR3	8
MATR3	1
MATR3	2
MATR3	11
MYADM	3
GLYR1	1
GLYR1	2
GLYR1	9
PCNXL3	3
PDE4DIP	3
DCTD	1
DCTD	2
VPS37B	1
VPS37B	2
ECH1	3
CARD8	3
KATNAL1	8
KATNAL1	1
KATNAL1	2
KATNAL1	12
SFPQ	8
SFPQ	1
SFPQ	2
SFPQ	11
SFPQ	9
UBA2	8
UBA2	1
UBA2	2
PKNOX1	8
PKNOX1	1
PKNOX1	2
NAA16	8
NAA16	1
NAA16	2
UBE2H	1
UBE2H	2
UBE2H	9
UBE2K	8
UBE2K	1
UBE2K	2
UBE2K	11
UBE2K	15
UBE2N	1
UBE2N	2
MED13L	8
MED13L	1
MED13L	2
UBE2C	18
UBE2C	3
SAFB2	3
UBE2Z	3
HLTF	1
HLTF	2
UBE2W	3
AGFG1	8
AGFG1	1
AGFG1	2
AGFG1	12
DPF2	3
SEC14L1	8
SEC14L1	1
SEC14L1	2
SEC14L1	18
SEC14L1	9
C1orf43	8
C1orf43	1
C1orf43	2
C1orf43	11
COTL1	3
GLUL	8
GLUL	1
GLUL	2
GLUL	3
GLUL	9
UPF2	3
SRPRB	3
TMCC1	3
CASK	3
BCL2L2-PABPN1	3
VCPIP1	8
VCPIP1	1
VCPIP1	2
VCPIP1	9
NDUFA4	14
CAB39	8
CAB39	1
CAB39	2
CAB39	9
SC5DL	1
THRAP3	3
WAC	8
WAC	1
WAC	2
WAC	9
AL833455	8
AL833455	1
AL833455	2
MAST3	3
VPS4A	10
GMEB1	3
TARDBP	1
TARDBP	2
TARDBP	8
TARDBP	9
TARDBP	11
TARDBP	15
RAB9A	3
TBL1XR1	8
TBL1XR1	1
TBL1XR1	2
TBL1XR1	3
TBL1XR1	15
IL11	3
GNAS	3
C5orf30	8
C5orf30	1
C5orf30	2
C5orf30	9
STX16	1
STX16	2
STX16	12
STX16	17
STX16	9
IL8	3
PDCL	3
SAT1	8
SAT1	1
SAT1	2
SAT1	11
CRISPLD2	3
EIF1	8
EIF1	1
EIF1	2
EIF1	11
EIF1	9
EIF5	8
EIF5	1
EIF5	2
EIF5	11
EIF5	9
OXR1	8
OXR1	1
OXR1	2
OXR1	20
OXR1	18
RBMS1	10
[truncated: 2,909 more rows]
