# Supplementary material for: PTRcombiner: mining combinatorial regulation of gene expression from post-transcriptional interaction maps
Source: BMC Genomics. 2014 Apr 23;15:304. doi: 10.1186/1471-2164-15-304 (PMC4234518; doi:10.1186/1471-2164-15-304)
Supplement: Additional file 2 — A zip archive containing the outputs of the mining module of PTR comb iner at different combinations of k and τ , including recurrent trans-factors. [file 1471-2164-15-304-S2.zip › recurrent/all_results/k20_t0.500000/gene-cluster.txt]

geneSymbol	cluster
UBE2Q1	17
UBE2Q1	2
UBE2Q1	5
UBE2Q2	17
RNF10	4
RNF11	17
RNF13	8
RNF13	2
RNF13	4
RNF13	5
PMM2	16
ZNF703	2
ZNF703	5
ZNF704	1
ZNF704	2
ZNF704	5
ZNF704	11
ZNF704	12
ZNF704	14
RNF114	1
RNF114	2
RNF114	3
RNF114	5
RNF114	7
RNF114	10
RNF114	12
RNF114	15
ZC3H15	2
ZC3H15	5
ZC3H14	5
RNF111	2
RNF111	5
ZC3H18	9
ZC3H18	2
ZC3H18	5
cytochrome	6
DHX9	2
DHX9	5
TCOF1	2
TCOF1	5
SP1	1
SP1	2
SP1	3
SP1	5
SP1	7
SP1	9
SP1	12
SP1	14
SP1	15
SP3	1
SP3	2
SP3	3
SP3	5
SP3	7
SP3	8
SP3	9
SP3	11
SP3	15
SPPL3	1
SPPL3	2
SPPL3	5
SPPL3	14
GOLIM4	2
GOLIM4	5
OPA3	2
OPA3	5
OPA1	1
OPA1	2
OPA1	5
OPA1	8
OPA1	12
OPA1	14
GTSE1	5
SPPL2A	5
NSL1	9
NSL1	2
NSL1	11
NSL1	5
UGCG	8
ATP2A2	1
ATP2A2	3
ATP2A2	5
ATP2A2	7
ATP2A2	9
ATP2A2	10
ATP2A2	11
ATP2A2	12
ATP2A2	15
ITGA6	2
ITGA6	5
DENND4A	5
DENND4B	5
DENND4C	5
SWAP70	1
SWAP70	2
SWAP70	4
SWAP70	5
SWAP70	12
SWAP70	14
PHLDA1	5
PHLDA3	9
PHLDA2	5
FBXL12	5
TIPRL	2
TIPRL	5
FAM169A	1
FAM169A	2
FAM169A	12
FAM169A	5
FAM169A	14
FAM116A	1
FAM116A	2
FAM116A	5
FAM116A	14
ZFP161	16
ZFP161	5
COL4A2	2
COL4A2	5
CHST3	4
NOG	4
ITGAV	2
ITGAV	5
FAM134C	1
FAM134C	2
FAM134C	5
FAM134C	9
ITGAE	2
ITGAE	5
FAM134A	17
FAM134A	2
FAM134A	5
TRERF1	8
TRERF1	17
SMAD4	1
SMAD4	3
SMAD4	5
SMAD4	7
SMAD4	9
SMAD4	10
SMAD4	15
SMAD5	2
SMAD5	11
SMAD5	5
SMAD6	2
SMAD6	5
SMAD7	2
SMAD7	4
SMAD7	5
GOLPH3L	1
GOLPH3L	2
GOLPH3L	5
GOLPH3L	7
GOLPH3L	10
GOLPH3L	14
SMAD1	2
SMAD1	5
SMAD2	1
SMAD2	2
SMAD2	4
SMAD2	5
SMAD2	7
SMAD2	10
SMAD2	15
SMAD3	2
SMAD3	5
F12	16
AMMECR1L	1
AMMECR1L	2
AMMECR1L	4
AMMECR1L	5
AMMECR1L	12
AMMECR1L	14
CYFIP1	17
IGF2R	9
IGF2R	5
SLC36A4	2
SLC36A4	5
ZC3H13	2
ZC3H13	4
ZC3H13	5
TCEA2	16
TCEA1	8
TCEA1	2
TCEA1	5
COX4I1	4
BFAR	8
CCDC117	1
CCDC117	2
CCDC117	3
CCDC117	5
CCDC117	7
CCDC117	9
CCDC117	11
CCDC117	12
CCDC117	14
CCDC117	15
CCDC115	2
CCDC115	4
CCDC115	5
MGRN1	9
MGRN1	4
CRTAP	9
CRTAP	2
CRTAP	5
BC078172	6
IPO11	1
IPO11	2
IPO11	10
IPO11	5
IPO11	6
CPEB4	1
CPEB4	2
CPEB4	3
CPEB4	4
CPEB4	5
CPEB4	10
CPEB4	14
CPEB4	15
CPEB3	4
IFT80	2
IFT80	5
IFT80	6
IFT81	5
MCM10	1
MCM10	2
MCM10	11
MCM10	5
MCM10	6
IGFBPL1	4
CFH	4
GPT2	2
GPT2	5
GPT2	7
ANKFY1	2
ANKFY1	19
ANKFY1	5
CREBBP	1
CREBBP	2
CREBBP	4
CREBBP	5
CREBBP	8
CREBBP	14
ATP6V0E1	2
ATP6V0E1	5
SIX6	16
SIX1	8
HMG20A	2
HMG20A	4
HMG20A	5
HMG20A	8
HMG20A	10
HMG20A	11
HMG20A	14
AAGAB	1
AAGAB	9
AAGAB	5
AAGAB	7
SHOX2	4
CHFR	2
CHFR	5
SYPL1	1
SYPL1	2
SYPL1	5
SYPL1	14
RFX5	2
RFX5	5
APP	9
APP	2
APP	10
APP	5
APP	7
RFX7	2
RFX7	5
NRXN3	2
NRXN3	5
RFX1	5
NRXN1	4
YDJC	6
APC	2
APC	5
ABCE1	1
ABCE1	2
ABCE1	5
ABCE1	6
ABCE1	7
ABCE1	10
ABCE1	12
XPNPEP1	4
XPNPEP2	16
ADNP	1
ADNP	2
ADNP	3
ADNP	5
ADNP	8
ADNP	10
ADNP	14
ADNP	15
ADNP	19
KHDRBS1	1
KHDRBS1	5
KHDRBS1	7
KHDRBS1	9
KHDRBS1	10
KHDRBS1	11
KHDRBS1	12
KHDRBS1	17
DPYSL2	1
DPYSL2	2
DPYSL2	12
DPYSL2	5
DPYSL3	2
DPYSL3	5
IGFBP5	9
IGFBP5	2
IGFBP5	5
GJA1	2
GJA1	5
C15orf23	2
C15orf23	5
PMS2P1	4
C15orf29	5
KDM3B	1
KDM3B	2
KDM3B	5
KDM3B	7
KDM3B	10
KDM3B	14
PPP6R3	1
PPP6R3	2
PPP6R3	5
PPP6R3	10
PPP6R3	11
PPP6R3	12
PPP6R3	14
APIP	5
EIF2B5	8
EIF2B1	2
EIF2B1	5
PRKAR2B	2
PRKAR2B	5
TXNIP	8
TXNIP	6
MLF1	5
MLF2	2
MLF2	4
MLF2	5
MLF2	7
TMEM14C	2
TMEM14C	5
TMEM14A	2
TMEM14A	5
MECOM	9
MECOM	5
KIAA1267	1
KIAA1267	2
KIAA1267	4
KIAA1267	5
KIAA1267	9
KIAA1267	14
PHACTR4	2
PHACTR4	14
PHACTR4	4
PHACTR4	5
PHACTR4	6
CLIC4	1
CLIC4	2
CLIC4	3
CLIC4	4
CLIC4	5
CLIC4	7
CLIC4	8
CLIC4	9
CLIC4	10
CLIC4	11
CLIC4	12
CLIC4	14
CLIC4	15
NUP107	5
FOXL2	17
RIT1	4
API5	9
API5	2
API5	5
SECISBP2L	9
SECISBP2L	2
SECISBP2L	5
KIAA1191	1
KIAA1191	2
KIAA1191	3
KIAA1191	4
KIAA1191	5
KIAA1191	11
KIAA1191	15
VMP1	2
VMP1	5
ZMAT2	2
ZMAT2	5
ZMAT5	4
ZMAT4	4
MYBL1	2
MYBL1	5
NR1D1	8
NR1D2	1
NR1D2	2
NR1D2	3
NR1D2	5
NR1D2	6
NR1D2	7
NR1D2	8
NR1D2	9
NR1D2	12
NR1D2	14
NR1D2	15
NR1D2	17
NR1D2	20
ITGB1BP1	9
ZNF7	8
ZNF2	4
TIPIN	5
OGFR	9
CDC5L	2
CDC5L	5
RAC1	1
RAC1	2
RAC1	5
RAC1	7
RAC1	8
RAC1	10
RAC1	11
RAC1	12
VCL	2
VCL	5
VCP	1
VCP	2
VCP	5
VCP	6
VCP	7
VCP	9
VCP	11
VCP	18
BC041964	2
BC041964	5
PBX2	4
PBX3	8
PBX3	17
PBX3	2
PBX3	5
PBX1	2
PBX1	5
NSUN2	1
NSUN2	2
NSUN2	5
NSUN2	9
NSUN2	10
NSUN2	12
NSUN2	14
NSUN6	4
TUBG1	4
TARS	2
TARS	5
TARS	6
FAM108B1	5
ERGIC2	2
ERGIC2	5
CDR2L	4
ERGIC1	5
B3GAT3	16
CPPED1	2
CPPED1	5
CALM2	2
CALM2	4
CALM2	5
CALM2	6
CALM2	7
CALM2	10
CALM2	11
CALM2	14
CALM2	19
CALM3	1
CALM3	2
CALM3	3
CALM3	5
CALM3	7
CALM3	8
CALM3	9
CALM3	11
CALM3	12
CALM3	14
SPG21	2
SPG21	4
SPG21	5
SPG20	1
SPG20	2
SPG20	5
UPK1B	4
DLGAP4	9
DLGAP4	2
DLGAP4	4
DLGAP4	5
DLGAP5	2
DLGAP5	5
MBNL1	1
MBNL1	2
MBNL1	3
MBNL1	5
MBNL1	7
MBNL1	10
MBNL1	12
MBNL1	14
MBNL2	2
MBNL2	5
OIP5	2
OIP5	5
CLCN3	9
CLCN3	2
CLCN3	5
CLCN6	5
CLCN5	5
BRD8	6
BRD9	4
BRD9	5
BRD4	1
BRD4	4
BRD4	5
BRD4	8
BRD4	11
BRD4	12
BRD7	8
BRD1	1
BRD1	5
BRD1	6
BRD2	8
BRD2	9
BRD2	4
BRD2	5
BRD3	2
BRD3	4
BRD3	5
DNAJA2	2
DNAJA2	10
DNAJA2	5
DNAJA2	14
DNAJA3	8
DNAJA3	2
DNAJA3	5
DNAJA1	2
DNAJA1	5
GLG1	9
GLG1	5
PTPN13	2
PTPN13	5
PTPN13	6
PTPN12	2
PTPN12	5
PTPN11	1
PTPN11	2
PTPN11	5
PTPN11	7
PTPN11	9
PTPN11	10
PTPN11	12
PTPN11	15
MYCBP	8
MYCBP	16
MYCBP	2
MYCBP	5
PTPN14	2
PTPN14	5
AKT3	1
AKT3	2
AKT3	5
AKT3	14
LYAR	2
LYAR	5
MRPL24	16
MRPL24	5
MRPL20	4
SEH1L	2
SEH1L	4
SEH1L	5
MRPL22	8
HABP4	8
SNORA81	5
NPTX2	2
NPTX2	5
NPTX1	1
NPTX1	2
NPTX1	3
NPTX1	5
NPTX1	7
NPTX1	9
NPTX1	14
NPTX1	15
NDRG3	9
NDRG3	2
NDRG3	10
NDRG3	5
NDRG4	5
SRSF5	8
SRSF5	9
SRSF5	11
SRSF5	5
SRSF5	6
SRSF4	1
SRSF4	2
SRSF4	3
SRSF4	5
SRSF4	6
SRSF4	7
SRSF4	11
SRSF4	14
SRSF7	1
SRSF7	2
SRSF7	3
SRSF7	5
SRSF7	7
SRSF7	11
SRSF7	15
SRSF7	20
SRSF6	1
SRSF6	2
SRSF6	3
SRSF6	4
SRSF6	5
SRSF6	6
SRSF6	7
SRSF6	11
SRSF6	12
SRSF6	14
SRSF6	15
SRSF1	1
SRSF1	2
SRSF1	3
SRSF1	5
SRSF1	7
SRSF1	9
SRSF1	10
SRSF1	11
SRSF1	12
SRSF1	14
SRSF1	15
SRSF1	19
CHD1L	17
SRSF3	1
SRSF3	2
SRSF3	5
SRSF3	7
SRSF3	8
SRSF3	9
SRSF3	11
SRSF3	12
SRSF3	14
SRSF2	2
SRSF2	5
SRSF2	6
SRSF2	7
SRSF2	9
SRSF2	10
SRSF2	11
SRSF2	14
SRSF9	5
TRAPPC6B	9
TRAPPC6B	2
TRAPPC6B	5
RAPH1	1
RAPH1	2
RAPH1	10
RAPH1	5
RAPH1	14
DNAJB11	5
HLA-DQB1	16
RNF138	1
RNF138	2
RNF138	5
RNF138	10
RNF138	12
RNF138	14
RNF138	17
CDK4	1
CDK4	2
CDK4	5
CDK4	7
CDK4	9
CDK4	11
CDK4	12
CISD2	17
CLNS1A	1
CLNS1A	2
CLNS1A	10
CLNS1A	5
CLNS1A	9
TSHZ1	2
TSHZ1	5
CHML	1
CHML	2
CHML	3
CHML	5
CHML	11
CHML	12
CHML	15
ZNF580	17
TIPARP	2
TIPARP	5
ZNF587	4
ASUN	9
ASUN	5
CAMKK2	8
CAMKK2	9
CAMKK2	2
CAMKK2	5
MYO1B	9
MYO1B	2
MYO1B	5
CHMP3	17
CHMP3	2
CHMP3	5
CHMP7	1
CHMP7	2
CHMP7	5
CHMP5	5
PGBD5	2
PGBD5	5
PPAPDC1B	17
HOXA10	1
HOXA10	3
HOXA10	4
HOXA10	5
HOXA10	7
HOXA10	8
HOXA10	11
FAM160B1	17
FAM160B1	2
FAM160B1	5
SRC	2
SRC	4
SRC	5
ZNF326	5
SRF	1
SRF	2
SRF	5
SRF	9
SRF	11
SRF	14
FAM214A	2
FAM214A	5
FAM214B	4
SRI	2
SRI	5
SRR	5
SRR	6
LGALS9	16
LGALS8	16
LGALS7	16
AKIRIN2	9
AKIRIN2	2
AKIRIN2	5
AKIRIN1	1
AKIRIN1	2
AKIRIN1	3
AKIRIN1	5
AKIRIN1	7
AKIRIN1	11
AKIRIN1	12
AKIRIN1	14
EIF2AK1	2
EIF2AK1	5
EIF2AK1	6
EIF2AK2	2
EIF2AK2	5
TDG	2
TDG	5
EIF2AK4	17
EIF2AK4	5
HN1	16
HN1	2
HN1	5
MYO19	2
MYO19	5
MYO19	6
FAM136A	1
FAM136A	2
FAM136A	12
FAM136A	5
TRNT1	2
TRNT1	5
ASAP1	2
ASAP1	5
ASAP2	2
ASAP2	5
MYO10	9
MYO10	5
OCRL	2
OCRL	5
KIAA1522	9
KIAA1522	2
KIAA1522	5
KIAA1522	17
MPDU1	9
KIAA1033	2
KIAA1033	5
LOX	5
LPGAT1	1
LPGAT1	2
LPGAT1	5
LPGAT1	7
LPGAT1	10
LPGAT1	11
LPGAT1	14
LPGAT1	15
LPGAT1	20
TIMM17B	16
TIMM17A	1
TIMM17A	2
TIMM17A	3
TIMM17A	5
TIMM17A	7
C14orf135	2
C14orf135	5
LPCAT4	17
ELL	9
LPCAT3	2
LPCAT3	5
LPCAT1	2
LPCAT1	5
MID1IP1	17
MID1IP1	5
PIGK	2
PIGK	5
PIGM	2
PIGM	5
PIGO	9
TMEM194A	1
TMEM194A	2
TMEM194A	3
TMEM194A	5
TMEM194A	11
TMEM194A	12
TMEM194A	14
TMEM194A	15
PIGS	2
PIGS	5
ILKAP	8
PIGW	2
PIGW	5
PIGX	2
PIGX	5
PIGY	1
PIGY	2
PIGY	3
PIGY	5
PIGY	7
PIGY	14
PIGY	15
TAX1BP1	2
TAX1BP1	5
TAX1BP3	17
ANKLE2	1
ANKLE2	2
ANKLE2	5
ANKLE2	14
ANKLE2	7
OLR1	4
RHPN2	8
RHPN2	5
SRRM1	4
SRRM1	5
BBIP1	1
BBIP1	2
BBIP1	5
BBIP1	14
SRRM2	1
SRRM2	2
SRRM2	4
SRRM2	5
SRRM2	6
SRRM2	7
SRRM2	9
SRRM2	10
SRRM2	14
FAM134B	5
PDK2	4
EBP	4
PDK4	8
SEC61A1	1
SEC61A1	2
SEC61A1	12
SEC61A1	5
SEC61A1	7
TM2D3	2
TM2D3	5
ZFAND6	2
ZFAND6	5
ZFAND5	1
ZFAND5	2
ZFAND5	5
ZFAND5	7
ZFAND5	11
ZFAND5	12
ZFAND5	20
ZFAND3	1
ZFAND3	2
ZFAND3	5
ZFAND1	2
ZFAND1	5
SLC39A10	1
SLC39A10	2
SLC39A10	5
SLC39A10	12
SLC39A10	14
SLC39A10	19
SLC39A11	4
SLC39A14	1
SLC39A14	2
SLC39A14	5
SLC39A14	14
SLC39A14	7
CEP120	2
CEP120	5
EIF1AX	1
EIF1AX	2
EIF1AX	3
EIF1AX	5
EIF1AX	7
EIF1AX	14
EIF1AX	15
EIF1AY	8
EIF1AY	4
RSBN1	1
RSBN1	2
RSBN1	12
RSBN1	5
RSBN1	14
EIF1AD	2
EIF1AD	5
SAP18	8
SAP18	9
SAP18	16
EVI5	2
EVI5	5
DDIT4	9
DDIT4	2
DDIT4	5
PCGF3	17
PCGF3	6
NKRF	2
NKRF	5
PPPDE1	1
PPPDE1	2
PPPDE1	11
PPPDE1	5
PPPDE1	14
PPPDE2	2
PPPDE2	5
BMP7	9
BMP7	2
BMP7	5
BMP2	8
DR1	1
DR1	2
DR1	3
DR1	5
DR1	7
DR1	11
DR1	12
DR1	14
RLIM	1
RLIM	2
RLIM	3
RLIM	5
RLIM	7
RLIM	10
RLIM	11
RLIM	15
C1orf35	5
FEM1C	1
FEM1C	2
FEM1C	5
FEM1C	10
FEM1C	14
FEM1C	19
TERF2	2
TERF2	4
TERF2	5
FEM1A	2
FEM1A	4
FEM1A	5
RASSF8	17
RASSF8	2
RASSF8	19
RASSF8	5
PTPMT1	2
PTPMT1	5
C6orf62	11
C6orf62	1
C6orf62	2
C6orf62	10
C6orf62	5
RSAD1	9
CHD1	1
CHD1	2
CHD1	12
CHD1	5
CHD3	9
CHD2	9
CHD2	2
CHD2	5
CHD2	6
CHD2	17
CHD4	2
CHD4	4
CHD4	5
CHD7	2
CHD7	5
CHD6	2
CHD6	5
CHD9	2
CHD9	5
CAP1	2
CAP1	5
NPC2	2
NPC2	5
NPC1	5
TTC5	2
TTC5	4
TTC5	5
C3orf58	2
C3orf58	5
RAB3GAP2	11
RAB3GAP2	5
TTC3	1
TTC3	2
TTC3	11
TTC3	5
TTC3	9
PIKFYVE	1
PIKFYVE	2
PIKFYVE	11
PIKFYVE	12
PIKFYVE	5
C3orf52	4
C3orf52	5
TTC8	5
GNL3L	9
GNL3L	2
GNL3L	11
GNL3L	5
GNL3L	6
DYNC1LI2	1
DYNC1LI2	2
DYNC1LI2	3
DYNC1LI2	5
DYNC1LI2	7
DYNC1LI2	9
DYNC1LI2	10
DYNC1LI2	12
DYNC1LI2	14
DYNC1LI2	15
ABCG1	16
ABCG1	4
PRDM15	5
MPL	4
AVP	4
POLRMT	8
GRPEL1	5
GRPEL2	1
GRPEL2	2
GRPEL2	3
GRPEL2	5
GRPEL2	6
GRPEL2	7
GRPEL2	11
GRPEL2	14
GRPEL2	15
HIST1H3H	2
HIST1H3H	5
BTG3	16
BTG3	2
BTG3	5
BTG2	2
BTG2	5
C4orf36	4
C4orf32	17
C4orf32	2
C4orf32	5
SRD5A1	8
SRD5A1	4
SRD5A1	5
DKFZp564E1082	2
DKFZp564E1082	5
DKFZp564E1082	6
DKFZp564E1082	7
DKFZp564E1082	9
DKFZp564E1082	10
DKFZp564E1082	11
DKFZp564E1082	14
HELLS	2
HELLS	5
HELLS	6
FAM49B	2
FAM49B	5
ZFP36L1	2
ZFP36L1	5
GGA2	1
GGA2	2
GGA2	11
GGA2	5
GGA2	9
C15orf44	2
C15orf44	5
C15orf40	5
C15orf41	2
C15orf41	5
C10orf96	4
PKD2	2
PKD2	5
GJC1	1
GJC1	2
GJC1	5
GJC1	14
GJC1	9
PRKACA	16
PRKACA	2
PRKACA	4
PRKACA	5
PRKACB	1
PRKACB	2
PRKACB	5
PRKACB	11
PRKACB	14
PRKACB	16
PRKACB	20
STAMBPL1	5
ZNF131	8
ZNF131	5
PSMB5	1
PSMB5	2
PSMB5	5
PSMB5	7
PSMB4	4
PSMB2	2
PSMB2	5
PSMB1	2
PSMB1	5
HDHD2	9
C20orf72	2
C20orf72	5
SNORD21	6
SNORD20	6
CSDA	2
CSDA	5
SNORD25	6
SNORD27	6
SNORD26	6
SNORD29	6
KCNK5	16
AK095546	2
AK095546	10
AK095546	5
LTN1	5
NACC1	2
NACC1	5
VPS13A	5
SH3KBP1	4
CRYZ	2
CRYZ	5
SCAF11	19
SCAF11	2
SCAF11	11
SCAF11	5
NUP160	8
NUP160	2
NUP160	11
NUP160	5
NUP160	6
TMEM165	2
TMEM165	5
TMEM168	2
TMEM168	19
TMEM168	4
TMEM168	5
FOXN2	2
FOXN2	5
FOXN3	5
NICN1	16
GNA12	2
GNA12	5
GNA13	1
GNA13	2
GNA13	3
GNA13	5
GNA13	7
GNA13	8
GNA13	10
GNA13	11
GNA13	14
GNA13	15
GNA11	4
GNA11	5
IFFO2	1
IFFO2	5
SBF1	8
SBF1	9
SBF2	5
DBN1	2
DBN1	5
ACTG2	16
CDC73	2
CDC73	5
C11orf30	2
C11orf30	4
C11orf30	5
WEE1	1
WEE1	2
WEE1	5
WEE1	8
WEE1	12
WEE1	14
WEE1	20
SRFBP1	2
SRFBP1	5
BCAT1	1
BCAT1	3
BCAT1	5
BCAT1	9
BCAT1	12
BCAT1	15
MACROD2	17
GBA2	9
GBA2	5
DBNL	5
AKAP1	2
AKAP1	5
GTF2F2	16
GTF2F2	2
GTF2F2	5
NPEPPS	8
NPEPPS	2
NPEPPS	5
AKAP8	1
AKAP8	2
AKAP8	4
AKAP8	5
AKAP8	7
AKAP9	5
EIF2A	1
EIF2A	2
EIF2A	5
EIF2A	14
CADPS2	4
TUBE1	5
TMEM170B	17
RRP1B	9
RRP1B	2
RRP1B	19
RRP1B	5
TMEM170A	1
TMEM170A	2
TMEM170A	3
TMEM170A	5
TMEM170A	11
TMEM170A	14
TMEM170A	15
HSP90B1	1
HSP90B1	2
HSP90B1	5
HSP90B1	7
HSP90B1	9
HSP90B1	10
HSP90B1	12
HSP90B1	14
KRR1	2
KRR1	5
PEG10	15
PEG10	1
PEG10	3
PEG10	5
PEG10	7
CETN3	5
H3F3B	1
H3F3B	2
H3F3B	3
H3F3B	4
H3F3B	5
H3F3B	7
H3F3B	12
H3F3B	14
H3F3B	15
DIO3	4
MAU2	2
MAU2	5
C8orf48	4
UCK2	5
CUX1	17
DNAJC8	2
DNAJC8	5
DNAJC9	8
DNAJC9	2
DNAJC9	5
DNAJC9	6
CAMSAP2	2
CAMSAP2	5
DNAJC5	9
CAMSAP1	2
CAMSAP1	19
CAMSAP1	5
DNAJC3	1
DNAJC3	3
DNAJC3	5
DNAJC3	7
DNAJC3	10
DNAJC3	12
DNAJC3	15
SORT1	1
SORT1	2
SORT1	4
SORT1	5
SORT1	14
SLC18A1	4
RRP15	1
RRP15	2
RRP15	5
RRP15	10
RRP15	11
RRP15	12
RRP15	14
RALBP1	9
RALBP1	2
RALBP1	5
NRN1	16
RAP1B	2
RAP1B	5
RAP1A	2
RAP1A	5
SPOPL	1
SPOPL	2
SPOPL	17
SPOPL	5
SPOPL	9
IER3IP1	2
IER3IP1	5
SNORA61	6
SNORA62	6
LRIF1	1
LRIF1	2
LRIF1	5
PHAX	1
PHAX	2
PHAX	5
PHAX	14
MTCP1NB	5
ATOH7	17
ACAT2	2
ACAT2	5
LIMD1	1
LIMD1	2
LIMD1	4
LIMD1	5
LIMD1	9
MECP2	1
MECP2	2
MECP2	5
MECP2	8
MECP2	9
MECP2	12
MECP2	14
MECP2	17
TBPL1	2
TBPL1	5
LDLR	8
LDLR	2
LDLR	5
ZFYVE21	2
ZFYVE21	5
ZFYVE26	9
RAB33B	16
SLC17A5	8
SLC17A5	2
SLC17A5	19
SLC17A5	5
UBFD1	19
UBFD1	2
UBFD1	11
UBFD1	5
UBFD1	14
C16orf52	17
FIZ1	17
C16orf57	17
C16orf57	4
C16orf57	5
ITCH	1
ITCH	2
ITCH	20
ITCH	5
ITCH	14
ERC1	1
ERC1	2
ERC1	5
ERC1	6
ERC1	11
ERC1	12
ERC1	14
BAX	4
COBLL1	5
SLC37A3	1
SLC37A3	2
SLC37A3	14
SLC37A3	5
SLC37A3	6
TOB1	2
TOB1	4
TOB1	5
PMPCB	2
PMPCB	5
TOB2	2
TOB2	4
TOB2	5
CDK12	1
CDK12	2
CDK12	5
CDK12	9
CDK12	10
CDK12	11
CDK12	12
CDK12	14
CDK16	9
CDK16	2
CDK16	5
CDK17	2
CDK17	5
NEO1	2
NEO1	4
NEO1	5
ATP6V1B2	1
ATP6V1B2	2
ATP6V1B2	5
ATP6V1B2	8
ATP6V1B2	11
ATP6V1B2	14
SEC61G	5
TFG	2
TFG	5
RND3	1
RND3	2
RND3	10
RND3	5
NCL	1
NCL	2
NCL	3
NCL	4
NCL	5
NCL	7
NCL	10
NCL	14
CTNNBIP1	4
PPP3CA	1
PPP3CA	2
PPP3CA	11
PPP3CA	5
PPP3CA	14
PPP3CB	5
PPP3CC	16
OMA1	5
IQCJ-SCHIP1	2
IQCJ-SCHIP1	5
LRRC41	9
LRRC41	2
LRRC41	4
LRRC41	5
LRRC40	5
LRRC42	5
LRRC47	4
B3GNT5	17
B3GNT1	9
B3GNT1	2
B3GNT1	5
B3GNT2	5
TSFM	8
TSFM	2
TSFM	5
RPL18	1
RPL18	2
RPL18	3
RPL18	5
RPL18	6
RPL18	7
RPL18	9
FGFR1	2
FGFR1	5
DAAM1	8
DAAM1	5
GUK1	16
WRAP73	8
WRAP73	16
TUFT1	4
MTCH2	2
MTCH2	5
MTCH1	2
MTCH1	5
TIAL1	9
TIAL1	2
TIAL1	4
TIAL1	5
OBFC2A	5
FUBP3	1
FUBP3	2
FUBP3	5
FUBP3	10
FUBP3	11
FUBP3	12
FUBP3	14
FUBP1	2
FUBP1	5
FUBP1	6
NCSTN	17
NCSTN	2
NCSTN	4
NCSTN	5
SCHIP1	5
SAP30	5
TCP11L1	2
TCP11L1	4
TCP11L1	5
C1orf52	2
C1orf52	5
C1orf52	6
C1orf52	7
C1orf52	11
C1orf52	14
C1orf52	19
C1orf55	2
C1orf55	4
C1orf55	5
MARC1	2
MARC1	5
ICMT	1
ICMT	2
ICMT	3
ICMT	5
ICMT	7
ICMT	14
ICMT	15
ICMT	20
FCF1	9
FCF1	4
FCF1	5
ATP6V0A2	2
ATP6V0A2	5
SMCR7L	1
SMCR7L	2
SMCR7L	3
SMCR7L	5
SMCR7L	7
SMCR7L	9
SMCR7L	12
SMCR7L	15
SMCR7L	17
MRPS30	2
MRPS30	5
SMPD1	4
BRIP1	4
ATP5A1	6
AAMP	8
U2SURP	1
U2SURP	2
U2SURP	3
U2SURP	5
U2SURP	7
U2SURP	9
U2SURP	11
U2SURP	12
U2SURP	14
U2SURP	20
ENO1	9
ENO1	6
ENO2	2
ENO2	5
TAOK1	5
TAOK2	9
TAOK2	5
TAOK3	5
LLGL1	9
LLGL1	5
ACOX1	1
ACOX1	2
ACOX1	10
ACOX1	5
OIP5-AS1	5
DNAPTP1	5
PTK2	8
PTK2	2
PTK2	5
PTK7	9
PTK7	2
PTK7	4
PTK7	5
RABGAP1	2
RABGAP1	5
PRKAA1	2
PRKAA1	5
ITGB3BP	8
ITGB3BP	4
PFDN2	16
PFDN2	4
PFDN2	5
MCL1	1
MCL1	2
MCL1	3
MCL1	5
MCL1	7
MCL1	8
MCL1	9
MCL1	12
MCL1	14
MCL1	15
SORBS2	4
ODC1	1
ODC1	2
ODC1	11
ODC1	5
ODC1	7
SCARA3	2
SCARA3	5
ATG16L1	2
ATG16L1	4
ATG16L1	5
C3orf33	4
C3orf33	5
MTHFS	8
NANP	4
C3orf38	1
C3orf38	2
C3orf38	5
C3orf38	14
TANC1	2
TANC1	5
TANC2	2
TANC2	5
TANC2	14
C15orf63	5
EBF3	4
FFAR1	4
DDX21	1
DDX21	2
DDX21	3
DDX21	4
DDX21	5
DDX21	7
DDX21	11
DDX21	12
DDX21	14
DDX21	15
DDX21	19
FLVCR1	5
DCTD	1
DCTD	2
DCTD	5
DCTD	7
DCTD	10
DCTD	17
UBE2J1	17
UBE2J1	2
UBE2J1	5
UBE2J2	16
UBE2J2	2
UBE2J2	5
UBE2J2	14
RAB3IP	16
RAB3IP	17
RAB3IP	6
FBXO11	5
C20orf11	1
C20orf11	2
C20orf11	3
C20orf11	5
C20orf11	7
C20orf11	11
C20orf11	14
C20orf11	15
C20orf11	20
GGPS1	1
GGPS1	2
GGPS1	9
GGPS1	5
GGPS1	7
TRUB1	8
TRUB1	2
TRUB1	4
TRUB1	5
BCLAF1	1
BCLAF1	2
BCLAF1	3
BCLAF1	5
BCLAF1	7
BCLAF1	10
BCLAF1	11
BCLAF1	12
BCLAF1	14
BCLAF1	15
BCLAF1	19
CLK2P	8
CLK2P	4
MARCKS	2
MARCKS	4
MARCKS	5
MARCKS	6
MARCKS	7
MARCKS	10
MARCKS	14
ERBB2	5
ATPAF1	2
ATPAF1	5
SHC1	8
SHC1	2
SHC1	5
SNORD4B	6
TMEM101	4
TMEM101	5
TMEM107	9
TMEM107	11
TMEM107	5
TMEM107	17
GHITM	1
GHITM	2
GHITM	3
GHITM	4
GHITM	5
GHITM	7
GHITM	8
GHITM	11
GHITM	15
SMPDL3A	4
SMPDL3A	5
SPEN	1
SPEN	2
SPEN	5
SPEN	11
SPEN	12
SPEN	14
SPEN	19
FKBP1A	8
FKBP1A	9
FKBP1A	2
FKBP1A	4
FKBP1A	5
BX537811	6
PAIP2	1
PAIP2	2
PAIP2	11
PAIP2	5
PAIP2	7
AK095179	9
AK095179	2
AK095179	5
TIMM8B	8
DAXX	5
CDC16	5
MET	1
MET	2
MET	10
MET	5
MET	14
AHNAK	5
MAP1B	9
SPICE1	2
SPICE1	5
FRMD6	2
FRMD6	5
PKNOX1	1
PKNOX1	2
PKNOX1	5
PKNOX1	14
PKNOX2	16
DSCR8	4
GNAS	9
GNAS	2
GNAS	4
GNAS	5
MED13L	1
MED13L	2
MED13L	10
MED13L	5
MED13L	14
DSCR3	8
GNAL	2
GNAL	5
HLTF	1
HLTF	2
HLTF	5
AGFG2	5
AGFG1	1
AGFG1	2
AGFG1	5
AGFG1	6
AGFG1	12
AGFG1	14
AGFG1	19
DPF2	2
DPF2	4
DPF2	5
KRT1	16
VPS41	5
AF258560	5
BCAP29	17
BCAP29	2
BCAP29	5
TMCC1	4
TMCC1	5
RPL36A	4
UBE2I	2
UBE2I	5
EPB41L3	2
EPB41L3	5
EPB41L2	9
EPB41L2	5
ABCA12	4
VPS4A	16
VPS4A	9
VPS4B	8
VPS4B	2
VPS4B	5
GMEB1	4
SLC43A2	4
DCAF12	1
DCAF12	2
DCAF12	12
DCAF12	5
DCAF12	14
LRRN1	8
DDOST	2
DDOST	5
RECK	5
CRISPLD2	4
INSR	4
HIST2H2BE	2
HIST2H2BE	19
HIST2H2BE	5
HIST2H2BE	14
SPTBN1	1
SPTBN1	2
SPTBN1	5
SPTBN1	9
SPTBN1	10
SPTBN1	14
KLF13	8
KLF13	9
ARPC4-TTLL3	4
KLF11	4
EBAG9	8
KLF16	9
TFAP2A	8
TFAP2A	2
TFAP2A	19
TFAP2A	4
TFAP2A	5
TFAP2C	8
TFAP2C	4
PCNA	8
PCNA	5
SLC44A1	2
SLC44A1	5
ZBTB7A	4
MSI2	8
MSI2	4
MSI1	2
MSI1	5
PCNP	2
PCNP	4
PCNP	5
PCNX	1
PCNX	2
PCNX	12
PCNX	5
PCNX	14
SAMHD1	8
SAMHD1	5
RPA1	1
RPA1	2
RPA1	5
RPA1	6
RPA1	7
RPA1	11
C1D	2
C1D	4
C1D	5
NDUFS1	2
NDUFS1	5
NDUFS3	8
NDUFS3	16
NDUFS7	16
COQ7	8
COQ7	16
COQ7	4
COQ7	5
UFD1L	4
ILF3	1
ILF3	2
ILF3	4
ILF3	5
ILF3	6
ILF3	7
ILF3	9
ILF3	11
ILF2	5
ZRANB1	2
ZRANB1	19
ZRANB1	5
ZRANB2	2
ZRANB2	5
LSM12	2
LSM12	4
LSM12	5
CHMP2B	1
CHMP2B	2
CHMP2B	3
CHMP2B	5
CHMP2B	14
CHMP2B	15
PCDHGB6	4
PCDHGB5	4
RREB1	1
RREB1	5
TPX2	1
TPX2	2
TPX2	5
TPX2	6
TPX2	9
WWC3	4
PPT1	2
PPT1	5
PPT2	2
PPT2	4
PPT2	5
INPP4A	5
PHC3	1
PHC3	2
PHC3	3
PHC3	5
PHC3	9
PHC3	10
PHC3	11
PHC3	12
PHC3	14
PHC3	15
PHC3	19
GPR107	1
GPR107	2
GPR107	12
GPR107	5
GPR107	9
STAT3	2
STAT3	4
STAT3	5
ZNF362	2
ZNF362	5
SAFB	4
SAFB	5
ZNF367	8
H2AFV	1
H2AFV	2
H2AFV	3
H2AFV	5
H2AFV	10
H2AFV	12
H2AFV	14
H2AFV	15
H2AFX	4
H2AFY	9
H2AFY	11
H2AFY	4
H2AFY	5
H2AFY	7
H2AFZ	1
H2AFZ	2
H2AFZ	5
H2AFZ	7
H2AFZ	9
H2AFZ	12
RNF6	2
RNF6	4
RNF6	5
RNF7	2
RNF7	5
RNF4	1
RNF4	2
RNF4	14
RNF4	5
RNF4	6
RNF2	16
RNF2	2
RNF2	5
RNF2	14
NCAPG2	1
NCAPG2	2
NCAPG2	5
NCAPG2	9
NCAPG2	11
NCAPG2	12
PDGF	4
CLTA	2
[truncated: 13,786 more rows]
