# Supplementary material for: PTRcombiner: mining combinatorial regulation of gene expression from post-transcriptional interaction maps
Source: BMC Genomics. 2014 Apr 23;15:304. doi: 10.1186/1471-2164-15-304 (PMC4234518; doi:10.1186/1471-2164-15-304)
Supplement: Additional file 2 — A zip archive containing the outputs of the mining module of PTR comb iner at different combinations of k and τ , including recurrent trans-factors. [file 1471-2164-15-304-S2.zip › recurrent/all_results/k20_t0.550000/clusters.txt]

cluster	composition
01	AGO1,AGO2,ELAVL1,FMR1_iso1,FMR1_iso7,FXR2,LIN28A,LIN28B,MOV10,TIA1,TIAL1,ZC3H7B
02	AGO1,AGO2,ELAVL1,IGF2BP1,IGF2BP2,IGF2BP3,TIAL1
03	AGO1,AGO2,ELAVL1,TIA1,TIAL1
04	ELAVL1,HNRNPD
05	AGO1,AGO2,ELAVL1,EWSR1,FMR1_iso1,FMR1_iso7,FUS,FXR2,LIN28A,LIN28B,MOV10,TAF15,TIA1,TIAL1,ZC3H7B
06	AGO1,AGO2,CAPRIN1,ELAVL1,FMR1_iso1,FMR1_iso7,LIN28A,LIN28B,TIA1,TIAL1,ZC3H7B
07	C17ORF85,FMR1_iso1,FMR1_iso7
08	AGO1,HNRNPH,TIAL1
09	AGO1,AGO2,C22ORF28,ELAVL1,FMR1_iso1,FMR1_iso7,LIN28B,TIA1,TIAL1,ZC3H7B
10	PUM1
11	LIN28A,LIN28B,hsa-miR-221*
12	AGO1,AGO2,ELAVL1,FMR1_iso1,HNRNPC,LIN28B,TIA1,TIAL1,ZC3H7B
13	AGO1,AGO2,ELAVL1,FMR1_iso1,FMR1_iso7,HNRNPU,LIN28B,TIA1,TIAL1,ZC3H7B
14	AGO1,AGO2,ELAVL1,FMR1_iso1,FMR1_iso7,HNRNPF,LIN28B,TIA1,TIAL1,ZC3H7B
15	AGO1,AGO2,ELAVL1,EWSR1,FMR1_iso1,FMR1_iso7,FUS,FXR1,FXR2,LIN28A,LIN28B,MOV10,TIA1,TIAL1,ZC3H7B
16	AGO1,AGO2,ELAVL1,FMR1_iso1,IGF2BP1,IGF2BP2,IGF2BP3,LIN28B,PUM2,TIA1,TIAL1,ZC3H7B
17	PABPC1
18	U2AF2
19	AGO1,AGO2,ELAVL1,FMR1_iso1,IGF2BP1,IGF2BP2,IGF2BP3,TIA1,TIAL1,ZC3H7B,hsa-miR-106b,hsa-miR-130a,hsa-miR-130b,hsa-miR-148a,hsa-miR-148b,hsa-miR-17,hsa-miR-20a,hsa-miR-301a,hsa-miR-301b,hsa-miR-93
20	DGCR8
