# Supplementary material for: PTRcombiner: mining combinatorial regulation of gene expression from post-transcriptional interaction maps
Source: BMC Genomics. 2014 Apr 23;15:304. doi: 10.1186/1471-2164-15-304 (PMC4234518; doi:10.1186/1471-2164-15-304)
Supplement: Additional file 2 — A zip archive containing the outputs of the mining module of PTR comb iner at different combinations of k and τ , including recurrent trans-factors. [file 1471-2164-15-304-S2.zip › recurrent/all_results/k20_t0.550000/gene-cluster.txt]

geneSymbol	cluster
UBE2Q1	2
UBE2Q1	3
UBE2Q1	18
UBE2Q2	2
UBE2Q2	20
UBE2Q2	18
RNF10	2
RNF10	4
RNF11	18
RNF13	2
RNF13	3
RNF13	4
RNF13	10
PMM2	17
ZNF703	2
ZNF703	3
ZNF704	1
ZNF704	2
ZNF704	3
ZNF704	13
ZNF704	14
ZNF704	16
RNF114	1
RNF114	2
RNF114	3
RNF114	5
RNF114	6
RNF114	9
RNF114	12
RNF114	14
RNF114	15
ZC3H15	2
ZC3H15	3
ZC3H14	2
ZC3H14	3
RNF111	2
RNF111	3
ZC3H18	8
ZC3H18	2
ZC3H18	3
cytochrome	7
DHX9	2
DHX9	3
TCOF1	2
TCOF1	3
NSRP1	2
BC040733	20
SP1	1
SP1	2
SP1	3
SP1	5
SP1	6
SP1	8
SP1	9
SP1	14
SP1	15
SP1	16
SP1	20
SP2	2
SP3	1
SP3	2
SP3	3
SP3	5
SP3	6
SP3	8
SP3	9
SP3	10
SP3	13
SP3	15
SP3	16
SP4	20
SPPL3	16
SPPL3	2
SPPL3	3
SPPL3	6
GOLIM4	2
GOLIM4	3
OPA3	8
OPA3	2
OPA3	3
OPA1	16
OPA1	2
OPA1	3
OPA1	10
OPA1	14
GTSE1	3
GTSE1	6
ARFRP1	8
SPPL2A	3
NSL1	8
NSL1	2
NSL1	3
NSL1	12
NSL1	13
UGCG	10
AX747103	8
ATP2A2	1
ATP2A2	3
ATP2A2	5
ATP2A2	6
ATP2A2	8
ATP2A2	9
ATP2A2	12
ATP2A2	13
ATP2A2	14
ATP2A2	15
RIT1	2
RIT1	4
DENND4A	3
DENND4B	8
DENND4B	3
DENND4C	3
SWAP70	1
SWAP70	2
SWAP70	3
SWAP70	4
SWAP70	14
SWAP70	16
PREB	17
PHLDA1	3
PHLDA3	8
PHLDA2	3
ZNF37BP	8
FBXL12	3
TIPRL	16
TIPRL	9
TIPRL	2
TIPRL	3
TIPRL	14
FAM169A	1
FAM169A	2
FAM169A	3
FAM169A	14
FAM169A	15
FAM169A	16
FAM116A	16
FAM116A	2
FAM116A	3
GHDC	20
SDK2	20
THSD4	20
ZFP161	17
ZFP161	3
COL4A2	2
COL4A2	3
CHST3	4
NOG	4
ITGAV	2
ITGAV	3
FAM134C	8
FAM134C	1
FAM134C	2
FAM134C	3
FAM134C	6
ITGAE	2
ITGAE	3
FAM134A	2
FAM134A	3
FAM134A	18
BC073780	20
TRERF1	10
TRERF1	18
SMAD4	1
SMAD4	3
SMAD4	5
SMAD4	6
SMAD4	8
SMAD4	9
SMAD4	12
SMAD4	15
SMAD5	2
SMAD5	3
SMAD5	9
SMAD5	12
SMAD5	13
SMAD5	14
SMAD5	16
SMAD6	2
SMAD6	3
SMAD7	20
SMAD7	2
SMAD7	3
SMAD7	4
GOLPH3L	1
GOLPH3L	2
GOLPH3L	3
GOLPH3L	6
GOLPH3L	9
GOLPH3L	12
GOLPH3L	16
SMAD1	8
SMAD1	2
SMAD1	3
SMAD2	1
SMAD2	2
SMAD2	3
SMAD2	4
SMAD2	6
SMAD2	9
SMAD2	12
SMAD2	15
SMAD3	2
SMAD3	3
SMAD3	20
F12	17
AMMECR1L	1
AMMECR1L	2
AMMECR1L	3
AMMECR1L	4
AMMECR1L	5
AMMECR1L	14
AMMECR1L	15
AMMECR1L	16
NECAP1	2
IGF2R	8
IGF2R	3
SLC36A4	2
SLC36A4	3
ZC3H13	2
ZC3H13	3
ZC3H13	4
SLC36A1	2
SLC36A1	20
HERC2P2	20
TCEA2	17
TCEA1	2
TCEA1	3
TCEA1	10
MEI1	20
COX4I1	4
BFAR	2
BFAR	10
CCDC117	1
CCDC117	2
CCDC117	3
CCDC117	5
CCDC117	6
CCDC117	8
CCDC117	9
CCDC117	13
CCDC117	14
CCDC117	15
CCDC117	16
CCDC115	2
CCDC115	3
CCDC115	4
MGRN1	8
MGRN1	2
MGRN1	4
CRTAP	8
CRTAP	9
CRTAP	2
CRTAP	3
CRTAP	14
BC078172	7
IPO11	2
IPO11	3
IPO11	12
IPO11	7
CPEB4	1
CPEB4	2
CPEB4	3
CPEB4	4
CPEB4	5
CPEB4	6
CPEB4	12
CPEB4	15
CPEB4	16
CPEB3	4
RBMXL1	2
LOC645949	20
IFT80	2
IFT80	3
IFT80	7
IFT81	8
IFT81	3
MCM10	1
MCM10	2
MCM10	3
MCM10	5
MCM10	7
MCM10	13
BC126296	20
IGFBPL1	4
ATG4B	8
ATG4D	2
ATG4D	20
CFH	4
GPT2	9
GPT2	2
GPT2	3
GPT2	14
GPT2	6
FBXO3	10
FBXO3	20
ANKFY1	2
ANKFY1	3
CREBBP	1
CREBBP	2
CREBBP	3
CREBBP	4
CREBBP	10
CREBBP	15
CREBBP	16
ATP6V0E1	2
ATP6V0E1	3
HAMP	20
SIX4	2
SIX6	17
SIX1	8
SIX1	10
CNPY2	20
CNPY1	20
SYNJ1	2
HMG20A	2
HMG20A	3
HMG20A	4
HMG20A	9
HMG20A	10
HMG20A	12
HMG20A	13
HMG20A	16
HMG20A	20
AAGAB	8
AAGAB	1
AAGAB	3
AAGAB	6
AAGAB	9
SHOX2	4
CHFR	2
CHFR	3
SYPL1	16
SYPL1	1
SYPL1	2
SYPL1	3
SYPL1	6
RFX5	2
RFX5	3
APP	2
APP	3
APP	6
APP	8
APP	9
APP	12
APP	14
APP	16
RFX7	16
RFX7	2
RFX7	3
NRXN3	2
NRXN3	3
RFX1	3
NRXN1	4
YDJC	7
IBA57	20
APC	8
APC	2
APC	3
ABCE1	1
ABCE1	2
ABCE1	3
ABCE1	6
ABCE1	7
ABCE1	9
ABCE1	12
ABCE1	14
XPNPEP1	4
XPNPEP2	17
XPNPEP3	8
XPNPEP3	2
RETSAT	8
KHDRBS1	1
KHDRBS1	3
KHDRBS1	6
KHDRBS1	8
KHDRBS1	9
KHDRBS1	12
KHDRBS1	13
KHDRBS1	14
KHDRBS1	18
DPYSL2	1
DPYSL2	2
DPYSL2	3
DPYSL2	14
DPYSL3	2
DPYSL3	3
IGFBP2	8
IGFBP5	8
IGFBP5	2
IGFBP5	3
GJA1	2
GJA1	3
C15orf24	8
C15orf24	2
APLNR	20
C15orf23	2
C15orf23	3
PMS2P1	4
C15orf29	3
KDM3B	1
KDM3B	2
KDM3B	3
KDM3B	6
KDM3B	9
KDM3B	12
KDM3B	16
PPP6R3	2
PPP6R3	3
PPP6R3	12
PPP6R3	13
PPP6R3	14
PPP6R3	16
APIP	3
TMC3	20
GTPBP2	10
EIF2B1	2
EIF2B1	3
PRKAR2B	2
PRKAR2B	3
TXNIP	2
TXNIP	10
TXNIP	7
MLF1	3
MLF2	9
MLF2	2
MLF2	3
MLF2	4
MLF2	6
TMEM14C	2
TMEM14C	3
TMEM14B	20
TMEM14A	2
TMEM14A	3
MECOM	8
MECOM	3
MECOM	20
KIAA1267	2
KIAA1267	3
KIAA1267	4
KIAA1267	8
KIAA1267	9
KIAA1267	16
PHACTR4	2
PHACTR4	3
PHACTR4	4
PHACTR4	6
PHACTR4	7
PHACTR4	16
PHACTR4	20
CLIC4	1
CLIC4	2
CLIC4	3
CLIC4	4
CLIC4	5
CLIC4	6
CLIC4	8
CLIC4	9
CLIC4	10
CLIC4	12
CLIC4	13
CLIC4	14
CLIC4	15
CLIC4	16
PHACTR1	20
NUP107	3
KRTAP2-2	20
TMEM143	8
ITGA6	2
ITGA6	3
API5	8
API5	2
API5	3
LOC574538	20
SECISBP2L	8
SECISBP2L	19
SECISBP2L	2
SECISBP2L	3
KIAA1191	1
KIAA1191	2
KIAA1191	3
KIAA1191	4
KIAA1191	5
KIAA1191	6
KIAA1191	13
KIAA1191	15
VMP1	2
VMP1	3
ZMAT1	20
ZMAT2	2
ZMAT2	3
ZMAT5	4
ZMAT4	4
MYBL1	2
MYBL1	3
NR1D1	10
NR1D2	1
NR1D2	2
NR1D2	3
NR1D2	5
NR1D2	6
NR1D2	7
NR1D2	8
NR1D2	9
NR1D2	10
NR1D2	14
NR1D2	15
NR1D2	16
NR1D2	18
NR1D2	19
ITGB1BP1	8
ZNF7	10
ZNF2	4
TIPIN	3
ZNF8	2
OGFR	8
CDC5L	2
CDC5L	3
RAC1	1
RAC1	2
RAC1	3
RAC1	6
RAC1	9
RAC1	10
RAC1	12
RAC1	13
RAC1	14
VCL	2
VCL	3
VCP	2
VCP	3
VCP	6
VCP	7
VCP	8
VCP	9
VCP	13
VCP	20
BC041964	2
BC041964	3
PBX2	2
PBX2	4
PBX3	18
PBX3	2
PBX3	3
PBX3	10
PBX1	2
PBX1	3
NSUN2	2
NSUN2	3
NSUN2	8
NSUN2	12
NSUN2	14
NSUN2	16
NSUN6	4
TUBG1	4
FAM71F1	20
TARS	2
TARS	3
TARS	7
TIMM44	20
BC043527	20
FAM108B1	3
ERGIC2	2
ERGIC2	3
ERGIC3	20
CDR2L	4
ERGIC1	8
ERGIC1	3
LOC386597	20
B3GAT3	17
CPPED1	2
CPPED1	3
CALM2	2
CALM2	3
CALM2	4
CALM2	6
CALM2	7
CALM2	9
CALM2	12
CALM2	13
CALM2	14
CALM2	16
CALM3	1
CALM3	2
CALM3	3
CALM3	5
CALM3	6
CALM3	8
CALM3	9
CALM3	10
CALM3	13
CALM3	14
CALM3	16
SPG21	2
SPG21	3
SPG21	4
SPG20	1
SPG20	2
SPG20	3
SPG20	20
UPK1B	4
DLGAP4	8
DLGAP4	2
DLGAP4	3
DLGAP4	4
DLGAP5	2
DLGAP5	3
MBNL1	1
MBNL1	2
MBNL1	3
MBNL1	5
MBNL1	6
MBNL1	9
MBNL1	12
MBNL1	14
MBNL1	16
MBNL2	16
MBNL2	2
MBNL2	3
MBNL2	12
OIP5	2
OIP5	3
CLCN3	8
CLCN3	2
CLCN3	3
CLCN6	3
CLCN5	3
CLCN4	20
BRD8	7
BRD9	3
BRD9	4
BRD4	10
BRD4	3
BRD4	4
BRD4	13
BRD4	14
BRD7	10
BRD1	9
BRD1	3
BRD1	7
BRD2	8
BRD2	2
BRD2	3
BRD2	4
BRD2	10
BRD3	2
BRD3	3
BRD3	4
DNAJA2	16
DNAJA2	2
DNAJA2	3
DNAJA2	12
DNAJA2	6
DNAJA3	2
DNAJA3	3
DNAJA3	10
DNAJA1	2
DNAJA1	3
GLG1	8
GLG1	3
PTPN13	2
PTPN13	3
PTPN13	7
PTPN12	2
PTPN12	3
PTPN11	1
PTPN11	2
PTPN11	3
PTPN11	6
PTPN11	8
PTPN11	9
PTPN11	12
PTPN11	14
PTPN11	15
LYRM1	2
LYRM1	3
MYCBP	17
MYCBP	2
MYCBP	3
MYCBP	10
PTPN14	2
PTPN14	3
AKT3	1
AKT3	2
AKT3	3
AKT3	5
AKT3	15
AKT3	16
LYAR	2
LYAR	3
MRPL24	17
MRPL24	3
C16orf70	2
MRPL20	4
SEH1L	2
SEH1L	3
SEH1L	4
MRPL22	10
HABP4	10
SNORA81	3
NPTX2	2
NPTX2	3
NPTX1	1
NPTX1	2
NPTX1	3
NPTX1	5
NPTX1	6
NPTX1	8
NPTX1	9
NPTX1	15
NPTX1	16
NDRG3	8
NDRG3	2
NDRG3	3
NDRG3	12
NDRG3	6
NDRG4	8
NDRG4	3
NDRG4	20
SRSF5	3
SRSF5	7
SRSF5	8
SRSF5	9
SRSF5	10
SRSF5	12
SRSF5	13
SRSF5	14
SRSF4	1
SRSF4	2
SRSF4	3
SRSF4	5
SRSF4	6
SRSF4	7
SRSF4	9
SRSF4	13
SRSF4	16
SRSF7	1
SRSF7	2
SRSF7	3
SRSF7	5
SRSF7	6
SRSF7	9
SRSF7	13
SRSF7	15
SRSF7	19
SRSF6	1
SRSF6	2
SRSF6	3
SRSF6	4
SRSF6	5
SRSF6	6
SRSF6	7
SRSF6	9
SRSF6	13
SRSF6	14
SRSF6	15
SRSF6	16
SRSF1	1
SRSF1	2
SRSF1	3
SRSF1	5
SRSF1	6
SRSF1	8
SRSF1	9
SRSF1	12
SRSF1	13
SRSF1	14
SRSF1	15
SRSF1	16
SRSF1	20
CHD1L	18
SRSF3	1
SRSF3	2
SRSF3	3
SRSF3	6
SRSF3	8
SRSF3	9
SRSF3	10
SRSF3	13
SRSF3	14
SRSF3	16
SRSF2	2
SRSF2	3
SRSF2	6
SRSF2	7
SRSF2	8
SRSF2	9
SRSF2	12
SRSF2	13
SRSF2	14
SRSF2	16
SRSF9	3
SRSF9	12
CDK2	9
CDK2	3
CDK2	14
CDK2	6
RAPH1	16
RAPH1	1
RAPH1	2
RAPH1	3
RAPH1	12
DNAJB11	3
HLA-DQB1	17
RNF135	20
RNF138	1
RNF138	2
RNF138	3
RNF138	5
RNF138	12
RNF138	14
RNF138	16
RNF138	18
RNF139	2
RNF139	3
CISD2	18
CLNS1A	8
CLNS1A	2
CLNS1A	3
CLNS1A	12
CLNS1A	6
TSHZ1	2
TSHZ1	3
NOSIP	17
ZNF580	8
ZNF580	18
TIPARP	2
TIPARP	3
ZNF587	2
ZNF587	4
LPAR3	20
ZNF589	8
ASUN	8
ASUN	3
CAMKK2	8
CAMKK2	2
CAMKK2	3
CAMKK2	10
MYO1B	8
MYO1B	2
MYO1B	3
CHMP3	2
CHMP3	3
CHMP3	18
CHMP7	9
CHMP7	2
CHMP7	3
CHMP5	3
PGBD5	2
PGBD5	3
CTPS2	8
PPAPDC1B	18
HOXA10	1
HOXA10	3
HOXA10	4
HOXA10	5
HOXA10	6
HOXA10	9
HOXA10	10
HOXA10	13
AK127339	20
CEP57	1
CEP57	2
CEP57	3
CEP57	8
CEP57	12
CEP57	14
CEP57	20
FAM160B1	2
FAM160B1	3
FAM160B1	12
FAM160B1	18
SRC	2
SRC	3
SRC	4
ZNF326	3
SRF	1
SRF	2
SRF	3
SRF	5
SRF	8
SRF	13
SRF	16
FAM214A	2
FAM214A	3
FAM214B	4
SRI	2
SRI	3
ZNF329	2
SRR	9
SRR	3
SRR	14
SRR	7
LGALS9	17
LGALS8	17
LGALS7	17
AKIRIN2	8
AKIRIN2	2
AKIRIN2	3
AKIRIN1	1
AKIRIN1	2
AKIRIN1	3
AKIRIN1	5
AKIRIN1	6
AKIRIN1	9
AKIRIN1	13
AKIRIN1	14
AKIRIN1	16
EIF2AK1	2
EIF2AK1	3
EIF2AK1	7
EIF2AK2	2
EIF2AK2	3
TDG	2
TDG	3
EIF2AK4	18
EIF2AK4	3
HN1	17
HN1	2
HN1	3
MYO19	2
MYO19	3
MYO19	7
FAM136A	1
FAM136A	2
FAM136A	3
FAM136A	14
FAM136A	9
TRNT1	2
TRNT1	3
ASAP1	2
ASAP1	3
ASAP2	2
ASAP2	3
MYO10	8
MYO10	3
OCRL	2
OCRL	3
KIAA1522	8
KIAA1522	2
KIAA1522	3
KIAA1522	18
MPDU1	8
KIAA1033	2
KIAA1033	3
LOX	3
LPGAT1	1
LPGAT1	2
LPGAT1	3
LPGAT1	6
LPGAT1	9
LPGAT1	12
LPGAT1	13
LPGAT1	15
LPGAT1	16
TIMM17B	17
TIMM17A	1
TIMM17A	2
TIMM17A	3
TIMM17A	5
TIMM17A	6
TIMM17A	9
C14orf135	2
C14orf135	3
PARD6B	19
PARD6B	2
PARD6B	3
PARD6B	4
LPCAT4	18
ELL	8
LPCAT3	2
LPCAT3	3
LPCAT3	12
LPCAT1	2
LPCAT1	3
MID1IP1	8
MID1IP1	18
MID1IP1	3
PIGG	8
PIGG	2
PIGH	2
PIGK	2
PIGK	3
PIGK	20
PIGM	16
PIGM	2
PIGM	3
PIGO	8
PIGO	20
TMEM194A	1
TMEM194A	2
TMEM194A	3
TMEM194A	5
TMEM194A	6
TMEM194A	13
TMEM194A	14
TMEM194A	15
TMEM194A	16
PIGQ	20
PIGS	2
PIGS	3
PIGT	8
PIGW	8
PIGW	2
PIGW	3
PIGX	2
PIGX	3
PIGY	1
PIGY	2
PIGY	3
PIGY	5
PIGY	6
PIGY	9
PIGY	15
PIGY	16
TAX1BP1	2
TAX1BP1	3
TAX1BP3	18
ANKLE2	1
ANKLE2	2
ANKLE2	3
ANKLE2	6
ANKLE2	9
ANKLE2	16
ELAC2	8
OLR1	4
RHPN2	10
RHPN2	3
SRRM1	12
SRRM1	3
SRRM1	4
BBIP1	16
BBIP1	1
BBIP1	2
BBIP1	3
SRRM2	1
SRRM2	2
SRRM2	3
SRRM2	4
SRRM2	6
SRRM2	7
SRRM2	8
SRRM2	9
SRRM2	12
SRRM2	16
FAM134B	3
PDK2	4
EBP	4
PDK4	10
LNPEP	2
SEC61A1	1
SEC61A1	2
SEC61A1	3
SEC61A1	6
SEC61A1	9
SEC61A1	14
TM2D2	2
TM2D3	8
TM2D3	16
TM2D3	2
TM2D3	3
AK027179	8
ZFAND6	2
ZFAND6	3
ZFAND5	1
ZFAND5	2
ZFAND5	3
ZFAND5	6
ZFAND5	9
ZFAND5	13
ZFAND5	14
ZFAND3	1
ZFAND3	2
ZFAND3	3
ZFAND3	6
ZFAND1	2
ZFAND1	3
SLC39A10	16
SLC39A10	1
SLC39A10	2
SLC39A10	3
SLC39A10	14
SLC39A11	4
SLC39A14	1
SLC39A14	2
SLC39A14	3
SLC39A14	6
SLC39A14	9
SLC39A14	16
CEP120	2
CEP120	3
EIF1AX	1
EIF1AX	2
EIF1AX	3
EIF1AX	5
EIF1AX	6
EIF1AX	9
EIF1AX	15
EIF1AX	16
EIF1AY	10
EIF1AY	4
RSBN1	1
RSBN1	2
RSBN1	3
RSBN1	14
RSBN1	15
RSBN1	16
EIF1AD	2
EIF1AD	3
ARHGAP26	2
SAP18	8
SAP18	17
SAP18	2
SAP18	10
EVI5	2
EVI5	3
DDIT4	8
DDIT4	2
DDIT4	3
PCGF3	18
PCGF3	7
NKRF	2
NKRF	3
PPPDE1	1
PPPDE1	2
PPPDE1	3
PPPDE1	13
PPPDE1	15
PPPDE1	16
PPPDE2	2
PPPDE2	3
BMP7	8
BMP7	2
BMP7	3
BMP2	10
DR1	1
DR1	2
DR1	3
DR1	5
DR1	6
DR1	9
DR1	13
DR1	14
DR1	16
FEM1B	1
FEM1B	2
FEM1B	3
FEM1B	5
FEM1B	6
FEM1B	7
FEM1B	8
FEM1B	10
FEM1B	13
FEM1B	14
FEM1B	15
FEM1B	16
C1orf35	3
FEM1C	1
FEM1C	2
FEM1C	3
FEM1C	6
FEM1C	12
FEM1C	16
TERF2	2
TERF2	3
TERF2	4
FEM1A	2
FEM1A	3
FEM1A	4
RASSF8	2
RASSF8	3
RASSF8	20
RASSF8	18
PTPMT1	2
PTPMT1	3
RASSF5	20
RSAD1	8
CHD1	1
CHD1	2
CHD1	3
CHD1	14
CHD1	9
CHD3	8
CHD2	2
CHD2	3
CHD2	7
CHD2	8
CHD2	12
CHD2	18
CHD5	20
CHD4	2
CHD4	3
CHD4	4
CHD7	2
CHD7	3
MRP63	17
MRP63	2
CHD9	2
CHD9	3
CAP1	2
CAP1	3
NPC2	2
NPC2	3
NPC1	3
TTC5	2
TTC5	3
TTC5	4
C3orf58	2
C3orf58	3
RAB3GAP2	3
RAB3GAP2	12
RAB3GAP2	13
TTC3	1
TTC3	2
TTC3	3
TTC3	8
TTC3	13
TTC3	20
PIKFYVE	1
PIKFYVE	2
PIKFYVE	3
PIKFYVE	13
PIKFYVE	14
C3orf52	3
C3orf52	4
TTC8	3
DYNC1LI2	1
DYNC1LI2	2
DYNC1LI2	3
DYNC1LI2	5
DYNC1LI2	6
DYNC1LI2	8
DYNC1LI2	9
DYNC1LI2	12
DYNC1LI2	14
DYNC1LI2	15
DYNC1LI2	16
ABCG1	17
ABCG1	4
PRDM15	3
MPL	4
AVP	4
POLRMT	10
GRPEL1	3
GRPEL1	6
GRPEL2	1
GRPEL2	2
GRPEL2	3
GRPEL2	5
GRPEL2	6
GRPEL2	7
GRPEL2	9
GRPEL2	13
GRPEL2	15
GRPEL2	16
ILKAP	10
HIST1H3H	9
HIST1H3H	2
HIST1H3H	3
BTG3	17
BTG3	2
BTG3	3
BTG2	8
BTG2	2
BTG2	3
C4orf36	4
C4orf32	2
C4orf32	3
C4orf32	18
SRD5A1	10
SRD5A1	3
SRD5A1	4
DKFZp564E1082	2
DKFZp564E1082	3
DKFZp564E1082	6
DKFZp564E1082	7
DKFZp564E1082	8
DKFZp564E1082	9
DKFZp564E1082	12
DKFZp564E1082	13
DKFZp564E1082	14
DKFZp564E1082	16
HELLS	2
HELLS	3
HELLS	7
FAM49B	2
FAM49B	3
ZFP36L1	8
ZFP36L1	2
ZFP36L1	3
GGA1	20
GGA2	8
GGA2	2
GGA2	3
GGA2	13
C15orf44	2
C15orf44	3
C15orf40	3
C15orf41	2
C15orf41	3
C10orf96	4
FHOD3	20
PKD2	2
PKD2	3
PKD2	20
PKD1	20
GJC1	1
GJC1	2
GJC1	3
GJC1	5
GJC1	8
GJC1	9
GJC1	15
GJC1	16
PRKACA	8
PRKACA	17
PRKACA	2
PRKACA	3
PRKACA	4
PRKACB	1
PRKACB	2
PRKACB	3
PRKACB	9
PRKACB	13
PRKACB	16
PRKACB	17
STAMBPL1	3
ZNF131	10
ZNF131	3
PSMB5	1
PSMB5	2
PSMB5	3
PSMB5	6
PSMB5	9
PSMB4	8
PSMB4	4
PSMB2	8
PSMB2	2
PSMB2	3
PSMB1	2
PSMB1	3
HDHD2	8
HDHD2	2
C20orf72	2
C20orf72	3
RMI2	2
SNORD21	7
SNORD20	7
CSDA	2
CSDA	3
SNORD25	7
SNORD27	7
SNORD26	7
SNORD29	7
KCNK5	17
MLH3	20
KCNK1	17
KCNK1	2
KCNK1	3
KCNK1	10
LTN1	3
ZNF517	20
NACC2	20
NACC1	2
NACC1	3
VPS13A	8
VPS13A	3
SH3KBP1	4
CRYZ	2
CRYZ	3
SCAF11	2
SCAF11	3
SCAF11	12
SCAF11	13
SCAF11	14
SCAF11	16
NUP160	2
NUP160	3
NUP160	7
NUP160	10
NUP160	12
NUP160	13
NUP160	14
NUP160	16
TMEM163	20
TMEM165	2
TMEM165	3
TMEM168	2
TMEM168	3
TMEM168	4
FOXN2	16
FOXN2	2
FOXN2	3
FOXN2	12
REPIN1	8
NICN1	17
COL14A1	20
GNA12	2
GNA12	3
GNA13	1
GNA13	2
GNA13	3
GNA13	5
GNA13	6
GNA13	9
GNA13	10
GNA13	12
GNA13	13
GNA13	15
GNA13	16
GNA11	3
GNA11	4
TAP2	2
TAP2	3
MFGE8	8
SBF1	8
SBF1	10
SBF2	3
DBN1	2
DBN1	3
ADD2	20
ACTG2	17
CDC73	2
CDC73	3
C11orf30	20
C11orf30	2
C11orf30	3
C11orf30	4
WEE1	1
WEE1	2
WEE1	3
WEE1	6
WEE1	10
WEE1	14
WEE1	16
SRFBP1	2
SRFBP1	3
BCAT1	1
BCAT1	3
BCAT1	5
BCAT1	6
BCAT1	8
BCAT1	14
BCAT1	15
MACROD2	18
ZBTB33	1
ZBTB33	2
ZBTB33	3
ZBTB33	5
ZBTB33	6
ZBTB33	8
ZBTB33	9
ZBTB33	14
ZBTB33	15
ZBTB33	16
AKAP6	20
DBNL	3
AKAP1	2
AKAP1	3
AKAP2	8
GTF2F2	17
GTF2F2	2
GTF2F2	3
NPEPPS	2
NPEPPS	3
NPEPPS	10
AKAP8	2
AKAP8	3
AKAP8	4
AKAP8	6
AKAP8	9
AKAP8	16
AKAP9	3
EIF2A	16
EIF2A	2
EIF2A	3
CADPS2	4
TUBE1	3
TMEM170B	2
TMEM170B	18
RRP1B	8
RRP1B	2
RRP1B	3
TMEM170A	1
TMEM170A	2
TMEM170A	3
TMEM170A	5
TMEM170A	6
TMEM170A	13
TMEM170A	15
TMEM170A	16
HSP90B1	1
HSP90B1	2
HSP90B1	3
HSP90B1	6
HSP90B1	8
HSP90B1	9
HSP90B1	12
HSP90B1	14
HSP90B1	16
KRR1	2
KRR1	3
PEG10	1
PEG10	3
PEG10	5
PEG10	6
PEG10	9
PEG10	15
CETN3	3
H3F3B	1
H3F3B	2
H3F3B	3
H3F3B	4
H3F3B	5
H3F3B	6
H3F3B	9
H3F3B	14
H3F3B	15
H3F3B	16
DIO3	4
CCL21	20
MAU2	2
MAU2	3
C8orf48	4
UCK2	3
PHRF1	20
CUX1	18
DNAJC8	2
DNAJC8	3
DNAJC9	2
DNAJC9	3
DNAJC9	10
DNAJC9	7
CAMSAP2	2
CAMSAP2	3
DNAJC5	8
DNAJC5	2
DNAJC6	2
CAMSAP1	2
CAMSAP1	3
CAMSAP1	20
DNAJC3	1
DNAJC3	3
DNAJC3	5
DNAJC3	6
DNAJC3	9
DNAJC3	12
DNAJC3	14
DNAJC3	15
SORT1	16
SORT1	1
SORT1	2
SORT1	3
SORT1	4
SLC18A1	4
GOSR1	2
RRP15	1
RRP15	2
RRP15	3
RRP15	5
RRP15	9
RRP15	12
RRP15	13
RRP15	14
RRP15	15
RRP15	16
RALBP1	8
RALBP1	2
RALBP1	3
NRN1	8
NRN1	17
NRN1	2
RAP1B	2
RAP1B	3
RAP1A	2
RAP1A	3
PPP1R8	2
PPP1R8	3
PPP1R8	8
PPP1R8	14
PPP1R8	16
PPP1R8	17
ZNF831	20
IER3IP1	2
IER3IP1	3
SNORA61	7
SNORA62	7
LRIF1	16
LRIF1	2
LRIF1	3
TRIM45	8
PHAX	16
PHAX	1
PHAX	2
PHAX	3
PHAX	6
MTCP1NB	3
ATOH7	18
ACAT2	2
ACAT2	3
LIMD1	1
LIMD1	2
LIMD1	3
LIMD1	4
LIMD1	8
LIMD1	9
MECP2	1
MECP2	2
MECP2	3
MECP2	6
MECP2	8
MECP2	10
MECP2	14
MECP2	16
MECP2	18
FXC1	8
LDLR	2
LDLR	3
LDLR	10
ZFYVE21	8
ZFYVE21	2
ZFYVE21	3
ZFYVE26	8
ZFYVE26	20
TPCN2	8
RAB33B	17
SLC17A5	16
SLC17A5	2
SLC17A5	3
SLC17A5	10
UBFD1	16
UBFD1	2
UBFD1	3
UBFD1	13
UBFD1	6
C16orf52	18
C16orf53	8
C16orf57	18
C16orf57	3
C16orf57	4
ITCH	16
ITCH	1
ITCH	2
ITCH	3
ITCH	15
ERC1	1
ERC1	2
ERC1	3
ERC1	7
ERC1	13
ERC1	14
ERC1	16
CHMP4B	2
BAX	8
BAX	4
COBLL1	3
SLC37A3	16
SLC37A3	1
SLC37A3	2
SLC37A3	3
SLC37A3	7
CDK19	2
TOB1	2
TOB1	3
TOB1	4
PMPCB	2
PMPCB	3
SLC37A4	8
TOB2	2
TOB2	3
TOB2	4
CDK12	1
CDK12	2
CDK12	3
CDK12	5
CDK12	8
CDK12	12
CDK12	13
CDK12	14
CDK12	15
CDK12	16
CDK16	8
CDK16	2
CDK16	3
CDK17	2
CDK17	3
NEO1	2
NEO1	3
NEO1	4
ATP6V1B2	1
ATP6V1B2	2
ATP6V1B2	3
ATP6V1B2	9
ATP6V1B2	10
ATP6V1B2	13
ATP6V1B2	16
STL	20
CTSD	8
SEC61G	3
TFG	2
TFG	3
RND3	2
RND3	3
RND3	12
NCL	1
NCL	2
NCL	3
NCL	4
NCL	5
NCL	6
NCL	9
NCL	12
NCL	16
CTNNBIP1	4
PPP3CA	1
PPP3CA	2
PPP3CA	3
PPP3CA	6
PPP3CA	13
PPP3CA	16
PPP3CB	3
PPP3CC	17
LIF	8
OMA1	3
RPL13	17
LRRC41	8
LRRC41	2
LRRC41	3
LRRC41	4
LRRC40	3
LRRC42	3
LRRC47	4
B3GNT5	2
B3GNT5	18
B3GNT1	8
B3GNT1	2
B3GNT1	3
B3GNT2	3
TSFM	2
TSFM	3
TSFM	10
RPL18	1
RPL18	2
RPL18	3
RPL18	5
RPL18	6
RPL18	7
RPL18	8
RPL18	9
FGFR1	2
FGFR1	3
DAAM1	10
DAAM1	3
AL360260	20
GUK1	17
WRAP73	8
WRAP73	17
WRAP73	10
TUFT1	4
SYT9	2
MTCH2	2
MTCH2	3
MTCH1	8
MTCH1	2
MTCH1	3
TIAL1	2
TIAL1	3
TIAL1	4
TIAL1	8
TIAL1	9
TIAL1	12
TIAL1	16
OBFC2B	8
OBFC2A	3
FUBP3	2
FUBP3	3
FUBP3	9
FUBP3	12
FUBP3	13
FUBP3	14
FUBP3	16
FUBP1	2
FUBP1	3
FUBP1	7
NCSTN	2
NCSTN	3
NCSTN	4
NCSTN	18
SCHIP1	3
CEP104	2
SAP30	3
NBL1	10
NBL1	4
CNTROB	8
C1orf52	2
C1orf52	3
C1orf52	6
C1orf52	7
C1orf52	9
C1orf52	13
C1orf52	16
C1orf55	2
C1orf55	3
C1orf55	4
MARC1	8
MARC1	2
MARC1	3
ICMT	1
ICMT	2
ICMT	3
ICMT	5
ICMT	6
ICMT	9
ICMT	15
ICMT	16
FCF1	8
FCF1	3
FCF1	4
AK095365	20
ATP6V0A2	2
ATP6V0A2	3
GUCA1C	20
SMCR7L	1
SMCR7L	2
SMCR7L	3
SMCR7L	5
SMCR7L	6
SMCR7L	8
SMCR7L	9
SMCR7L	14
SMCR7L	15
SMCR7L	18
C17orf108	8
MRPS30	2
MRPS30	3
SMPD4	8
SMPD1	4
BRIP1	4
ATP5A1	7
TTC28	8
AAMP	8
AAMP	10
TTC23	20
U2SURP	1
U2SURP	2
U2SURP	3
U2SURP	5
U2SURP	6
U2SURP	8
U2SURP	9
U2SURP	13
U2SURP	14
U2SURP	16
ENO1	8
ENO1	7
ENO2	8
ENO2	2
ENO2	3
ENO3	20
TAOK1	3
TAOK1	20
TAOK2	8
TAOK2	2
TAOK2	3
TAOK3	3
CNOT6L	20
LLGL1	8
LLGL1	3
ACOX1	2
ACOX1	3
ACOX1	12
OIP5-AS1	8
OIP5-AS1	3
DNAPTP1	3
PTK2	2
PTK2	3
PTK2	10
PTK7	8
PTK7	2
PTK7	3
PTK7	4
RABGAP1	8
RABGAP1	2
RABGAP1	3
PRKAA1	8
PRKAA1	16
PRKAA1	2
PRKAA1	3
PRKAA1	12
ITGB3BP	10
ITGB3BP	4
DAGLB	20
MCL1	1
MCL1	2
MCL1	3
MCL1	5
MCL1	6
MCL1	8
MCL1	9
MCL1	10
MCL1	14
MCL1	15
MCL1	16
SORBS1	20
POMP	2
POMP	3
SORBS2	4
ODC1	1
ODC1	2
ODC1	3
ODC1	6
ODC1	9
ODC1	13
SCARA3	2
SCARA3	3
ATG16L1	2
ATG16L1	3
ATG16L1	4
C3orf33	3
C3orf33	4
MTHFR	20
ARHGDIA	8
NANP	4
C3orf38	1
C3orf38	2
C3orf38	3
C3orf38	5
C3orf38	15
C3orf38	16
TANC1	2
TANC1	3
TANC2	16
TANC2	2
TANC2	3
TANC2	20
TANC2	14
C15orf63	3
EBF3	2
EBF3	4
LMNA	8
FFAR1	4
DDX21	1
DDX21	2
DDX21	3
DDX21	4
DDX21	5
DDX21	6
DDX21	9
DDX21	13
DDX21	14
DDX21	15
DDX21	16
GULP1	8
FLVCR2	20
FLVCR1	3
AFF4	1
AFF4	2
AFF4	3
AFF4	5
AFF4	8
AFF4	12
AFF4	14
AFF4	15
AFF4	16
RAET1E	20
UBE2J1	16
UBE2J1	19
UBE2J1	2
UBE2J1	3
UBE2J1	18
FKBP10	8
FKBP10	2
RAB3IP	17
RAB3IP	2
RAB3IP	20
RAB3IP	18
RAB3IP	7
FBXO11	3
C20orf11	1
C20orf11	2
C20orf11	3
C20orf11	5
C20orf11	6
C20orf11	9
C20orf11	13
C20orf11	15
C20orf11	16
C20orf11	19
C20orf11	20
GGPS1	8
GGPS1	9
GGPS1	2
GGPS1	3
GGPS1	6
TRUB1	16
TRUB1	2
TRUB1	3
TRUB1	4
TRUB1	10
BCLAF1	1
[truncated: 17,076 more rows]
