# Supplementary material for: PTRcombiner: mining combinatorial regulation of gene expression from post-transcriptional interaction maps
Source: BMC Genomics. 2014 Apr 23;15:304. doi: 10.1186/1471-2164-15-304 (PMC4234518; doi:10.1186/1471-2164-15-304)
Supplement: Additional file 2 — A zip archive containing the outputs of the mining module of PTR comb iner at different combinations of k and τ , including recurrent trans-factors. [file 1471-2164-15-304-S2.zip › recurrent/all_results/k20_t0.650000/clusters.txt]

cluster	composition
01	AGO1,AGO2,ELAVL1,EWSR1,FMR1_iso1,FMR1_iso7,FXR2,LIN28B,TIA1,TIAL1,ZC3H7B
02	AGO1,IGF2BP1,IGF2BP2,IGF2BP3,TIAL1
03	AGO1,AGO2,ELAVL1,LIN28A,LIN28B,TIA1,TIAL1
04	AGO1
05	HNRNPD
06	FMR1_iso7
07	AGO1,AGO2,ELAVL1,FMR1_iso1,FUS,TIA1,TIAL1
08	AGO1,AGO2,CAPRIN1,ELAVL1,FMR1_iso1,TIA1,TIAL1,ZC3H7B
09	AGO1,ELAVL1,HNRNPC,TIA1,TIAL1
10	AGO1,AGO2,ELAVL1,FMR1_iso1,LIN28A,LIN28B,MOV10,TIA1,TIAL1,ZC3H7B
11	AGO1,HNRNPU,TIA1,TIAL1
12	AGO1,AGO2,C22ORF28,FMR1_iso7,TIAL1
13	AGO1,HNRNPF,TIAL1
14	AGO1,HNRNPH
15	PUM1
16	AGO1,AGO2,ELAVL1,FMR1_iso1,FUS,LIN28B,TAF15,TIA1,TIAL1,ZC3H7B
17	AGO1,AGO2,ELAVL1,IGF2BP1,IGF2BP2,IGF2BP3,PUM2,TIA1,TIAL1
18	AGO1,ELAVL1
19	AGO1,AGO2,ELAVL1,EWSR1,FMR1_iso1,FMR1_iso7,FXR1,FXR2,LIN28A,LIN28B,TIA1,TIAL1,ZC3H7B
20	PABPC1
