# Supplementary material for: PTRcombiner: mining combinatorial regulation of gene expression from post-transcriptional interaction maps
Source: BMC Genomics. 2014 Apr 23;15:304. doi: 10.1186/1471-2164-15-304 (PMC4234518; doi:10.1186/1471-2164-15-304)
Supplement: Additional file 2 — A zip archive containing the outputs of the mining module of PTR comb iner at different combinations of k and τ , including recurrent trans-factors. [file 1471-2164-15-304-S2.zip › recurrent/all_results/k20_t0.700000/clusters.txt]

cluster	composition
01	AGO1,AGO2,ELAVL1,FMR1_iso1,LIN28B,MOV10,TIA1,TIAL1,ZC3H7B
02	AGO1,IGF2BP1,IGF2BP2,IGF2BP3
03	FMR1_iso7
04	AGO1,LIN28A,LIN28B
05	AGO1
06	ELAVL1
07	HNRNPD
08	AGO1,CAPRIN1,EWSR1,FMR1_iso1,FUS,FXR1,FXR2,TAF15,TIA1,TIAL1,hsa-miR-3065-3p
09	AGO1,TIA1,TIAL1
10	AGO1,FMR1_iso1,FMR1_iso7,FXR2,TIAL1
11	HNRNPH
12	AGO1,C22ORF28,TIAL1
13	AGO1,HNRNPU,TIAL1
14	AGO1,ELAVL1,HNRNPC,TIA1,TIAL1
15	AGO1,HNRNPF,TIAL1
16	AGO1,AGO2,ELAVL1,FUS,TIAL1
17	PUM1
18	AGO1,AGO2,CAPRIN1,TIA1,TIAL1
19	AGO1,AGO2,ELAVL1,IGF2BP1,IGF2BP2,IGF2BP3,PUM2,TIA1,TIAL1
20	AGO1,AGO2,ELAVL1,EWSR1,FMR1_iso1,TIA1,TIAL1
