# Supplementary material for: PTRcombiner: mining combinatorial regulation of gene expression from post-transcriptional interaction maps
Source: BMC Genomics. 2014 Apr 23;15:304. doi: 10.1186/1471-2164-15-304 (PMC4234518; doi:10.1186/1471-2164-15-304)
Supplement: Additional file 2 — A zip archive containing the outputs of the mining module of PTR comb iner at different combinations of k and τ , including recurrent trans-factors. [file 1471-2164-15-304-S2.zip › recurrent/all_results/k20_t0.750000/gene-cluster.txt]

geneSymbol	cluster
UBE2Q1	2
UBE2Q1	3
UBE2Q1	4
UBE2Q1	5
UBE2Q1	6
UBE2Q1	9
UBE2Q1	11
UBE2Q1	12
UBE2Q1	18
RNF14	12
RNF14	3
RNF14	4
RNF14	5
RNF14	6
UBE2Q2	10
UBE2Q2	3
UBE2Q2	12
UBE2Q2	5
UBE2Q2	6
RNF10	2
RNF10	3
RNF10	4
RNF10	5
RNF10	6
RNF10	8
RNF10	11
RNF10	12
RNF10	13
RNF10	19
RNF11	2
RNF11	3
RNF11	6
RNF11	7
RNF11	8
RNF11	9
RNF11	10
RNF11	13
RNF11	19
RNF13	3
RNF13	5
RNF13	6
RNF13	8
RNF13	9
RNF13	11
RNF13	12
RNF13	20
AK127179	5
LOC100506866	4
LOC100506866	5
LOC100506866	15
BC026240	5
RNF17	6
AL832252	5
MZT2B	9
MZT2B	12
MZT2B	6
ATRX	9
ATRX	4
ATRX	6
ATRX	7
PMM2	12
PMM2	3
PMM2	4
PMM2	6
PMM1	6
AK023627	5
FHIT	6
ZNF709	3
ZNF709	6
ZNF708	12
ZNF708	5
ZNF708	6
ZNF879	6
CBX3	1
CBX3	2
CBX3	3
CBX3	4
CBX3	5
CBX3	6
CBX3	7
CBX3	8
CBX3	9
CBX3	10
CBX3	11
CBX3	12
CBX3	13
CBX3	14
CBX3	17
CBX3	18
CBX3	19
CBX3	20
EN1	6
ZNF703	2
ZNF703	3
ZNF703	4
ZNF703	5
ZNF703	6
ZNF703	9
ZNF703	10
ZNF703	11
ZNF703	12
ZNF703	13
ZNF703	16
SPR	4
SPR	15
ZNF700	2
ZNF700	12
ZNF700	5
ZNF700	6
ZNF707	5
ZNF707	6
CAMK4	2
CAMK4	3
CAMK4	5
CAMK4	6
ZNF704	1
ZNF704	2
ZNF704	3
ZNF704	4
ZNF704	5
ZNF704	6
ZNF704	7
ZNF704	9
ZNF704	12
ZNF704	16
ZNF704	19
ZC3H10	12
ZC3H10	6
ZC3H10	15
RNF114	1
RNF114	2
RNF114	3
RNF114	4
RNF114	5
RNF114	6
RNF114	7
RNF114	9
RNF114	10
RNF114	11
RNF114	12
RNF114	13
RNF114	14
RNF114	17
RNF114	18
RNF114	19
RNF115	9
RNF115	12
RNF115	6
ZC3H15	1
ZC3H15	2
ZC3H15	3
ZC3H15	5
ZC3H15	6
ZC3H15	7
ZC3H15	9
ZC3H15	11
ZC3H15	12
ZC3H15	13
ZC3H15	14
ZC3H15	18
ZC3H15	19
ZC3H14	1
ZC3H14	3
ZC3H14	5
ZC3H14	6
ZC3H14	7
ZC3H14	9
ZC3H14	10
ZC3H14	12
ZC3H14	16
ZC3H14	19
SPN	6
RNF111	2
RNF111	3
RNF111	4
RNF111	5
RNF111	6
RNF111	9
RNF111	12
ZC3H18	3
ZC3H18	4
ZC3H18	5
ZC3H18	6
ZC3H18	9
ZC3H18	12
ZC3H18	15
cytochrome	4
cytochrome	5
cytochrome	6
cytochrome	7
cytochrome	11
cytochrome	13
PRMT7	4
PRMT7	6
DHX9	1
DHX9	3
DHX9	4
DHX9	5
DHX9	6
DHX9	7
DHX9	9
DHX9	10
DHX9	12
DHX9	13
DHX9	14
DHX9	16
LOC441204	6
TCOF1	2
TCOF1	3
TCOF1	4
TCOF1	5
TCOF1	6
TCOF1	9
TCOF1	12
TCOF1	13
TCOF1	16
NSRP1	3
NSRP1	12
NSRP1	5
NSRP1	6
NUP98	4
NUP98	5
NUP98	6
NUP98	9
NUP98	12
NUP98	19
XPC	6
SP1	1
SP1	2
SP1	3
SP1	4
SP1	5
SP1	6
SP1	7
SP1	9
SP1	10
SP1	11
SP1	12
SP1	13
SP1	14
SP1	15
SP1	18
SP1	19
GRINA	9
GRINA	10
GRINA	3
GRINA	13
GRINA	6
SP3	1
SP3	2
SP3	3
SP3	4
SP3	5
SP3	6
SP3	7
SP3	9
SP3	10
SP3	11
SP3	12
SP3	13
SP3	14
SP3	15
SP3	16
SP3	18
SP3	20
SP4	2
SP4	3
SP4	4
SP4	5
SP4	6
SP4	12
HAP1	15
SP6	6
CAMKV	12
CAMKV	6
C16orf93	4
SPPL3	2
SPPL3	3
SPPL3	4
SPPL3	5
SPPL3	6
SPPL3	7
SPPL3	9
SPPL3	10
SPPL3	12
GOLIM4	9
GOLIM4	3
GOLIM4	12
GOLIM4	5
GOLIM4	6
OPA3	2
OPA3	3
OPA3	5
OPA3	6
OPA3	9
OPA3	12
OPA3	15
OPA3	16
OPA3	19
OPA1	2
OPA1	3
OPA1	4
OPA1	5
OPA1	6
OPA1	7
OPA1	9
OPA1	12
OPA1	14
OPA1	19
OPA1	20
MIR345	6
RAB40C	2
RAB40C	12
RAB40C	6
RAB40B	12
RAB40B	6
MDP1	6
GTSE1	2
GTSE1	4
GTSE1	5
GTSE1	6
GTSE1	7
GTSE1	9
GTSE1	10
GTSE1	12
ARFRP1	12
ARFRP1	5
ARFRP1	6
ARFRP1	15
HGC6.1.1	5
MCF2L-AS1	6
SPPL2A	9
SPPL2A	12
SPPL2A	5
SPPL2A	6
SPPL2B	12
SPPL2B	4
SPPL2B	13
SPPL2B	6
MZT2A	6
MZT2A	15
NSL1	3
NSL1	4
NSL1	5
NSL1	6
NSL1	7
NSL1	9
NSL1	11
NSL1	12
NSL1	14
NSL1	15
NSL1	16
NSL1	17
UGCG	20
UGCG	12
UGCG	5
UGCG	6
MYO3B	6
AX748330	15
AX747103	16
AX747103	9
AX747103	6
AX747103	15
ATP2A2	1
ATP2A2	2
ATP2A2	3
ATP2A2	4
ATP2A2	5
ATP2A2	6
ATP2A2	7
ATP2A2	9
ATP2A2	10
ATP2A2	11
ATP2A2	12
ATP2A2	13
ATP2A2	14
ATP2A2	15
ATP2A2	16
ATP2A2	17
ATP2A2	18
ATP2A2	19
ITGA1	6
ITGA2	2
ITGA2	11
ITGA2	4
ITGA2	5
ITGA2	6
NOP2	12
NOP2	3
NOP2	4
NOP2	13
NOP2	6
ITGA4	6
ITGA5	12
ITGA5	3
ITGA5	4
ITGA5	6
RIT1	2
RIT1	3
RIT1	5
RIT1	6
RIT1	8
RIT1	10
RIT1	12
ITGA7	6
DENND4A	1
DENND4A	2
DENND4A	5
DENND4A	6
DENND4A	7
DENND4A	9
DENND4A	12
DENND4B	2
DENND4B	5
DENND4B	6
DENND4B	9
DENND4B	12
DENND4B	13
DENND4B	15
DENND4C	3
DENND4C	4
DENND4C	5
DENND4C	6
DENND4C	9
DENND4C	12
DENND4C	14
DENND4C	18
SWAP70	1
SWAP70	2
SWAP70	3
SWAP70	4
SWAP70	5
SWAP70	6
SWAP70	7
SWAP70	8
SWAP70	9
SWAP70	12
SWAP70	19
RARRES1	5
PHLDA1	9
PHLDA1	12
PHLDA1	5
PHLDA1	6
LINC00176	6
LINC00176	15
PHLDA3	2
PHLDA3	4
PHLDA3	6
PHLDA3	8
PHLDA3	12
PHLDA3	15
UFSP2	3
UFSP2	12
UFSP2	6
TAP2	9
TAP2	3
TAP2	12
TAP2	5
TAP2	6
ASS1	6
LOC100652770	6
ZNF37BP	4
ZNF37BP	5
ZNF37BP	6
ZNF37BP	9
ZNF37BP	11
ZNF37BP	15
ZNF37BP	16
ZNF37BP	17
ZNF37BP	19
FLJ42393	15
HRH4	5
HRH4	6
FBXL12	9
FBXL12	12
FBXL12	5
FBXL12	6
TIPRL	1
TIPRL	3
TIPRL	4
TIPRL	5
TIPRL	6
TIPRL	7
TIPRL	9
TIPRL	10
TIPRL	11
TIPRL	12
TIPRL	13
TIPRL	19
FBXL14	3
FBXL14	4
FBXL14	5
FBXL14	6
FBXL14	7
FBXL14	13
FBXL17	2
FBXL17	3
FBXL17	4
FBXL17	5
FBXL17	6
FBXL17	7
FBXL17	9
HRH1	5
FAM169A	1
FAM169A	2
FAM169A	3
FAM169A	4
FAM169A	5
FAM169A	6
FAM169A	7
FAM169A	9
FAM169A	11
FAM169A	12
FAM169A	14
FAM169A	19
FBXL18	2
FBXL18	4
FBXL18	6
FBXL18	7
FBXL18	12
FBXL18	19
FAM116A	2
FAM116A	3
FAM116A	4
FAM116A	5
FAM116A	6
FAM116A	7
FAM116A	9
FAM116A	11
FAM116A	12
FAM116A	14
GHDC	6
SDK1	5
SDK2	9
SDK2	2
SDK2	3
SDK2	4
SDK2	6
KIRREL3-AS3	6
TPRN	3
TPRN	4
TPRN	6
LOC340544	15
THSD4	5
THSD4	6
FAM212B	6
FAM212B	15
THSD1	4
ZFP161	2
ZFP161	4
ZFP161	5
ZFP161	6
ZFP161	7
ZFP161	9
ZFP161	12
COL4A6	5
COL4A5	5
COL4A4	2
COL4A4	3
COL4A4	4
COL4A4	5
COL4A4	6
COL4A4	9
COL4A4	17
COL4A3	9
COL4A3	11
COL4A3	5
COL4A3	6
COL4A2	9
COL4A2	3
COL4A2	12
COL4A2	5
COL4A2	6
COL4A1	9
COL4A1	2
COL4A1	3
COL4A1	6
GRN	8
GRN	9
GRN	3
GRN	13
GRN	6
CHST3	2
CHST3	3
CHST3	4
CHST3	5
CHST3	6
CHST3	8
CHST3	9
CHST3	17
CHST3	19
CHST2	2
CHST2	12
CHST2	6
CHST7	12
CHST7	5
CHST7	6
CHST6	6
CHST6	15
HLX	5
HLCS	2
HLCS	3
HLCS	4
HLCS	5
HLCS	6
HLCS	12
NOG	8
NOG	5
ITGAV	2
ITGAV	3
ITGAV	5
ITGAV	6
ITGAV	9
ITGAV	12
ITGAV	17
ITGAV	19
COX7C	3
COX7C	4
COX7C	6
COX7C	9
COX7C	10
COX7C	12
COX7C	13
CAMK1	4
CAMK1	5
CAMK1	6
CAMK1	10
CAMK1	12
CAMK1	15
ITGAM	5
HLF	2
HLF	6
NOV	9
NOV	6
FAM134C	1
FAM134C	2
FAM134C	3
FAM134C	4
FAM134C	5
FAM134C	6
FAM134C	7
FAM134C	9
FAM134C	10
FAM134C	11
FAM134C	12
FAM134C	14
FAM134C	15
ITGAE	3
ITGAE	5
ITGAE	6
ITGAE	9
ITGAE	10
ITGAE	11
ITGAE	12
ITGAE	18
FAM134A	2
FAM134A	3
FAM134A	5
FAM134A	6
FAM134A	9
FAM134A	12
FAM134A	16
SMAD9	3
SMAD9	4
SMAD9	5
SMAD9	6
TRERF1	20
TRERF1	4
TRERF1	5
TRERF1	6
SMAD4	1
SMAD4	2
SMAD4	3
SMAD4	4
SMAD4	5
SMAD4	6
SMAD4	7
SMAD4	9
SMAD4	10
SMAD4	11
SMAD4	12
SMAD4	13
SMAD4	14
SMAD4	15
SMAD4	17
SMAD4	18
SMAD5	1
SMAD5	3
SMAD5	4
SMAD5	5
SMAD5	6
SMAD5	7
SMAD5	9
SMAD5	10
SMAD5	11
SMAD5	12
SMAD5	13
SMAD5	14
SMAD5	16
SMAD5	17
SMAD5	18
SMAD5	19
SMAD6	9
SMAD6	3
SMAD6	12
SMAD6	5
SMAD6	6
SMAD7	3
SMAD7	5
SMAD7	6
SMAD7	8
SMAD7	9
SMAD7	12
SMAD7	13
GOLPH3L	1
GOLPH3L	2
GOLPH3L	3
GOLPH3L	4
GOLPH3L	5
GOLPH3L	6
GOLPH3L	7
GOLPH3L	9
GOLPH3L	10
GOLPH3L	12
GOLPH3L	13
GOLPH3L	14
GOLPH3L	17
SMAD1	2
SMAD1	3
SMAD1	5
SMAD1	6
SMAD1	9
SMAD1	11
SMAD1	12
SMAD1	15
SMAD2	1
SMAD2	2
SMAD2	3
SMAD2	4
SMAD2	5
SMAD2	6
SMAD2	7
SMAD2	8
SMAD2	9
SMAD2	10
SMAD2	11
SMAD2	12
SMAD2	13
SMAD2	14
SMAD2	17
SMAD3	3
SMAD3	4
SMAD3	5
SMAD3	6
SMAD3	7
SMAD3	9
SMAD3	11
SMAD3	12
SMAD3	13
SMAD3	14
SMAD3	17
SMAD3	18
MUS81	4
MUS81	6
AMMECR1L	1
AMMECR1L	2
AMMECR1L	3
AMMECR1L	4
AMMECR1L	5
AMMECR1L	6
AMMECR1L	7
AMMECR1L	8
AMMECR1L	9
AMMECR1L	11
AMMECR1L	12
AMMECR1L	14
AMMECR1L	18
AMMECR1L	19
LOC100506054	6
LOC100506054	15
CYFIP1	9
CYFIP1	3
CYFIP1	4
CYFIP1	6
IGF2R	4
IGF2R	5
IGF2R	6
IGF2R	9
IGF2R	11
IGF2R	12
IGF2R	15
IGF2R	17
IGF2R	19
HS3ST2	6
AK021563	4
AK021563	5
AK021563	6
ABHD14B	2
ABHD14B	3
ABHD14B	6
PLRG1	9
PLRG1	2
PLRG1	5
PLRG1	6
ZC3H13	2
ZC3H13	3
ZC3H13	4
ZC3H13	5
ZC3H13	6
ZC3H13	7
ZC3H13	8
ZC3H13	9
ZC3H13	11
ZC3H13	12
ZC3H13	14
ZC3H13	16
SLC36A1	2
SLC36A1	3
SLC36A1	4
SLC36A1	5
SLC36A1	6
SLC36A1	7
SLC36A1	10
SLC36A1	12
SLC36A1	16
BC045731	6
AK057978	5
AK094188	4
AK094188	6
C14orf118	12
C14orf118	4
C14orf118	5
C14orf118	6
C14orf118	15
C14orf119	3
C14orf119	12
C14orf119	5
C14orf119	6
HERC2P2	11
HERC2P2	3
HERC2P2	4
HERC2P2	5
HERC2P2	6
ART5	8
BC022431	5
BC022431	6
HERC2P9	5
ADRM1	4
ADRM1	5
ADRM1	6
ADRM1	9
ADRM1	12
ADRM1	13
TCEA2	6
TCEA1	3
TCEA1	5
TCEA1	6
TCEA1	9
TCEA1	12
TCEA1	13
TCEA1	17
TCEA1	20
MGC57346	3
MGC57346	4
MGC57346	5
MGC57346	6
MGC57346	7
MGC57346	9
MGC57346	11
MGC57346	16
ABCD1	15
COX4I1	3
COX4I1	4
COX4I1	5
COX4I1	6
COX4I1	8
COX4I1	9
COX4I1	13
COX4I1	16
COX4I1	19
BFAR	3
BFAR	4
BFAR	5
BFAR	6
BFAR	7
BFAR	10
BFAR	11
BFAR	12
BFAR	13
BFAR	20
TMEM212	5
EDA	12
EDA	3
EDA	4
EDA	6
GUSBP4	6
CCDC117	1
CCDC117	2
CCDC117	3
CCDC117	4
CCDC117	5
CCDC117	6
CCDC117	7
CCDC117	9
CCDC117	10
CCDC117	11
CCDC117	12
CCDC117	13
CCDC117	14
CCDC117	15
CCDC117	16
CCDC117	18
CCDC117	19
CCDC114	6
CCDC115	2
CCDC115	3
CCDC115	5
CCDC115	6
CCDC115	8
CCDC115	9
CCDC115	12
CCDC112	11
CCDC112	12
CCDC112	5
CCDC112	6
CCDC113	3
CCDC113	6
CCDC110	6
CCDC111	6
LEO1	9
LEO1	5
LEO1	6
ATP1A3	8
ATP1A2	6
ATP1A1	2
ATP1A1	4
ATP1A1	5
ATP1A1	6
ATP1A1	9
ATP1A1	10
ATP1A1	13
MGRN1	3
MGRN1	4
MGRN1	5
MGRN1	6
MGRN1	8
MGRN1	12
MGRN1	15
MGRN1	19
CRTAP	1
CRTAP	2
CRTAP	3
CRTAP	4
CRTAP	5
CRTAP	6
CRTAP	9
CRTAP	12
CRTAP	13
CRTAP	15
CRTAP	19
BC078172	4
DHX8	4
DHX8	6
SPHK1	8
SPHK1	6
MDH1	1
MDH1	3
MDH1	5
MDH1	6
MDH1	9
MDH1	10
MDH1	11
MDH1	12
MDH1	13
MDH1	18
CUEDC2	12
CUEDC2	4
CUEDC2	13
CUEDC2	6
C2CD2	5
CPEB4	1
CPEB4	2
CPEB4	3
CPEB4	4
CPEB4	5
CPEB4	6
CPEB4	7
CPEB4	8
CPEB4	9
CPEB4	10
CPEB4	11
CPEB4	12
CPEB4	14
CPEB4	17
CPEB4	18
ST13P4	5
AK027190	6
CPEB3	3
CPEB3	4
CPEB3	5
CPEB3	6
CPEB3	7
CPEB3	8
CPEB3	9
CPEB3	11
CPEB2	9
CPEB2	2
CPEB2	5
CPEB2	6
CPEB2	17
RBMXL1	11
RBMXL1	3
RBMXL1	12
RBMXL1	5
RBMXL1	6
SRBD1	5
ABAT	3
ABAT	6
CDH20	5
ZNF780A	2
ZNF780A	3
ZNF780A	4
ZNF780A	5
ZNF780A	6
ZNF780A	7
ZNF780A	10
ZNF780A	13
ZNF780B	2
ZNF780B	12
ZNF780B	5
ZNF780B	6
ZNF780B	13
LOC400604	6
RHEBL1	6
ZNF41	12
ZNF41	5
ZNF41	6
IFT80	3
IFT80	4
IFT80	5
IFT80	6
IFT80	9
IFT80	11
IFT80	12
IFT80	17
IFT80	19
LOC100507433	5
LOC100289495	6
IFT88	5
IFT88	6
LOC219347	6
SP2	3
SP2	12
SP2	5
SP2	6
CNTF	4
MCM10	1
MCM10	2
MCM10	3
MCM10	4
MCM10	5
MCM10	6
MCM10	7
MCM10	9
MCM10	11
MCM10	12
MCM10	14
MCM10	16
MCM10	18
PDIA5	12
PDIA5	6
NUP93	4
NUP93	5
LTBP3	15
ABCB8	12
ABCB8	6
IL10RB	4
IL10RB	5
IL10RB	6
IL10RB	9
IL10RB	11
IL10RB	12
ATG4C	5
ATG4B	4
ATG4B	6
ATG4B	15
ATG4A	3
ATG4A	12
ATG4A	6
BC040735	6
ATG4D	3
ATG4D	4
ATG4D	5
ATG4D	6
ATG4D	7
ATG4D	12
PHOX2B	6
FAM193A	12
FAM193A	3
FAM193A	4
FAM193A	5
FAM193A	6
CFH	8
CFH	5
GPT2	2
GPT2	3
GPT2	4
GPT2	5
GPT2	6
GPT2	9
GPT2	10
GPT2	12
GPT2	13
GPT2	19
PNP	2
PNP	3
PNP	5
PNP	6
PNP	9
PNP	10
PNP	12
PNP	13
PNP	16
ANKFY1	3
ANKFY1	4
ANKFY1	5
ANKFY1	6
ANKFY1	7
ANKFY1	9
ANKFY1	11
ANKFY1	12
ANKFY1	16
CREBBP	1
CREBBP	2
CREBBP	3
CREBBP	4
CREBBP	5
CREBBP	6
CREBBP	7
CREBBP	8
CREBBP	9
CREBBP	11
CREBBP	12
CREBBP	14
CREBBP	20
PNN	2
PNN	3
PNN	6
PNN	7
PNN	9
PNN	10
PNN	13
PNN	16
ATP6V0E1	3
ATP6V0E1	5
ATP6V0E1	6
ATP6V0E1	9
ATP6V0E1	10
ATP6V0E1	12
ATP6V0E1	13
ATP6V0E2	2
ATP6V0E2	3
ATP6V0E2	4
ATP6V0E2	6
ATP6V0E2	12
ATP6V0E2	13
CFP	6
UAP1	9
UAP1	3
UAP1	4
UAP1	6
SIDT2	12
SIDT2	6
TRNAU1AP	9
TRNAU1AP	12
TRNAU1AP	6
SIX4	2
SIX4	3
SIX4	5
SIX4	6
SIX4	7
SIX4	11
SIX4	12
SIX5	9
SIX5	2
SIX5	11
SIX5	5
SIX5	6
SIX6	6
SIX1	2
SIX1	3
SIX1	20
SIX1	6
SIX1	15
SIX2	15
C10orf58	9
C10orf58	6
CNPY3	3
CNPY3	13
CNPY3	6
CNPY2	9
CNPY2	4
CNPY2	5
CNPY2	6
CNPY2	13
IGFBPL1	8
IGFBPL1	5
COPG2	8
COPG2	4
COPG2	5
COPG2	15
HMG20A	2
HMG20A	3
HMG20A	4
HMG20A	5
HMG20A	6
HMG20A	8
HMG20A	9
HMG20A	11
HMG20A	12
HMG20A	13
HMG20A	16
HMG20A	17
HMG20A	20
HMG20B	3
HMG20B	4
HMG20B	6
HMG20B	9
HMG20B	10
HMG20B	12
PHOSPHO2	15
AAGAB	1
AAGAB	2
AAGAB	3
AAGAB	4
AAGAB	5
AAGAB	6
AAGAB	7
AAGAB	9
AAGAB	10
AAGAB	12
AAGAB	13
AAGAB	15
RAB12	1
RAB12	2
RAB12	3
RAB12	5
RAB12	6
RAB12	7
RAB12	9
RAB12	12
RAB12	14
RAB12	15
RAB12	17
RAB12	19
FLJ00104	4
FLJ00104	5
FLJ00104	6
FLJ00104	15
SLC7A6OS	5
C3orf75	12
C3orf75	4
C3orf75	6
C4orf10	12
C4orf10	2
C4orf10	4
C4orf10	6
C3orf72	6
C3orf70	3
C3orf70	4
C3orf70	5
C3orf70	6
SHOX2	8
SHOX2	12
SHOX2	4
SHOX2	5
SHOX2	6
ZFP82	12
ZFP82	3
ZFP82	4
ZFP82	6
CHFR	3
CHFR	4
CHFR	5
CHFR	6
CHFR	7
CHFR	9
CHFR	12
CHFR	14
CHFR	17
EFHA1	9
EFHA1	3
EFHA1	5
EFHA1	6
EFHA2	5
EFHA2	6
SYPL1	1
SYPL1	2
SYPL1	3
SYPL1	4
SYPL1	5
SYPL1	6
SYPL1	7
SYPL1	9
SYPL1	10
SYPL1	12
FAM81A	5
FAM81A	6
SYPL2	3
SYPL2	12
SYPL2	5
SYPL2	6
RFX5	1
RFX5	2
RFX5	3
RFX5	4
RFX5	5
RFX5	6
RFX5	9
RFX5	12
APP	1
APP	2
APP	3
APP	4
APP	5
APP	6
APP	9
APP	10
APP	11
APP	12
APP	13
APP	14
APP	15
APP	17
APP	18
APP	19
RFX7	1
RFX7	2
RFX7	3
RFX7	4
RFX7	5
RFX7	6
RFX7	9
RFX7	12
RFX7	14
RFX7	19
NRXN3	2
NRXN3	3
NRXN3	5
NRXN3	6
NRXN3	9
NRXN3	12
NRXN3	16
RFX1	9
RFX1	2
RFX1	12
RFX1	5
RFX1	6
NRXN1	8
NRXN1	5
RFX3	8
RFX3	6
YDJC	2
YDJC	3
YDJC	4
YDJC	6
YDJC	12
YDJC	13
YDJC	15
IBA57	2
IBA57	3
IBA57	4
IBA57	5
IBA57	6
IBA57	12
IBA57	13
IBA57	15
APC	1
APC	3
APC	4
APC	5
APC	6
APC	7
APC	9
APC	12
APC	13
APC	14
APC	15
APC	19
TMEM179B	15
ABCE1	1
ABCE1	2
ABCE1	3
ABCE1	4
ABCE1	5
ABCE1	6
ABCE1	7
ABCE1	9
ABCE1	10
ABCE1	12
ABCE1	13
ABCE1	14
ABCE1	17
ABCE1	19
UQCRC2	9
UQCRC2	12
UQCRC2	5
UQCRC2	6
XPNPEP1	8
XPNPEP1	5
XPNPEP3	2
XPNPEP3	3
XPNPEP3	4
XPNPEP3	5
XPNPEP3	6
XPNPEP3	12
XPNPEP3	13
XPNPEP3	15
AK055694	6
AK055694	15
KLLN	6
PAPLN	5
ADNP	1
ADNP	2
ADNP	3
ADNP	4
ADNP	5
ADNP	6
ADNP	7
ADNP	9
ADNP	10
ADNP	11
ADNP	12
ADNP	14
ADNP	17
ADNP	18
ADNP	20
TMEM218	9
TMEM218	12
TMEM218	5
TMEM218	6
KHDRBS1	1
KHDRBS1	2
KHDRBS1	3
KHDRBS1	4
KHDRBS1	5
KHDRBS1	6
KHDRBS1	7
KHDRBS1	9
KHDRBS1	10
KHDRBS1	11
KHDRBS1	12
KHDRBS1	13
KHDRBS1	14
KHDRBS1	15
KHDRBS1	16
KHDRBS1	17
KHDRBS1	19
KHDRBS3	9
KHDRBS3	6
GGCT	3
GGCT	4
GGCT	6
GGCT	10
GGCT	12
GGCT	19
DYNC1I2	4
DYNC1I2	5
STAC3	8
ARPP21	6
GPR78	6
UQCRHL	9
UQCRHL	6
MSL3P1	5
MSL3P1	6
C11orf1	5
DPYSL5	2
DPYSL5	3
DPYSL5	4
DPYSL5	6
DPYSL2	1
DPYSL2	2
DPYSL2	3
DPYSL2	4
DPYSL2	5
DPYSL2	6
DPYSL2	7
DPYSL2	9
DPYSL2	12
DPYSL2	19
DPYSL3	2
DPYSL3	3
DPYSL3	5
DPYSL3	6
DPYSL3	9
DPYSL3	11
DPYSL3	12
C11orf9	6
KRTAP10-12	6
IGFBP2	9
IGFBP2	2
IGFBP2	12
IGFBP2	6
IGFBP2	15
IGFBP3	5
AK311383	6
IGFBP7	5
IGFBP4	5
IGFBP5	2
IGFBP5	3
IGFBP5	4
IGFBP5	5
IGFBP5	6
IGFBP5	9
IGFBP5	12
IGFBP5	15
IGFBP5	16
IGFBP5	17
CYP1B1	9
CYP1B1	5
CYP1B1	6
CYP2R1	12
CYP2R1	4
CYP2R1	6
CKLF	4
HNRNPA1L2	12
HNRNPA1L2	5
HNRNPA1L2	6
GJA1	2
GJA1	3
GJA1	5
GJA1	6
GJA1	9
GJA1	12
GJA1	17
GJA1	18
C15orf24	3
C15orf24	5
C15orf24	6
C15orf24	10
C15orf24	12
C15orf24	15
GJA3	3
GJA3	5
GJA3	6
C15orf23	2
C15orf23	3
C15orf23	4
C15orf23	5
C15orf23	6
C15orf23	9
C15orf23	10
C15orf23	12
C15orf23	13
C15orf23	19
PMS2P1	8
PMS2P1	5
PMS2P3	6
PMS2P3	15
C15orf29	9
C15orf29	12
C15orf29	5
C15orf29	6
LOC100505658	5
KDM3B	1
KDM3B	2
KDM3B	3
KDM3B	4
KDM3B	5
KDM3B	6
KDM3B	7
KDM3B	9
KDM3B	10
KDM3B	11
KDM3B	12
KDM3B	13
KDM3B	14
KDM3B	17
ZNF117	3
ZNF117	5
ZNF117	6
KDM3A	9
KDM3A	12
KDM3A	6
PPP6R3	2
PPP6R3	3
PPP6R3	4
PPP6R3	5
PPP6R3	6
PPP6R3	7
PPP6R3	9
PPP6R3	12
PPP6R3	14
PPP6R3	16
PPP6R3	17
PPP6R3	18
PPP6R3	19
TMC5	5
TMC5	6
TMC6	2
TMC6	6
KIAA1958	4
KIAA1958	5
KIAA1958	6
APIP	9
APIP	4
APIP	5
APIP	6
APIP	12
EIF2B4	5
EIF2B4	6
GTPBP2	2
GTPBP2	3
GTPBP2	5
GTPBP2	6
GTPBP2	12
GTPBP2	20
TMC8	6
AX747104	5
AX747104	6
EIF2B1	3
EIF2B1	5
EIF2B1	6
EIF2B1	9
EIF2B1	11
EIF2B1	12
EIF2B1	16
EIF2B1	18
PRKAR2A	3
PRKAR2A	4
PRKAR2A	6
PRKAR2A	9
PRKAR2A	12
PRKAR2A	19
PRKAR2B	3
PRKAR2B	5
PRKAR2B	6
PRKAR2B	9
PRKAR2B	10
PRKAR2B	11
PRKAR2B	12
PRKAR2B	13
MAGT1	2
MAGT1	4
MAGT1	5
MAGT1	6
MAGT1	7
MAGT1	9
MAGT1	16
MAGT1	17
MAGT1	19
TXNIP	2
TXNIP	3
TXNIP	4
TXNIP	5
TXNIP	6
TXNIP	10
TXNIP	11
TXNIP	12
TXNIP	13
TXNIP	19
TXNIP	20
AX747593	6
AX747592	4
AX747592	5
MLF1	4
MLF1	5
MLF1	6
MLF1	9
MLF1	12
MLF1	13
MLF1	19
QPRT	8
QPRT	3
QPRT	13
QPRT	6
TMEM14E	5
MLF2	1
MLF2	2
MLF2	3
MLF2	4
MLF2	5
MLF2	6
MLF2	8
MLF2	9
MLF2	10
MLF2	11
MLF2	12
MLF2	13
MLF2	14
MLF2	18
TMEM14C	2
TMEM14C	3
TMEM14C	5
TMEM14C	6
TMEM14C	9
TMEM14C	11
TMEM14C	12
TMEM14C	13
TMEM14C	16
TMEM14C	18
TMEM14B	9
TMEM14B	11
TMEM14B	4
TMEM14B	5
TMEM14B	6
TMEM14A	9
TMEM14A	3
TMEM14A	12
TMEM14A	5
TMEM14A	6
CFLAR	12
CFLAR	4
CFLAR	5
CFLAR	6
MECOM	4
MECOM	5
MECOM	6
MECOM	7
MECOM	9
MECOM	12
MECOM	15
MECOM	17
RSPH3	6
CD97	9
CD97	6
FANCE	8
FANCE	9
FANCE	12
FANCE	5
FANCE	6
LOC390940	6
LOC440944	5
LOC440944	6
LOC440944	9
LOC440944	11
LOC440944	16
LOC440944	17
C9orf125	9
C9orf125	2
C9orf125	3
C9orf125	5
C9orf125	6
C9orf123	2
C9orf123	10
C9orf123	12
C9orf123	5
C9orf123	6
KIAA1267	2
KIAA1267	3
KIAA1267	4
KIAA1267	5
KIAA1267	6
KIAA1267	7
KIAA1267	8
KIAA1267	9
KIAA1267	11
KIAA1267	12
KIAA1267	13
KIAA1267	15
FANCB	9
FANCB	4
FANCB	6
CFHR2	6
PHACTR4	1
PHACTR4	2
PHACTR4	3
PHACTR4	4
PHACTR4	5
PHACTR4	6
PHACTR4	8
PHACTR4	9
PHACTR4	10
PHACTR4	12
CLIC4	1
CLIC4	2
CLIC4	3
CLIC4	4
CLIC4	5
CLIC4	6
CLIC4	7
CLIC4	8
CLIC4	9
CLIC4	10
CLIC4	11
CLIC4	12
CLIC4	13
CLIC4	14
CLIC4	15
CLIC4	16
CLIC4	17
CLIC4	18
CLIC4	19
CLIC4	20
CLIC5	6
NLGN2	9
NLGN2	2
NLGN2	4
NLGN2	6
NLGN2	12
PHACTR3	5
PHACTR3	6
LARP4B	1
LARP4B	2
LARP4B	3
LARP4B	4
LARP4B	5
LARP4B	6
LARP4B	7
LARP4B	9
LARP4B	11
LARP4B	12
LARP4B	14
LARP4B	17
LARP4B	18
LARP4B	19
KRTAP2-1	6
KIAA0020	9
KIAA0020	5
KIAA0020	6
AX748339	6
TMEM147	3
TMEM147	4
TMEM147	6
TMEM147	9
TMEM147	12
TMEM147	13
ENY2	9
ENY2	5
ENY2	6
TMEM143	3
TMEM143	12
TMEM143	6
TMEM143	15
ITGA6	9
ITGA6	3
ITGA6	12
ITGA6	5
ITGA6	6
TMEM140	4
SF1	1
SF1	2
SF1	3
SF1	4
SF1	5
SF1	6
SF1	7
SF1	8
SF1	9
SF1	10
SF1	11
SF1	12
SF1	13
SF1	14
SF1	15
SF1	17
SF1	18
SF1	19
LOC644714	4
LOC644714	5
AK092965	9
AK092965	12
AK092965	6
API5	2
API5	3
API5	4
API5	5
API5	6
API5	7
API5	9
API5	10
API5	12
API5	13
API5	14
API5	15
MAP3K8	6
MIR127	6
RTKN2	2
RTKN2	4
RTKN2	5
RTKN2	6
RTKN2	9
RTKN2	12
RNF180	8
SOWAHA	6
SECISBP2L	3
SECISBP2L	4
SECISBP2L	5
SECISBP2L	6
SECISBP2L	7
SECISBP2L	9
SECISBP2L	12
SECISBP2L	14
SECISBP2L	15
SOWAHC	2
SOWAHC	3
SOWAHC	4
SOWAHC	5
SOWAHC	6
SOWAHC	12
HAS2	5
HAS2	6
DKFZP434I0714	5
DKFZP434I0714	6
FAM32A	2
FAM32A	3
FAM32A	4
FAM32A	6
FAM32A	12
FAM32A	13
KIAA1191	1
KIAA1191	2
KIAA1191	3
KIAA1191	4
KIAA1191	5
KIAA1191	6
KIAA1191	7
KIAA1191	8
KIAA1191	9
KIAA1191	10
KIAA1191	11
KIAA1191	12
KIAA1191	14
KIAA1191	16
KIAA1191	18
VMP1	3
VMP1	4
VMP1	5
VMP1	6
VMP1	9
VMP1	12
VMP1	17
VMP1	19
FER1L5	6
ZNF559	12
ZNF559	6
RNF183	5
ZMAT3	5
ZMAT3	15
ZMAT2	2
ZMAT2	3
ZMAT2	5
ZMAT2	6
ZMAT2	9
ZMAT2	10
ZMAT2	12
ZMAT5	3
ZMAT5	5
ZMAT5	6
ZMAT5	8
ZMAT5	12
ZMAT5	15
ZMAT4	8
ZMAT4	5
C19orf24	3
C19orf24	4
C19orf24	13
C19orf24	6
C19orf25	2
C19orf25	4
C19orf25	6
MYBL1	3
MYBL1	5
MYBL1	6
MYBL1	9
MYBL1	11
MYBL1	12
MYBL1	17
NR1D1	20
NR1D1	4
NR1D1	6
NR1D2	1
NR1D2	2
NR1D2	3
NR1D2	4
NR1D2	5
NR1D2	6
NR1D2	7
NR1D2	9
NR1D2	10
NR1D2	11
NR1D2	12
NR1D2	13
NR1D2	14
NR1D2	15
NR1D2	18
NR1D2	19
NR1D2	20
MYBL2	3
MYBL2	4
MYBL2	6
MYBL2	7
MYBL2	12
MYBL2	13
ITGB1BP1	12
ITGB1BP1	19
ITGB1BP1	4
ITGB1BP1	6
ITGB1BP1	15
[truncated: 71,326 more rows]
