# Supplementary material for: PTRcombiner: mining combinatorial regulation of gene expression from post-transcriptional interaction maps
Source: BMC Genomics. 2014 Apr 23;15:304. doi: 10.1186/1471-2164-15-304 (PMC4234518; doi:10.1186/1471-2164-15-304)
Supplement: Additional file 2 — A zip archive containing the outputs of the mining module of PTR comb iner at different combinations of k and τ , including recurrent trans-factors. [file 1471-2164-15-304-S2.zip › recurrent/all_results/k20_t0.850000/clusters.txt]

cluster	composition
01	AGO1,AGO2,C22ORF28,CAPRIN1,ELAVL1,FMR1_iso1,FMR1_iso7,FUS,FXR2,IGF2BP1,IGF2BP2,IGF2BP3,LIN28A,LIN28B,MOV10,TIA1,TIAL1,ZC3H7B,hsa-miR-590-3p
02	AGO1
03	TIA1,TIAL1
04	ELAVL1
05	AGO2
06	FMR1_iso7
07	HNRNPD
08	AGO1,LIN28A,LIN28B
09	FMR1_iso1
10	TIAL1
11	IGF2BP1,IGF2BP3
12	AGO1,ELAVL1,EWSR1
13	HNRNPH
14	HNRNPU
15	HNRNPF
16	HNRNPC,TIAL1
17	FXR2
18	AGO1,ZC3H7B
19	AGO1,ELAVL1,TAF15
20	AGO1,IGF2BP2,IGF2BP3
