# Supplementary material for: PTRcombiner: mining combinatorial regulation of gene expression from post-transcriptional interaction maps
Source: BMC Genomics. 2014 Apr 23;15:304. doi: 10.1186/1471-2164-15-304 (PMC4234518; doi:10.1186/1471-2164-15-304)
Supplement: Additional file 2 — A zip archive containing the outputs of the mining module of PTR comb iner at different combinations of k and τ , including recurrent trans-factors. [file 1471-2164-15-304-S2.zip › recurrent/all_results/k20_t0.850000/gene-cluster.txt]

geneSymbol	cluster
UBE2Q1	2
UBE2Q1	3
UBE2Q1	4
UBE2Q1	5
UBE2Q1	6
UBE2Q1	8
UBE2Q1	9
UBE2Q1	10
UBE2Q1	11
UBE2Q1	19
UBE2Q1	20
RNF14	2
RNF14	4
RNF14	5
RNF14	6
RNF14	9
RNF14	11
RNF14	14
RNF14	17
RNF14	18
RNF14	20
UBE2Q2	2
UBE2Q2	4
UBE2Q2	5
UBE2Q2	10
UBE2Q2	11
UBE2Q2	16
UBE2Q2	17
UBE2Q2	20
RNF10	2
RNF10	4
RNF10	5
RNF10	6
RNF10	7
RNF10	8
RNF10	9
RNF10	10
RNF10	11
RNF10	15
RNF10	18
RNF10	20
RNF11	2
RNF11	3
RNF11	7
RNF11	8
RNF11	9
RNF11	10
RNF11	11
RNF11	15
RNF11	17
RNF11	18
RNF11	20
RNF13	2
RNF13	3
RNF13	4
RNF13	5
RNF13	7
RNF13	10
RNF13	11
RNF13	18
RNF13	20
AK127179	4
LOC100506866	10
LOC100506866	14
LOC100506866	4
LOC100506866	13
LOC100506866	6
BC026240	4
RNF17	2
MZT2A	2
MZT2A	3
MZT2A	5
MZT2A	10
MZT2A	13
MZT2A	14
MZT2B	10
MZT2B	2
MZT2B	3
MZT2B	5
CHMP1B	2
CHMP1B	3
CHMP1B	4
CHMP1B	5
CHMP1B	7
CHMP1B	8
CHMP1B	10
CHMP1B	16
CHMP1B	18
CHMP1B	19
PMM2	2
PMM2	5
PMM2	6
PMM2	11
PMM2	14
PMM2	17
PMM2	20
MT1E	10
MT1E	3
MT1E	4
PMM1	2
PMM1	10
ASS1	2
FHIT	2
ZNF709	9
ZNF709	2
ZNF709	11
ZNF709	20
ZNF708	2
ZNF708	4
ZNF708	5
ZNF708	9
ZNF708	12
ZNF708	20
ZNF879	2
EN1	2
EN1	10
ZNF703	2
ZNF703	3
ZNF703	4
ZNF703	5
ZNF703	6
ZNF703	8
ZNF703	10
ZNF703	11
ZNF703	14
ZNF703	20
ZNF701	9
ZNF701	2
ZNF701	17
ZNF700	2
ZNF700	4
ZNF700	5
ZNF700	8
ZNF700	9
ZNF700	17
ZNF700	19
ZNF707	2
ZNF707	4
ZNF707	15
ZNF706	2
ZNF706	4
ZNF706	5
ZNF706	11
ZNF706	12
ZNF706	15
ZNF706	18
ZNF706	20
ZNF704	2
ZNF704	3
ZNF704	4
ZNF704	5
ZNF704	6
ZNF704	8
ZNF704	9
ZNF704	10
ZNF704	11
ZNF704	14
ZNF704	15
ZNF704	17
ZNF704	18
ZNF704	20
ZC3H10	2
ZC3H10	5
ZC3H10	13
RNF114	2
RNF114	3
RNF114	4
RNF114	5
RNF114	6
RNF114	8
RNF114	9
RNF114	10
RNF114	11
RNF114	12
RNF114	15
RNF114	16
RNF114	17
RNF114	18
RNF114	19
RNF114	20
RNF115	10
RNF115	2
RNF115	3
RNF115	20
RNF115	5
ZC3H15	2
ZC3H15	3
ZC3H15	4
ZC3H15	5
ZC3H15	8
ZC3H15	9
ZC3H15	10
ZC3H15	11
ZC3H15	12
ZC3H15	15
ZC3H15	17
ZC3H15	18
ZC3H15	19
ZC3H15	20
ZC3H14	2
ZC3H14	3
ZC3H14	4
ZC3H14	5
ZC3H14	9
ZC3H14	10
ZC3H14	11
ZC3H14	14
ZC3H14	15
ZC3H14	17
ZC3H14	18
ZC3H14	19
ZC3H14	20
SPN	2
HMGCLL1	2
HMGCLL1	4
ZC3H18	2
ZC3H18	3
ZC3H18	4
ZC3H18	5
ZC3H18	6
ZC3H18	9
ZC3H18	10
ZC3H18	11
ZC3H18	13
ZC3H18	20
GRIN1	17
PISD	2
PISD	3
PISD	4
PISD	5
PISD	9
PISD	10
PISD	11
PISD	13
PISD	18
PISD	20
cytochrome	2
cytochrome	4
cytochrome	6
cytochrome	9
cytochrome	10
cytochrome	11
cytochrome	12
cytochrome	17
cytochrome	18
cytochrome	19
SP8	2
SP8	18
SP8	10
DHX9	2
DHX9	3
DHX9	4
DHX9	5
DHX9	6
DHX9	9
DHX9	10
DHX9	11
DHX9	12
DHX9	14
DHX9	17
DHX9	18
DHX9	20
LOC441204	2
TCOF1	2
TCOF1	3
TCOF1	4
TCOF1	5
TCOF1	6
TCOF1	8
TCOF1	10
TCOF1	11
TCOF1	14
TCOF1	20
NSRP1	2
NSRP1	4
NSRP1	5
NSRP1	10
NSRP1	11
NSRP1	17
NSRP1	19
NSRP1	20
NUP98	2
NUP98	3
NUP98	4
NUP98	5
NUP98	6
NUP98	9
NUP98	10
NUP98	15
NUP98	20
XPC	2
XPC	11
XPC	15
SP1	2
SP1	3
SP1	4
SP1	5
SP1	6
SP1	8
SP1	9
SP1	10
SP1	11
SP1	12
SP1	13
SP1	15
SP1	17
SP1	18
SP1	19
SP1	20
XPA	15
XPA	2
XPA	3
XPA	10
XPA	7
SP3	2
SP3	3
SP3	4
SP3	5
SP3	6
SP3	8
SP3	9
SP3	10
SP3	11
SP3	12
SP3	13
SP3	14
SP3	17
SP3	18
SP3	19
SP3	20
SP4	2
SP4	4
SP4	5
SP4	6
SP4	8
SP4	9
SP4	11
SP4	12
SP4	18
SP4	19
SP4	20
HAP1	13
HAP1	14
SP6	2
CAMKV	2
CAMKV	5
C16orf93	10
C16orf93	6
SPPL3	2
SPPL3	3
SPPL3	4
SPPL3	5
SPPL3	6
SPPL3	8
SPPL3	9
SPPL3	10
SPPL3	11
SPPL3	17
SPPL3	18
SPPL3	20
GOLIM4	2
GOLIM4	3
GOLIM4	4
GOLIM4	5
GOLIM4	9
GOLIM4	10
GOLIM4	11
GOLIM4	20
OPA3	2
OPA3	3
OPA3	4
OPA3	5
OPA3	8
OPA3	9
OPA3	10
OPA3	11
OPA3	13
OPA3	14
OPA3	15
OPA3	18
OPA3	20
OPA1	2
OPA1	3
OPA1	4
OPA1	5
OPA1	6
OPA1	8
OPA1	9
OPA1	10
OPA1	11
OPA1	12
OPA1	15
OPA1	17
OPA1	18
OPA1	20
MIR345	2
RAB40C	2
RAB40C	5
RAB40C	8
RAB40C	10
RAB40C	11
RAB40C	17
RAB40B	2
RAB40B	5
RAB40B	9
RAB40B	10
RAB40B	11
RAB40B	18
MDP1	2
KLLN	2
B2M	2
B2M	3
B2M	4
B2M	5
B2M	8
B2M	10
B2M	11
B2M	12
B2M	17
B2M	18
B2M	19
B2M	20
HGC6.1.1	4
SPPL2A	2
SPPL2A	3
SPPL2A	4
SPPL2A	5
SPPL2A	10
SPPL2A	20
SPPL2B	2
SPPL2B	5
SPPL2B	6
SPPL2B	9
SPPL2B	17
SPPL2B	18
AL832252	4
NSL1	2
NSL1	3
NSL1	4
NSL1	5
NSL1	6
NSL1	9
NSL1	10
NSL1	11
NSL1	12
NSL1	13
NSL1	14
NSL1	16
NSL1	17
NSL1	18
NSL1	20
UGCG	2
UGCG	4
UGCG	5
MYO3B	2
AX748330	13
AX747103	2
AX747103	3
AX747103	10
AX747103	13
AX747103	14
AX747103	20
ATP2A2	2
ATP2A2	3
ATP2A2	4
ATP2A2	5
ATP2A2	6
ATP2A2	8
ATP2A2	9
ATP2A2	10
ATP2A2	11
ATP2A2	12
ATP2A2	13
ATP2A2	14
ATP2A2	15
ATP2A2	16
ATP2A2	17
ATP2A2	18
ATP2A2	19
ATP2A2	20
ATP2A3	10
ITGA1	2
ITGA1	20
ITGA1	10
ITGA2	2
ITGA2	4
ITGA2	6
ITGA2	8
ITGA2	9
ITGA2	10
NOP2	2
NOP2	5
NOP2	6
NOP2	9
NOP2	11
NOP2	15
NOP2	17
NOP2	20
ITGA4	9
ITGA4	2
ITGA4	20
ITGA4	10
ITGA5	2
ITGA5	5
ITGA5	6
ITGA5	10
ITGA5	11
ITGA5	20
ITGA6	2
ITGA6	3
ITGA6	4
ITGA6	5
ITGA6	9
ITGA6	10
ITGA6	11
ITGA6	20
ITGA7	2
DENND4A	2
DENND4A	3
DENND4A	4
DENND4A	5
DENND4A	8
DENND4A	9
DENND4A	10
DENND4A	17
DENND4A	18
DENND4B	2
DENND4B	3
DENND4B	4
DENND4B	5
DENND4B	8
DENND4B	9
DENND4B	10
DENND4B	13
DENND4C	2
DENND4C	3
DENND4C	4
DENND4C	5
DENND4C	6
DENND4C	9
DENND4C	10
DENND4C	11
DENND4C	12
DENND4C	18
DENND4C	19
DENND4C	20
FARP2	10
SWAP70	2
SWAP70	3
SWAP70	4
SWAP70	5
SWAP70	6
SWAP70	7
SWAP70	8
SWAP70	9
SWAP70	10
SWAP70	11
SWAP70	15
SWAP70	17
SWAP70	18
SWAP70	20
RARRES1	10
RARRES1	4
PHLDA1	2
PHLDA1	3
PHLDA1	4
PHLDA1	5
PHLDA1	10
PHLDA1	18
PHLDA1	20
PHLDA3	2
PHLDA3	5
PHLDA3	6
PHLDA3	7
PHLDA3	8
PHLDA3	10
PHLDA3	13
PHLDA2	10
PHLDA2	2
PHLDA2	3
PHLDA2	4
PHLDA2	5
AK023627	4
LOC100652770	9
LOC100652770	2
LOC100652770	14
ZNF37BP	2
ZNF37BP	3
ZNF37BP	4
ZNF37BP	6
ZNF37BP	9
ZNF37BP	10
ZNF37BP	11
ZNF37BP	12
ZNF37BP	13
ZNF37BP	14
ZNF37BP	15
ZNF37BP	16
ZNF37BP	18
FLJ42393	13
MRPL28	17
HRH4	2
HRH4	4
FBXL12	2
FBXL12	3
FBXL12	4
FBXL12	5
FBXL12	10
FBXL12	18
TIPRL	2
TIPRL	3
TIPRL	4
TIPRL	5
TIPRL	6
TIPRL	9
TIPRL	10
TIPRL	11
TIPRL	15
TIPRL	17
TIPRL	18
TIPRL	20
FBXL14	2
FBXL14	4
FBXL14	5
FBXL14	6
FBXL14	9
FBXL14	10
FBXL14	11
FBXL14	17
FBXL14	18
FBXL14	20
FBXL17	2
FBXL17	3
FBXL17	4
FBXL17	6
FBXL17	8
FBXL17	9
FBXL17	10
FBXL17	11
FBXL17	17
FBXL17	18
FBXL17	20
HRH1	10
HRH1	3
HRH1	4
FBXL19	2
FBXL19	5
FBXL19	6
FBXL19	7
FBXL19	8
FBXL19	9
FBXL19	11
FBXL19	13
FBXL19	17
FBXL19	18
FBXL19	20
FBXL18	2
FBXL18	5
FBXL18	6
FBXL18	8
FBXL18	9
FBXL18	10
FBXL18	15
FBXL18	16
FBXL18	17
FBXL18	18
FBXL18	20
FAM116A	2
FAM116A	3
FAM116A	4
FAM116A	5
FAM116A	6
FAM116A	8
FAM116A	9
FAM116A	10
FAM116A	11
FAM116A	12
FAM116A	17
FAM116A	18
FAM116A	20
GHDC	2
RPL34	2
RPL34	3
RPL34	4
RPL34	10
RPL34	11
RPL34	15
H19	2
H19	15
SDK2	2
SDK2	3
SDK2	6
SDK2	8
SDK2	9
SDK2	10
SDK2	11
SDK2	20
C9orf43	4
KIRREL3-AS3	2
TPRN	2
TPRN	11
TPRN	20
TPRN	6
LOC340544	13
THSD4	2
THSD4	4
THSD4	10
FAM212B	2
FAM212B	13
THSD1	6
ZFP161	2
ZFP161	3
ZFP161	4
ZFP161	5
ZFP161	6
ZFP161	8
ZFP161	9
ZFP161	10
ZFP161	17
ZFP161	20
COL4A6	10
COL4A6	3
COL4A6	4
COL4A6	5
COL4A5	16
COL4A5	10
COL4A5	3
COL4A5	4
COL4A5	5
COL4A4	2
COL4A4	3
COL4A4	4
COL4A4	6
COL4A4	8
COL4A4	10
COL4A4	11
COL4A4	16
COL4A4	20
COL4A3	2
COL4A3	3
COL4A3	4
COL4A3	10
COL4A2	2
COL4A2	3
COL4A2	4
COL4A2	5
COL4A2	10
COL4A2	11
COL4A2	20
COL4A1	2
COL4A1	3
COL4A1	8
COL4A1	10
COL4A1	11
COL4A1	18
COL4A1	20
GRN	2
GRN	3
GRN	7
GRN	10
GRN	11
GRN	20
CHST3	2
CHST3	3
CHST3	4
CHST3	6
CHST3	7
CHST3	8
CHST3	9
CHST3	10
CHST3	11
CHST3	15
CHST3	16
CHST3	20
CHST2	8
CHST2	2
CHST2	5
CHST7	2
CHST7	10
CHST7	4
CHST7	5
CHST6	2
CHST6	13
ABHD10	2
ABHD10	3
ABHD10	4
ABHD10	5
ABHD10	6
ABHD10	9
ABHD10	10
ABHD10	14
ABHD10	16
ABHD10	19
AK311400	2
HLCS	2
HLCS	4
HLCS	5
HLCS	6
HLCS	8
HLCS	9
HLCS	11
HLCS	12
HLCS	15
HLCS	17
HLCS	18
HLCS	20
NOG	16
NOG	10
NOG	3
NOG	4
NOG	7
ITGAV	2
ITGAV	3
ITGAV	4
ITGAV	5
ITGAV	8
ITGAV	10
ITGAV	11
ITGAV	15
ITGAV	16
ITGAV	20
COX7C	2
COX7C	3
COX7C	5
COX7C	6
COX7C	10
COX7C	11
COX7C	18
COX7C	20
CAMK1	2
CAMK1	4
CAMK1	5
CAMK1	6
CAMK1	10
CAMK1	11
CAMK1	13
ITGAM	4
HLF	8
HLF	2
NOV	2
NOV	3
NOV	10
FAM134C	2
FAM134C	3
FAM134C	4
FAM134C	5
FAM134C	6
FAM134C	8
FAM134C	9
FAM134C	10
FAM134C	11
FAM134C	12
FAM134C	13
FAM134C	17
FAM134C	18
FAM134C	20
ITGAE	2
ITGAE	3
ITGAE	4
ITGAE	5
ITGAE	10
ITGAE	11
ITGAE	19
ITGAE	20
FAM134A	2
FAM134A	3
FAM134A	4
FAM134A	5
FAM134A	8
FAM134A	10
FAM134A	11
FAM134A	14
FAM134A	20
SMAD9	2
SMAD9	4
SMAD9	6
SMAD9	9
SMAD9	10
SMAD9	11
SMAD9	20
TRERF1	16
TRERF1	2
TRERF1	4
TRERF1	10
TRERF1	6
SMAD4	2
SMAD4	3
SMAD4	4
SMAD4	5
SMAD4	6
SMAD4	8
SMAD4	9
SMAD4	10
SMAD4	11
SMAD4	12
SMAD4	13
SMAD4	16
SMAD4	17
SMAD4	18
SMAD4	19
SMAD4	20
SMAD5	2
SMAD5	3
SMAD5	4
SMAD5	5
SMAD5	6
SMAD5	9
SMAD5	10
SMAD5	11
SMAD5	12
SMAD5	14
SMAD5	15
SMAD5	16
SMAD5	17
SMAD5	18
SMAD5	19
SMAD5	20
SMAD6	2
SMAD6	3
SMAD6	4
SMAD6	5
SMAD6	9
SMAD6	10
SMAD6	11
SMAD6	20
SMAD7	2
SMAD7	3
SMAD7	4
SMAD7	5
SMAD7	7
SMAD7	10
SMAD7	11
SMAD7	20
GOLPH3L	2
GOLPH3L	3
GOLPH3L	4
GOLPH3L	5
GOLPH3L	6
GOLPH3L	8
GOLPH3L	9
GOLPH3L	10
GOLPH3L	11
GOLPH3L	12
GOLPH3L	16
GOLPH3L	17
GOLPH3L	18
GOLPH3L	20
SMAD1	2
SMAD1	3
SMAD1	4
SMAD1	5
SMAD1	8
SMAD1	9
SMAD1	10
SMAD1	11
SMAD1	13
SMAD1	20
SMAD2	2
SMAD2	3
SMAD2	4
SMAD2	5
SMAD2	6
SMAD2	7
SMAD2	8
SMAD2	9
SMAD2	10
SMAD2	11
SMAD2	12
SMAD2	16
SMAD2	17
SMAD2	18
SMAD2	20
SMAD3	2
SMAD3	3
SMAD3	4
SMAD3	5
SMAD3	6
SMAD3	9
SMAD3	10
SMAD3	11
SMAD3	12
SMAD3	16
SMAD3	17
SMAD3	18
SMAD3	19
SMAD3	20
MUS81	9
MUS81	2
MUS81	6
AMMECR1L	2
AMMECR1L	3
AMMECR1L	4
AMMECR1L	5
AMMECR1L	6
AMMECR1L	7
AMMECR1L	8
AMMECR1L	9
AMMECR1L	10
AMMECR1L	11
AMMECR1L	12
AMMECR1L	15
AMMECR1L	17
AMMECR1L	18
AMMECR1L	19
AMMECR1L	20
NECAP1	2
NECAP1	4
NECAP1	5
NECAP1	10
NECAP1	11
NECAP1	14
NECAP1	18
NECAP1	20
IGF2R	2
IGF2R	3
IGF2R	4
IGF2R	5
IGF2R	6
IGF2R	10
IGF2R	12
IGF2R	13
IGF2R	15
IGF2R	16
AK021563	9
AK021563	2
AK021563	19
AK021563	4
AK021563	6
SLC36A4	2
SLC36A4	3
SLC36A4	4
SLC36A4	5
SLC36A4	8
SLC36A4	9
SLC36A4	10
SLC36A4	11
SLC36A4	17
SLC36A4	20
CKS1B	2
CKS1B	3
CKS1B	4
CKS1B	6
CKS1B	10
CKS1B	11
CKS1B	18
SLC36A1	2
SLC36A1	4
SLC36A1	5
SLC36A1	6
SLC36A1	8
SLC36A1	9
SLC36A1	10
SLC36A1	11
SLC36A1	12
SLC36A1	14
SLC36A1	17
SLC36A1	18
SLC36A1	20
AK057978	9
AK057978	10
AK057978	3
AK057978	4
AK094188	9
AK094188	2
AK094188	6
C14orf118	2
C14orf118	4
C14orf118	5
C14orf118	6
C14orf118	9
C14orf118	13
C14orf118	14
C14orf118	15
C14orf118	18
C14orf119	2
C14orf119	4
C14orf119	5
C14orf119	11
C14orf119	18
C14orf119	20
HERC2P2	2
HERC2P2	4
HERC2P2	6
HERC2P2	10
HERC2P2	11
HERC2P2	12
HERC2P2	20
ART5	7
HERC2P4	10
BC022431	2
BC022431	4
HERC2P9	10
HERC2P9	4
RNF111	2
RNF111	3
RNF111	4
RNF111	5
RNF111	6
RNF111	8
RNF111	10
RNF111	11
RNF111	12
RNF111	18
RNF111	20
TCEA2	2
TCEA1	2
TCEA1	3
TCEA1	4
TCEA1	5
TCEA1	10
TCEA1	11
TCEA1	16
TCEA1	20
MGC57346	2
MGC57346	3
MGC57346	4
MGC57346	6
MGC57346	9
MGC57346	10
MGC57346	11
MGC57346	12
MGC57346	14
MGC57346	17
MGC57346	18
MGC57346	19
MGC57346	20
MEI1	17
MEI1	10
COX4I1	2
COX4I1	3
COX4I1	4
COX4I1	6
COX4I1	7
COX4I1	10
COX4I1	11
COX4I1	14
COX4I1	15
COX4I1	18
COX4I1	20
BFAR	2
BFAR	4
BFAR	5
BFAR	6
BFAR	9
BFAR	10
BFAR	11
BFAR	12
BFAR	17
BFAR	20
TMEM212	4
EDA	2
EDA	5
EDA	6
EDA	9
EDA	11
EDA	20
LAPTM4B	2
LAPTM4B	3
LAPTM4B	4
LAPTM4B	5
LAPTM4B	6
LAPTM4B	9
LAPTM4B	10
LAPTM4B	11
LAPTM4B	14
LAPTM4B	18
LAPTM4B	20
MPRIP	2
MPRIP	3
MPRIP	4
MPRIP	6
MPRIP	9
MPRIP	10
MPRIP	16
MPRIP	20
CADPS2	2
CADPS2	4
CADPS2	7
CCDC114	2
RLF	2
RLF	3
RLF	9
RLF	10
RLF	15
RLF	17
RLF	18
RLF	20
CCDC112	18
CCDC112	2
CCDC112	10
CCDC112	4
CCDC112	5
CCDC113	2
CCDC113	11
CCDC113	20
CCDC110	2
CCDC111	2
LEO1	2
LEO1	3
LEO1	4
LEO1	10
ATP1A3	7
ATP1A2	2
ATP1A1	2
ATP1A1	3
ATP1A1	4
ATP1A1	6
ATP1A1	8
ATP1A1	9
ATP1A1	10
ATP1A1	11
ATP1A1	18
MGRN1	2
MGRN1	4
MGRN1	5
MGRN1	6
MGRN1	7
MGRN1	10
MGRN1	11
MGRN1	13
MGRN1	15
MGRN1	17
MGRN1	18
MGRN1	20
TCP1	2
TCP1	3
TCP1	4
TCP1	5
TCP1	6
TCP1	8
TCP1	9
TCP1	10
TCP1	11
TCP1	12
TCP1	16
TCP1	17
TCP1	18
TCP1	19
TCP1	20
CRTAP	2
CRTAP	3
CRTAP	4
CRTAP	5
CRTAP	6
CRTAP	8
CRTAP	9
CRTAP	10
CRTAP	11
CRTAP	13
CRTAP	15
CRTAP	18
CRTAP	20
BC078172	9
BC078172	6
BC078172	17
SPHK2	10
SPHK2	2
SPHK2	3
SPHK2	5
SPHK2	14
SPHK1	2
SPHK1	7
CUEDC1	2
CUEDC2	2
CUEDC2	5
CUEDC2	6
PPHLN1	2
PPHLN1	3
PPHLN1	4
PPHLN1	5
PPHLN1	6
PPHLN1	9
PPHLN1	10
PPHLN1	11
PPHLN1	13
PPHLN1	16
PPHLN1	17
PPHLN1	18
PPHLN1	20
AIM1	15
CPEB4	2
CPEB4	3
CPEB4	4
CPEB4	5
CPEB4	6
CPEB4	7
CPEB4	8
CPEB4	9
CPEB4	10
CPEB4	11
CPEB4	12
CPEB4	16
CPEB4	17
CPEB4	18
CPEB4	19
CPEB4	20
ST13P4	4
AK027190	2
CPEB3	2
CPEB3	3
CPEB3	4
CPEB3	6
CPEB3	7
CPEB3	9
CPEB3	10
CPEB3	11
CPEB3	12
CPEB3	17
CPEB3	18
CPEB3	20
CPEB2	2
CPEB2	3
CPEB2	4
CPEB2	8
CPEB2	9
CPEB2	10
CPEB2	16
CPEB2	18
BEGAIN	2
BEGAIN	10
OSGEP	2
ABAT	2
ABAT	11
ABAT	20
C11orf96	2
C11orf96	4
C11orf96	10
CDH20	4
ZNF780A	2
ZNF780A	4
ZNF780A	6
ZNF780A	8
ZNF780A	9
ZNF780A	10
ZNF780A	11
ZNF780A	12
ZNF780A	16
ZNF780A	17
ZNF780A	18
ZNF780A	19
ZNF780A	20
ZNF780B	2
ZNF780B	4
ZNF780B	5
ZNF780B	8
ZNF780B	9
ZNF780B	12
ZNF780B	15
ZNF780B	18
ZNF780B	19
TLN2	10
TLN2	6
BRF2	8
BRF2	2
BRF2	18
BRF2	20
BRF2	5
LOC400604	2
RHEBL1	2
SIRPA	8
SIRPA	2
SIRPA	11
SIRPA	4
SIRPA	5
IFT80	2
IFT80	3
IFT80	4
IFT80	5
IFT80	6
IFT80	9
IFT80	10
IFT80	11
IFT80	15
IFT80	16
IFT80	20
IFT81	2
IFT81	3
IFT81	4
IFT81	5
IFT81	10
IFT81	11
IFT81	13
LOC100289495	2
IFT88	2
IFT88	4
IFT88	10
AX747264	11
GRINA	2
GRINA	3
GRINA	10
GRINA	11
GRINA	17
GRINA	20
DEPDC7	13
CNTF	9
CNTF	11
CNTF	6
MCM10	2
MCM10	3
MCM10	4
MCM10	5
MCM10	6
MCM10	8
MCM10	9
MCM10	10
MCM10	11
MCM10	12
MCM10	14
MCM10	17
MCM10	18
MCM10	19
MCM10	20
PDIA5	2
PDIA5	5
NUP93	10
NUP93	3
NUP93	4
NUP93	6
NUP93	15
LTBP3	9
LTBP3	15
LTBP3	5
LTBP3	13
LOC284865	2
ATG4C	10
ATG4C	3
ATG4C	4
ATG4B	2
ATG4B	10
ATG4B	6
ATG4B	13
ATG4A	11
ATG4A	2
ATG4A	10
ATG4A	20
ATG4A	5
KYNU	10
KYNU	3
BC040735	2
ATG4D	2
ATG4D	4
ATG4D	5
ATG4D	6
ATG4D	9
ATG4D	10
ATG4D	11
ATG4D	12
ATG4D	17
ATG4D	18
ATG4D	20
PHOX2B	2
C9orf103	14
CFH	10
CFH	3
CFH	4
CFH	7
GPT2	2
GPT2	3
GPT2	4
GPT2	5
GPT2	6
GPT2	8
GPT2	9
GPT2	10
GPT2	11
GPT2	15
GPT2	18
GPT2	20
PNP	2
PNP	3
PNP	4
PNP	5
PNP	8
PNP	9
PNP	10
PNP	11
PNP	14
PNP	18
PNP	20
ANKFY1	2
ANKFY1	3
ANKFY1	4
ANKFY1	5
ANKFY1	6
ANKFY1	9
ANKFY1	10
ANKFY1	11
ANKFY1	14
ANKFY1	17
ANKFY1	18
ANKFY1	20
CREBBP	2
CREBBP	3
CREBBP	4
CREBBP	5
CREBBP	6
CREBBP	7
CREBBP	8
CREBBP	9
CREBBP	10
CREBBP	11
CREBBP	12
CREBBP	17
CREBBP	18
CREBBP	20
PNN	2
PNN	3
PNN	8
PNN	9
PNN	10
PNN	11
PNN	14
PNN	17
PNN	18
PNN	20
ATP6V0E1	2
ATP6V0E1	3
ATP6V0E1	4
ATP6V0E1	5
ATP6V0E1	10
ATP6V0E1	11
ATP6V0E1	18
ATP6V0E1	20
ATP6V0E2	2
ATP6V0E2	5
ATP6V0E2	6
ATP6V0E2	8
ATP6V0E2	11
ATP6V0E2	14
ATP6V0E2	18
ATP6V0E2	20
CFP	2
CFP	14
EDC3	2
EDC3	5
EDC3	6
EDC3	9
EDC3	10
EDC3	11
EDC3	13
EDC3	15
EDC3	17
EDC3	18
EDC3	20
SIDT2	2
SIDT2	5
CREB3	11
CREB3	10
CREB3	3
CREB3	4
CREB3	5
TRNAU1AP	10
TRNAU1AP	2
TRNAU1AP	3
TRNAU1AP	20
TRNAU1AP	5
TMEM126A	10
SIX4	2
SIX4	4
SIX4	5
SIX4	8
SIX4	9
SIX4	10
SIX4	11
SIX4	12
SIX4	17
SIX4	18
SIX4	19
SIX4	20
SIX5	2
SIX5	3
SIX5	4
SIX5	8
SIX5	10
SIX5	11
SIX6	2
SIX1	2
SIX1	8
SIX1	10
SIX1	11
SIX1	13
SIX1	18
SIX1	20
SIX2	13
CNPY4	2
CNPY3	2
CNPY3	11
CNPY3	20
CNPY3	15
CNPY2	2
CNPY2	3
CNPY2	4
CNPY2	6
CNPY2	10
CNPY2	11
SNORD102	17
SNORD102	6
SNORD102	15
IGFBPL1	4
IGFBPL1	7
ANKRD30BL	9
ANKRD30BL	2
ANKRD30BL	14
ANKRD30BL	6
HMG20A	2
HMG20A	3
HMG20A	4
HMG20A	5
HMG20A	6
HMG20A	7
HMG20A	8
HMG20A	9
HMG20A	10
HMG20A	11
HMG20A	14
HMG20A	16
HMG20A	18
HMG20A	20
HMG20B	2
HMG20B	3
HMG20B	5
HMG20B	6
HMG20B	10
HMG20B	11
HMG20B	20
PHOSPHO2	13
AAGAB	2
AAGAB	3
AAGAB	4
AAGAB	5
AAGAB	6
AAGAB	8
AAGAB	9
AAGAB	10
AAGAB	11
AAGAB	13
AAGAB	17
AAGAB	18
AAGAB	20
FLJ00104	2
FLJ00104	4
FLJ00104	13
FLJ00104	6
SLC7A6OS	9
SLC7A6OS	10
SLC7A6OS	4
C3orf75	2
C3orf75	5
C3orf75	6
C4orf10	2
C4orf10	5
C4orf10	6
C4orf10	8
C4orf10	9
C4orf10	10
C4orf10	17
C4orf10	18
C3orf72	2
C3orf71	5
C3orf70	20
C3orf70	2
C3orf70	11
C3orf70	4
C3orf70	6
SHOX2	2
SHOX2	4
SHOX2	5
SHOX2	6
SHOX2	7
SHOX2	11
SHOX2	18
ZFP82	2
ZFP82	5
ZFP82	6
ZFP82	9
ZFP82	11
ZFP82	17
ZFP82	18
ZFP82	20
CHFR	2
CHFR	3
CHFR	4
CHFR	5
CHFR	6
CHFR	9
CHFR	10
CHFR	11
CHFR	12
CHFR	16
CHFR	17
CHFR	20
EFHA1	2
EFHA1	3
EFHA1	4
EFHA1	10
EFHA1	11
EFHA1	17
EFHA1	20
EFHA2	12
EFHA2	2
EFHA2	11
EFHA2	4
EFHA2	10
SYPL1	2
SYPL1	3
SYPL1	4
SYPL1	5
SYPL1	6
SYPL1	8
SYPL1	9
SYPL1	10
SYPL1	11
SYPL1	17
SYPL1	18
SYPL1	20
FAM81A	2
FAM81A	4
FAM81A	10
SYPL2	20
SYPL2	2
SYPL2	11
SYPL2	4
SYPL2	5
SLCO1C1	10
SLCO1C1	3
RFX5	2
RFX5	3
RFX5	4
RFX5	5
RFX5	6
RFX5	8
RFX5	9
RFX5	10
RFX5	11
RFX5	18
RFX5	20
APP	2
APP	3
APP	4
APP	5
APP	6
APP	8
APP	9
APP	10
APP	11
APP	12
APP	13
APP	15
APP	16
APP	18
APP	19
APP	20
RFX7	2
RFX7	3
RFX7	4
RFX7	5
RFX7	6
RFX7	8
RFX7	9
RFX7	10
RFX7	11
RFX7	12
RFX7	15
RFX7	17
RFX7	18
RFX7	20
NRXN3	2
NRXN3	3
NRXN3	4
NRXN3	5
NRXN3	8
NRXN3	10
NRXN3	11
NRXN3	14
NRXN3	18
NRXN3	20
NRXN2	2
NRXN2	13
NRXN2	6
MIR383	2
RFX3	2
RFX3	10
RFX3	7
AX746885	10
AX746885	3
AX746885	5
AX746885	15
YDJC	2
YDJC	5
YDJC	6
YDJC	8
YDJC	9
YDJC	11
YDJC	13
YDJC	17
YDJC	18
YDJC	20
AX746887	9
AX746887	2
AX746887	18
AX746887	6
APC	2
APC	3
APC	4
APC	5
APC	6
APC	9
APC	10
APC	11
APC	12
APC	13
APC	15
APC	17
APC	18
APC	20
TMEM179B	10
TMEM179B	3
TMEM179B	13
ABCE1	2
ABCE1	3
ABCE1	4
ABCE1	5
ABCE1	6
ABCE1	8
ABCE1	9
ABCE1	10
ABCE1	11
ABCE1	12
ABCE1	15
ABCE1	16
ABCE1	17
ABCE1	18
ABCE1	20
TSKU	2
TSKU	3
TSKU	8
TSKU	10
TSKU	11
TSKU	20
AK309286	2
XPNPEP3	2
XPNPEP3	4
XPNPEP3	5
XPNPEP3	6
XPNPEP3	8
XPNPEP3	9
XPNPEP3	10
XPNPEP3	11
XPNPEP3	13
XPNPEP3	14
XPNPEP3	18
XPNPEP3	20
SLC4A2	17
SLC4A2	2
GTSE1	2
GTSE1	3
GTSE1	4
GTSE1	5
GTSE1	6
GTSE1	8
GTSE1	9
GTSE1	10
GTSE1	17
GTSE1	18
GTSE1	20
PAPLN	10
PAPLN	4
PAPLN	5
ADNP	2
ADNP	3
ADNP	4
ADNP	5
ADNP	6
ADNP	8
ADNP	9
ADNP	10
ADNP	11
ADNP	12
ADNP	16
ADNP	17
ADNP	18
ADNP	19
ADNP	20
STXBP6	10
KHDRBS1	2
KHDRBS1	3
KHDRBS1	4
KHDRBS1	5
KHDRBS1	6
KHDRBS1	8
KHDRBS1	9
KHDRBS1	10
KHDRBS1	11
KHDRBS1	12
KHDRBS1	13
KHDRBS1	14
KHDRBS1	15
KHDRBS1	16
KHDRBS1	17
KHDRBS1	18
KHDRBS1	20
KHDRBS3	2
KHDRBS3	3
KHDRBS3	10
GGCT	2
GGCT	5
GGCT	6
GGCT	10
GGCT	11
GGCT	15
GGCT	18
GGCT	20
DYNC1I2	4
DYNC1I2	6
STAC3	7
C10orf54	9
GPR78	2
MSL3P1	2
MSL3P1	4
DPYSL4	2
DPYSL4	5
DPYSL5	2
DPYSL5	6
DPYSL5	8
DPYSL5	11
DPYSL5	15
DPYSL5	17
DPYSL5	20
DPYSL2	2
DPYSL2	3
DPYSL2	4
DPYSL2	5
DPYSL2	6
DPYSL2	8
DPYSL2	9
DPYSL2	10
DPYSL2	11
DPYSL2	15
DPYSL2	17
DPYSL2	18
DPYSL2	20
DPYSL3	2
DPYSL3	3
DPYSL3	4
DPYSL3	5
DPYSL3	8
DPYSL3	10
DPYSL3	11
DPYSL3	18
DPYSL3	20
C11orf9	2
KRTAP10-12	2
IGFBP2	2
IGFBP2	3
IGFBP2	5
IGFBP2	8
IGFBP2	10
IGFBP2	11
IGFBP2	13
IGFBP2	17
BC033554	2
LRFN1	2
LRFN1	4
LRFN1	5
LRFN1	6
LRFN1	9
LRFN1	10
LRFN1	11
LRFN1	20
AK311383	2
AK311383	15
IGFBP7	10
IGFBP7	3
IGFBP7	4
IGFBP7	5
IGFBP4	10
IGFBP4	3
IGFBP4	4
IGFBP5	2
IGFBP5	3
IGFBP5	4
IGFBP5	5
IGFBP5	6
IGFBP5	8
IGFBP5	9
IGFBP5	10
IGFBP5	11
IGFBP5	13
IGFBP5	14
IGFBP5	16
IGFBP5	20
CYP1B1	20
CYP1B1	2
CYP1B1	3
CYP1B1	4
CYP1B1	10
CYP2R1	2
CYP2R1	5
CYP2R1	6
[truncated: 94,509 more rows]
