# Supplementary material for: PTRcombiner: mining combinatorial regulation of gene expression from post-transcriptional interaction maps
Source: BMC Genomics. 2014 Apr 23;15:304. doi: 10.1186/1471-2164-15-304 (PMC4234518; doi:10.1186/1471-2164-15-304)
Supplement: Additional file 2 — A zip archive containing the outputs of the mining module of PTR comb iner at different combinations of k and τ , including recurrent trans-factors. [file 1471-2164-15-304-S2.zip › recurrent/all_results/k25_t0.300000/gene-cluster.txt]

geneSymbol	cluster
UBE2Q1	23
RNF10	3
NCBP2	8
NCBP2	1
NCBP2	2
NCBP2	3
NCBP2	21
RNF13	3
NIPA2	1
NIPA2	2
NIPA2	21
HIST1H4H	1
HIST1H4H	2
HIST1H4H	17
SSFA2	1
SSFA2	2
SSFA2	8
SSFA2	16
SSFA2	21
SSFA2	22
SSFA2	23
LIFR	8
LIFR	1
LIFR	2
LIFR	18
LIFR	21
PDCD10	10
ATPIF1	23
SLC50A1	3
KIAA0907	8
KIAA0907	1
KIAA0907	2
KIAA0907	11
KIAA0907	21
ZDHHC13	3
PPP4C	3
PRNP	8
PRNP	1
PRNP	2
PRNP	21
ZNF704	8
ZNF704	1
ZNF704	2
ZNF704	21
RNF114	1
RNF114	2
RNF114	11
RNF114	21
ITPKB	3
SPTLC2	1
SPTLC2	2
SPTLC2	11
SPTLC2	21
SPTLC2	9
ZSWIM1	3
IRX5	10
ABCD4	3
IRX3	10
FAM59A	3
SP1	1
SP1	2
SP1	8
SP1	9
SP1	11
SP1	15
SP1	21
SP3	1
SP3	18
SP3	9
PPP2R2A	8
PPP2R2A	1
PPP2R2A	2
PPP2R2A	21
SPPL3	8
SPPL3	1
SPPL3	2
AK127087	1
AK127087	2
OPA1	8
OPA1	1
OPA1	2
OPA1	18
TRAPPC8	1
SNN	23
MAX	3
TRAPPC2	3
ERI2	8
ERI2	1
ERI2	2
GGA3	19
CTBP1	1
CTBP1	2
CTBP1	3
CTBP1	12
CLIP4	3
ATP2A2	1
ATP2A2	15
ATP2A2	9
RIT1	3
GTF3C1	3
GTF3C4	1
GTF3C4	2
GTF3C4	8
GTF3C4	9
GTF3C4	11
GTF3C4	21
SWAP70	8
SWAP70	1
SWAP70	2
SWAP70	3
SWAP70	21
XPO1	1
XPO1	2
XPO1	8
XPO1	9
XPO1	15
XPO1	21
HN1	10
CSDE1	1
CSDE1	2
CSDE1	8
CSDE1	9
CSDE1	11
CSDE1	12
CSDE1	21
BACH1	1
BACH1	2
BACH1	8
BACH1	11
BACH1	12
BACH1	18
BACH1	21
RUSC1	23
LSR	3
TTL	8
TTL	1
TTL	2
TTL	21
TTL	9
FAM169A	8
FAM169A	1
FAM169A	2
FAM169A	21
FAM116A	8
FAM116A	1
FAM116A	2
XPOT	18
LIN28B	1
LIN28B	2
LIN28B	8
LIN28B	9
LIN28B	11
LIN28B	16
LIN28B	21
ZFP161	10
CHST3	3
ZEB2	3
RPS6KA3	8
RPS6KA3	1
RPS6KA3	2
RPS6KA3	18
RPS6KA3	21
PPIC	3
PSMD11	3
TOP1	3
PPTC7	1
PPTC7	2
PPTC7	8
PPTC7	9
PPTC7	11
PPTC7	21
C22orf29	3
GIT1	3
GIT1	23
GIT2	10
SERBP1	1
SERBP1	2
SERBP1	8
SERBP1	9
SERBP1	11
SERBP1	15
SERBP1	21
MINPP1	18
FAM134C	1
FAM134C	2
FAM134C	21
FAM134C	9
C22orf25	3
FOXC1	1
FOXC1	2
FOXC1	8
FOXC1	11
FOXC1	18
FOXC1	21
SESN3	3
SMAD4	1
SMAD4	15
SMAD4	9
SMAD7	3
GOLPH3L	8
GOLPH3L	1
GOLPH3L	2
GOLPH3L	21
VAPB	3
SMAD2	1
SMAD2	2
SMAD2	3
SMAD2	11
SMAD2	15
SMAD2	21
AMMECR1L	8
AMMECR1L	1
AMMECR1L	2
AMMECR1L	3
AMMECR1L	21
SNTB2	1
SNTB2	2
SNTB2	3
SNTB2	8
SNTB2	9
SNTB2	12
SNTB2	18
SNTB2	21
TRAM2	23
PELI2	8
PELI2	1
PELI2	2
PELI2	21
ARF3	1
ARF3	2
ARF3	3
ARF3	9
ARF3	11
ARF3	15
ARF3	21
ARF3	22
ARF1	3
ARF6	3
ARF5	3
MRFAP1	1
MRFAP1	2
MRFAP1	8
MRFAP1	12
MRFAP1	17
MRFAP1	21
COX4I1	3
NOL9	3
PRKAR1A	8
PRKAR1A	1
PRKAR1A	2
PRKAR1A	21
SAR1A	11
SAR1A	1
SAR1A	2
SAR1A	3
SAR1A	21
NFRKB	18
MOB4	23
C19orf10	3
RAB11FIP1	1
RAB11FIP4	1
RAB11FIP4	9
CCDC117	1
CCDC117	2
CCDC117	8
CCDC117	9
CCDC117	11
CCDC117	21
CCDC115	3
DCAKD	3
RBBP6	18
MGRN1	3
CDC42	3
IPO11	1
IPO11	2
ARHGEF11	18
ARHGEF11	3
HMGB3	8
HMGB3	1
HMGB3	2
HMGB3	18
HMGB3	21
CPEB4	8
CPEB4	1
CPEB4	2
CPEB4	3
CPEB4	21
HMGB1	3
CPEB3	3
RAB2B	3
WDR45L	1
WDR45L	2
WDR45L	21
UBTF	8
UBTF	1
UBTF	2
UBTF	18
UBTF	21
TMEM159	3
CDCA7	8
CDCA7	1
CDCA7	2
CDCA7	21
CDCA4	3
CDCA5	1
CDCA5	2
CDCA5	9
MCM10	1
MCM10	2
MCM10	21
FAM108C1	8
FAM108C1	1
FAM108C1	2
FAM108C1	21
NOLC1	1
NOLC1	2
NOLC1	8
NOLC1	9
NOLC1	11
NOLC1	18
NOLC1	21
CD46	8
CD46	1
CD46	2
CD46	21
CA13	3
LINC00094	23
VMA21	8
VMA21	1
VMA21	2
VMA21	21
PCDHGA12	3
RAB21	8
RAB21	1
RAB21	2
RAB21	3
RAB21	21
EIF4E3	3
EIF4E3	23
NIPAL3	1
NIPAL3	2
NIPAL3	21
NIPAL3	9
TBL1X	3
THAP5	1
RAB28	23
YRDC	8
YRDC	1
YRDC	2
YRDC	21
CALU	1
CALU	2
CALU	8
CALU	11
CALU	12
CALU	21
CALU	22
FAR1	1
FAR1	2
FAR1	8
FAR1	9
FAR1	11
FAR1	21
CDKAL1	3
RPN1	3
SPRED2	23
RCBTB1	1
RCBTB1	2
RCBTB1	9
MLLT3	3
MAPKAP1	1
MAPKAP1	2
MAPKAP1	23
MAPKAP1	10
MAPKAP1	9
ASB1	1
ASB1	2
ASB1	9
ASB6	3
ASB7	3
HDGF	1
HDGF	2
HDGF	11
HDGF	21
HDGF	9
HMG20A	18
HMG20A	3
C5orf43	23
AAGAB	1
AAGAB	9
MRPL33	10
UBE2R2	8
UBE2R2	1
UBE2R2	2
UBE2R2	12
UBE2R2	21
MRPL39	10
ARRDC3	1
KHNYN	1
KHNYN	2
KHNYN	21
KHNYN	9
SYPL1	8
SYPL1	1
SYPL1	2
SYPL1	21
C9orf30-TMEFF1	3
RCC1	1
RCC1	2
RCC1	11
RCC1	21
RCC1	9
ELK1	1
ELK1	10
ELK1	23
ELK1	18
ELK1	9
PAK4	3
ABCE1	1
ABCE1	2
ABCE1	21
FAM122B	1
FAM122B	2
FAM122B	11
FAM122B	12
FAM122B	21
FOXP1	3
MSL1	8
MSL1	1
MSL1	2
MSL1	21
COPS3	10
COPS3	3
KHDRBS1	1
KHDRBS1	23
KHDRBS1	9
SERINC3	8
SERINC3	1
SERINC3	2
SERINC3	21
COPS5	10
YTHDF1	8
YTHDF1	1
YTHDF1	2
YTHDF1	21
MED1	8
MED1	1
MED1	2
MED1	21
MED1	9
SUB1	8
SUB1	1
SUB1	2
SUB1	11
SUB1	21
ZNF609	8
ZNF609	1
ZNF609	2
ZNF609	21
NLK	19
NLK	23
FDFT1	8
FDFT1	1
FDFT1	2
TCF4	3
DPYSL2	1
DPYSL2	2
DPYSL2	21
DLD	8
DLD	1
DLD	2
DLD	11
DLD	21
NUDT3	1
NUDT3	2
NUDT3	3
NUDT3	8
NUDT3	11
NUDT3	18
NUDT3	21
FASTKD5	19
PPP5C	3
TRIM9	3
PFN1	3
MEF2A	1
MEF2A	2
MEF2A	8
MEF2A	15
MEF2A	21
MEF2A	23
ZNF770	1
ZNF770	2
ZNF770	8
ZNF770	9
ZNF770	11
ZNF770	21
KDM3B	8
KDM3B	1
KDM3B	2
KDM3B	11
KDM3B	21
COX11	8
COX11	1
COX11	2
COX11	21
COX11	9
COX15	8
COX15	1
COX15	2
COX15	11
COX15	21
NIF3L1	18
NIF3L1	3
NUTF2	3
FAM168B	1
FAM168B	2
FAM168B	8
FAM168B	9
FAM168B	11
FAM168B	21
ANKRD13C	1
ZNF331	3
KIAA1467	3
RMP	1
RMP	23
MLF2	3
NUP62	1
NUP62	2
NUP62	21
NUP62	10
NUP62	9
TPM3	3
TPM1	3
ETF1	1
ETF1	2
ETF1	9
ETF1	11
ETF1	16
ETF1	21
NDFIP2	8
NDFIP2	1
NDFIP2	2
NDFIP2	21
NDFIP2	15
CHPT1	23
UTP15	3
CAMKMT	3
FBXW2	1
FBXW2	2
FBXW2	8
FBXW2	9
FBXW2	11
FBXW2	12
FBXW2	16
FBXW2	21
KIAA1267	8
KIAA1267	1
KIAA1267	2
KIAA1267	3
KIAA1267	9
FBXW7	3
TGFBR3	1
TGFBR3	2
TGFBR3	21
PHACTR4	3
TGFBR1	16
TGFBR1	1
TGFBR1	2
TGFBR1	3
TGFBR1	21
LARP4B	8
LARP4B	1
LARP4B	2
LARP4B	21
SEPHS1	1
SEPHS1	2
SEPHS1	21
SSX2IP	8
SSX2IP	1
SSX2IP	2
SSX2IP	21
SSX2IP	16
BBX	1
BBX	18
BBX	9
SLMO2	1
SLMO2	2
SLMO2	8
SLMO2	9
SLMO2	11
SLMO2	21
ATXN2L	1
ATXN2L	2
ATXN2L	12
TJP1	18
BUD13	3
RHPN2	18
C14orf126	3
TCP1	1
TCP1	2
DIDO1	1
SNRNP48	8
SNRNP48	1
SNRNP48	2
SNRNP48	21
SNRNP48	9
KIAA1191	1
KIAA1191	2
KIAA1191	3
KIAA1191	21
TCEB3	8
TCEB3	1
TCEB3	2
TCEB3	21
PRDX3	8
PRDX3	1
PRDX3	2
PRDX3	3
PRDX3	21
LYSMD1	3
PRDX1	3
NFYC	3
NFYB	10
NFYB	3
AP3S1	10
AP3S1	3
NR1D2	1
NR1D2	2
NR1D2	8
NR1D2	9
NR1D2	11
NR1D2	15
NR1D2	18
NR1D2	21
NR1D2	23
CTDSP2	23
PACRGL	23
FYN	18
RRS1	3
TOR1A	3
EBP	3
CCT6A	1
CCT6A	2
CCT6A	21
TMED7-TICAM2	8
TMED7-TICAM2	1
TMED7-TICAM2	2
RAC1	1
RAC1	2
RAC1	21
RAC1	18
RAC1	17
VCP	1
VCP	2
VCP	9
VASP	3
PBX2	3
PBX3	23
TJAP1	3
SLC16A1	1
SLC16A1	2
SLC16A1	8
SLC16A1	9
SLC16A1	11
SLC16A1	21
NSUN2	8
NSUN2	1
NSUN2	2
NSUN2	9
SEC61A1	1
SEC61A1	2
SEC61A1	21
OAT	1
OAT	2
OAT	3
OAT	8
OAT	9
OAT	21
DCAF7	8
DCAF7	1
DCAF7	2
DCAF7	21
DCAF7	9
ARHGAP35	1
ARHGAP35	2
WIPF2	8
WIPF2	1
WIPF2	2
WIPF2	21
WIPF2	9
DCAF8	8
DCAF8	1
DCAF8	2
DCAF8	21
DCAF8	9
ZFX	1
ZFX	2
ZFX	3
ZFX	8
ZFX	11
ZFX	21
CKB	1
CKB	2
CKB	3
CKB	21
ZFR	8
ZFR	1
ZFR	2
ZFR	18
ZFR	21
CDR2L	3
RBM4B	3
TXNDC5	1
TXNDC5	2
TXNDC5	21
CALM2	3
CALM3	1
CALM3	2
CALM3	8
CALM3	9
CALM3	11
CALM3	18
CALM3	21
SPG21	3
SPG20	1
FAM46A	3
PSD3	8
PSD3	1
PSD3	2
PSD3	21
PSD3	23
DLGAP4	3
GLO1	1
GLO1	2
GLO1	3
GLO1	8
GLO1	9
GLO1	11
GLO1	21
CUL1	18
FLCN	3
SLC25A3	1
SLC25A3	2
SLC25A3	3
SLC25A3	21
TRIM25	1
TRIM25	2
TRIM25	21
PRMT1	1
PRMT1	2
R3HDM2	3
HMGCR	8
HMGCR	1
HMGCR	2
HMGCR	21
GNPAT	10
BRD4	1
BRD4	18
BRD4	3
BRD1	1
BRD2	18
BRD2	3
BRD3	3
VTA1	8
VTA1	1
VTA1	2
VTA1	21
PTPN11	1
PTPN11	2
PTPN11	11
PTPN11	21
PTPN11	9
MYCBP	10
SETD1B	3
MRPL24	10
AES	3
SLBP	18
C9orf167	3
SEH1L	3
MMGT1	8
MMGT1	1
MMGT1	2
MMGT1	21
GAPDH	1
GAPDH	2
HIF1A	8
HIF1A	1
HIF1A	2
HIF1A	21
SLC31A1	1
SLC31A1	2
SLC31A1	3
SLC31A1	21
SLC31A2	10
SLC31A2	3
NPTX1	1
NPTX1	2
NPTX1	8
NPTX1	9
NPTX1	11
NPTX1	21
ARHGAP5	8
ARHGAP5	1
ARHGAP5	2
ARHGAP5	21
RICTOR	8
RICTOR	1
RICTOR	2
AEN	1
AEN	2
AEN	21
SRSF5	18
SRSF4	8
SRSF4	1
SRSF4	2
SRSF4	11
SRSF4	21
SRSF7	1
SRSF7	2
SRSF7	11
SRSF7	21
SRSF6	1
SRSF6	2
SRSF6	3
SRSF6	8
SRSF6	11
SRSF6	21
SRSF6	22
SRSF1	1
SRSF1	2
SRSF1	8
SRSF1	9
SRSF1	11
SRSF1	12
SRSF1	15
SRSF1	17
SRSF1	21
SRSF1	22
PPM1B	8
PPM1B	1
PPM1B	2
PPM1B	3
PPM1A	1
PPM1A	2
PPM1A	3
PPM1A	8
PPM1A	15
PPM1A	18
PPM1A	21
PPM1K	3
RAPH1	8
RAPH1	1
RAPH1	2
RAPH1	21
PPP6C	3
RNF138	8
RNF138	1
RNF138	2
RNF138	21
RNF138	23
HOXA3	23
CHEK1	18
CHEK1	3
CLNS1A	1
CLNS1A	2
CLNS1A	9
MRPL4	3
MRPL3	3
ZNF587	3
PTPN2	10
PTPN2	3
SCRN1	8
SCRN1	1
SCRN1	2
SCRN1	21
RG9MTD2	3
GINS1	1
GINS1	2
GINS1	3
GINS1	8
GINS1	9
GINS1	21
ZNF614	1
ZNF614	2
ZNF614	21
PPP1R10	18
PPP1R10	3
ACAD8	10
ACAD8	3
EIF4EBP2	1
EIF4EBP2	2
EIF4EBP2	3
EIF4EBP2	9
EIF4EBP2	11
EIF4EBP2	15
EIF4EBP2	21
EIF4EBP2	23
C10orf46	1
C10orf46	2
C10orf46	3
C10orf46	9
C10orf46	11
C10orf46	16
C10orf46	21
BAG3	8
BAG3	1
BAG3	2
BAG3	21
BAG4	3
BAG5	1
BAG5	2
BAG5	12
BAG5	21
MSRB3	1
MSRB3	2
CHMP3	23
CHMP7	1
CHMP7	2
ATXN1L	8
ATXN1L	1
ATXN1L	2
ATXN1L	21
UTP11L	3
ARPP19	8
ARPP19	1
ARPP19	2
ARPP19	11
ARPP19	21
PSMA1	3
PSMA7	1
PSMA7	2
PSMA5	10
FAM160B1	23
ATAT1	19
MSH2	1
MSH2	21
SLC6A15	19
FBXO45	8
FBXO45	1
FBXO45	2
FBXO45	21
SRC	3
FBXO46	3
SRF	1
SRF	2
SRF	8
SRF	9
SRF	15
SRF	21
EIF2C1	1
EIF2C1	2
EIF2C1	3
EIF2C1	9
EIF2C2	1
EIF2C2	2
EIF2C2	3
EIF2C2	18
PRKRIR	3
LGALS8	10
AX747565	3
AK127443	8
AK127443	1
AK127443	2
AK127443	21
RMND5A	1
RMND5A	2
RMND5A	8
RMND5A	9
RMND5A	11
RMND5A	15
RMND5A	21
NUP50	1
NUP50	2
NUP50	8
NUP50	12
NUP50	16
NUP50	21
TRAFD1	1
TRAFD1	9
AKIRIN1	1
AKIRIN1	2
AKIRIN1	8
AKIRIN1	11
AKIRIN1	15
AKIRIN1	21
EIF2AK4	23
TAPBP	10
TAPBP	3
AGPAT5	23
AGPAT3	3
WAPAL	8
WAPAL	1
WAPAL	2
WAPAL	3
WAPAL	21
FAM136A	1
FAM136A	2
FAM136A	21
TMPO	1
TMPO	2
TMPO	8
TMPO	11
TMPO	21
TMPO	22
SUZ12P	3
KIAA1522	23
FMR1	1
FMR1	18
LPGAT1	8
LPGAT1	1
LPGAT1	2
LPGAT1	11
LPGAT1	21
ANGEL2	1
ANGEL2	2
ANGEL2	12
ANGEL2	21
ANGEL1	23
TIMM17A	1
TIMM17A	2
TIMM17A	11
TIMM17A	21
TFRC	1
TFRC	2
TFRC	21
TFRC	9
NAP1L1	11
NAP1L1	1
NAP1L1	2
NAP1L1	3
NAP1L1	21
CALCOCO2	3
PARD6B	3
TGOLN2	1
TGOLN2	2
TGOLN2	8
TGOLN2	11
TGOLN2	21
TGOLN2	22
MID1IP1	23
PEAK1	8
PEAK1	1
PEAK1	2
PEAK1	21
PEAK1	9
SERTAD2	23
TMEM194A	8
TMEM194A	1
TMEM194A	2
TMEM194A	21
TMEM194A	22
KIAA0494	8
KIAA0494	1
KIAA0494	2
PIGY	8
PIGY	1
PIGY	2
PIGY	11
PIGY	21
KIAA1143	3
KIAA1147	8
KIAA1147	1
KIAA1147	2
KIAA1147	21
KIAA1147	9
C12orf49	8
C12orf49	1
C12orf49	2
C12orf49	21
ANKLE2	8
ANKLE2	1
ANKLE2	2
ANKLE2	21
PPP1CB	8
PPP1CB	1
PPP1CB	2
PPP1CB	21
PPP1CC	1
PPP1CC	2
PPP1CC	8
PPP1CC	11
PPP1CC	18
PPP1CC	21
PPP1CA	10
PPP1CA	3
SRRM1	3
BBIP1	8
BBIP1	1
BBIP1	2
BBIP1	21
SRRM2	1
SRRM2	2
SRRM2	3
SRRM2	8
SRRM2	9
SRRM2	21
OAZ1	17
RDH10	3
FAM134A	23
NAB2	10
NAB2	3
VEZT	1
VEZT	2
VEZT	11
VEZT	21
SRP9	1
SRP9	2
SRP9	3
SRP9	8
SRP9	11
SRP9	21
ZFAND5	1
ZFAND5	2
ZFAND5	21
ZFAND3	1
ZFAND3	2
ZFAND3	21
FAM107B	8
FAM107B	1
FAM107B	2
FAM107B	23
CANX	1
CANX	2
CANX	3
CANX	8
CANX	9
CANX	11
CANX	15
CANX	21
CANX	22
SLC39A10	8
SLC39A10	1
SLC39A10	2
SLC39A10	12
SLC39A10	21
RBMS2	23
SLC39A14	8
SLC39A14	1
SLC39A14	2
SLC39A14	21
HIF1AN	3
RBPJ	3
EIF1AX	8
EIF1AX	1
EIF1AX	2
EIF1AX	11
EIF1AX	21
RSBN1	8
RSBN1	1
RSBN1	2
RSBN1	21
HSP90AB1	1
PTP4A1	1
PTP4A1	2
PTP4A1	8
PTP4A1	11
PTP4A1	16
PTP4A1	18
PTP4A1	21
SAP18	10
PTP4A2	1
PTP4A2	2
PTP4A2	3
PTP4A2	8
PTP4A2	11
PTP4A2	21
URI1	23
NKIRAS2	23
FUT11	3
MYLIP	8
MYLIP	1
MYLIP	2
MYLIP	21
MYLIP	9
VAPA	1
VAPA	2
VAPA	3
VAPA	8
VAPA	18
VAPA	21
ABHD2	1
ABHD2	2
ABHD2	21
SRGAP2	3
UBR7	8
UBR7	1
UBR7	2
UBR7	11
UBR7	21
PA2G4	8
PA2G4	1
PA2G4	2
PA2G4	21
PA2G4	17
KRAS	8
KRAS	1
KRAS	2
KRAS	21
SOCS4	1
SOCS4	2
SOCS4	8
SOCS4	9
SOCS4	11
SOCS4	21
WDR55	3
C3orf38	8
C3orf38	1
C3orf38	2
C3orf38	21
MBTPS2	1
MBTPS2	2
MBTPS2	21
PPP2CA	1
PPP2CA	2
PPP2CA	8
PPP2CA	11
PPP2CA	18
PPP2CA	21
FEM1B	1
FEM1B	2
FEM1B	8
FEM1B	9
FEM1B	18
FEM1B	20
FEM1B	21
CCNY	3
CCNY	23
TERF2	3
DR1	8
DR1	1
DR1	2
DR1	11
DR1	21
GRB2	3
EIF4G2	1
FEM1A	3
TRIM32	3
RASSF3	3
RPL5	1
RPL5	2
HOXC4	3
SSU72	8
SSU72	1
SSU72	2
CTIF	3
NCKAP1	3
CHD1	1
CHD2	23
CHD4	3
MRP63	10
SCD	8
SCD	1
SCD	2
SCD	21
SCD	9
MNT	3
ABHD13	8
ABHD13	1
ABHD13	2
ABHD13	21
RBMX2	3
TTC5	3
JUND	3
RCN2	3
TTC3	1
TTC3	9
PIKFYVE	1
PIKFYVE	2
PIKFYVE	21
MRPL19	8
MRPL19	1
MRPL19	2
MRPL19	21
CDC25A	1
CDC25A	2
CDC25A	8
CDC25A	9
CDC25A	10
CDC25A	12
CDC25A	21
C3orf52	3
ARPC5	8
ARPC5	1
ARPC5	2
ARPC5	11
ARPC5	21
ARPC4	3
DCUN1D1	8
DCUN1D1	1
DCUN1D1	2
DCUN1D1	3
DCUN1D1	21
DCUN1D3	3
DYNC1LI2	1
DYNC1LI2	2
DYNC1LI2	8
DYNC1LI2	9
DYNC1LI2	11
DYNC1LI2	21
POLR2M	3
RHOB	1
RHOB	3
RHOB	21
RHOA	8
RHOA	1
RHOA	2
RHOA	21
F11R	3
TMEM66	1
TMEM66	2
TMEM66	21
KDSR	8
KDSR	1
KDSR	2
KDSR	21
TMEM64	23
LRIG1	1
LRIG1	2
LRIG1	21
LRIG1	9
TMEM68	3
LMAN1	16
LMAN1	1
LMAN1	2
LMAN1	3
LMAN1	21
AIFM1	3
RNF122	3
GRPEL2	8
GRPEL2	1
GRPEL2	2
GRPEL2	11
GRPEL2	21
POT1	8
POT1	1
POT1	2
MAPK14	1
MAPK14	2
SACS	8
SACS	1
SACS	2
SACS	21
BTG3	10
ZNF624	3
ZNF623	3
C4orf32	23
TMEM30A	1
TMEM30A	2
TMEM30A	8
TMEM30A	9
TMEM30A	11
TMEM30A	21
TMEM30A	22
SRD5A1	3
TES	18
TES	3
EBF3	3
RAP2A	1
RAP2A	2
RAP2A	23
RAP2A	21
RAP2A	15
SIAH1	23
AMFR	3
GGA2	1
GGA2	2
GGA2	9
PHLPP2	1
PHLPP2	2
PHLPP2	21
ADO	1
ADO	2
ADO	8
ADO	11
ADO	21
ADO	23
LDOC1L	8
LDOC1L	1
LDOC1L	2
LDOC1L	21
LDOC1L	9
COMMD3-BMI1	1
COMMD3-BMI1	18
COMMD3-BMI1	23
B3GALNT2	1
B3GALNT2	2
B3GALNT2	21
JDP2	3
GJC1	8
GJC1	1
GJC1	2
GJC1	21
GJC1	9
PIAS2	3
PRKACA	3
PIAS4	3
PRKACB	8
PRKACB	1
PRKACB	2
PRKACB	10
PRKACB	21
PSMB5	1
PSMB5	2
PSMB5	21
PSMB4	3
MKI67	8
MKI67	1
MKI67	2
MKI67	11
MKI67	21
MCC	8
MCC	1
MCC	2
MCC	3
MCC	9
JUNB	3
JUNB	5
RAD51AP1	1
RAD51AP1	2
RAD51AP1	11
RAD51AP1	21
KLHDC5	1
KLHDC5	2
KLHDC5	9
KLHDC5	11
KLHDC5	15
KLHDC5	21
BCL2L13	1
BCL2L13	2
BCL2L13	21
BCL2L12	10
PRPF18	3
KCNK1	10
NUP43	1
NUP43	2
NUP43	21
MSX1	10
PGRMC2	1
PGRMC2	2
PGRMC2	8
PGRMC2	11
PGRMC2	18
PGRMC2	21
HOOK3	3
NUP160	18
HOOK1	8
HOOK1	1
HOOK1	2
HOOK1	21
ALDH1B1	3
TMEM168	3
LRRC58	1
LRRC58	2
LRRC58	8
LRRC58	11
LRRC58	21
LRRC58	22
LRRC59	1
LRRC59	2
LRRC59	21
LRRC59	9
COX7A2L	3
TAB2	1
GNA13	1
GNA13	2
GNA13	8
GNA13	11
GNA13	18
GNA13	21
GNA11	3
ZNF286A	3
ATF2	18
ATF2	3
SMARCC2	3
IFFO2	1
MOCS2	10
UBE2J1	23
SMG7	1
SMG7	2
SMG7	21
SMG7	23
SDF4	1
SDF4	2
SDF4	17
SDF4	21
SDF4	9
SMG1	8
SMG1	1
SMG1	2
SMG1	21
DLG4	3
PTGER4	10
MIB1	8
MIB1	1
MIB1	2
MIB1	21
WEE1	8
WEE1	1
WEE1	2
WEE1	18
WEE1	21
IGF1R	1
IGF1R	2
IGF1R	8
IGF1R	9
IGF1R	15
IGF1R	21
SLC38A1	1
SLC38A1	2
SLC38A1	8
SLC38A1	9
SLC38A1	18
SLC38A1	21
SLC38A1	22
SLC38A2	8
SLC38A2	1
SLC38A2	2
SLC38A2	11
SLC38A2	21
CAMK2D	3
MDFIC	1
MDFIC	2
MDFIC	8
MDFIC	11
MDFIC	21
MDFIC	23
BCAT1	1
BCAT1	9
OSBPL8	8
OSBPL8	1
OSBPL8	2
OSBPL8	21
OSBPL9	18
STK4	1
STK4	2
STK4	8
STK4	16
STK4	18
STK4	21
IFRD1	1
IFRD1	18
OSBPL2	3
RSU1	3
UBE4B	3
UBE4A	8
UBE4A	1
UBE4A	2
UBE4A	21
SLC25A23	3
GTF2F2	10
CD3EAP	3
AKAP8	1
AKAP8	3
EIF2A	8
EIF2A	1
EIF2A	2
STARD7	1
STARD7	2
STARD7	11
STARD7	15
STARD7	18
STARD7	21
ARHGAP19	8
ARHGAP19	1
ARHGAP19	2
ARHGAP19	21
CELF2	1
HSP90B1	8
HSP90B1	1
HSP90B1	2
HSP90B1	21
HSP90B1	9
TP73	13
STIP1	1
STIP1	9
PEG10	1
CHIC2	3
WDR43	3
VAV3	10
MRPL17	10
PEPD	3
ZIC5	8
ZIC5	1
ZIC5	2
ZIC5	11
ZIC5	21
ZIC2	3
H3F3B	1
H3F3B	2
H3F3B	3
H3F3B	8
H3F3B	11
H3F3B	21
RNF103-CHMP3	23
TBC1D24	3
MAPK1IP1L	1
MAPK1IP1L	2
MAPK1IP1L	21
SENP6	8
SENP6	1
SENP6	2
SENP5	1
SENP5	2
SENP5	21
SENP3	1
SENP3	2
SENP3	21
SENP2	1
SENP2	2
SENP2	21
SENP2	9
SLC35G1	23
ING5	3
CSGALNACT2	23
PDAP1	3
CSNK1A1	3
DNAJC3	1
DNAJC3	21
TTC33	8
TTC33	1
TTC33	2
POLR2F	3
WDFY1	8
WDFY1	1
WDFY1	2
WDFY1	21
SORT1	8
SORT1	1
SORT1	2
SORT1	3
SORT1	21
GFPT1	8
GFPT1	1
GFPT1	2
GFPT1	21
ECHDC1	1
ECHDC1	2
ECHDC1	11
ECHDC1	21
RRP15	8
RRP15	1
RRP15	2
RRP15	21
ACP1	1
ACP1	2
ACP1	21
NRN1	10
SNIP1	1
SNIP1	2
MAP3K7	1
MAP3K7	2
MAP3K7	12
RGMB	23
CDIPT	3
LRIF1	1
LRIF1	2
NCOA1	8
NCOA1	1
NCOA1	2
NCOA6	18
NCOA7	8
NCOA7	1
NCOA7	2
NCOA7	21
PHAX	8
PHAX	1
PHAX	2
PHAX	21
NR2F6	1
NR2F6	2
NR2F6	21
POLR2K	10
POLR2K	3
HMGB2	1
HMGB2	2
HMGB2	3
HMGB2	8
HMGB2	11
HMGB2	15
HMGB2	21
LIMD1	1
LIMD1	2
LIMD1	3
LIMD1	21
LIMD1	9
KIF3A	8
KIF3A	1
KIF3A	2
KIF3A	21
KIF21A	1
ABCG1	10
ABCG1	3
MECP2	1
MECP2	2
MECP2	5
MECP2	8
MECP2	9
MECP2	18
MECP2	21
MECP2	23
SS18	1
SS18	2
SS18	21
LDLR	18
SREK1	1
SREK1	2
SREK1	11
SREK1	21
CAPZA1	3
ZNF638	3
RAB33B	10
GEMIN2	3
SLC17A5	18
LMO4	18
TBCB	3
AK4	3
PBRM1	1
PBRM1	2
PBRM1	9
C16orf57	3
C16orf57	23
PRKD3	8
PRKD3	1
PRKD3	2
PRKD3	21
CTTN	3
AP1S2	23
ITCH	8
ITCH	1
ITCH	2
ITCH	21
ERC1	8
ERC1	1
ERC1	2
ERC1	21
NARG2	3
BAX	3
MCRS1	10
MCRS1	18
CBLL1	1
CBLL1	2
CBLL1	21
ZNF498	3
SLC37A3	8
SLC37A3	1
SLC37A3	2
SLC37A3	21
HERPUD1	18
TOB1	3
TOB2	3
CDK12	1
CDK12	2
CDK12	8
CDK12	9
CDK12	15
CDK12	21
DDX18	8
DDX18	1
DDX18	2
DDX18	21
DDX18	9
KLF6	1
KLF6	15
KLF6	9
NEO1	3
ATP6V1B2	8
ATP6V1B2	1
ATP6V1B2	2
ATP6V1B2	18
ATP6V1B2	21
PSMC4	3
TRA2A	3
TRA2B	1
TRA2B	2
TRA2B	8
TRA2B	9
TRA2B	11
TRA2B	15
TRA2B	21
TRA2B	22
HEATR2	1
HEATR2	2
HEATR2	21
NCS1	1
NCS1	2
NCS1	21
NCS1	9
ZC3H13	3
SETD8	3
BTRC	3
RND3	1
RND3	2
NCL	1
NCL	2
NCL	3
NCL	8
NCL	11
NCL	21
ZNF543	3
SLC1A5	1
SLC1A5	2
SLC1A5	3
SLC1A5	12
SLC1A5	21
ZNF548	3
LIN7C	3
IDI1	18
IDI1	3
DKFZp686B07190	8
DKFZp686B07190	1
DKFZp686B07190	2
DKFZp686B07190	21
FAM60A	8
FAM60A	1
FAM60A	2
FAM60A	21
LRRC41	3
MARCH7	8
MARCH7	1
MARCH7	2
MARCH7	21
MARCH7	16
MARCH6	8
MARCH6	1
MARCH6	2
MARCH6	21
LRRC47	3
CLSTN1	3
RARA	3
EIF3J	1
EIF3J	2
EIF3J	21
SETD5	1
SETD5	2
SETD5	8
SETD5	9
SETD5	11
SETD5	21
SETD5	23
DHRS3	3
RABIF	3
DYRK1A	3
MTMR4	1
MTMR4	2
MTMR4	21
C6orf89	23
MTMR1	8
MTMR1	1
MTMR1	2
DLG3	3
TSC22D3	3
TSC22D2	3
EDEM3	1
EDEM3	2
EDEM3	8
EDEM3	9
EDEM3	11
EDEM3	21
EDEM1	1
EDEM1	2
EDEM1	8
EDEM1	9
EDEM1	12
EDEM1	21
PTGES3	1
PTGES3	2
PTGES3	21
TIAL1	3
PLAGL2	1
PLAGL2	2
PLAGL2	3
PLAGL2	9
PLAGL2	18
PLAGL2	21
PLAGL2	23
CD2BP2	1
CD2BP2	2
CD2BP2	9
RPL37A	23
FUBP3	8
FUBP3	1
FUBP3	2
NCSTN	3
NCSTN	23
VANGL1	23
MTDH	8
MTDH	1
MTDH	2
MTDH	21
EXOSC6	3
AP2B1	8
AP2B1	1
AP2B1	2
AP2B1	21
TCP11L1	3
TULP4	1
TULP4	2
TULP4	3
TULP4	21
TULP4	9
PPP1R14C	8
PPP1R14C	1
PPP1R14C	2
PPP1R14C	11
PPP1R14C	21
UBP1	1
UBP1	23
INCENP	8
INCENP	1
INCENP	2
INCENP	18
INCENP	21
ZNF275	23
C9orf41	3
FKBP1A	3
MBNL1	8
MBNL1	1
MBNL1	2
MBNL1	11
MBNL1	21
C1orf55	3
ICMT	1
ICMT	2
ICMT	8
ICMT	11
ICMT	20
ICMT	21
FCF1	3
PCDH10	3
DEPDC1	8
DEPDC1	1
DEPDC1	2
DEPDC1	21
ALKBH5	1
ALKBH5	2
ALKBH5	3
ALKBH5	21
CREBBP	1
CREBBP	2
CREBBP	3
CREBBP	8
CREBBP	18
CREBBP	21
SMCR7L	1
SMCR7L	2
SMCR7L	9
SMCR7L	11
SMCR7L	16
SMCR7L	21
SMCR7L	23
TNIP2	10
RCOR3	23
STXBP3	18
BRIP1	3
SET	1
SET	2
SET	21
SET	9
DNAJB6	1
DNAJB6	2
DNAJB6	21
FANCE	3
FANCC	3
HNRNPAB	8
HNRNPAB	1
HNRNPAB	2
HNRNPAB	11
HNRNPAB	21
FANCI	1
FANCI	2
FANCI	9
KDELC2	8
KDELC2	1
KDELC2	2
KDELC2	21
HNRNPA3	1
HNRNPA3	2
HNRNPA3	21
HNRNPA0	8
HNRNPA0	1
HNRNPA0	2
HNRNPA0	11
HNRNPA0	21
U2SURP	1
U2SURP	2
U2SURP	8
U2SURP	9
U2SURP	15
U2SURP	21
S100PBP	1
S100PBP	2
S100PBP	3
S100PBP	21
EPB41	8
EPB41	1
EPB41	2
EPB41	21
EPB41	9
NPAT	1
[truncated: 4,021 more rows]
