# Supplementary material for: PTRcombiner: mining combinatorial regulation of gene expression from post-transcriptional interaction maps
Source: BMC Genomics. 2014 Apr 23;15:304. doi: 10.1186/1471-2164-15-304 (PMC4234518; doi:10.1186/1471-2164-15-304)
Supplement: Additional file 2 — A zip archive containing the outputs of the mining module of PTR comb iner at different combinations of k and τ , including recurrent trans-factors. [file 1471-2164-15-304-S2.zip › recurrent/all_results/k25_t0.350000/gene-cluster.txt]

geneSymbol	cluster
UBE2Q1	22
UBE2Q2	22
UBE2Q2	14
RNF10	3
NCBP2	1
NCBP2	2
NCBP2	3
NCBP2	4
NCBP2	6
NCBP2	20
NCBP2	23
NCBP2	24
RNF13	3
RNF13	5
NIPA2	1
NIPA2	2
NIPA2	19
NIPA2	23
HIST1H4H	1
HIST1H4H	2
SSFA2	1
SSFA2	2
SSFA2	4
SSFA2	6
SSFA2	12
SSFA2	14
SSFA2	18
SSFA2	20
SSFA2	22
SSFA2	23
SSFA2	24
LIFR	1
LIFR	2
LIFR	5
LIFR	8
LIFR	14
LIFR	20
LIFR	23
PDCD10	5
PDCD10	13
ATPIF1	22
SLC50A1	3
KIAA0907	1
KIAA0907	2
KIAA0907	4
KIAA0907	8
KIAA0907	19
KIAA0907	20
KIAA0907	23
PPP3R1	2
PPP4C	3
PRNP	1
PRNP	2
PRNP	4
PRNP	20
PRNP	23
PRNP	24
ZNF704	1
ZNF704	2
ZNF704	12
ZNF704	23
RNF114	1
RNF114	2
RNF114	4
RNF114	6
RNF114	8
RNF114	19
RNF114	23
RNF114	24
ITPKB	3
SPTLC2	1
SPTLC2	2
SPTLC2	6
SPTLC2	10
SPTLC2	19
SPTLC2	23
ZSWIM1	3
IRX5	13
ABCD4	3
IRX3	5
IRX3	13
IRX2	13
FAM59A	3
SP1	1
SP1	2
SP1	4
SP1	6
SP1	10
SP1	14
SP1	19
SP1	20
SP1	23
SP1	24
SP1	25
SP3	1
SP3	10
SP3	12
SP3	5
SP3	23
PPP2R2A	1
PPP2R2A	2
PPP2R2A	19
PPP2R2A	23
CRB2	3
SPPL3	1
SPPL3	2
AK127087	1
AK127087	2
OPA1	1
OPA1	2
OPA1	5
TRAPPC8	1
RPSA	7
SNN	22
MAX	3
MAX	5
TRAPPC2	3
ERI2	1
ERI2	2
KTI12	3
ERI1	14
P4HA1	3
CTBP1	1
CTBP1	2
CTBP1	3
CTBP1	15
EVL	13
CLIP4	3
ATP2A2	1
ATP2A2	6
ATP2A2	8
ATP2A2	10
ATP2A2	12
ATP2A2	23
ATP2A2	25
RIT1	3
PMM2	13
GTF3C1	3
GTF3C5	13
GTF3C4	1
GTF3C4	2
GTF3C4	4
GTF3C4	10
GTF3C4	19
GTF3C4	20
GTF3C4	23
GTF3C4	24
IQSEC1	14
SWAP70	1
SWAP70	2
SWAP70	3
SWAP70	23
XPO1	1
XPO1	2
XPO1	4
XPO1	6
XPO1	8
XPO1	10
XPO1	12
XPO1	20
XPO1	23
XPO1	24
XPO1	25
HN1	13
CSDE1	1
CSDE1	2
CSDE1	4
CSDE1	6
CSDE1	8
CSDE1	10
CSDE1	12
CSDE1	15
CSDE1	19
CSDE1	20
CSDE1	23
CSDE1	24
BACH1	1
BACH1	2
BACH1	4
BACH1	5
BACH1	15
BACH1	19
BACH1	20
BACH1	23
BACH1	24
RUSC1	22
LSR	3
TTL	1
TTL	2
TTL	10
TTL	6
TTL	23
FAM169A	1
FAM169A	2
FAM169A	20
FAM169A	23
FAM116A	1
FAM116A	2
FAM123B	3
XPOT	5
DNASE1L1	3
LIN28B	1
LIN28B	2
LIN28B	4
LIN28B	6
LIN28B	10
LIN28B	12
LIN28B	18
LIN28B	19
LIN28B	20
LIN28B	23
LIN28B	24
ZFP161	13
CHST3	3
ZEB2	3
RPS6KA3	1
RPS6KA3	2
RPS6KA3	5
RPS6KA3	12
RPS6KA3	20
RPS6KA3	23
RPS20	7
PPIC	3
NOG	3
PSMD11	3
TOP1	3
PPTC7	1
PPTC7	2
PPTC7	4
PPTC7	8
PPTC7	10
PPTC7	19
PPTC7	20
PPTC7	23
PPTC7	24
C22orf29	3
FRAT2	3
GIT1	3
GIT1	5
GIT1	22
GIT2	13
SERBP1	1
SERBP1	2
SERBP1	4
SERBP1	6
SERBP1	10
SERBP1	12
SERBP1	19
SERBP1	20
SERBP1	23
SERBP1	24
SERBP1	25
MINPP1	5
FAM134C	1
FAM134C	2
FAM134C	10
FAM134C	23
C22orf25	3
FOXC1	1
FOXC1	2
FOXC1	4
FOXC1	5
FOXC1	19
FOXC1	20
FOXC1	23
METTL2A	3
TRERF1	22
SESN3	3
SMAD4	8
SMAD4	1
SMAD4	10
SMAD4	25
SMAD4	23
PPP4R2	3
PPP4R2	5
SMAD7	3
SMAD7	14
GOLPH3L	1
GOLPH3L	2
GOLPH3L	19
GOLPH3L	23
VAPB	3
SMAD2	1
SMAD2	2
SMAD2	3
SMAD2	8
SMAD2	19
SMAD2	23
SMAD2	25
SMAD3	14
AMMECR1L	1
AMMECR1L	2
AMMECR1L	3
AMMECR1L	20
AMMECR1L	23
SNTB2	1
SNTB2	2
SNTB2	3
SNTB2	5
SNTB2	8
SNTB2	10
SNTB2	15
SNTB2	20
SNTB2	23
TRAM2	22
CTH	5
PELI2	1
PELI2	2
PELI2	8
PELI2	12
PELI2	20
PELI2	23
ARF3	1
ARF3	2
ARF3	3
ARF3	6
ARF3	10
ARF3	12
ARF3	19
ARF3	23
ARF3	25
ARF1	3
ZC3H13	3
ARF5	3
ARF5	22
MRFAP1	1
MRFAP1	2
MRFAP1	6
MRFAP1	12
MRFAP1	15
MRFAP1	19
MRFAP1	23
FOXE1	13
PRADC1	13
MYLK2	3
TCEA1	5
COX4I1	3
NOL9	3
PRKAR1A	8
PRKAR1A	1
PRKAR1A	2
PRKAR1A	20
PRKAR1A	23
SAR1A	1
SAR1A	2
SAR1A	3
SAR1A	4
SAR1A	12
SAR1A	19
SAR1A	23
LDHAL6A	3
SRPK1	2
SRPK1	10
MOB4	22
C19orf10	3
RAB11FIP1	1
RAB11FIP1	23
RAB11FIP4	1
RAB11FIP4	10
CCDC117	1
CCDC117	2
CCDC117	4
CCDC117	6
CCDC117	10
CCDC117	12
CCDC117	19
CCDC117	20
CCDC117	23
CCDC117	24
CCDC115	3
DCAKD	3
RBBP6	5
C14orf1	3
MGRN1	3
CDC42	2
CDC42	3
CDC42	10
DAB2	5
IPO11	1
IPO11	2
ARHGEF11	10
ARHGEF11	2
ARHGEF11	3
ARHGEF11	5
HMGB3	1
HMGB3	2
HMGB3	19
HMGB3	5
HMGB3	23
CPEB4	1
CPEB4	2
CPEB4	3
CPEB4	4
CPEB4	8
CPEB4	20
CPEB4	23
CPEB4	24
HMGB1	3
CPEB3	3
RAB2B	3
RAB2B	5
RAB2B	14
CHAF1A	13
PDDC1	3
MAGEA5	13
MAGEA4	13
WDR45L	1
WDR45L	2
WDR45L	19
WDR45L	23
UBTF	1
UBTF	2
UBTF	5
UBTF	8
UBTF	12
UBTF	19
UBTF	23
UBTF	25
TMEM159	3
LINC00272	3
CDCA7	1
CDCA7	2
CDCA7	4
CDCA7	12
CDCA7	20
CDCA7	23
CDCA4	3
CDCA4	5
CDCA5	1
CDCA5	2
CDCA5	10
UTS2	3
MCM10	1
MCM10	2
MCM10	12
MCM10	23
FAM108C1	1
FAM108C1	2
FAM108C1	23
UXS1	14
CD44	14
NOLC1	1
NOLC1	2
NOLC1	4
NOLC1	5
NOLC1	6
NOLC1	8
NOLC1	10
NOLC1	12
NOLC1	19
NOLC1	20
NOLC1	23
NOLC1	24
CD46	8
CD46	1
CD46	2
CD46	20
CD46	23
CA13	3
IGFBPL1	3
TIMM17A	1
TIMM17A	2
TIMM17A	19
TIMM17A	4
TIMM17A	23
VMA21	1
VMA21	2
VMA21	4
VMA21	6
VMA21	7
VMA21	8
VMA21	12
VMA21	20
VMA21	23
VMA21	24
PCDHGA12	3
RAB21	1
RAB21	2
RAB21	3
RAB21	4
RAB21	20
RAB21	23
RAB21	24
EIF4E3	3
EIF4E3	22
NIPAL3	1
NIPAL3	2
NIPAL3	10
NIPAL3	23
TBL1X	3
THAP5	1
THAP5	23
CFH	3
GPT2	2
RAB28	22
YRDC	1
YRDC	2
YRDC	4
YRDC	20
YRDC	23
CALU	1
CALU	2
CALU	4
CALU	6
CALU	8
CALU	12
CALU	15
CALU	19
CALU	20
CALU	23
CALU	24
FAR1	1
FAR1	2
FAR1	4
FAR1	8
FAR1	10
FAR1	19
FAR1	20
FAR1	23
FAR1	24
CDKAL1	3
FAM193B	14
EWSR1	2
EWSR1	10
RPN1	3
SPRED2	22
RCBTB1	1
RCBTB1	2
RCBTB1	10
MLLT3	3
MAPKAP1	1
MAPKAP1	2
MAPKAP1	10
MAPKAP1	22
MAPKAP1	13
ASB1	1
ASB1	2
ASB1	10
ASB6	3
ASB7	3
IL1RAPL1	3
GUK1	13
HDAC9	3
RELA	2
HDGF	1
HDGF	2
HDGF	4
HDGF	8
HDGF	10
HDGF	12
HDGF	19
HDGF	23
PIP4K2A	10
HMG20A	2
HMG20A	3
HMG20A	5
HMG20A	14
C5orf43	2
C5orf43	22
AAGAB	1
AAGAB	10
AAGAB	23
MRPL33	13
CHM	22
UBE2R2	1
UBE2R2	2
UBE2R2	23
UBE2R2	12
UBE2R2	15
MRPL39	13
SHOX2	3
ARRDC3	1
KHNYN	1
KHNYN	2
KHNYN	10
KHNYN	12
KHNYN	19
KHNYN	23
THOC6	3
SYPL1	1
SYPL1	2
SYPL1	23
C9orf30-TMEFF1	3
RFX5	2
APP	10
NRXN1	3
TPST2	13
TPST2	22
ELK1	1
ELK1	10
ELK1	5
ELK1	22
ELK1	13
WHSC1	22
PAK4	2
PAK4	3
PAK6	13
ABCE1	1
ABCE1	2
ABCE1	19
ABCE1	6
ABCE1	23
XPNPEP1	3
TMEM43	2
TMEM43	15
ZIC3	3
FAM122B	1
FAM122B	2
FAM122B	6
FAM122B	8
FAM122B	15
FAM122B	19
FAM122B	23
FOXP1	3
MSL1	1
MSL1	2
MSL1	12
MSL1	20
MSL1	23
COPS3	3
COPS3	13
KHDRBS1	1
KHDRBS1	6
KHDRBS1	8
KHDRBS1	10
KHDRBS1	12
KHDRBS1	22
KHDRBS1	23
SERINC3	1
SERINC3	2
SERINC3	23
COPS5	13
ZNF592	22
YTHDF1	1
YTHDF1	2
YTHDF1	23
MED1	1
MED1	2
MED1	8
MED1	10
MED1	12
MED1	23
SUB1	1
SUB1	2
SUB1	4
SUB1	6
SUB1	8
SUB1	12
SUB1	19
SUB1	20
SUB1	23
SUB1	24
ZNF609	1
ZNF609	2
ZNF609	12
ZNF609	23
NLK	22
FDFT1	1
FDFT1	2
FDFT1	25
TNS4	3
TCF4	3
DPYSL2	1
DPYSL2	2
DPYSL2	23
DLD	1
DLD	2
DLD	4
DLD	6
DLD	8
DLD	19
DLD	20
DLD	23
KIAA0240	3
NUDT2	13
NUDT3	1
NUDT3	2
NUDT3	3
NUDT3	4
NUDT3	5
NUDT3	19
NUDT3	20
NUDT3	23
NUDT5	13
SEPN1	2
SEPN1	10
PVR	2
PVR	10
ACLY	2
ACTR10	5
PPP5C	3
TRIM9	3
PFN1	2
PFN1	3
MEF2A	1
MEF2A	2
MEF2A	20
MEF2A	22
MEF2A	23
MEF2A	25
LOC283888	3
ZNF770	1
ZNF770	2
ZNF770	4
ZNF770	8
ZNF770	10
ZNF770	12
ZNF770	19
ZNF770	20
ZNF770	23
ZNF770	24
MEF2D	14
KDM3B	1
KDM3B	2
KDM3B	8
KDM3B	19
KDM3B	20
KDM3B	23
COX11	1
COX11	2
COX11	6
COX11	8
COX11	10
COX11	12
COX11	19
COX11	23
COX15	1
COX15	2
COX15	4
COX15	6
COX15	19
COX15	20
COX15	23
FBXL22	3
NIF3L1	3
NIF3L1	5
NUTF2	3
FAM168B	1
FAM168B	2
FAM168B	4
FAM168B	6
FAM168B	10
FAM168B	19
FAM168B	20
FAM168B	23
FAM168B	24
ANKRD13C	1
ATP11A	14
ZNF331	3
KIAA1467	3
RPLP0	7
RMP	1
RMP	22
RMP	23
MLF2	2
MLF2	3
NUP62	1
NUP62	2
NUP62	10
NUP62	13
NUP62	14
NUP62	19
NUP62	23
MECOM	14
TPM4	2
TPM3	3
SNRPA1	13
TPM1	3
RPS6KB2	13
ETF1	1
ETF1	2
ETF1	4
ETF1	6
ETF1	8
ETF1	10
ETF1	18
ETF1	19
ETF1	23
ETF1	24
NDFIP2	1
NDFIP2	2
NDFIP2	4
NDFIP2	6
NDFIP2	8
NDFIP2	12
NDFIP2	20
NDFIP2	23
NDFIP2	25
XPNPEP2	13
CHPT1	22
UTP15	3
HBXIP	13
FBXW2	1
FBXW2	2
FBXW2	4
FBXW2	6
FBXW2	10
FBXW2	12
FBXW2	15
FBXW2	18
FBXW2	19
FBXW2	20
FBXW2	23
FBXW2	24
TNFRSF6B	3
KIAA1267	1
KIAA1267	2
KIAA1267	3
KIAA1267	10
FBXW7	3
TGFBR3	1
TGFBR3	2
TGFBR3	23
PHACTR4	2
PHACTR4	3
PHACTR4	14
TGFBR1	1
TGFBR1	2
TGFBR1	3
TGFBR1	4
TGFBR1	8
TGFBR1	12
TGFBR1	18
TGFBR1	23
TGFBR1	24
LARP4B	1
LARP4B	2
LARP4B	8
LARP4B	18
LARP4B	20
LARP4B	23
SEPHS2	2
SEPHS1	1
SEPHS1	2
SEPHS1	23
RABL2A	3
SSX2IP	1
SSX2IP	2
SSX2IP	4
SSX2IP	6
SSX2IP	12
SSX2IP	18
SSX2IP	20
SSX2IP	23
SSX2IP	24
RABL2B	3
BBX	1
BBX	5
BBX	6
BBX	10
BBX	12
BBX	23
SLMO2	1
SLMO2	2
SLMO2	4
SLMO2	6
SLMO2	10
SLMO2	12
SLMO2	19
SLMO2	20
SLMO2	23
SLMO2	24
ATXN2L	1
ATXN2L	2
ATXN2L	15
TJP1	5
BUD13	3
DLST	3
RHPN2	5
C14orf126	3
C14orf126	14
TCP1	1
TCP1	2
PPAT	5
DIDO1	1
DIDO1	23
TUB	2
TUB	10
SNRNP48	1
SNRNP48	2
SNRNP48	6
SNRNP48	8
SNRNP48	10
SNRNP48	12
SNRNP48	20
SNRNP48	23
KIAA1191	1
KIAA1191	2
KIAA1191	3
KIAA1191	4
KIAA1191	12
KIAA1191	23
KIAA1191	24
TCEB3	1
TCEB3	2
TCEB3	23
TCEB1	13
PRDX3	1
PRDX3	2
PRDX3	3
PRDX3	12
PRDX3	19
PRDX3	23
LYSMD1	3
PRDX1	3
PRDX1	7
AP3S2	3
NFYB	3
NFYB	5
NFYB	13
AP3S1	3
AP3S1	5
AP3S1	13
ZMAT5	3
ZMAT4	3
NR1D2	1
NR1D2	2
NR1D2	4
NR1D2	5
NR1D2	6
NR1D2	10
NR1D2	17
NR1D2	19
NR1D2	20
NR1D2	22
NR1D2	23
NR1D2	24
NR1D2	25
ZNF2	3
PACRGL	22
RNF182	14
FYN	5
FOXJ2	22
RRS1	3
TOR1A	2
TOR1A	3
RDH10	3
CCT6A	1
CCT6A	2
CCT6A	6
CCT6A	12
CCT6A	19
CCT6A	23
TMED7-TICAM2	1
TMED7-TICAM2	2
RAC1	1
RAC1	2
RAC1	5
RAC1	6
RAC1	12
RAC1	19
RAC1	23
RUFY2	14
VCP	1
VCP	2
VCP	10
VCP	14
VCP	9
NBPF14	3
NBPF10	3
VASP	3
NPSR1	3
PBX2	3
PBX3	5
PBX3	22
TJAP1	3
TJAP1	14
SLC16A1	1
SLC16A1	2
SLC16A1	4
SLC16A1	8
SLC16A1	10
SLC16A1	12
SLC16A1	19
SLC16A1	20
SLC16A1	23
NSUN2	1
NSUN2	2
NSUN2	10
SLC16A4	3
SEC61A1	1
SEC61A1	2
SEC61A1	19
SEC61A1	6
SEC61A1	23
OAT	1
OAT	2
OAT	3
OAT	8
OAT	10
OAT	23
WIBG	22
DCAF7	1
DCAF7	2
DCAF7	10
DCAF7	17
DCAF7	19
DCAF7	23
ARHGAP35	1
ARHGAP35	2
WIPF2	1
WIPF2	2
WIPF2	12
WIPF2	10
WIPF2	23
CALCB	3
DCAF8	1
DCAF8	2
DCAF8	23
DCAF8	10
DCAF8	17
ZFX	1
ZFX	2
ZFX	3
ZFX	4
ZFX	6
ZFX	8
ZFX	19
ZFX	20
ZFX	23
ZFX	24
CKB	1
CKB	2
CKB	3
CKB	6
CKB	12
CKB	23
ZFR	1
ZFR	2
ZFR	4
ZFR	5
ZFR	20
ZFR	23
ZFR	24
CDR2L	3
IGF2BP1	1
IGF2BP1	2
IGF2BP1	3
IGF2BP1	4
IGF2BP1	6
IGF2BP1	8
IGF2BP1	10
IGF2BP1	12
IGF2BP1	18
IGF2BP1	19
IGF2BP1	23
IGF2BP1	24
RBM4B	3
RBM4B	22
B3GAT3	13
TXNDC5	1
TXNDC5	2
TXNDC5	19
TXNDC5	23
CALM2	2
CALM2	3
CALM2	15
CALM3	1
CALM3	2
CALM3	4
CALM3	5
CALM3	6
CALM3	10
CALM3	19
CALM3	20
CALM3	23
SPG21	3
SPG20	1
SPG20	14
SPG20	23
FAM46A	2
FAM46A	3
UPK1B	3
PSD3	1
PSD3	2
PSD3	12
PSD3	20
PSD3	22
PSD3	23
DLGAP4	3
GLO1	1
GLO1	2
GLO1	3
GLO1	4
GLO1	6
GLO1	10
GLO1	12
GLO1	19
GLO1	20
GLO1	23
ASRGL1	13
CUL1	5
FLCN	3
SLC25A3	19
SLC25A3	1
SLC25A3	2
SLC25A3	3
SLC25A3	23
TRIM25	1
TRIM25	2
TRIM25	4
TRIM25	23
PRMT1	1
PRMT1	2
PRMT6	2
R3HDM2	3
PER2	3
BRD9	3
HMGCR	1
HMGCR	2
HMGCR	12
HMGCR	23
GNPAT	13
BRD4	1
BRD4	3
BRD4	5
BRD1	1
BRD2	3
BRD2	5
BRD3	3
DNAJA2	2
DNAJA3	5
VTA1	1
VTA1	2
VTA1	19
VTA1	6
VTA1	23
PTPN11	1
PTPN11	2
PTPN11	6
PTPN11	8
PTPN11	10
PTPN11	19
PTPN11	23
MYCBP	5
MYCBP	13
SETD1B	2
SETD1B	3
CD3D	13
MRPL24	13
AES	3
SLBP	5
SLBP	14
MRPL20	3
SEH1L	3
MMGT1	1
MMGT1	2
MMGT1	8
MMGT1	12
MMGT1	20
MMGT1	23
GAPDH	1
GAPDH	2
HIF1A	1
HIF1A	2
HIF1A	23
SLC31A1	1
SLC31A1	2
SLC31A1	3
SLC31A1	23
SLC31A2	3
SLC31A2	13
LAIR1	3
NPTX1	1
NPTX1	2
NPTX1	4
NPTX1	10
NPTX1	19
NPTX1	20
NPTX1	23
NPTX1	24
ARHGAP5	1
ARHGAP5	2
ARHGAP5	4
ARHGAP5	6
ARHGAP5	20
ARHGAP5	23
ARHGAP5	24
NDRG3	2
NDRG3	10
NDRG4	14
AEN	8
AEN	1
AEN	2
AEN	12
AEN	23
SRSF5	5
PPM1F	2
PPM1F	10
SRSF7	1
SRSF7	2
SRSF7	4
SRSF7	12
SRSF7	19
SRSF7	23
SRSF7	24
SRSF6	1
SRSF6	2
SRSF6	3
SRSF6	4
SRSF6	6
SRSF6	12
SRSF6	19
SRSF6	20
SRSF6	23
SRSF6	24
SRSF1	1
SRSF1	2
SRSF1	4
SRSF1	6
SRSF1	8
SRSF1	10
SRSF1	12
SRSF1	14
SRSF1	15
SRSF1	19
SRSF1	20
SRSF1	23
SRSF1	24
SRSF1	25
PPM1B	1
PPM1B	2
PPM1B	3
PPM1A	1
PPM1A	2
PPM1A	3
PPM1A	5
PPM1A	8
PPM1A	12
PPM1A	20
PPM1A	23
PPM1A	25
SRSF2	2
SRSF2	10
USP46	22
PPM1K	3
MAP3K7	1
MAP3K7	2
MAP3K7	15
ATF7	14
RAPH1	1
RAPH1	2
RAPH1	23
PPP6C	3
PPP6C	5
ZYX	13
RNF138	1
RNF138	2
RNF138	8
RNF138	20
RNF138	22
RNF138	23
HOXA3	22
CHEK2	3
ZNF226	3
CHEK1	3
CHEK1	5
CLNS1A	1
CLNS1A	2
CLNS1A	10
C19orf42	2
MRPL4	3
MRPL3	3
ZNF587	3
MRPL1	13
PTPN2	3
PTPN2	13
SCRN1	1
SCRN1	2
SCRN1	6
SCRN1	23
RG9MTD2	3
PTPN6	13
ST7-AS1	3
ZNF611	3
ZNF613	3
GINS1	1
GINS1	2
GINS1	3
GINS1	10
GINS1	12
GINS1	19
GINS1	23
ZNF614	1
ZNF614	2
ZNF614	12
ZNF614	23
PPP1R10	3
PPP1R10	5
SLC3A2	3
ZNF618	14
CAMKK2	5
EIF4EBP2	1
EIF4EBP2	2
EIF4EBP2	3
EIF4EBP2	4
EIF4EBP2	8
EIF4EBP2	10
EIF4EBP2	19
EIF4EBP2	22
EIF4EBP2	23
EIF4EBP2	24
EIF4EBP2	25
C10orf46	1
C10orf46	2
C10orf46	3
C10orf46	4
C10orf46	6
C10orf46	10
C10orf46	12
C10orf46	18
C10orf46	19
C10orf46	23
C10orf46	24
BAG2	2
BAG3	1
BAG3	2
BAG3	23
BAG4	3
BAG5	1
BAG5	2
BAG5	23
BAG5	15
SH2D1A	3
MSRB3	1
MSRB3	2
MSRB3	18
RPS6	7
CHMP3	22
CHMP7	1
CHMP7	2
ATXN1L	1
ATXN1L	2
ATXN1L	19
ATXN1L	14
ATXN1L	23
GMFG	13
GMFB	22
BC030761	3
UTP11L	2
UTP11L	3
ARPP19	1
ARPP19	2
ARPP19	4
ARPP19	6
ARPP19	8
ARPP19	19
ARPP19	20
ARPP19	23
ARPP19	24
PPBP	3
PSMA1	3
PSMA7	1
PSMA7	2
PSMA5	13
SLC22A18AS	3
MSH2	1
MSH2	23
FBXO45	1
FBXO45	2
FBXO45	20
FBXO45	23
SRC	3
FBXO46	2
FBXO46	3
SRF	1
SRF	2
SRF	10
SRF	12
SRF	20
SRF	23
SRF	25
SAP18	13
FAM214B	3
EIF2C1	1
EIF2C1	2
EIF2C1	3
EIF2C1	10
EIF2C1	14
EIF2C2	1
EIF2C2	2
EIF2C2	3
EIF2C2	5
PRKRIR	3
LGALS9	13
LGALS8	13
AX747565	3
AK127443	1
AK127443	2
AK127443	12
AK127443	25
AK127443	23
CS	2
LGALS7	13
RMND5A	1
RMND5A	2
RMND5A	4
RMND5A	10
RMND5A	12
RMND5A	19
RMND5A	20
RMND5A	23
RMND5A	24
RMND5A	25
MRPS17	3
NUP50	1
NUP50	2
NUP50	4
NUP50	15
NUP50	18
NUP50	20
NUP50	23
NUP50	24
TRAFD1	1
TRAFD1	10
UQCRFS1	13
AKIRIN1	1
AKIRIN1	2
AKIRIN1	4
AKIRIN1	6
AKIRIN1	12
AKIRIN1	19
AKIRIN1	20
AKIRIN1	23
AKIRIN1	25
G2E3	2
G2E3	10
EIF2AK4	22
TAPBP	3
TAPBP	13
AGPAT5	22
AGPAT4	14
AGPAT3	3
AGPAT2	13
WAPAL	1
WAPAL	2
WAPAL	3
WAPAL	8
WAPAL	20
WAPAL	23
FAM136A	1
FAM136A	2
FAM136A	23
KIAA1217	3
TMPO	1
TMPO	2
TMPO	4
TMPO	6
TMPO	8
TMPO	12
TMPO	14
TMPO	19
TMPO	20
TMPO	23
TMPO	24
SUZ12P	3
SMCR8	13
KIAA1522	22
FMR1	1
FMR1	12
FMR1	5
FMR1	6
FMR1	23
LPGAT1	1
LPGAT1	2
LPGAT1	8
LPGAT1	12
LPGAT1	19
LPGAT1	20
LPGAT1	23
ANGEL2	1
ANGEL2	2
ANGEL2	4
ANGEL2	8
ANGEL2	12
ANGEL2	15
ANGEL2	23
ANGEL2	24
ANGEL1	22
PEX16	13
TIMM17B	13
MANBAL	3
TFRC	1
TFRC	2
TFRC	4
TFRC	6
TFRC	10
TFRC	12
TFRC	23
TFRC	24
NAP1L1	1
NAP1L1	2
NAP1L1	3
NAP1L1	8
NAP1L1	19
NAP1L1	23
CALCOCO2	3
PARD6B	3
RPL23	7
RPL22	5
TGOLN2	1
TGOLN2	2
TGOLN2	4
TGOLN2	6
TGOLN2	12
TGOLN2	19
TGOLN2	20
TGOLN2	23
TGOLN2	24
SLC16A10	14
MID1IP1	22
NFKBIA	5
PEAK1	1
PEAK1	2
PEAK1	25
PEAK1	10
PEAK1	23
PIGK	14
SERTAD2	22
TMEM194A	1
TMEM194A	2
TMEM194A	4
TMEM194A	6
TMEM194A	12
TMEM194A	20
TMEM194A	23
TMEM194A	24
SERTAD3	3
KIAA0494	1
KIAA0494	2
KIAA0494	6
KIAA0494	8
KIAA0494	12
KIAA0494	23
PIGY	1
PIGY	2
PIGY	4
PIGY	19
PIGY	20
PIGY	23
PIGY	24
KIAA1143	3
KIAA1147	1
KIAA1147	2
KIAA1147	6
KIAA1147	10
KIAA1147	20
KIAA1147	23
OSTF1	3
OSTF1	13
ANKLE2	1
ANKLE2	2
ANKLE2	19
ANKLE2	23
PPP1CB	1
PPP1CB	2
PPP1CB	4
PPP1CB	6
PPP1CB	8
PPP1CB	12
PPP1CB	20
PPP1CB	23
PPP1CC	1
PPP1CC	2
PPP1CC	4
PPP1CC	5
PPP1CC	6
PPP1CC	8
PPP1CC	12
PPP1CC	19
PPP1CC	20
PPP1CC	23
PPP1CC	24
OLR1	3
PPP1CA	3
PPP1CA	13
SRRM1	3
BBIP1	1
BBIP1	2
BBIP1	23
SRRM2	1
SRRM2	2
SRRM2	3
SRRM2	10
SRRM2	19
SRRM2	23
RDH16	3
PDK2	3
EBP	3
FAM134A	22
NAB2	3
NAB2	13
VEZT	1
VEZT	2
VEZT	4
VEZT	8
VEZT	19
VEZT	23
FXYD3	3
RBMS3	3
SRP9	1
SRP9	2
SRP9	3
SRP9	4
SRP9	6
SRP9	12
SRP9	19
SRP9	20
SRP9	23
SRP9	24
KIAA0146	14
ZFAND5	1
ZFAND5	2
ZFAND5	6
ZFAND5	12
ZFAND5	19
ZFAND5	23
MAFK	14
ZFAND3	1
ZFAND3	2
ZFAND3	23
FAM107B	1
FAM107B	2
FAM107B	22
CDK2AP1	2
CANX	1
CANX	2
CANX	3
CANX	4
CANX	6
CANX	8
CANX	10
CANX	12
CANX	19
CANX	20
CANX	23
CANX	24
CANX	25
SLC39A10	1
SLC39A10	2
SLC39A10	23
SLC39A10	20
SLC39A10	15
SLC39A11	3
RBMS2	22
SLC39A14	1
SLC39A14	2
SLC39A14	19
SLC39A14	23
PPPDE1	1
PPPDE1	2
PPPDE1	12
PPPDE1	20
PPPDE1	23
RBPJ	3
EIF1AX	1
EIF1AX	2
EIF1AX	4
EIF1AX	19
EIF1AX	20
EIF1AX	23
EIF1AX	24
EIF1AY	3
RSBN1	1
RSBN1	2
RSBN1	20
RSBN1	23
HSP90AB1	1
PFKL	3
PTP4A1	1
PTP4A1	2
PTP4A1	4
PTP4A1	5
PTP4A1	6
PTP4A1	8
PTP4A1	12
PTP4A1	18
PTP4A1	19
PTP4A1	20
PTP4A1	23
PTP4A1	24
PTP4A3	3
PTP4A2	1
PTP4A2	2
PTP4A2	3
PTP4A2	4
PTP4A2	8
PTP4A2	19
PTP4A2	20
PTP4A2	23
URI1	22
CD28	13
NKIRAS2	2
NKIRAS2	22
NKIRAS2	15
WDR55	3
CD24	3
PCGF2	22
MYLIP	1
MYLIP	2
MYLIP	10
MYLIP	23
VAPA	1
VAPA	2
VAPA	3
VAPA	4
VAPA	5
VAPA	8
VAPA	20
VAPA	23
PPIB	3
ABHD2	1
ABHD2	2
ABHD2	12
ABHD2	23
SRGAP2	3
UBR7	1
UBR7	2
UBR7	4
UBR7	19
UBR7	20
UBR7	23
UBR7	24
PA2G4	1
PA2G4	2
PA2G4	19
PA2G4	23
KRAS	1
KRAS	2
KRAS	4
KRAS	6
KRAS	14
KRAS	20
KRAS	23
KRAS	24
SOCS4	1
SOCS4	2
SOCS4	4
SOCS4	6
SOCS4	8
SOCS4	10
SOCS4	19
SOCS4	20
SOCS4	23
SOCS4	24
CALN1	3
C3orf38	1
C3orf38	2
C3orf38	20
C3orf38	23
MBTPS2	1
MBTPS2	2
MBTPS2	23
DUSP28	3
PPP2CA	1
PPP2CA	2
PPP2CA	4
PPP2CA	5
PPP2CA	19
PPP2CA	20
PPP2CA	23
PPP2CA	24
FEM1B	1
FEM1B	2
FEM1B	4
FEM1B	5
FEM1B	6
FEM1B	10
FEM1B	12
FEM1B	20
FEM1B	23
FEM1B	24
CCNY	2
CCNY	3
CCNY	22
CCNY	14
FEM1C	8
FEM1C	1
FEM1C	2
FEM1C	23
FEM1C	15
TERF2	3
DR1	1
DR1	2
DR1	4
DR1	6
DR1	12
DR1	19
DR1	20
DR1	23
GRB2	3
ULBP3	3
EIF4G2	8
EIF4G2	1
EIF4G2	12
EIF4G2	6
EIF4G2	23
FOXM1	5
FEM1A	3
CCNI	2
CCNJ	14
RASSF8	14
TRIM39	13
TRIM32	3
PTPMT1	2
RPL5	1
RPL5	2
HOXC4	2
HOXC4	3
HOXC4	10
TRIM35	3
FEN1	2
SSU72	1
SSU72	2
HCST	3
CTIF	3
KREMEN1	14
LUC7L	2
LUC7L	10
LUC7L	15
NCKAP1	3
COPG	3
CHD1	1
CHD1	23
PTN	3
CHD2	22
CHD4	3
MRP63	13
SCD	1
SCD	2
SCD	6
SCD	10
SCD	12
SCD	19
SCD	23
WISP1	3
MNT	3
ABHD13	1
ABHD13	2
ABHD13	4
ABHD13	20
ABHD13	23
ABHD13	24
RBMX2	3
FN3K	3
TROAP	13
TTC5	3
MRPL11	13
JUND	3
RCN2	3
RCN1	2
PIKFYVE	1
PIKFYVE	2
PIKFYVE	12
PIKFYVE	23
MRPL19	1
MRPL19	2
MRPL19	6
MRPL19	8
MRPL19	12
MRPL19	20
MRPL19	23
CDC25A	1
CDC25A	2
CDC25A	10
CDC25A	13
CDC25A	14
CDC25A	15
CDC25A	23
RNF44	2
RNF44	10
RNF44	14
ARPC5	1
ARPC5	2
ARPC5	4
ARPC5	8
ARPC5	19
ARPC5	20
ARPC5	23
ARPC4	3
POLR2D	2
DCUN1D3	3
DYNC1LI2	1
DYNC1LI2	2
DYNC1LI2	4
DYNC1LI2	6
DYNC1LI2	8
DYNC1LI2	10
DYNC1LI2	19
DYNC1LI2	20
DYNC1LI2	23
DYNC1LI2	24
POLR2M	3
RHOB	1
RHOB	3
RHOB	23
RHOA	1
RHOA	2
RHOA	8
RHOA	12
RHOA	20
RHOA	23
RHOF	3
F11R	3
TMEM66	1
TMEM66	2
TMEM66	4
TMEM66	23
TMEM65	2
TMEM65	10
ELP4	5
LRIG1	1
LRIG1	2
LRIG1	10
LRIG1	23
MPL	3
AVP	3
USP51	3
CASKIN2	3
LMAN1	1
LMAN1	2
LMAN1	3
LMAN1	4
LMAN1	6
LMAN1	18
LMAN1	23
LMAN1	24
AIFM1	3
RNF122	3
GRPEL2	1
GRPEL2	2
GRPEL2	4
GRPEL2	12
GRPEL2	19
GRPEL2	20
GRPEL2	23
GRPEL2	24
POT1	1
POT1	2
ARF6	3
ARF6	22
MAPK14	1
MAPK14	2
MAPK14	25
SLC36A1	14
SACS	1
SACS	2
SACS	20
SACS	23
OPN3	3
FFAR1	3
BTG3	13
FZD5	2
FZD7	2
ZNF624	3
ZNF626	3
ZNF623	3
C4orf36	3
C4orf32	22
FUT11	3
TMEM30A	1
TMEM30A	2
TMEM30A	4
TMEM30A	6
TMEM30A	10
TMEM30A	12
TMEM30A	19
TMEM30A	20
TMEM30A	23
TMEM30A	24
SRD5A1	3
SRD5A1	5
TES	3
TES	5
EBF3	3
DKFZp564E1082	2
DKFZp564E1082	10
APAF1	14
RAP2A	1
RAP2A	2
RAP2A	4
RAP2A	6
RAP2A	22
RAP2A	23
RAP2A	24
RAP2A	25
SIAH1	5
SIAH1	22
AMFR	3
GGA2	1
GGA2	2
GGA2	10
GGA2	25
PHLPP2	1
PHLPP2	2
PHLPP2	23
ADO	1
ADO	2
ADO	4
[truncated: 6,858 more rows]
