# Supplementary material for: PTRcombiner: mining combinatorial regulation of gene expression from post-transcriptional interaction maps
Source: BMC Genomics. 2014 Apr 23;15:304. doi: 10.1186/1471-2164-15-304 (PMC4234518; doi:10.1186/1471-2164-15-304)
Supplement: Additional file 2 — A zip archive containing the outputs of the mining module of PTR comb iner at different combinations of k and τ , including recurrent trans-factors. [file 1471-2164-15-304-S2.zip › recurrent/all_results/k25_t0.400000/gene-cluster.txt]

geneSymbol	cluster
UBE2Q1	24
UBE2Q1	3
AGL	3
AGK	3
AP3S1	18
AP3S1	3
AP3S1	5
AP3S1	14
NCBP2	1
NCBP2	2
NCBP2	3
NCBP2	4
NCBP2	5
NCBP2	9
NCBP2	15
NCBP2	22
NCBP2	25
RNF13	18
RNF13	3
RNF13	5
NIPA2	1
NIPA2	2
NIPA2	3
NIPA2	22
NIPA2	6
HSPA9	3
HIST1H4H	8
HIST1H4H	1
HIST1H4H	2
HIST1H4H	3
HIST1H4H	9
SSFA2	1
SSFA2	2
SSFA2	3
SSFA2	4
SSFA2	8
SSFA2	9
SSFA2	15
SSFA2	19
SSFA2	20
SSFA2	21
SSFA2	22
SSFA2	24
SSFA2	25
COL8A1	14
ATXN10	3
B2M	3
FGFR1OP2	3
LIFR	1
LIFR	2
LIFR	3
LIFR	7
LIFR	15
LIFR	18
LIFR	22
FAM76B	3
PDCD10	18
PDCD10	3
PDCD10	14
RNF10	5
ATPIF1	24
ATPIF1	3
SQLE	3
SLC50A1	5
ALDH6A1	5
ALDH6A1	14
KIAA0907	1
KIAA0907	2
KIAA0907	3
KIAA0907	4
KIAA0907	6
KIAA0907	7
KIAA0907	15
KIAA0907	22
PPP3R1	2
PPP3R1	3
GPR180	2
GPR180	3
PPP4C	2
PPP4C	3
PPP4C	5
HSPA4	3
PRNP	1
PRNP	2
PRNP	3
PRNP	4
PRNP	15
PRNP	22
PRNP	25
NID1	3
ZNF704	1
ZNF704	2
ZNF704	3
ZNF704	8
ZNF704	9
ZNF704	15
ZNF704	22
RNF114	1
RNF114	2
RNF114	3
RNF114	4
RNF114	6
RNF114	7
RNF114	9
RNF114	22
RNF114	25
C11orf58	3
SPTLC2	1
SPTLC2	2
SPTLC2	3
SPTLC2	6
SPTLC2	9
SPTLC2	12
SPTLC2	19
SPTLC2	22
ZC3H14	3
TMEM59	3
IRX5	14
ZC3H18	3
ABCD3	3
KDM2B	3
COPG2	5
ABCD4	5
IRX3	18
IRX3	3
IRX3	14
IRX2	14
DHX9	3
DIMT1	3
RBBP8	3
TCOF1	3
SP1	1
SP1	2
SP1	3
SP1	4
SP1	6
SP1	9
SP1	12
SP1	15
SP1	22
SP1	25
PRY2	14
SP3	1
SP3	3
SP3	4
SP3	6
SP3	8
SP3	12
SP3	18
SP3	22
PPP2R2A	1
PPP2R2A	2
PPP2R2A	3
PPP2R2A	6
PPP2R2A	15
PPP2R2A	22
CRB2	5
SPPL3	1
SPPL3	2
SPPL3	3
GOLIM4	3
AK127087	8
AK127087	1
AK127087	2
AK127087	3
USP48	3
OPA3	3
OPA1	1
OPA1	2
OPA1	3
OPA1	18
OPA1	9
AKIRIN2	3
TRAPPC8	8
TRAPPC8	1
TRAPPC8	3
TRAPPC8	9
TMLHE	14
MYL12A	3
SNN	24
SNN	3
MAX	18
MAX	3
MAX	5
WHSC2	3
NUP54	3
ERI2	1
ERI2	2
ERI2	3
CETN3	3
KTI12	5
SIM2	3
SIM2	5
MTMR10	3
ANP32E	3
HMGN1	3
MAF	3
SPPL2A	3
CTBP1	1
CTBP1	2
CTBP1	3
CTBP1	5
CTBP1	7
CTBP1	16
NSL1	2
NSL1	3
ITPK1	24
ITPK1	5
KIAA0240	5
CLIP4	5
ATP2A2	1
ATP2A2	3
ATP2A2	4
ATP2A2	6
ATP2A2	7
ATP2A2	8
ATP2A2	9
ATP2A2	12
ATP2A2	19
ATP2A2	22
ALDH3A2	3
PNISR	3
ITGA6	3
C15orf44	3
PMM2	14
GTF3C1	3
GTF3C1	5
MGST1	3
DENND4A	3
DENND4B	3
GTF3C4	1
GTF3C4	2
GTF3C4	3
GTF3C4	4
GTF3C4	6
GTF3C4	12
GTF3C4	15
GTF3C4	22
GTF3C4	25
IQSEC1	3
SWAP70	1
SWAP70	2
SWAP70	3
SWAP70	5
SWAP70	9
SWAP70	15
SWAP70	22
PREB	14
PHLDA1	3
CYP2U1	3
PHLDA2	3
XPO1	1
XPO1	2
XPO1	3
XPO1	4
XPO1	7
XPO1	8
XPO1	9
XPO1	12
XPO1	15
XPO1	19
XPO1	22
XPO1	25
HN1	3
HN1	14
CSDE1	1
CSDE1	2
CSDE1	3
CSDE1	4
CSDE1	6
CSDE1	7
CSDE1	8
CSDE1	9
CSDE1	12
CSDE1	15
CSDE1	16
CSDE1	20
CSDE1	22
CSDE1	25
XPO7	3
SEMA4D	5
BACH1	1
BACH1	2
BACH1	3
BACH1	4
BACH1	6
BACH1	15
BACH1	16
BACH1	18
BACH1	22
BACH1	25
FARP1	3
FBXL12	3
TIPRL	2
TIPRL	3
WSB1	3
PSMG2	3
TTL	1
TTL	2
TTL	3
TTL	7
TTL	9
TTL	12
TTL	15
TTL	22
FAM169A	1
FAM169A	2
FAM169A	3
FAM169A	9
FAM169A	15
FAM169A	22
FAM116A	1
FAM116A	2
FAM116A	3
TIMM17B	14
FAM123B	5
BRMS1L	3
MYO19	3
PRSS53	3
DNASE1L1	5
MPV17	3
LIN28B	1
LIN28B	2
LIN28B	3
LIN28B	4
LIN28B	6
LIN28B	8
LIN28B	9
LIN28B	12
LIN28B	15
LIN28B	21
LIN28B	22
LIN28B	25
ZFP161	3
ZFP161	14
GATAD2B	5
COL4A2	3
LMAN2	3
RBM12B	3
GART	3
CD83	3
CD83	14
ZEB1	3
SLC35D1	3
ANAPC7	3
ZEB2	3
ZEB2	5
NOC4L	5
RPS6KA3	1
RPS6KA3	2
RPS6KA3	3
RPS6KA3	8
RPS6KA3	9
RPS6KA3	15
RPS6KA3	18
RPS6KA3	22
RPS6KA5	3
PISD	3
PPIC	3
PPIC	5
MTFR1	3
NOG	5
ATAD1	2
ATAD1	3
PSMD10	3
ITGAV	3
PPTC7	1
PPTC7	2
PPTC7	3
PPTC7	4
PPTC7	6
PPTC7	7
PPTC7	12
PPTC7	15
PPTC7	22
PPTC7	25
ZNF703	3
FRAT2	5
GIT1	24
GIT1	18
GIT1	3
GIT1	5
GIT2	3
GIT2	14
SERBP1	1
SERBP1	2
SERBP1	3
SERBP1	4
SERBP1	6
SERBP1	8
SERBP1	9
SERBP1	12
SERBP1	15
SERBP1	22
SERBP1	25
MRPL53	14
MINPP1	18
MINPP1	3
FAM134C	1
FAM134C	2
FAM134C	3
FAM134C	12
FAM134C	22
FAM134B	3
FOXC1	1
FOXC1	2
FOXC1	3
FOXC1	4
FOXC1	6
FOXC1	15
FOXC1	18
FOXC1	22
GANAB	3
NRN1	14
JAZF1	24
NUP133	3
SESN3	3
SESN3	5
SMAD4	1
SMAD4	3
SMAD4	4
SMAD4	6
SMAD4	7
SMAD4	12
SMAD4	19
SMAD4	22
SMAD5	2
SMAD5	3
SMAD6	3
SMAD7	3
SMAD7	5
GOLPH3L	1
GOLPH3L	2
GOLPH3L	3
GOLPH3L	6
GOLPH3L	7
GOLPH3L	15
GOLPH3L	22
SMAD1	3
SMAD2	1
SMAD2	2
SMAD2	3
SMAD2	5
SMAD2	6
SMAD2	7
SMAD2	22
SMAD3	3
SHROOM3	3
MKI67IP	3
PCBD2	5
AMMECR1L	1
AMMECR1L	2
AMMECR1L	3
AMMECR1L	5
AMMECR1L	9
AMMECR1L	15
AMMECR1L	22
NDUFAF3	3
SNTB2	1
SNTB2	2
SNTB2	3
SNTB2	5
SNTB2	7
SNTB2	12
SNTB2	15
SNTB2	16
SNTB2	18
SNTB2	22
IGF2R	3
CTH	18
CTH	3
UBAP2L	24
UBAP2L	3
UBAP2L	5
EXOSC10	3
CDKAL1	5
SMCR8	14
C15orf41	3
PELI2	1
PELI2	2
PELI2	3
PELI2	7
PELI2	8
PELI2	15
PELI2	22
ARF3	1
ARF3	2
ARF3	3
ARF3	5
ARF3	6
ARF3	8
ARF3	9
ARF3	12
ARF3	19
ARF3	22
ARF1	18
ARF1	5
SLC36A4	3
ZSWIM6	3
ARF5	24
ARF5	5
MRFAP1	1
MRFAP1	2
MRFAP1	3
MRFAP1	6
MRFAP1	8
MRFAP1	9
MRFAP1	15
MRFAP1	16
MRFAP1	22
FOXE1	14
ELP4	18
ELP4	3
ZNF76	5
GNAO1	5
ZC3H15	3
AP3D1	3
GALNT3	3
AIG1	3
ZSWIM1	5
DBNDD2	3
FUT11	5
GLTP	3
ENOPH1	3
MYLK2	5
TCEA1	18
TCEA1	3
COX4I1	5
NOL9	5
PRKAR1A	1
PRKAR1A	2
PRKAR1A	3
PRKAR1A	7
PRKAR1A	9
PRKAR1A	15
PRKAR1A	22
SAR1A	1
SAR1A	2
SAR1A	3
SAR1A	4
SAR1A	5
SAR1A	6
SAR1A	8
SAR1A	22
SAR1B	3
LDHAL6A	5
SRPK1	2
SRPK1	3
SRPK1	12
MOB4	24
MOB4	3
SRPK2	3
CCDC50	3
RAB11FIP1	1
RAB11FIP1	3
RAB11FIP1	22
RAB11FIP4	8
RAB11FIP4	1
RAB11FIP4	3
RAB11FIP4	12
CCDC117	1
CCDC117	2
CCDC117	3
CCDC117	4
CCDC117	6
CCDC117	8
CCDC117	9
CCDC117	12
CCDC117	15
CCDC117	22
CCDC117	25
CCDC115	3
CCDC115	5
DCAKD	3
DCAKD	5
ADARB1	3
C14orf1	3
C14orf1	5
RAB7A	3
MGRN1	5
CDC40	3
CDC42	2
CDC42	3
CDC42	12
CDC42	5
TRIM14	23
IPO11	1
IPO11	2
IPO11	3
IPO11	7
ARHGEF11	18
ARHGEF11	2
ARHGEF11	3
ARHGEF11	12
ARHGEF11	5
HMGB3	1
HMGB3	2
HMGB3	3
HMGB3	6
HMGB3	15
HMGB3	18
HMGB3	22
CPEB4	1
CPEB4	2
CPEB4	3
CPEB4	4
CPEB4	5
CPEB4	7
CPEB4	15
CPEB4	22
CPEB4	25
HMGB1	3
HMGB1	5
CPEB3	5
TUBB	3
NIP7	3
RAB2B	18
RAB2B	3
RAB2B	5
ARL15	3
PDDC1	5
FAM98A	3
PIN1	14
MAGEA5	14
MAGEA4	14
LARP6	5
IFT80	3
IFT81	3
WDR45L	1
WDR45L	2
WDR45L	3
WDR45L	6
WDR45L	7
WDR45L	19
WDR45L	22
UBTF	1
UBTF	2
UBTF	3
UBTF	6
UBTF	7
UBTF	8
UBTF	15
UBTF	18
UBTF	22
PCDH10	5
MIEN1	24
MIEN1	3
LINC00272	5
IRAK1	23
CLIP1	3
CDCA7	1
CDCA7	2
CDCA7	3
CDCA7	4
CDCA7	8
CDCA7	15
CDCA7	19
CDCA7	22
ETNK1	2
ETNK1	3
CDCA5	8
CDCA5	1
CDCA5	2
CDCA5	3
CDCA5	12
HOMER1	3
CDCA8	3
UTS2	5
EIF1B	3
MCM10	1
MCM10	2
MCM10	3
MCM10	8
MCM10	22
MCM10	23
FAM108C1	1
FAM108C1	2
FAM108C1	3
FAM108C1	22
FAM108C1	15
UXS1	3
CD44	3
NOLC1	1
NOLC1	2
NOLC1	3
NOLC1	4
NOLC1	6
NOLC1	7
NOLC1	8
NOLC1	9
NOLC1	12
NOLC1	15
NOLC1	18
NOLC1	22
NOLC1	25
CD46	1
CD46	2
CD46	3
CD46	7
CD46	15
CD46	20
CD46	22
CA13	5
CA12	3
LINC00094	24
LINC00094	2
LINC00094	3
LEPR	3
FXN	3
FGFR1OP	3
VMA21	1
VMA21	2
VMA21	3
VMA21	4
VMA21	7
VMA21	8
VMA21	9
VMA21	15
VMA21	20
VMA21	22
VMA21	25
KAL1	3
CLK2	5
SASH1	3
RAB21	1
RAB21	2
RAB21	3
RAB21	4
RAB21	5
RAB21	15
RAB21	22
RAB21	25
EIF4E3	24
EIF4E3	3
EIF4E3	5
NIPAL3	1
NIPAL3	2
NIPAL3	3
NIPAL3	12
NIPAL3	22
TBL1X	3
TBL1X	5
THAP5	1
THAP5	3
THAP5	22
CFH	5
GPT2	2
GPT2	3
RAB28	24
RAB28	3
CLK4	18
CLK4	14
YRDC	1
YRDC	2
YRDC	3
YRDC	4
YRDC	15
YRDC	22
CALU	1
CALU	2
CALU	3
CALU	4
CALU	6
CALU	7
CALU	8
CALU	9
CALU	15
CALU	16
CALU	19
CALU	22
CALU	25
CYB5B	3
MTF1	5
FAR1	1
FAR1	2
FAR1	3
FAR1	4
FAR1	6
FAR1	7
FAR1	12
FAR1	15
FAR1	22
FAR1	25
RALA	3
C14orf135	3
SLC29A2	14
ATP6V0E1	3
WDR75	3
EWSR1	2
EWSR1	3
EWSR1	12
HDAC1	3
RPN2	3
AK125818	3
NUF2	3
HDAC3	14
SPRED2	24
SPRED2	3
SLC48A1	3
BRK1	3
SFMBT1	3
RPN1	5
CDC42EP3	3
CECR7	5
RCBTB1	1
RCBTB1	2
RCBTB1	3
RCBTB1	12
HDAC5	3
MLLT3	3
MLLT3	5
PRPF4	3
MAPKAP1	1
MAPKAP1	2
MAPKAP1	3
MAPKAP1	8
MAPKAP1	12
MAPKAP1	14
MAPKAP1	24
ASB1	1
ASB1	2
ASB1	3
ASB1	12
ASB1	20
ASB6	3
ASB6	5
ASB7	3
ASB7	5
ASB8	3
DGUOK	14
PLEKHH3	3
RELT	3
GUK1	14
KDM6B	3
ZFHX4	3
C5orf44	3
C5orf45	3
RELA	2
RELA	3
HDGF	1
HDGF	2
HDGF	3
HDGF	4
HDGF	6
HDGF	7
HDGF	8
HDGF	12
HDGF	22
C2orf56	3
HMG20A	18
HMG20A	2
HMG20A	3
HMG20A	5
PIP4K2C	3
C5orf43	24
C5orf43	2
C5orf43	3
AAGAB	1
AAGAB	3
AAGAB	12
AAGAB	22
AAGAB	6
MRPL32	3
MRPL33	3
MRPL33	14
MRPL30	3
DPY30	3
LPCAT1	3
CHM	24
UBE2R2	1
UBE2R2	2
UBE2R2	3
UBE2R2	8
UBE2R2	15
UBE2R2	16
UBE2R2	22
MRPL39	14
CHP	3
FAM69A	3
PPP2R5A	3
ZFHX3	3
ARRDC3	1
ARRDC3	3
ARRDC3	7
SH3BGRL	3
KHNYN	1
KHNYN	2
KHNYN	3
KHNYN	6
KHNYN	8
KHNYN	12
KHNYN	19
KHNYN	22
THOC1	3
PDE8A	3
FBXO30	18
FBXO30	3
AX748119	3
SYPL1	1
SYPL1	2
SYPL1	3
SYPL1	22
SYPL1	15
RAB27A	3
C9orf30-TMEFF1	3
C9orf30-TMEFF1	5
DIEXF	3
RFX5	2
RFX5	3
RFX5	21
APP	3
APP	12
RFX7	3
NRXN3	3
RCOR1	3
NRXN1	5
ELK3	3
NUP107	3
ELK1	1
ELK1	3
ELK1	7
ELK1	12
ELK1	14
ELK1	18
ELK1	24
CXADR	3
TMEM48	2
TMEM48	3
WHSC1	24
PAK4	2
PAK4	3
PAK4	5
APC	3
PAK6	14
ABCE1	1
ABCE1	2
ABCE1	3
ABCE1	6
ABCE1	7
ABCE1	9
ABCE1	22
DBT	2
DBT	3
TMEM43	16
TMEM43	2
TMEM43	3
KIF11	3
FAM122A	3
FAM122B	1
FAM122B	2
FAM122B	3
FAM122B	6
FAM122B	7
FAM122B	9
FAM122B	16
FAM122B	19
FAM122B	22
FOXP1	3
FOXP1	5
MSL1	1
MSL1	2
MSL1	3
MSL1	8
MSL1	15
MSL1	19
MSL1	22
FOXP4	3
ATG7	3
COPS2	3
PARP12	3
CBX8	3
KHDRBS1	1
KHDRBS1	3
KHDRBS1	6
KHDRBS1	7
KHDRBS1	8
KHDRBS1	9
KHDRBS1	12
KHDRBS1	22
KHDRBS1	24
SERINC3	1
SERINC3	2
SERINC3	3
SERINC3	15
SERINC3	17
SERINC3	20
SERINC3	22
RBPMS	5
YTHDF3	2
YTHDF3	3
YTHDF1	1
YTHDF1	2
YTHDF1	3
YTHDF1	7
YTHDF1	15
YTHDF1	22
MED1	1
MED1	2
MED1	3
MED1	7
MED1	8
MED1	9
MED1	12
MED1	15
MED1	22
MED4	3
CBX6	5
CEP97	3
ZNHIT6	3
SUB1	1
SUB1	2
SUB1	3
SUB1	4
SUB1	6
SUB1	7
SUB1	8
SUB1	9
SUB1	15
SUB1	22
SUB1	25
ZNF609	1
ZNF609	2
ZNF609	3
ZNF609	8
ZNF609	9
ZNF609	15
ZNF609	22
VEZF1	3
NLK	24
NLK	3
CCDC90B	3
FDFT1	8
FDFT1	1
FDFT1	2
FDFT1	3
FAM135A	3
KIF14	3
NLN	3
GCA	3
TCF4	5
TCF7	18
DPYSL2	1
DPYSL2	2
DPYSL2	3
DPYSL2	22
DPYSL2	9
DPYSL3	3
TCF3	3
DLD	1
DLD	2
DLD	3
DLD	4
DLD	6
DLD	7
DLD	9
DLD	15
DLD	22
BVES	3
ARID2	3
NUDT2	14
NUDT3	1
NUDT3	2
NUDT3	3
NUDT3	4
NUDT3	5
NUDT3	6
NUDT3	15
NUDT3	18
NUDT3	22
NUDT4	18
NUDT5	14
SF3B14	3
CDCP1	5
SEPN1	2
SEPN1	3
SEPN1	12
PVR	2
PVR	3
PVR	12
ACLY	2
ACLY	3
LARS	3
GJA1	3
ACTR10	18
ACTR10	3
C15orf23	3
ADAMTS1	3
PPP5C	5
SLFN5	3
SLFN5	5
DHX40	3
STK38L	1
STK38L	2
STK38L	3
STK38L	9
STK38L	15
STK38L	19
STK38L	22
MEF2C	3
PFN1	2
PFN1	3
PFN1	5
MEF2A	1
MEF2A	2
MEF2A	3
MEF2A	15
MEF2A	20
MEF2A	22
MEF2A	24
LOC283888	5
ZNF770	1
ZNF770	2
ZNF770	3
ZNF770	4
ZNF770	6
ZNF770	7
ZNF770	8
ZNF770	12
ZNF770	15
ZNF770	22
ZNF770	25
RSL24D1	3
KDM3B	1
KDM3B	2
KDM3B	3
KDM3B	6
KDM3B	7
KDM3B	15
KDM3B	20
KDM3B	22
COX11	1
COX11	2
COX11	3
COX11	6
COX11	7
COX11	8
COX11	9
COX11	12
COX11	15
COX11	19
COX11	22
TMEM218	3
FBXL20	3
COX15	1
COX15	2
COX15	3
COX15	4
COX15	6
COX15	9
COX15	15
COX15	22
COX16	3
NIF3L1	18
NIF3L1	3
NIF3L1	5
NUTF2	3
NUTF2	5
TSG101	3
NOC2L	3
FAM168B	1
FAM168B	2
FAM168B	3
FAM168B	4
FAM168B	6
FAM168B	9
FAM168B	12
FAM168B	15
FAM168B	22
FAM168B	25
ANKRD13C	1
ANKRD13C	3
PRKAA1	3
KIAA1468	3
KIAA1467	3
KIAA1467	5
PPP1R10	18
PPP1R10	3
PPP1R10	5
ZUFSP	3
EIF2B1	3
CCDC127	24
PRKAR2B	3
SETD2	3
PPA1	3
TXNIP	18
EVL	14
CHMP1B	3
CHMP1B	5
C20orf30	3
MLF1	3
RMP	24
RMP	1
RMP	3
RMP	22
MLF2	2
MLF2	3
MLF2	5
NUP62	1
NUP62	2
NUP62	3
NUP62	6
NUP62	12
NUP62	14
NUP62	22
RASGRP4	5
TMEM14A	3
RAB18	18
RAB18	3
MECOM	3
IPPK	3
NBPF14	5
TPM4	2
TPM4	3
RPS6KB1	3
SNRPA1	14
TPM1	5
RPS6KB2	14
ETF1	1
ETF1	2
ETF1	3
ETF1	4
ETF1	6
ETF1	7
ETF1	9
ETF1	12
ETF1	21
ETF1	22
ETF1	25
NDFIP2	1
NDFIP2	2
NDFIP2	3
NDFIP2	4
NDFIP2	7
NDFIP2	8
NDFIP2	9
NDFIP2	15
NDFIP2	17
NDFIP2	22
XPNPEP2	14
CCPG1	3
UTP15	3
UTP15	5
LSM14B	3
GPSM2	3
FBXW2	1
FBXW2	2
FBXW2	3
FBXW2	4
FBXW2	6
FBXW2	8
FBXW2	9
FBXW2	12
FBXW2	15
FBXW2	16
FBXW2	21
FBXW2	22
FBXW2	25
CEPT1	3
CEPT1	5
KIAA1267	1
KIAA1267	2
KIAA1267	3
KIAA1267	12
KIAA1267	5
FBXW7	5
TGFBR3	1
TGFBR3	2
TGFBR3	3
TGFBR3	22
PHACTR4	2
PHACTR4	3
PHACTR4	5
TRIO	2
TRIO	3
TRIO	18
COMMD8	3
MTMR12	3
LARP4B	1
LARP4B	2
LARP4B	3
LARP4B	7
LARP4B	9
LARP4B	15
LARP4B	21
LARP4B	22
SMNDC1	3
SEPHS2	2
SEPHS2	3
SEPHS1	1
SEPHS1	2
SEPHS1	3
SEPHS1	20
SEPHS1	22
RABL2A	5
SSX2IP	1
SSX2IP	2
SSX2IP	3
SSX2IP	4
SSX2IP	8
SSX2IP	9
SSX2IP	15
SSX2IP	21
SSX2IP	22
SSX2IP	25
CELSR1	3
RABL2B	5
NUP155	18
ARID3B	3
ARID3B	5
RIT1	5
BBX	1
BBX	3
BBX	4
BBX	6
BBX	8
BBX	9
BBX	12
BBX	18
BBX	19
BBX	22
NEK6	3
SLMO2	1
SLMO2	2
SLMO2	3
SLMO2	4
SLMO2	6
SLMO2	8
SLMO2	9
SLMO2	12
SLMO2	15
SLMO2	22
SLMO2	25
ATXN2L	8
ATXN2L	1
ATXN2L	2
ATXN2L	3
ATXN2L	16
NPTX2	3
SRP72	3
BUD13	3
BUD13	5
DLST	5
PPP1CA	3
PPP1CA	5
PPP1CA	14
C14orf126	3
C14orf126	5
TCP1	1
TCP1	2
TCP1	3
TCP1	20
PPAT	18
PPAT	3
DIDO1	1
DIDO1	3
DIDO1	22
TUB	2
TUB	3
TUB	12
LOXL1	3
SNRNP48	1
SNRNP48	2
SNRNP48	3
SNRNP48	7
SNRNP48	8
SNRNP48	9
SNRNP48	12
SNRNP48	15
SNRNP48	22
KIAA1191	1
KIAA1191	2
KIAA1191	3
KIAA1191	4
KIAA1191	5
KIAA1191	8
KIAA1191	22
KIAA1191	25
SH3BGRL3	14
VMP1	3
MAD2L1	3
GTF3C5	14
KTN1	3
TCEB3	1
TCEB3	2
TCEB3	3
TCEB3	7
TCEB3	15
TCEB3	19
TCEB3	22
PRDX6	3
TCEB1	14
DENND4C	3
PRDX3	1
PRDX3	2
PRDX3	3
PRDX3	5
PRDX3	6
PRDX3	8
PRDX3	15
PRDX3	22
KLHL12	3
PRDX1	3
PRDX1	5
NFYC	3
NFYC	5
NFYB	18
NFYB	3
NFYB	5
NFYB	14
NFYA	3
KLHL13	3
ZMAT5	5
ZMAT4	5
PITX2	3
SMARCA1	3
NR1D2	1
NR1D2	2
NR1D2	3
NR1D2	4
NR1D2	6
NR1D2	9
NR1D2	12
NR1D2	15
NR1D2	18
NR1D2	19
NR1D2	20
NR1D2	22
NR1D2	24
NR1D2	25
SMARCA5	3
BC111574	5
EXOSC6	5
NPTN	3
AMOT	3
TIPIN	3
PACRGL	24
PACRGL	3
RNF182	3
FYN	18
FYN	3
SGK196	3
CCDC165	3
ERO1LB	3
PDK2	5
TOR1A	2
TOR1A	3
TOR1A	5
TOR1B	3
IDE	3
RDH10	3
RDH10	5
CCT6A	1
CCT6A	2
CCT6A	3
CCT6A	6
CCT6A	8
CCT6A	9
CCT6A	19
CCT6A	22
TMED7-TICAM2	1
TMED7-TICAM2	2
TMED7-TICAM2	3
TMED7-TICAM2	9
CTSW	14
SNAPIN	3
ST3GAL2	3
CDC5L	3
RAC1	1
RAC1	2
RAC1	3
RAC1	6
RAC1	7
RAC1	8
RAC1	9
RAC1	18
RAC1	22
RUFY1	3
PAK1	14
TCF20	3
TCF20	12
TCF20	5
VCL	3
OSTC	3
VCP	1
VCP	2
VCP	3
VCP	8
VCP	10
VCP	12
OLA1	3
BC041964	3
MED23	3
NBPF10	5
CYTH1	3
VASP	5
PAPOLG	3
PBX2	5
PAPOLA	2
PAPOLA	3
UBAC2	3
TJAP1	3
TJAP1	5
LGMN	3
DPH3	3
SPAST	3
SLC16A1	1
SLC16A1	2
SLC16A1	3
SLC16A1	4
SLC16A1	6
SLC16A1	7
SLC16A1	8
SLC16A1	12
SLC16A1	15
SLC16A1	19
SLC16A1	22
NSUN2	1
NSUN2	2
NSUN2	3
NSUN2	7
NSUN2	9
NSUN2	12
SLC16A4	5
KIF2A	3
SEC61A1	1
SEC61A1	2
SEC61A1	3
SEC61A1	6
SEC61A1	9
SEC61A1	22
OAT	1
OAT	2
OAT	3
OAT	5
OAT	7
OAT	12
OAT	15
OAT	22
WIBG	24
LMO7	18
DCAF7	1
DCAF7	2
DCAF7	3
DCAF7	6
DCAF7	12
DCAF7	15
DCAF7	17
DCAF7	20
DCAF7	22
ARHGAP35	1
ARHGAP35	2
ARHGAP35	3
ARHGAP35	7
CANT1	3
TARS	3
WIPF2	1
WIPF2	2
WIPF2	3
WIPF2	8
WIPF2	12
WIPF2	15
WIPF2	22
WIPF1	3
DCAF8	1
DCAF8	2
DCAF8	3
DCAF8	12
DCAF8	15
DCAF8	17
DCAF8	20
DCAF8	22
CHCHD8	3
LAMP2	3
ZFX	1
ZFX	2
ZFX	3
ZFX	4
ZFX	5
ZFX	6
ZFX	7
ZFX	9
ZFX	15
ZFX	19
ZFX	22
ZFX	25
DYNLL1	3
PEX3	3
FAM108B1	3
CKB	1
CKB	2
CKB	3
CKB	5
CKB	6
CKB	8
CKB	9
CKB	22
ZFR	1
ZFR	2
ZFR	3
ZFR	4
ZFR	15
ZFR	18
ZFR	20
ZFR	22
ZFR	25
ERGIC2	3
CDR2L	5
ERGIC1	3
POLR3F	3
JOSD1	2
JOSD1	3
RBM4B	24
RBM4B	5
TM2D3	3
SLK	3
B3GAT3	14
TXNDC5	1
TXNDC5	2
TXNDC5	3
TXNDC5	22
TXNDC5	6
PAM	3
TOPORS	3
CALM2	16
CALM2	2
CALM2	3
CALM2	5
CALM3	1
CALM3	2
CALM3	3
CALM3	4
CALM3	6
CALM3	9
CALM3	12
CALM3	15
CALM3	18
CALM3	20
CALM3	22
SPG21	3
SPG21	5
SPG20	1
SPG20	3
SPG20	22
DNMT1	3
FAM46A	2
FAM46A	3
FAM46A	5
UPK1B	5
TAOK1	3
PSD3	1
PSD3	2
PSD3	3
PSD3	8
PSD3	9
PSD3	15
PSD3	22
PSD3	24
GMDS	3
DLGAP4	3
DLGAP4	5
CYP51A1	3
GLO1	1
GLO1	2
GLO1	3
GLO1	4
GLO1	5
GLO1	6
GLO1	8
GLO1	9
GLO1	12
GLO1	15
GLO1	22
MBNL2	3
SIRT3	5
CUL1	18
CUL1	3
CUL2	3
CUL3	3
FLCN	3
FLCN	5
ADCY7	3
TRIM28	3
OIP5	3
SLC25A3	1
SLC25A3	2
SLC25A3	3
SLC25A3	5
SLC25A3	6
SLC25A3	7
SLC25A3	19
SLC25A3	22
TRIM25	1
TRIM25	2
TRIM25	3
TRIM25	4
TRIM25	22
PRMT1	1
PRMT1	2
PRMT1	3
PRMT6	2
PRMT6	3
R3HDM1	3
CLCN5	3
SLC25A4	3
PER2	5
BRD9	3
BRD9	5
HMGCR	1
HMGCR	2
HMGCR	3
HMGCR	8
HMGCR	9
HMGCR	15
HMGCR	22
ILF2	3
BRD4	1
BRD4	3
BRD4	5
BRD4	8
BRD4	9
BRD4	18
BRD4	19
COIL	3
BRD1	1
BRD1	3
SLC15A4	2
SLC15A4	3
BRD3	2
BRD3	3
BRD3	5
DNAJA2	2
DNAJA2	3
DNAJA3	18
DNAJA3	3
DNAJA1	3
ORMDL2	3
ZFAND6	3
PTPN13	3
VTA1	1
VTA1	2
VTA1	3
VTA1	6
VTA1	9
VTA1	15
VTA1	22
PTPN11	1
PTPN11	2
PTPN11	3
PTPN11	6
PTPN11	7
PTPN11	9
PTPN11	12
PTPN11	22
KIF5C	3
LYRM1	3
ARCN1	3
KAT7	2
KAT7	3
MAN2A1	3
AP3S2	5
SETD1B	2
SETD1B	3
SETD1B	5
LYAR	3
TTC13	3
TTC19	3
MRPL24	3
MRPL24	14
AES	3
AES	5
SLBP	18
SLBP	3
PNRC1	3
SEH1L	3
SEH1L	5
FAM48A	3
C4orf21	3
MMGT1	1
MMGT1	2
MMGT1	3
MMGT1	7
MMGT1	8
MMGT1	9
MMGT1	15
MMGT1	22
DNAJC24	3
GAPDH	8
GAPDH	1
GAPDH	2
GAPDH	3
HIF1A	1
HIF1A	2
HIF1A	3
HIF1A	7
HIF1A	9
HIF1A	15
HIF1A	20
HIF1A	22
SLC31A1	1
SLC31A1	2
SLC31A1	3
SLC31A1	5
SLC31A1	22
SLC31A2	5
SLC31A2	14
SNORA81	3
CLDN1	3
IFNGR1	3
NPTX1	1
NPTX1	2
NPTX1	3
NPTX1	4
NPTX1	6
NPTX1	12
NPTX1	15
NPTX1	22
NPTX1	25
ARHGAP5	1
ARHGAP5	2
ARHGAP5	3
ARHGAP5	4
ARHGAP5	9
ARHGAP5	15
ARHGAP5	22
ARHGAP5	25
NDRG3	2
NDRG3	3
NDRG3	12
NDRG4	3
ACADM	3
AEN	1
AEN	2
AEN	3
AEN	7
AEN	8
AEN	22
SRSF5	18
SRSF5	3
PPM1F	2
PPM1F	3
PPM1F	12
SRSF7	1
SRSF7	2
SRSF7	3
SRSF7	4
SRSF7	6
SRSF7	8
SRSF7	19
SRSF7	20
SRSF7	22
SRSF7	25
SRSF6	1
SRSF6	2
SRSF6	3
SRSF6	4
SRSF6	5
SRSF6	6
SRSF6	8
SRSF6	9
SRSF6	15
SRSF6	19
SRSF6	22
SRSF6	25
SRSF1	1
SRSF1	2
SRSF1	3
SRSF1	4
SRSF1	6
SRSF1	7
SRSF1	8
SRSF1	9
SRSF1	12
SRSF1	15
SRSF1	16
SRSF1	19
SRSF1	22
SRSF1	25
PPM1B	1
PPM1B	2
PPM1B	3
PPM1B	5
PPM1A	1
PPM1A	2
PPM1A	3
PPM1A	5
PPM1A	7
PPM1A	8
PPM1A	9
PPM1A	15
PPM1A	18
PPM1A	19
PPM1A	20
PPM1A	22
SRSF2	2
SRSF2	3
SRSF2	12
PPM1L	3
SRSF9	3
SRSF8	3
USP42	3
RAPH1	1
RAPH1	2
RAPH1	3
RAPH1	7
RAPH1	15
RAPH1	22
DNAJB11	3
PPP6C	18
PPP6C	3
PPP6C	5
CDK2AP2	3
RNF138	1
RNF138	2
RNF138	3
RNF138	7
RNF138	9
RNF138	15
RNF138	22
RNF138	24
HOXA3	24
HOXA3	3
CHEK2	5
CDK2	3
CHEK1	18
CHEK1	3
CHEK1	5
CLNS1A	1
CLNS1A	2
CLNS1A	3
CLNS1A	12
CLNS1A	7
UMPS	18
SMAP1	3
SLA	14
TSHZ1	3
HSPA4L	3
CHML	1
CHML	2
CHML	3
CHML	4
CHML	8
CHML	9
CHML	19
CHML	22
CHML	25
PDIA4	3
PDIA4	5
PTPN9	3
MT1X	5
TIPARP	3
MRPL3	3
MRPL3	5
ZNF587	5
MRPL1	14
BTG2	3
AHCYL1	3
SCRN1	1
SCRN1	2
SCRN1	3
SCRN1	9
SCRN1	15
SCRN1	22
PAXIP1	3
RG9MTD2	3
RG9MTD2	5
PTPN6	14
ST7-AS1	5
ZNF611	5
HOXC11	18
ZNF613	5
GINS1	1
GINS1	2
GINS1	3
GINS1	5
GINS1	6
GINS1	8
GINS1	12
GINS1	15
GINS1	22
ZNF614	8
ZNF614	1
ZNF614	2
ZNF614	3
ZNF614	22
HOXC10	3
ACAD8	3
ACAD8	5
ACAD8	14
AHCYL2	3
PDIA3	3
CAMKK2	18
CAMKK2	3
BGLAP	14
LRCH2	3
EIF4EBP2	1
EIF4EBP2	2
EIF4EBP2	3
EIF4EBP2	4
EIF4EBP2	5
[truncated: 11,582 more rows]
