# Supplementary material for: PTRcombiner: mining combinatorial regulation of gene expression from post-transcriptional interaction maps
Source: BMC Genomics. 2014 Apr 23;15:304. doi: 10.1186/1471-2164-15-304 (PMC4234518; doi:10.1186/1471-2164-15-304)
Supplement: Additional file 2 — A zip archive containing the outputs of the mining module of PTR comb iner at different combinations of k and τ , including recurrent trans-factors. [file 1471-2164-15-304-S2.zip › recurrent/all_results/k25_t0.450000/clusters.txt]

cluster	composition
01	AGO1,AGO2,ELAVL1,FMR1_iso1,FMR1_iso7,FXR2,LIN28A,LIN28B,TIA1,TIAL1,ZC3H7B
02	AGO1,AGO2,ELAVL1,FMR1_iso1,FMR1_iso7,IGF2BP1,IGF2BP2,IGF2BP3,TIA1,TIAL1
03	AGO1,AGO2,CAPRIN1,ELAVL1,EWSR1,FMR1_iso1,FMR1_iso7,FUS,FXR2,LIN28A,LIN28B,MOV10,TAF15,TIA1,TIAL1,ZC3H7B
04	AGO1,AGO2,ELAVL1,TIA1,TIAL1
05	ELAVL1,HNRNPD
06	AGO1,AGO2,C22ORF28,CAPRIN1,ELAVL1,FMR1_iso1,FMR1_iso7,FXR2,LIN28A,LIN28B,TIA1,TIAL1,ZC3H7B
07	AGO1,AGO2,ELAVL1,FMR1_iso1,FMR1_iso7,HNRNPC,LIN28A,LIN28B,TIA1,TIAL1,ZC3H7B
08	AGO1,AGO2,ELAVL1,FMR1_iso1,FMR1_iso7,FXR2,HNRNPU,LIN28A,LIN28B,TIA1,TIAL1,ZC3H7B
09	AGO1,AGO2,ELAVL1,FMR1_iso1,FMR1_iso7,FXR2,HNRNPF,LIN28A,LIN28B,TIA1,TIAL1,ZC3H7B
10	AGO1,AGO2,ELAVL1,FMR1_iso1,FMR1_iso7,HNRNPH,LIN28B,TIA1,TIAL1
11	AGO1,AGO2,ELAVL1,FMR1_iso1,FMR1_iso7,FXR2,IGF2BP1,IGF2BP2,IGF2BP3,LIN28A,LIN28B,PUM2,TIA1,TIAL1,ZC3H7B
12	FMR1_iso1,FMR1_iso7,hsa-miR-576-5p
13	IGF2BP1,IGF2BP2,IGF2BP3,hsa-miR-361-3p
14	AGO1,LIN28A,LIN28B,hsa-miR-193a-5p
15	AGO1,AGO2,CAPRIN1,ELAVL1,EWSR1,FMR1_iso1,FMR1_iso7,FUS,FXR1,FXR2,LIN28A,LIN28B,MOV10,TIA1,TIAL1,ZC3H7B
16	PABPC1
17	ELAVL1,PUM1
18	U2AF2
19	AGO1,DGCR8,ELAVL1
20	AGO1,AGO2,ELAVL1,FMR1_iso1,FMR1_iso7,FXR2,IGF2BP1,IGF2BP2,IGF2BP3,LIN28A,LIN28B,TIA1,TIAL1,ZC3H7B,hsa-miR-130a,hsa-miR-130b,hsa-miR-148a,hsa-miR-19a,hsa-miR-19b,hsa-miR-301a,hsa-miR-301b
21	AGO1,AGO2,ELAVL1,FMR1_iso1,FMR1_iso7,IGF2BP1,IGF2BP2,IGF2BP3,LIN28B,TIA1,TIAL1,ZC3H7B,hsa-miR-15a,hsa-miR-15b,hsa-miR-16,hsa-miR-424
22	AGO1,AGO2,ELAVL1,FMR1_iso1,FMR1_iso7,FXR2,HNRNPA2B1,LIN28A,LIN28B,TIA1,TIAL1,ZC3H7B
23	AGO1,AGO2,ELAVL1,FMR1_iso1,FMR1_iso7,IGF2BP1,IGF2BP2,IGF2BP3,LIN28A,LIN28B,TIA1,TIAL1,ZC3H7B,hsa-miR-106b,hsa-miR-17,hsa-miR-20a,hsa-miR-93
24	AGO1,AGO2,ELAVL1,FMR1_iso1,FMR1_iso7,IGF2BP1,IGF2BP2,IGF2BP3,LIN28B,TIA1,TIAL1,ZC3H7B,hsa-let-7a,hsa-let-7b,hsa-let-7c,hsa-let-7d,hsa-let-7e,hsa-let-7f,hsa-let-7g,hsa-let-7i
25	AGO1,TIAL1,hsa-miR-197
