# Supplementary material for: PTRcombiner: mining combinatorial regulation of gene expression from post-transcriptional interaction maps
Source: BMC Genomics. 2014 Apr 23;15:304. doi: 10.1186/1471-2164-15-304 (PMC4234518; doi:10.1186/1471-2164-15-304)
Supplement: Additional file 2 — A zip archive containing the outputs of the mining module of PTR comb iner at different combinations of k and τ , including recurrent trans-factors. [file 1471-2164-15-304-S2.zip › recurrent/all_results/k25_t0.550000/gene-cluster.txt]

geneSymbol	cluster
UBE2Q1	24
UBE2Q1	2
UBE2Q1	3
UBE2Q1	18
UBE2Q1	21
UBE2Q2	24
UBE2Q2	2
UBE2Q2	20
UBE2Q2	18
RNF10	24
RNF10	2
RNF10	4
RNF11	18
RNF13	24
RNF13	2
RNF13	3
RNF13	4
RNF13	10
PMM2	17
ZNF703	24
ZNF703	2
ZNF703	3
CAMK4	24
ZNF704	1
ZNF704	2
ZNF704	3
ZNF704	13
ZNF704	14
ZNF704	16
ZNF704	24
RNF114	1
RNF114	2
RNF114	3
RNF114	5
RNF114	6
RNF114	9
RNF114	12
RNF114	14
RNF114	15
RNF114	24
ZC3H15	24
ZC3H15	2
ZC3H15	3
ZC3H14	24
ZC3H14	2
ZC3H14	3
RNF111	24
RNF111	2
RNF111	3
ZC3H18	8
ZC3H18	24
ZC3H18	2
ZC3H18	3
cytochrome	24
cytochrome	7
DHX9	24
DHX9	2
DHX9	3
TCOF1	24
TCOF1	2
TCOF1	3
NSRP1	24
NSRP1	2
NUP98	24
BC040733	20
SP1	1
SP1	2
SP1	3
SP1	5
SP1	6
SP1	8
SP1	9
SP1	14
SP1	15
SP1	16
SP1	20
SP1	24
SP2	24
SP2	2
SP3	1
SP3	2
SP3	3
SP3	5
SP3	6
SP3	8
SP3	9
SP3	10
SP3	13
SP3	15
SP3	16
SP3	24
SP4	20
SPPL3	16
SPPL3	24
SPPL3	2
SPPL3	3
SPPL3	6
GOLIM4	24
GOLIM4	2
GOLIM4	3
OPA3	8
OPA3	24
OPA3	2
OPA3	3
OPA1	2
OPA1	3
OPA1	10
OPA1	14
OPA1	16
OPA1	24
GTSE1	24
GTSE1	3
GTSE1	6
GTSE1	23
ARFRP1	8
ARFRP1	24
SPPL2A	24
SPPL2A	3
NSL1	2
NSL1	3
NSL1	8
NSL1	12
NSL1	13
NSL1	24
UGCG	10
AX747103	8
ATP2A2	1
ATP2A2	3
ATP2A2	5
ATP2A2	6
ATP2A2	8
ATP2A2	9
ATP2A2	12
ATP2A2	13
ATP2A2	14
ATP2A2	15
ATP2A2	23
ATP2A2	24
ITGA2	24
RIT1	24
RIT1	2
RIT1	4
DENND4A	24
DENND4A	3
DENND4B	8
DENND4B	24
DENND4B	3
DENND4C	24
DENND4C	3
SWAP70	1
SWAP70	2
SWAP70	3
SWAP70	4
SWAP70	14
SWAP70	16
SWAP70	24
PREB	17
PHLDA1	24
PHLDA1	3
PHLDA3	8
PHLDA2	24
PHLDA2	3
ZNF37BP	8
ZNF37BP	24
FBXL12	24
FBXL12	3
TIPRL	2
TIPRL	3
TIPRL	9
TIPRL	14
TIPRL	16
TIPRL	24
FBXL14	24
FBXL17	24
FAM169A	1
FAM169A	2
FAM169A	3
FAM169A	14
FAM169A	15
FAM169A	16
FAM169A	24
FAM116A	16
FAM116A	24
FAM116A	2
FAM116A	3
GHDC	20
SDK2	20
THSD4	24
THSD4	20
ZFP161	24
ZFP161	17
ZFP161	3
COL4A4	24
COL4A3	24
COL4A2	24
COL4A2	2
COL4A2	3
COL4A2	22
CHST3	24
CHST3	4
CHST7	24
NOG	4
ITGAV	24
ITGAV	2
ITGAV	3
ITGAV	22
CAMK1	24
FAM134C	1
FAM134C	2
FAM134C	3
FAM134C	6
FAM134C	8
FAM134C	24
ITGAE	24
ITGAE	2
ITGAE	3
FAM134A	24
FAM134A	2
FAM134A	3
FAM134A	18
BC073780	20
SMAD9	24
TRERF1	24
TRERF1	10
TRERF1	18
SMAD4	1
SMAD4	3
SMAD4	5
SMAD4	6
SMAD4	8
SMAD4	9
SMAD4	12
SMAD4	15
SMAD4	23
SMAD4	24
SMAD5	2
SMAD5	3
SMAD5	9
SMAD5	12
SMAD5	13
SMAD5	14
SMAD5	16
SMAD5	24
SMAD6	24
SMAD6	2
SMAD6	3
SMAD7	2
SMAD7	3
SMAD7	4
SMAD7	20
SMAD7	21
SMAD7	24
GOLPH3L	1
GOLPH3L	2
GOLPH3L	3
GOLPH3L	6
GOLPH3L	9
GOLPH3L	12
GOLPH3L	16
GOLPH3L	24
SMAD1	8
SMAD1	24
SMAD1	2
SMAD1	3
SMAD2	1
SMAD2	2
SMAD2	3
SMAD2	4
SMAD2	6
SMAD2	9
SMAD2	12
SMAD2	15
SMAD2	24
SMAD3	24
SMAD3	2
SMAD3	3
SMAD3	20
F12	17
AMMECR1L	1
AMMECR1L	2
AMMECR1L	3
AMMECR1L	4
AMMECR1L	5
AMMECR1L	14
AMMECR1L	15
AMMECR1L	16
AMMECR1L	24
NECAP1	24
NECAP1	2
IGF2R	8
IGF2R	24
IGF2R	3
SLC36A4	24
SLC36A4	2
SLC36A4	3
ZC3H13	24
ZC3H13	2
ZC3H13	3
ZC3H13	4
SLC36A1	24
SLC36A1	2
SLC36A1	20
HERC2P2	24
HERC2P2	20
TCEA2	17
TCEA1	24
TCEA1	2
TCEA1	3
TCEA1	10
MGC57346	24
MEI1	20
COX4I1	24
COX4I1	4
BFAR	24
BFAR	2
BFAR	10
CCDC117	1
CCDC117	2
CCDC117	3
CCDC117	5
CCDC117	6
CCDC117	8
CCDC117	9
CCDC117	13
CCDC117	14
CCDC117	15
CCDC117	16
CCDC117	24
CCDC115	24
CCDC115	2
CCDC115	3
CCDC115	4
CCDC112	24
LEO1	24
MGRN1	8
MGRN1	24
MGRN1	2
MGRN1	4
CRTAP	2
CRTAP	3
CRTAP	8
CRTAP	9
CRTAP	14
CRTAP	23
CRTAP	24
BC078172	7
IPO11	24
IPO11	2
IPO11	3
IPO11	12
IPO11	7
CPEB4	1
CPEB4	2
CPEB4	3
CPEB4	4
CPEB4	5
CPEB4	6
CPEB4	12
CPEB4	15
CPEB4	16
CPEB4	24
CPEB3	24
CPEB3	4
CPEB2	24
RBMXL1	24
RBMXL1	2
LOC645949	20
IFT80	24
IFT80	2
IFT80	3
IFT80	7
IFT81	8
IFT81	24
IFT81	3
MCM10	1
MCM10	2
MCM10	3
MCM10	5
MCM10	7
MCM10	13
MCM10	24
BC126296	20
IGFBPL1	4
ATG4B	8
ATG4D	24
ATG4D	2
ATG4D	20
CFH	4
GPT2	2
GPT2	3
GPT2	6
GPT2	9
GPT2	14
GPT2	24
FBXO3	24
FBXO3	10
FBXO3	20
ANKFY1	24
ANKFY1	2
ANKFY1	3
CREBBP	1
CREBBP	2
CREBBP	3
CREBBP	4
CREBBP	10
CREBBP	15
CREBBP	16
CREBBP	23
CREBBP	24
ATP6V0E1	24
ATP6V0E1	2
ATP6V0E1	3
HAMP	20
SIX4	24
SIX4	2
SIX5	24
SIX6	17
SIX1	8
SIX1	10
CNPY2	24
CNPY2	20
CNPY1	20
SYNJ1	24
SYNJ1	2
HMG20A	2
HMG20A	3
HMG20A	4
HMG20A	9
HMG20A	10
HMG20A	12
HMG20A	13
HMG20A	16
HMG20A	20
HMG20A	24
AAGAB	1
AAGAB	3
AAGAB	6
AAGAB	8
AAGAB	9
AAGAB	24
SHOX2	4
CHFR	24
CHFR	2
CHFR	3
EFHA1	24
EFHA2	24
SYPL1	1
SYPL1	2
SYPL1	3
SYPL1	6
SYPL1	16
SYPL1	24
FAM81A	24
RFX5	24
RFX5	2
RFX5	3
RFX5	22
APP	2
APP	3
APP	6
APP	8
APP	9
APP	12
APP	14
APP	16
APP	24
RFX7	16
RFX7	24
RFX7	2
RFX7	3
NRXN3	24
NRXN3	2
NRXN3	3
RFX1	24
RFX1	3
NRXN1	4
YDJC	7
IBA57	20
APC	8
APC	24
APC	2
APC	3
ABCE1	1
ABCE1	2
ABCE1	3
ABCE1	6
ABCE1	7
ABCE1	9
ABCE1	12
ABCE1	14
ABCE1	24
XPNPEP1	4
XPNPEP2	17
XPNPEP3	8
XPNPEP3	24
XPNPEP3	2
RETSAT	8
KHDRBS1	1
KHDRBS1	3
KHDRBS1	6
KHDRBS1	8
KHDRBS1	9
KHDRBS1	12
KHDRBS1	13
KHDRBS1	14
KHDRBS1	18
KHDRBS1	24
DPYSL2	24
DPYSL2	1
DPYSL2	2
DPYSL2	3
DPYSL2	14
DPYSL3	24
DPYSL3	2
DPYSL3	3
IGFBP2	8
IGFBP5	8
IGFBP5	24
IGFBP5	2
IGFBP5	3
CYP1B1	24
GJA1	24
GJA1	2
GJA1	3
C15orf24	8
C15orf24	24
C15orf24	2
APLNR	20
C15orf23	24
C15orf23	2
C15orf23	3
PMS2P1	4
C15orf29	24
C15orf29	3
KDM3B	1
KDM3B	2
KDM3B	3
KDM3B	6
KDM3B	9
KDM3B	12
KDM3B	16
KDM3B	24
PPP6R3	2
PPP6R3	3
PPP6R3	12
PPP6R3	13
PPP6R3	14
PPP6R3	16
PPP6R3	24
APIP	24
APIP	3
TMC3	20
GTPBP2	10
AX747104	24
EIF2B1	24
EIF2B1	2
EIF2B1	3
PRKAR2B	24
PRKAR2B	2
PRKAR2B	3
MAGT1	24
TXNIP	24
TXNIP	2
TXNIP	10
TXNIP	7
MLF1	24
MLF1	3
MLF2	2
MLF2	3
MLF2	4
MLF2	6
MLF2	9
MLF2	24
TMEM14C	24
TMEM14C	2
TMEM14C	3
TMEM14B	24
TMEM14B	20
TMEM14A	24
TMEM14A	2
TMEM14A	3
MECOM	8
MECOM	24
MECOM	3
MECOM	20
LOC440944	24
C9orf125	24
C9orf123	24
KIAA1267	2
KIAA1267	3
KIAA1267	4
KIAA1267	8
KIAA1267	9
KIAA1267	16
KIAA1267	24
PHACTR4	2
PHACTR4	3
PHACTR4	4
PHACTR4	6
PHACTR4	7
PHACTR4	16
PHACTR4	20
PHACTR4	24
CLIC4	1
CLIC4	2
CLIC4	3
CLIC4	4
CLIC4	5
CLIC4	6
CLIC4	8
CLIC4	9
CLIC4	10
CLIC4	12
CLIC4	13
CLIC4	14
CLIC4	15
CLIC4	16
CLIC4	24
PHACTR1	20
NUP107	24
NUP107	3
KRTAP2-2	20
KIAA0020	24
ENY2	24
TMEM143	8
ITGA6	24
ITGA6	2
ITGA6	3
PCDHA6	24
API5	8
API5	24
API5	2
API5	3
LOC574538	20
RTKN2	24
SECISBP2L	8
SECISBP2L	19
SECISBP2L	2
SECISBP2L	3
SECISBP2L	24
KIAA1191	1
KIAA1191	2
KIAA1191	3
KIAA1191	4
KIAA1191	5
KIAA1191	6
KIAA1191	13
KIAA1191	15
KIAA1191	24
VMP1	24
VMP1	2
VMP1	3
ZMAT1	20
ZMAT2	24
ZMAT2	2
ZMAT2	3
ZMAT5	4
ZMAT4	4
MYBL1	24
MYBL1	2
MYBL1	3
NR1D1	10
NR1D2	1
NR1D2	2
NR1D2	3
NR1D2	5
NR1D2	6
NR1D2	7
NR1D2	8
NR1D2	9
NR1D2	10
NR1D2	14
NR1D2	15
NR1D2	16
NR1D2	18
NR1D2	19
NR1D2	23
NR1D2	24
ITGB1BP1	8
ZNF7	10
ZNF2	4
TIPIN	24
TIPIN	3
ZNF8	24
ZNF8	2
C11orf10	24
OGFR	8
CDC5L	24
CDC5L	2
CDC5L	3
RAC1	1
RAC1	2
RAC1	3
RAC1	6
RAC1	9
RAC1	10
RAC1	12
RAC1	13
RAC1	14
RAC1	24
VCL	24
VCL	2
VCL	3
VCP	2
VCP	3
VCP	6
VCP	7
VCP	8
VCP	9
VCP	13
VCP	20
VCP	24
BC041964	24
BC041964	2
BC041964	3
MRPS18C	24
PBX2	24
PBX2	2
PBX2	4
PBX3	18
PBX3	24
PBX3	2
PBX3	3
PBX3	10
PBX1	24
PBX1	2
PBX1	3
NSUN3	24
NSUN2	2
NSUN2	3
NSUN2	8
NSUN2	12
NSUN2	14
NSUN2	16
NSUN2	24
NSUN6	24
NSUN6	4
TUBG1	24
TUBG1	4
FAM71F1	20
TARS	24
TARS	2
TARS	3
TARS	7
TIMM44	20
BC043527	20
FAM108B1	24
FAM108B1	3
ERGIC2	24
ERGIC2	2
ERGIC2	3
ERGIC3	20
CDR2L	24
CDR2L	4
ERGIC1	8
ERGIC1	24
ERGIC1	3
LOC386597	20
B3GAT3	17
CPPED1	24
CPPED1	2
CPPED1	3
CALM2	2
CALM2	3
CALM2	4
CALM2	6
CALM2	7
CALM2	9
CALM2	12
CALM2	13
CALM2	14
CALM2	16
CALM2	24
CALM3	1
CALM3	2
CALM3	3
CALM3	5
CALM3	6
CALM3	8
CALM3	9
CALM3	10
CALM3	13
CALM3	14
CALM3	16
CALM3	23
CALM3	24
SPG21	24
SPG21	2
SPG21	3
SPG21	4
SPG20	24
SPG20	1
SPG20	2
SPG20	3
SPG20	20
UPK1B	4
DLGAP4	8
DLGAP4	24
DLGAP4	2
DLGAP4	3
DLGAP4	4
DLGAP5	24
DLGAP5	2
DLGAP5	3
MBNL1	1
MBNL1	2
MBNL1	3
MBNL1	5
MBNL1	6
MBNL1	9
MBNL1	12
MBNL1	14
MBNL1	16
MBNL1	24
MBNL2	16
MBNL2	24
MBNL2	2
MBNL2	3
MBNL2	12
OIP5	24
OIP5	2
OIP5	3
OIP5	21
CLCN3	8
CLCN3	24
CLCN3	2
CLCN3	3
CLCN6	24
CLCN6	3
CLCN5	24
CLCN5	3
CLCN4	20
BRD8	7
BRD9	24
BRD9	3
BRD9	4
BRD4	3
BRD4	4
BRD4	10
BRD4	13
BRD4	14
BRD4	23
BRD4	24
BRD7	10
BRD1	24
BRD1	9
BRD1	3
BRD1	7
BRD2	2
BRD2	3
BRD2	4
BRD2	8
BRD2	10
BRD2	24
BRD3	24
BRD3	2
BRD3	3
BRD3	4
DNAJA2	2
DNAJA2	3
DNAJA2	6
DNAJA2	12
DNAJA2	16
DNAJA2	24
DNAJA3	24
DNAJA3	2
DNAJA3	3
DNAJA3	10
DNAJA1	24
DNAJA1	2
DNAJA1	3
GLG1	8
GLG1	24
GLG1	3
PTPN13	24
PTPN13	2
PTPN13	3
PTPN13	7
PTPN12	24
PTPN12	2
PTPN12	3
PTPN11	1
PTPN11	2
PTPN11	3
PTPN11	6
PTPN11	8
PTPN11	9
PTPN11	12
PTPN11	14
PTPN11	15
PTPN11	24
LYRM1	24
LYRM1	2
LYRM1	3
MYCBP	24
MYCBP	17
MYCBP	2
MYCBP	3
MYCBP	10
PTPN14	24
PTPN14	2
PTPN14	3
AKT3	1
AKT3	2
AKT3	3
AKT3	5
AKT3	15
AKT3	16
AKT3	24
LYAR	24
LYAR	2
LYAR	3
MRPL24	24
MRPL24	17
MRPL24	3
C16orf70	24
C16orf70	2
MRPL20	24
MRPL20	4
SEH1L	24
SEH1L	2
SEH1L	3
SEH1L	4
MRPL22	10
HABP4	10
SNORA81	24
SNORA81	3
NPTX2	24
NPTX2	2
NPTX2	3
NPTX1	1
NPTX1	2
NPTX1	3
NPTX1	5
NPTX1	6
NPTX1	8
NPTX1	9
NPTX1	15
NPTX1	16
NPTX1	24
NDRG3	2
NDRG3	3
NDRG3	6
NDRG3	8
NDRG3	12
NDRG3	24
NDRG4	8
NDRG4	24
NDRG4	3
NDRG4	20
SRSF5	3
SRSF5	7
SRSF5	8
SRSF5	9
SRSF5	10
SRSF5	12
SRSF5	13
SRSF5	14
SRSF5	24
SRSF4	1
SRSF4	2
SRSF4	3
SRSF4	5
SRSF4	6
SRSF4	7
SRSF4	9
SRSF4	13
SRSF4	16
SRSF4	24
SRSF7	1
SRSF7	2
SRSF7	3
SRSF7	5
SRSF7	6
SRSF7	9
SRSF7	13
SRSF7	15
SRSF7	19
SRSF7	23
SRSF7	24
SRSF6	1
SRSF6	2
SRSF6	3
SRSF6	4
SRSF6	5
SRSF6	6
SRSF6	7
SRSF6	9
SRSF6	13
SRSF6	14
SRSF6	15
SRSF6	16
SRSF6	23
SRSF6	24
SRSF1	1
SRSF1	2
SRSF1	3
SRSF1	5
SRSF1	6
SRSF1	8
SRSF1	9
SRSF1	12
SRSF1	13
SRSF1	14
SRSF1	15
SRSF1	16
SRSF1	20
SRSF1	23
SRSF1	24
CHD1L	18
SRSF3	1
SRSF3	2
SRSF3	3
SRSF3	6
SRSF3	8
SRSF3	9
SRSF3	10
SRSF3	13
SRSF3	14
SRSF3	16
SRSF3	23
SRSF3	24
SRSF2	2
SRSF2	3
SRSF2	6
SRSF2	7
SRSF2	8
SRSF2	9
SRSF2	12
SRSF2	13
SRSF2	14
SRSF2	16
SRSF2	24
SRSF9	24
SRSF9	3
SRSF9	12
CDK2	24
CDK2	9
CDK2	3
CDK2	14
CDK2	6
RNF130	24
RAPH1	1
RAPH1	2
RAPH1	3
RAPH1	12
RAPH1	16
RAPH1	24
DNAJB11	24
DNAJB11	3
HLA-DQB1	17
RNF135	20
DNAJB14	24
RNF138	1
RNF138	2
RNF138	3
RNF138	5
RNF138	12
RNF138	14
RNF138	16
RNF138	18
RNF138	24
RNF139	24
RNF139	2
RNF139	3
CISD2	18
CLNS1A	2
CLNS1A	3
CLNS1A	6
CLNS1A	8
CLNS1A	12
CLNS1A	24
TSHZ1	24
TSHZ1	2
TSHZ1	3
NOSIP	17
ZNF580	8
ZNF580	18
TIPARP	24
TIPARP	2
TIPARP	3
ZNF587	24
ZNF587	2
ZNF587	4
LPAR3	20
ZNF589	8
ZNF589	24
BCL9L	24
ASUN	8
ASUN	24
ASUN	3
CAMKK2	8
CAMKK2	24
CAMKK2	2
CAMKK2	3
CAMKK2	10
HAPLN3	24
MYO1B	8
MYO1B	24
MYO1B	2
MYO1B	3
CHMP3	24
CHMP3	2
CHMP3	3
CHMP3	18
CHMP7	24
CHMP7	9
CHMP7	2
CHMP7	3
CHMP5	24
CHMP5	3
PGBD5	24
PGBD5	2
PGBD5	3
PGBD2	24
CTPS2	8
PPAPDC1B	18
HOXA10	1
HOXA10	3
HOXA10	4
HOXA10	5
HOXA10	6
HOXA10	9
HOXA10	10
HOXA10	13
HOXA10	24
AK127339	20
CEP57	1
CEP57	2
CEP57	3
CEP57	8
CEP57	12
CEP57	14
CEP57	20
CEP57	23
CEP57	24
FAM160B1	24
FAM160B1	2
FAM160B1	3
FAM160B1	12
FAM160B1	18
SRC	24
SRC	2
SRC	3
SRC	4
ZNF326	24
ZNF326	3
SRF	1
SRF	2
SRF	3
SRF	5
SRF	8
SRF	13
SRF	16
SRF	24
ZNF320	24
FAM214A	24
FAM214A	2
FAM214A	3
FAM214B	4
SRI	24
SRI	2
SRI	3
ZNF329	24
ZNF329	2
SRR	3
SRR	7
SRR	9
SRR	14
SRR	23
SRR	24
LGALS9	17
LGALS8	24
LGALS8	17
LGALS7	17
AKIRIN2	8
AKIRIN2	24
AKIRIN2	2
AKIRIN2	3
AKIRIN1	1
AKIRIN1	2
AKIRIN1	3
AKIRIN1	5
AKIRIN1	6
AKIRIN1	9
AKIRIN1	13
AKIRIN1	14
AKIRIN1	16
AKIRIN1	24
EIF2AK1	24
EIF2AK1	2
EIF2AK1	3
EIF2AK1	7
EIF2AK2	24
EIF2AK2	2
EIF2AK2	3
TDG	24
TDG	2
TDG	3
EIF2AK4	24
EIF2AK4	18
EIF2AK4	3
HN1	24
HN1	17
HN1	2
HN1	3
MYO19	24
MYO19	2
MYO19	3
MYO19	7
FAM136A	1
FAM136A	2
FAM136A	3
FAM136A	9
FAM136A	14
FAM136A	24
TRNT1	24
TRNT1	2
TRNT1	3
ASAP1	24
ASAP1	2
ASAP1	3
ASAP2	24
ASAP2	2
ASAP2	3
MYO10	8
MYO10	24
MYO10	3
OCRL	24
OCRL	2
OCRL	3
PLAUR	24
KIAA1522	8
KIAA1522	24
KIAA1522	2
KIAA1522	3
KIAA1522	18
MPDU1	8
KIAA1033	24
KIAA1033	2
KIAA1033	3
LOX	24
LOX	3
LPGAT1	1
LPGAT1	2
LPGAT1	3
LPGAT1	6
LPGAT1	9
LPGAT1	12
LPGAT1	13
LPGAT1	15
LPGAT1	16
LPGAT1	24
TIMM17B	17
TIMM17A	1
TIMM17A	2
TIMM17A	3
TIMM17A	5
TIMM17A	6
TIMM17A	9
TIMM17A	24
GCNT2	24
C14orf135	24
C14orf135	2
C14orf135	3
PARD6B	19
PARD6B	24
PARD6B	2
PARD6B	3
PARD6B	4
LPCAT4	18
ELL	8
ELL	24
LPCAT3	24
LPCAT3	2
LPCAT3	3
LPCAT3	12
LPCAT1	24
LPCAT1	2
LPCAT1	3
MID1IP1	8
MID1IP1	24
MID1IP1	18
MID1IP1	3
PIGG	8
PIGG	24
PIGG	2
PIGH	24
PIGH	2
PIGK	24
PIGK	2
PIGK	3
PIGK	20
PIGM	16
PIGM	24
PIGM	2
PIGM	3
PIGO	8
PIGO	20
TMEM194A	1
TMEM194A	2
TMEM194A	3
TMEM194A	5
TMEM194A	6
TMEM194A	13
TMEM194A	14
TMEM194A	15
TMEM194A	16
TMEM194A	23
TMEM194A	24
PIGQ	20
PIGS	24
PIGS	2
PIGS	3
PIGT	8
PIGW	8
PIGW	24
PIGW	2
PIGW	3
PIGX	24
PIGX	2
PIGX	3
PIGY	1
PIGY	2
PIGY	3
PIGY	5
PIGY	6
PIGY	9
PIGY	15
PIGY	16
PIGY	24
TAX1BP1	24
TAX1BP1	2
TAX1BP1	3
TAX1BP3	18
ANKLE2	1
ANKLE2	2
ANKLE2	3
ANKLE2	6
ANKLE2	9
ANKLE2	16
ANKLE2	24
ELAC2	8
OLR1	4
RHPN2	24
RHPN2	10
RHPN2	3
SRRM1	24
SRRM1	12
SRRM1	3
SRRM1	4
BBIP1	1
BBIP1	2
BBIP1	3
BBIP1	16
BBIP1	23
BBIP1	24
SRRM2	1
SRRM2	2
SRRM2	3
SRRM2	4
SRRM2	6
SRRM2	7
SRRM2	8
SRRM2	9
SRRM2	12
SRRM2	16
SRRM2	24
FAM134B	24
FAM134B	3
PDK1	24
RGL1	24
PDK2	4
EBP	24
EBP	4
PDK4	10
LNPEP	24
LNPEP	2
SEC61A1	1
SEC61A1	2
SEC61A1	3
SEC61A1	6
SEC61A1	9
SEC61A1	14
SEC61A1	24
SEC61A2	24
TM2D2	24
TM2D2	2
TM2D3	8
TM2D3	16
TM2D3	2
TM2D3	3
TM2D3	24
AK027179	8
AK027179	24
ZFAND6	24
ZFAND6	2
ZFAND6	3
ZFAND5	1
ZFAND5	2
ZFAND5	3
ZFAND5	6
ZFAND5	9
ZFAND5	13
ZFAND5	14
ZFAND5	24
ZFAND3	24
ZFAND3	1
ZFAND3	2
ZFAND3	3
ZFAND3	6
ZFAND1	24
ZFAND1	2
ZFAND1	3
SLC39A10	1
SLC39A10	2
SLC39A10	3
SLC39A10	14
SLC39A10	16
SLC39A10	21
SLC39A10	23
SLC39A10	24
SLC39A11	4
LOC96610	24
SLC39A14	1
SLC39A14	2
SLC39A14	3
SLC39A14	6
SLC39A14	9
SLC39A14	16
SLC39A14	23
SLC39A14	24
CEP120	24
CEP120	2
CEP120	3
CEP120	22
EIF1AX	1
EIF1AX	2
EIF1AX	3
EIF1AX	5
EIF1AX	6
EIF1AX	9
EIF1AX	15
EIF1AX	16
EIF1AX	24
EIF1AY	10
EIF1AY	4
RSBN1	1
RSBN1	2
RSBN1	3
RSBN1	14
RSBN1	15
RSBN1	16
RSBN1	24
EIF1AD	24
EIF1AD	2
EIF1AD	3
LRPAP1	24
ARHGAP26	24
ARHGAP26	2
SAP18	8
SAP18	17
SAP18	2
SAP18	10
SAP18	24
EVI5	24
EVI5	2
EVI5	3
DDIT3	24
DDIT4	8
DDIT4	24
DDIT4	2
DDIT4	3
AK096279	24
PCGF3	18
PCGF3	7
NKRF	24
NKRF	2
NKRF	3
MYSM1	24
PPPDE1	1
PPPDE1	2
PPPDE1	3
PPPDE1	13
PPPDE1	15
PPPDE1	16
PPPDE1	24
PPPDE2	24
PPPDE2	2
PPPDE2	3
BMP7	8
BMP7	24
BMP7	2
BMP7	3
BMP2	24
BMP2	10
DR1	1
DR1	2
DR1	3
DR1	5
DR1	6
DR1	9
DR1	13
DR1	14
DR1	16
DR1	24
FEM1B	1
FEM1B	2
FEM1B	3
FEM1B	5
FEM1B	6
FEM1B	7
FEM1B	8
FEM1B	10
FEM1B	13
FEM1B	14
FEM1B	15
FEM1B	16
FEM1B	24
C1orf35	24
C1orf35	3
FEM1C	1
FEM1C	2
FEM1C	3
FEM1C	6
FEM1C	12
FEM1C	16
FEM1C	24
TERF2	24
TERF2	2
TERF2	3
TERF2	4
NDUFAF1	24
FEM1A	24
FEM1A	2
FEM1A	3
FEM1A	4
RASSF8	2
RASSF8	3
RASSF8	18
RASSF8	20
RASSF8	21
RASSF8	24
ZNF519	24
PTPMT1	24
PTPMT1	2
PTPMT1	3
RASSF5	20
RSAD1	8
CHD1	1
CHD1	2
CHD1	3
CHD1	9
CHD1	14
CHD1	24
CHD3	8
CHD2	2
CHD2	3
CHD2	7
CHD2	8
CHD2	12
CHD2	18
CHD2	24
CHD5	20
CHD4	24
CHD4	2
CHD4	3
CHD4	4
CHD7	24
CHD7	2
CHD7	3
MRP63	24
MRP63	17
MRP63	2
CHD9	24
CHD9	2
CHD9	3
CAP1	24
CAP1	2
CAP1	3
CAP2	24
NPC2	24
NPC2	2
NPC2	3
NPC1	24
NPC1	3
TTC5	24
TTC5	2
TTC5	3
TTC5	4
C3orf58	24
C3orf58	2
C3orf58	3
RAB3GAP2	24
RAB3GAP2	3
RAB3GAP2	12
RAB3GAP2	13
RAB3GAP2	23
TTC3	1
TTC3	2
TTC3	3
TTC3	8
TTC3	13
TTC3	20
TTC3	24
PIKFYVE	1
PIKFYVE	2
PIKFYVE	3
PIKFYVE	13
PIKFYVE	14
PIKFYVE	24
C3orf52	24
C3orf52	3
C3orf52	4
TTC8	24
TTC8	3
DYNC1LI1	24
DYNC1LI2	1
DYNC1LI2	2
DYNC1LI2	3
DYNC1LI2	5
DYNC1LI2	6
DYNC1LI2	8
DYNC1LI2	9
DYNC1LI2	12
DYNC1LI2	14
DYNC1LI2	15
DYNC1LI2	16
DYNC1LI2	23
DYNC1LI2	24
ABCG1	24
ABCG1	17
ABCG1	4
PLSCR4	24
PRDM15	24
PRDM15	3
MPL	4
AVP	4
POLRMT	10
AL357213	24
MCPH1	24
GRPEL1	24
GRPEL1	3
GRPEL1	6
GRPEL2	1
GRPEL2	2
GRPEL2	3
GRPEL2	5
GRPEL2	6
GRPEL2	7
GRPEL2	9
GRPEL2	13
GRPEL2	15
GRPEL2	16
GRPEL2	24
PLRG1	24
ILKAP	10
CKS1B	24
HIST1H3H	24
HIST1H3H	9
HIST1H3H	2
HIST1H3H	3
AAK1	24
BTG3	24
BTG3	17
BTG3	2
BTG3	3
BTG2	8
BTG2	24
BTG2	2
BTG2	3
C4orf36	4
C4orf34	24
C4orf32	24
C4orf32	2
C4orf32	3
C4orf32	18
C4orf33	24
SRD5A1	24
SRD5A1	10
SRD5A1	3
SRD5A1	4
DKFZp564E1082	2
DKFZp564E1082	3
DKFZp564E1082	6
DKFZp564E1082	7
DKFZp564E1082	8
DKFZp564E1082	9
DKFZp564E1082	12
DKFZp564E1082	13
DKFZp564E1082	14
DKFZp564E1082	16
DKFZp564E1082	23
DKFZp564E1082	24
HELLS	24
HELLS	2
HELLS	3
HELLS	7
FAM49B	24
FAM49B	2
FAM49B	3
ZFP36L1	8
ZFP36L1	24
ZFP36L1	2
ZFP36L1	3
ZFP36L2	24
GGA1	20
GGA2	2
GGA2	3
GGA2	8
GGA2	13
GGA2	23
GGA2	24
C15orf44	24
C15orf44	2
C15orf44	3
C15orf40	24
C15orf40	3
C15orf41	24
C15orf41	2
C15orf41	3
C10orf96	4
FHOD3	20
PKD2	24
PKD2	2
PKD2	3
PKD2	20
PKD1	20
GJC1	1
GJC1	2
GJC1	3
GJC1	5
GJC1	8
GJC1	9
GJC1	15
GJC1	16
GJC1	24
LOC100499177	24
PRKACA	2
PRKACA	3
PRKACA	4
PRKACA	8
PRKACA	17
PRKACA	24
PRKACB	1
PRKACB	2
PRKACB	3
PRKACB	9
PRKACB	13
PRKACB	16
PRKACB	17
PRKACB	24
STAMBPL1	24
STAMBPL1	3
ZNF131	24
ZNF131	10
ZNF131	3
PSMB5	1
PSMB5	2
PSMB5	3
PSMB5	6
PSMB5	9
PSMB5	24
PSMB4	8
PSMB4	24
PSMB4	4
PSMB3	24
PSMB2	8
PSMB2	24
PSMB2	2
PSMB2	3
PSMB1	24
PSMB1	2
PSMB1	3
HDHD1	24
HDHD2	8
HDHD2	24
HDHD2	2
C20orf72	24
C20orf72	2
C20orf72	3
AK025140	24
RMI1	24
RMI2	24
RMI2	2
SNORD21	7
SNORD20	7
CSDA	24
CSDA	2
CSDA	3
SNORD25	7
SNORD27	7
SNORD26	7
SNORD29	7
KCNK5	24
KCNK5	17
MLH3	20
KCNK1	24
KCNK1	17
KCNK1	2
KCNK1	3
KCNK1	10
LTN1	24
LTN1	3
ZNF517	20
NACC2	20
NACC1	24
NACC1	2
NACC1	3
VPS13A	8
VPS13A	24
VPS13A	3
SH3KBP1	4
VPS13C	24
CRYZ	24
CRYZ	2
CRYZ	3
SCAF11	2
SCAF11	3
SCAF11	12
SCAF11	13
SCAF11	14
SCAF11	16
SCAF11	21
SCAF11	24
NUP160	2
NUP160	3
NUP160	7
NUP160	10
NUP160	12
NUP160	13
NUP160	14
NUP160	16
NUP160	24
TMEM163	20
TMEM165	24
TMEM165	2
TMEM165	3
TMEM168	24
TMEM168	2
TMEM168	3
TMEM168	4
FOXN2	16
FOXN2	24
FOXN2	2
FOXN2	3
FOXN2	12
REPIN1	8
REPIN1	24
NICN1	17
COL14A1	20
GNA12	24
GNA12	2
GNA12	3
GNA13	1
GNA13	2
GNA13	3
GNA13	5
GNA13	6
GNA13	9
GNA13	10
GNA13	12
GNA13	13
GNA13	15
GNA13	16
GNA13	24
GNA11	24
GNA11	3
GNA11	4
TAP2	24
TAP2	2
TAP2	3
MFGE8	8
MFGE8	24
IL6ST	24
SBF1	8
SBF1	10
SBF2	24
SBF2	3
DBN1	24
DBN1	2
DBN1	3
ADD2	24
ADD2	20
ACTG2	17
CDC73	24
CDC73	2
CDC73	3
C11orf30	24
C11orf30	20
C11orf30	2
C11orf30	3
C11orf30	4
WEE1	1
WEE1	2
WEE1	3
WEE1	6
WEE1	10
WEE1	14
WEE1	16
WEE1	24
SRFBP1	24
SRFBP1	2
SRFBP1	3
BCAT1	1
BCAT1	3
BCAT1	5
BCAT1	6
BCAT1	8
BCAT1	14
BCAT1	15
BCAT1	24
MACROD2	18
ZBTB33	1
ZBTB33	2
ZBTB33	3
ZBTB33	5
ZBTB33	6
ZBTB33	8
ZBTB33	9
ZBTB33	14
ZBTB33	15
ZBTB33	16
ZBTB33	23
ZBTB33	24
AKAP6	20
DBNL	24
DBNL	3
AKAP1	24
AKAP1	2
AKAP1	3
AKAP2	8
AKAP2	24
GTF2F2	24
GTF2F2	17
GTF2F2	2
GTF2F2	3
NPEPPS	24
NPEPPS	2
NPEPPS	3
NPEPPS	10
AKAP8	2
AKAP8	3
AKAP8	4
AKAP8	6
AKAP8	9
AKAP8	16
AKAP8	22
AKAP8	24
AKAP9	24
AKAP9	3
EIF2A	16
EIF2A	24
EIF2A	2
EIF2A	3
CADPS2	4
TUBE1	24
TUBE1	3
TMEM170B	24
TMEM170B	2
TMEM170B	18
RRP1B	8
RRP1B	24
RRP1B	2
RRP1B	3
TMEM170A	1
TMEM170A	2
TMEM170A	3
TMEM170A	5
TMEM170A	6
TMEM170A	13
TMEM170A	15
TMEM170A	16
TMEM170A	24
HSP90B1	1
HSP90B1	2
HSP90B1	3
HSP90B1	6
HSP90B1	8
HSP90B1	9
HSP90B1	12
HSP90B1	14
HSP90B1	16
HSP90B1	24
KRR1	24
KRR1	2
KRR1	3
PEG10	1
PEG10	3
PEG10	5
PEG10	6
PEG10	9
PEG10	15
PEG10	24
CETN3	24
CETN3	3
CETN2	24
H3F3B	1
H3F3B	2
[truncated: 23,312 more rows]
