# Supplementary material for: PTRcombiner: mining combinatorial regulation of gene expression from post-transcriptional interaction maps
Source: BMC Genomics. 2014 Apr 23;15:304. doi: 10.1186/1471-2164-15-304 (PMC4234518; doi:10.1186/1471-2164-15-304)
Supplement: Additional file 2 — A zip archive containing the outputs of the mining module of PTR comb iner at different combinations of k and τ , including recurrent trans-factors. [file 1471-2164-15-304-S2.zip › recurrent/all_results/k25_t0.800000/clusters.txt]

cluster	composition
01	AGO1,AGO2,ELAVL1,MOV10,TIA1,TIAL1
02	AGO1,AGO2,ELAVL1,EWSR1,FMR1_iso1,FMR1_iso7,FUS,FXR2,LIN28A,LIN28B,MOV10,TIAL1,ZC3H7B,hsa-miR-519a
03	AGO1,IGF2BP1,IGF2BP2,IGF2BP3
04	AGO1
05	FMR1_iso7
06	AGO1,LIN28A,LIN28B
07	ELAVL1
08	FMR1_iso1
09	HNRNPD
10	TIAL1
11	C22ORF28
12	AGO1,CAPRIN1,TIAL1
13	HNRNPH
14	HNRNPU
15	AGO1,TIAL1,ZC3H7B
16	AGO1,HNRNPC,TIAL1
17	AGO1,AGO2,ELAVL1,TAF15,TIAL1
18	AGO1,HNRNPF
19	AGO1,AGO2
20	PUM1
21	AGO1,ELAVL1,FMR1_iso1,FXR1,FXR2,TIAL1
22	AGO1,IGF2BP2,IGF2BP3,PUM2,TIAL1
23	IGF2BP3
24	AGO1,TIA1,TIAL1
25	AGO1,IGF2BP3,hsa-miR-15a,hsa-miR-15b,hsa-miR-16,hsa-miR-424
