# Supplementary material for: PTRcombiner: mining combinatorial regulation of gene expression from post-transcriptional interaction maps
Source: BMC Genomics. 2014 Apr 23;15:304. doi: 10.1186/1471-2164-15-304 (PMC4234518; doi:10.1186/1471-2164-15-304)
Supplement: Additional file 2 — A zip archive containing the outputs of the mining module of PTR comb iner at different combinations of k and τ , including recurrent trans-factors. [file 1471-2164-15-304-S2.zip › recurrent/all_results/k25_t0.800000/gene-cluster.txt]

geneSymbol	cluster
UBE2Q1	3
UBE2Q1	4
UBE2Q1	5
UBE2Q1	6
UBE2Q1	7
UBE2Q1	8
UBE2Q1	10
UBE2Q1	17
UBE2Q1	19
UBE2Q1	23
UBE2Q1	24
UBE2Q1	25
RNF14	3
RNF14	4
RNF14	5
RNF14	7
RNF14	8
RNF14	14
RNF14	19
RNF14	23
UBE2Q2	3
UBE2Q2	4
UBE2Q2	7
UBE2Q2	10
UBE2Q2	12
UBE2Q2	16
UBE2Q2	19
UBE2Q2	22
UBE2Q2	23
RNF10	3
RNF10	4
RNF10	5
RNF10	6
RNF10	7
RNF10	8
RNF10	9
RNF10	10
RNF10	11
RNF10	15
RNF10	18
RNF10	19
RNF10	23
RNF11	3
RNF11	4
RNF11	6
RNF11	8
RNF11	9
RNF11	10
RNF11	11
RNF11	12
RNF11	15
RNF11	18
RNF11	22
RNF11	23
RNF11	24
RNF11	25
RNF13	1
RNF13	3
RNF13	4
RNF13	7
RNF13	9
RNF13	10
RNF13	15
RNF13	19
RNF13	20
RNF13	22
RNF13	23
RNF13	24
AK127179	7
LOC100506866	5
LOC100506866	7
LOC100506866	10
LOC100506866	13
LOC100506866	14
LOC100506866	23
BC026240	7
RNF17	4
MZT2A	10
MZT2A	4
MZT2A	13
MZT2A	14
MZT2B	24
MZT2B	10
MZT2B	19
MZT2B	4
CHMP1B	4
CHMP1B	6
CHMP1B	7
CHMP1B	9
CHMP1B	10
CHMP1B	15
CHMP1B	16
CHMP1B	17
CHMP1B	19
CHMP1B	24
PMM2	3
PMM2	4
PMM2	5
PMM2	14
PMM2	19
PMM2	23
MT1E	10
MT1E	20
MT1E	7
PMM1	10
PMM1	4
ASS1	4
FHIT	4
ZNF709	8
ZNF709	3
ZNF709	4
ZNF709	23
ZNF708	8
ZNF708	23
ZNF708	19
ZNF708	4
ZNF708	7
ZNF879	4
EN1	10
EN1	4
ZNF703	1
ZNF703	3
ZNF703	4
ZNF703	5
ZNF703	6
ZNF703	7
ZNF703	10
ZNF703	11
ZNF703	12
ZNF703	14
ZNF703	19
ZNF703	22
ZNF703	23
ZNF703	24
STYXL1	10
ZNF701	8
ZNF701	4
ZNF700	8
ZNF700	19
ZNF700	4
ZNF700	6
ZNF700	7
ZNF707	18
ZNF707	4
ZNF707	7
ZNF706	3
ZNF706	4
ZNF706	7
ZNF706	18
ZNF706	19
ZNF706	23
ZNF704	1
ZNF704	3
ZNF704	4
ZNF704	5
ZNF704	6
ZNF704	7
ZNF704	8
ZNF704	10
ZNF704	14
ZNF704	15
ZNF704	18
ZNF704	19
ZNF704	22
ZNF704	23
ZNF704	24
ZC3H10	19
ZC3H10	4
ZC3H10	13
RNF114	1
RNF114	3
RNF114	4
RNF114	5
RNF114	6
RNF114	7
RNF114	8
RNF114	10
RNF114	11
RNF114	12
RNF114	15
RNF114	16
RNF114	17
RNF114	18
RNF114	19
RNF114	21
RNF114	23
RNF114	24
RNF115	24
RNF115	10
RNF115	19
RNF115	4
RNF115	23
ZC3H15	1
ZC3H15	3
ZC3H15	4
ZC3H15	6
ZC3H15	7
ZC3H15	8
ZC3H15	10
ZC3H15	11
ZC3H15	15
ZC3H15	17
ZC3H15	18
ZC3H15	19
ZC3H15	23
ZC3H15	24
ZC3H14	1
ZC3H14	3
ZC3H14	4
ZC3H14	7
ZC3H14	8
ZC3H14	10
ZC3H14	12
ZC3H14	14
ZC3H14	15
ZC3H14	17
ZC3H14	18
ZC3H14	19
ZC3H14	23
ZC3H14	24
SPN	4
RNF111	1
RNF111	3
RNF111	4
RNF111	5
RNF111	6
RNF111	7
RNF111	10
RNF111	15
RNF111	19
RNF111	22
RNF111	23
RNF111	24
ZC3H18	1
ZC3H18	3
ZC3H18	4
ZC3H18	5
ZC3H18	7
ZC3H18	8
ZC3H18	10
ZC3H18	13
ZC3H18	19
ZC3H18	23
ZC3H18	24
cytochrome	4
cytochrome	5
cytochrome	7
cytochrome	8
cytochrome	10
cytochrome	11
cytochrome	15
cytochrome	21
cytochrome	23
SP8	10
SP8	4
SP8	15
DHX9	1
DHX9	3
DHX9	4
DHX9	5
DHX9	7
DHX9	8
DHX9	10
DHX9	11
DHX9	12
DHX9	14
DHX9	15
DHX9	19
DHX9	22
DHX9	23
DHX9	24
LOC441204	4
TCOF1	3
TCOF1	4
TCOF1	5
TCOF1	6
TCOF1	7
TCOF1	10
TCOF1	11
TCOF1	14
TCOF1	19
TCOF1	23
TCOF1	24
NSRP1	3
NSRP1	4
NSRP1	7
NSRP1	10
NSRP1	17
NSRP1	19
NSRP1	22
NSRP1	23
NUP98	4
NUP98	5
NUP98	7
NUP98	8
NUP98	10
NUP98	18
NUP98	19
NUP98	22
NUP98	23
NUP98	24
XPC	18
XPC	4
XPC	23
SP1	1
SP1	3
SP1	4
SP1	5
SP1	6
SP1	7
SP1	8
SP1	10
SP1	11
SP1	12
SP1	13
SP1	15
SP1	17
SP1	18
SP1	19
SP1	21
SP1	22
SP1	23
SP1	24
GRINA	3
GRINA	4
GRINA	10
GRINA	11
GRINA	12
GRINA	23
GRINA	24
SP3	1
SP3	3
SP3	4
SP3	5
SP3	6
SP3	7
SP3	8
SP3	10
SP3	11
SP3	12
SP3	13
SP3	14
SP3	15
SP3	17
SP3	19
SP3	20
SP3	21
SP3	22
SP3	23
SP3	24
SP4	3
SP4	4
SP4	5
SP4	6
SP4	7
SP4	8
SP4	19
SP4	23
HAP1	13
HAP1	14
SP6	4
CAMKV	19
CAMKV	4
C16orf93	10
C16orf93	5
SPPL3	3
SPPL3	4
SPPL3	5
SPPL3	6
SPPL3	7
SPPL3	8
SPPL3	10
SPPL3	12
SPPL3	15
SPPL3	19
SPPL3	21
SPPL3	22
SPPL3	23
SPPL3	24
GOLIM4	3
GOLIM4	4
GOLIM4	7
GOLIM4	8
GOLIM4	10
GOLIM4	19
GOLIM4	23
GOLIM4	24
OPA3	3
OPA3	4
OPA3	6
OPA3	7
OPA3	8
OPA3	10
OPA3	13
OPA3	14
OPA3	15
OPA3	18
OPA3	19
OPA3	23
OPA3	24
OPA1	3
OPA1	4
OPA1	5
OPA1	6
OPA1	7
OPA1	8
OPA1	10
OPA1	15
OPA1	18
OPA1	19
OPA1	20
OPA1	22
OPA1	23
OPA1	24
MIR345	4
RAB40C	10
RAB40C	19
RAB40C	4
RAB40C	6
RAB40C	23
RAB40B	4
RAB40B	8
RAB40B	10
RAB40B	15
RAB40B	19
RAB40B	23
MDP1	4
KLLN	4
ARFRP1	10
ARFRP1	19
ARFRP1	4
ARFRP1	13
ARFRP1	7
HGC6.1.1	7
SPPL2A	4
SPPL2A	7
SPPL2A	10
SPPL2A	19
SPPL2A	23
SPPL2A	24
SPPL2B	8
SPPL2B	19
SPPL2B	11
SPPL2B	4
SPPL2B	5
AL832252	7
NSL1	3
NSL1	4
NSL1	5
NSL1	7
NSL1	8
NSL1	10
NSL1	13
NSL1	14
NSL1	15
NSL1	16
NSL1	19
NSL1	23
NSL1	24
UGCG	20
UGCG	19
UGCG	4
UGCG	7
MYO3B	4
AX748330	13
AX747103	4
AX747103	10
AX747103	13
AX747103	14
AX747103	23
AX747103	24
ATP2A2	1
ATP2A2	3
ATP2A2	4
ATP2A2	5
ATP2A2	6
ATP2A2	7
ATP2A2	8
ATP2A2	10
ATP2A2	11
ATP2A2	12
ATP2A2	13
ATP2A2	14
ATP2A2	15
ATP2A2	16
ATP2A2	17
ATP2A2	18
ATP2A2	19
ATP2A2	21
ATP2A2	22
ATP2A2	23
ATP2A2	24
ATP2A3	10
ITGA1	10
ITGA1	4
ITGA1	23
ITGA2	4
ITGA2	5
ITGA2	6
ITGA2	7
ITGA2	8
ITGA2	10
ITGA2	23
ITGA2	25
NOP2	3
NOP2	4
NOP2	5
NOP2	8
NOP2	11
NOP2	18
NOP2	19
NOP2	23
ITGA4	8
ITGA4	10
ITGA4	4
ITGA4	23
ITGA5	3
ITGA5	4
ITGA5	5
ITGA5	10
ITGA5	19
ITGA5	23
ITGA6	1
ITGA6	3
ITGA6	4
ITGA6	7
ITGA6	8
ITGA6	10
ITGA6	19
ITGA6	23
ITGA6	24
ITGA7	4
UQCRC1	11
DENND4A	1
DENND4A	4
DENND4A	6
DENND4A	7
DENND4A	8
DENND4A	10
DENND4A	15
DENND4A	19
DENND4A	24
DENND4B	4
DENND4B	6
DENND4B	7
DENND4B	8
DENND4B	10
DENND4B	11
DENND4B	13
DENND4B	19
DENND4B	23
DENND4B	24
DENND4C	3
DENND4C	4
DENND4C	5
DENND4C	7
DENND4C	8
DENND4C	10
DENND4C	15
DENND4C	17
DENND4C	19
DENND4C	23
DENND4C	24
FARP2	10
FARP2	23
SWAP70	1
SWAP70	3
SWAP70	4
SWAP70	5
SWAP70	6
SWAP70	7
SWAP70	8
SWAP70	9
SWAP70	10
SWAP70	15
SWAP70	18
SWAP70	19
SWAP70	22
SWAP70	23
SWAP70	24
RARRES1	10
RARRES1	7
PHLDA1	4
PHLDA1	7
PHLDA1	10
PHLDA1	15
PHLDA1	19
PHLDA1	22
PHLDA1	23
PHLDA1	24
PHLDA3	4
PHLDA3	5
PHLDA3	6
PHLDA3	9
PHLDA3	10
PHLDA3	13
PHLDA3	19
UFSP2	3
UFSP2	4
UFSP2	8
UFSP2	14
UFSP2	19
UFSP2	23
GAP43	23
AK023627	7
LOC100652770	8
LOC100652770	4
LOC100652770	14
ZNF37BP	4
ZNF37BP	5
ZNF37BP	7
ZNF37BP	8
ZNF37BP	10
ZNF37BP	13
ZNF37BP	14
ZNF37BP	15
ZNF37BP	16
ZNF37BP	18
ZNF37BP	23
ZNF37BP	24
FLJ42393	13
MRPL28	11
HRH4	4
HRH4	7
FBXL12	4
FBXL12	7
FBXL12	10
FBXL12	15
FBXL12	19
FBXL12	24
TIPRL	1
TIPRL	3
TIPRL	4
TIPRL	5
TIPRL	7
TIPRL	8
TIPRL	10
TIPRL	11
TIPRL	12
TIPRL	15
TIPRL	18
TIPRL	19
TIPRL	22
TIPRL	23
TIPRL	24
FBXL14	3
FBXL14	4
FBXL14	5
FBXL14	7
FBXL14	8
FBXL14	10
FBXL14	11
FBXL14	15
FBXL14	22
FBXL14	23
FBXL17	3
FBXL17	4
FBXL17	5
FBXL17	6
FBXL17	7
FBXL17	8
FBXL17	10
FBXL17	15
FBXL17	23
FBXL17	24
HRH1	10
HRH1	7
FAM169A	1
FAM169A	3
FAM169A	4
FAM169A	5
FAM169A	6
FAM169A	7
FAM169A	8
FAM169A	10
FAM169A	15
FAM169A	18
FAM169A	19
FAM169A	21
FAM169A	22
FAM169A	23
FAM169A	24
FBXL18	4
FBXL18	5
FBXL18	6
FBXL18	8
FBXL18	10
FBXL18	15
FBXL18	16
FBXL18	18
FBXL18	19
FBXL18	23
FBXL18	25
FAM116A	3
FAM116A	4
FAM116A	5
FAM116A	6
FAM116A	7
FAM116A	8
FAM116A	10
FAM116A	15
FAM116A	19
FAM116A	22
FAM116A	23
FAM116A	24
GHDC	4
RPL34	4
RPL34	7
RPL34	10
RPL34	18
RPL34	23
RPL34	24
H19	18
H19	4
SDK2	3
SDK2	4
SDK2	5
SDK2	6
SDK2	8
SDK2	10
SDK2	23
SDK2	24
KIRREL3-AS3	4
TPRN	3
TPRN	4
TPRN	5
TPRN	23
LOC340544	13
THSD4	10
THSD4	23
THSD4	4
THSD4	7
FAM212B	4
FAM212B	13
THSD1	5
ZFP161	4
ZFP161	5
ZFP161	6
ZFP161	7
ZFP161	8
ZFP161	10
ZFP161	19
ZFP161	23
ZFP161	24
COL4A6	10
COL4A6	23
COL4A6	7
COL4A5	10
COL4A5	7
COL4A4	3
COL4A4	4
COL4A4	5
COL4A4	6
COL4A4	7
COL4A4	10
COL4A4	16
COL4A4	23
COL4A4	24
COL4A3	24
COL4A3	10
COL4A3	4
COL4A3	7
COL4A2	3
COL4A2	4
COL4A2	7
COL4A2	10
COL4A2	19
COL4A2	23
COL4A2	24
COL4A1	3
COL4A1	4
COL4A1	6
COL4A1	10
COL4A1	15
COL4A1	22
COL4A1	23
COL4A1	24
COL4A1	25
GRN	3
GRN	4
GRN	9
GRN	10
GRN	11
GRN	23
GRN	24
CHST3	3
CHST3	4
CHST3	5
CHST3	6
CHST3	7
CHST3	8
CHST3	9
CHST3	10
CHST3	16
CHST3	18
CHST3	23
CHST3	24
CHST2	19
CHST2	4
CHST2	6
CHST2	23
CHST7	10
CHST7	19
CHST7	4
CHST7	7
CHST6	4
CHST6	13
AK311400	4
HLCS	3
HLCS	4
HLCS	5
HLCS	6
HLCS	7
HLCS	8
HLCS	18
HLCS	19
HLCS	23
NOG	9
NOG	10
NOG	7
ITGAV	3
ITGAV	4
ITGAV	6
ITGAV	7
ITGAV	10
ITGAV	16
ITGAV	18
ITGAV	19
ITGAV	23
ITGAV	24
SIGMAR1	1
SIGMAR1	3
SIGMAR1	4
SIGMAR1	5
SIGMAR1	6
SIGMAR1	7
SIGMAR1	8
SIGMAR1	10
SIGMAR1	11
SIGMAR1	12
SIGMAR1	13
SIGMAR1	14
SIGMAR1	15
SIGMAR1	17
SIGMAR1	19
SIGMAR1	23
SIGMAR1	24
CAMK1	4
CAMK1	5
CAMK1	7
CAMK1	10
CAMK1	12
CAMK1	13
CAMK1	19
CAMK1	23
ITGAM	7
HLF	4
HLF	6
HLF	23
NOV	24
NOV	10
NOV	4
NOV	23
FAM134C	1
FAM134C	3
FAM134C	4
FAM134C	5
FAM134C	6
FAM134C	7
FAM134C	8
FAM134C	10
FAM134C	12
FAM134C	13
FAM134C	15
FAM134C	19
FAM134C	23
FAM134C	24
ITGAE	3
ITGAE	4
ITGAE	7
ITGAE	10
ITGAE	12
ITGAE	17
ITGAE	19
ITGAE	23
ITGAE	24
FAM134A	3
FAM134A	4
FAM134A	6
FAM134A	7
FAM134A	10
FAM134A	14
FAM134A	19
FAM134A	22
FAM134A	23
FAM134A	24
SMAD9	3
SMAD9	4
SMAD9	5
SMAD9	7
SMAD9	8
SMAD9	10
SMAD9	23
TRERF1	4
TRERF1	5
TRERF1	7
TRERF1	10
TRERF1	16
TRERF1	20
SMAD4	1
SMAD4	3
SMAD4	4
SMAD4	5
SMAD4	6
SMAD4	7
SMAD4	8
SMAD4	10
SMAD4	11
SMAD4	12
SMAD4	13
SMAD4	15
SMAD4	16
SMAD4	17
SMAD4	19
SMAD4	21
SMAD4	22
SMAD4	23
SMAD4	24
SMAD5	1
SMAD5	3
SMAD5	4
SMAD5	5
SMAD5	7
SMAD5	8
SMAD5	10
SMAD5	11
SMAD5	12
SMAD5	14
SMAD5	15
SMAD5	16
SMAD5	17
SMAD5	18
SMAD5	19
SMAD5	21
SMAD5	22
SMAD5	23
SMAD5	24
SMAD6	3
SMAD6	4
SMAD6	7
SMAD6	8
SMAD6	10
SMAD6	19
SMAD6	23
SMAD6	24
SMAD7	3
SMAD7	4
SMAD7	7
SMAD7	9
SMAD7	10
SMAD7	11
SMAD7	19
SMAD7	22
SMAD7	23
SMAD7	24
SMAD7	25
GOLPH3L	1
GOLPH3L	3
GOLPH3L	4
GOLPH3L	5
GOLPH3L	6
GOLPH3L	7
GOLPH3L	8
GOLPH3L	10
GOLPH3L	11
GOLPH3L	12
GOLPH3L	15
GOLPH3L	16
GOLPH3L	19
GOLPH3L	21
GOLPH3L	22
GOLPH3L	23
GOLPH3L	24
SMAD1	3
SMAD1	4
SMAD1	6
SMAD1	7
SMAD1	8
SMAD1	10
SMAD1	13
SMAD1	19
SMAD1	23
SMAD1	24
SMAD2	1
SMAD2	3
SMAD2	4
SMAD2	5
SMAD2	6
SMAD2	7
SMAD2	8
SMAD2	9
SMAD2	10
SMAD2	11
SMAD2	12
SMAD2	15
SMAD2	16
SMAD2	19
SMAD2	21
SMAD2	23
SMAD2	24
SMAD3	3
SMAD3	4
SMAD3	5
SMAD3	7
SMAD3	8
SMAD3	10
SMAD3	11
SMAD3	15
SMAD3	16
SMAD3	17
SMAD3	19
SMAD3	23
SMAD3	24
MUS81	8
MUS81	4
MUS81	5
AMMECR1L	1
AMMECR1L	3
AMMECR1L	4
AMMECR1L	5
AMMECR1L	6
AMMECR1L	7
AMMECR1L	8
AMMECR1L	9
AMMECR1L	10
AMMECR1L	15
AMMECR1L	17
AMMECR1L	18
AMMECR1L	19
AMMECR1L	21
AMMECR1L	22
AMMECR1L	23
AMMECR1L	24
LOC100506054	4
LOC100506054	13
CYFIP1	3
CYFIP1	4
CYFIP1	5
CYFIP1	8
CYFIP1	10
CYFIP1	15
CYFIP1	16
CYFIP1	23
CYFIP1	24
IGF2R	4
IGF2R	5
IGF2R	7
IGF2R	10
IGF2R	13
IGF2R	16
IGF2R	18
IGF2R	19
IGF2R	23
IGF2R	24
AK021563	8
AK021563	4
AK021563	5
AK021563	7
ABHD14B	3
ABHD14B	4
ABHD14B	6
ABHD14B	23
SLC36A4	1
SLC36A4	3
SLC36A4	4
SLC36A4	6
SLC36A4	7
SLC36A4	8
SLC36A4	10
SLC36A4	19
SLC36A4	23
SLC36A4	24
ZC3H13	1
ZC3H13	3
ZC3H13	4
ZC3H13	5
ZC3H13	6
ZC3H13	7
ZC3H13	8
ZC3H13	9
ZC3H13	10
ZC3H13	14
ZC3H13	19
ZC3H13	21
ZC3H13	22
ZC3H13	23
ZC3H13	24
SLC36A1	3
SLC36A1	4
SLC36A1	5
SLC36A1	6
SLC36A1	7
SLC36A1	8
SLC36A1	10
SLC36A1	12
SLC36A1	14
SLC36A1	15
SLC36A1	19
SLC36A1	23
AK057978	8
AK057978	10
AK057978	7
LINC00312	4
AK094188	8
AK094188	4
AK094188	5
C14orf118	4
C14orf118	5
C14orf118	7
C14orf118	8
C14orf118	13
C14orf118	14
C14orf118	18
C14orf118	19
C14orf119	19
C14orf119	23
C14orf119	3
C14orf119	4
C14orf119	7
HERC2P2	3
HERC2P2	4
HERC2P2	5
HERC2P2	7
HERC2P2	10
HERC2P2	23
ART5	9
HERC2P4	10
BC022431	4
BC022431	7
HERC2P9	10
HERC2P9	7
HMGCLL1	4
HMGCLL1	7
TCEA2	4
TCEA1	3
TCEA1	4
TCEA1	7
TCEA1	10
TCEA1	11
TCEA1	16
TCEA1	19
TCEA1	20
TCEA1	22
TCEA1	23
TCEA1	24
MGC57346	3
MGC57346	4
MGC57346	5
MGC57346	7
MGC57346	8
MGC57346	10
MGC57346	14
MGC57346	15
MGC57346	23
MGC57346	24
MEI1	10
COX4I1	3
COX4I1	4
COX4I1	5
COX4I1	7
COX4I1	9
COX4I1	10
COX4I1	11
COX4I1	14
COX4I1	15
COX4I1	18
COX4I1	23
COX4I1	24
BFAR	3
BFAR	4
BFAR	5
BFAR	7
BFAR	8
BFAR	10
BFAR	11
BFAR	12
BFAR	19
BFAR	20
BFAR	21
BFAR	23
TMEM212	7
EDA	3
EDA	4
EDA	5
EDA	8
EDA	19
EDA	23
MPRIP	4
MPRIP	5
MPRIP	7
MPRIP	8
MPRIP	10
MPRIP	16
MPRIP	23
MPRIP	24
CCDC117	1
CCDC117	3
CCDC117	4
CCDC117	5
CCDC117	6
CCDC117	7
CCDC117	8
CCDC117	10
CCDC117	11
CCDC117	12
CCDC117	13
CCDC117	14
CCDC117	15
CCDC117	17
CCDC117	18
CCDC117	19
CCDC117	21
CCDC117	22
CCDC117	23
CCDC117	24
CCDC114	4
CCDC115	3
CCDC115	4
CCDC115	6
CCDC115	7
CCDC115	9
CCDC115	10
CCDC115	19
CCDC115	23
CCDC115	24
CCDC112	19
CCDC112	10
CCDC112	15
CCDC112	4
CCDC112	7
CCDC113	3
CCDC113	4
CCDC113	23
CCDC110	4
CCDC111	4
CCDC111	23
LEO1	24
LEO1	10
LEO1	4
LEO1	7
TRIP4	23
ATP1A3	9
ATP1A2	4
ATP1A1	4
ATP1A1	5
ATP1A1	6
ATP1A1	7
ATP1A1	8
ATP1A1	10
ATP1A1	11
ATP1A1	12
ATP1A1	15
ATP1A1	23
ATP1A1	24
MGRN1	3
MGRN1	4
MGRN1	5
MGRN1	7
MGRN1	9
MGRN1	10
MGRN1	13
MGRN1	15
MGRN1	18
MGRN1	19
MGRN1	23
CRTAP	1
CRTAP	3
CRTAP	4
CRTAP	5
CRTAP	6
CRTAP	7
CRTAP	8
CRTAP	10
CRTAP	11
CRTAP	13
CRTAP	15
CRTAP	18
CRTAP	19
CRTAP	23
CRTAP	24
BC078172	8
BC078172	11
BC078172	5
SPHK2	10
SPHK2	19
SPHK2	4
SPHK2	14
SPHK2	23
SPHK1	9
SPHK1	4
IPO11	3
IPO11	4
IPO11	5
IPO11	6
IPO11	7
IPO11	8
IPO11	10
IPO11	15
IPO11	16
IPO11	19
IPO11	23
IPO11	24
CUEDC2	19
CUEDC2	11
CUEDC2	4
CUEDC2	5
CBLB	16
CBLB	24
CBLB	10
CBLB	19
CBLB	4
AIM1	23
CPEB4	1
CPEB4	3
CPEB4	4
CPEB4	5
CPEB4	6
CPEB4	7
CPEB4	8
CPEB4	9
CPEB4	10
CPEB4	12
CPEB4	15
CPEB4	16
CPEB4	17
CPEB4	19
CPEB4	21
CPEB4	22
CPEB4	23
CPEB4	24
ST13P4	7
AK027190	4
CPEB3	3
CPEB3	4
CPEB3	5
CPEB3	7
CPEB3	8
CPEB3	9
CPEB3	10
CPEB3	15
CPEB3	21
CPEB3	22
CPEB3	23
CPEB3	24
CPEB2	4
CPEB2	6
CPEB2	7
CPEB2	8
CPEB2	10
CPEB2	15
CPEB2	16
CPEB2	24
RBMXL1	3
RBMXL1	4
RBMXL1	7
RBMXL1	10
RBMXL1	19
RBMXL1	23
OSGEP	4
ABAT	3
ABAT	4
ABAT	23
C11orf96	10
C11orf96	4
C11orf96	7
CDH20	7
ZNF780A	3
ZNF780A	4
ZNF780A	5
ZNF780A	6
ZNF780A	7
ZNF780A	8
ZNF780A	10
ZNF780A	11
ZNF780A	12
ZNF780A	15
ZNF780A	16
ZNF780A	22
ZNF780A	23
ZNF780B	4
ZNF780B	6
ZNF780B	7
ZNF780B	8
ZNF780B	11
ZNF780B	18
ZNF780B	19
TLN2	10
TLN2	5
TLN2	23
BRF2	19
BRF2	4
BRF2	6
BRF2	23
LOC400604	4
RHEBL1	4
SIRPA	23
SIRPA	19
SIRPA	4
SIRPA	6
SIRPA	7
IFT80	3
IFT80	4
IFT80	5
IFT80	7
IFT80	8
IFT80	10
IFT80	16
IFT80	18
IFT80	19
IFT80	23
IFT80	24
IFT81	4
IFT81	7
IFT81	10
IFT81	13
IFT81	19
IFT81	23
IFT81	24
LOC100289495	4
IFT88	10
IFT88	4
IFT88	7
AX747264	23
SP2	3
SP2	4
SP2	7
SP2	10
SP2	19
SP2	23
DEPDC7	13
CNTF	8
CNTF	5
CNTF	23
MCM10	1
MCM10	3
MCM10	4
MCM10	5
MCM10	6
MCM10	7
MCM10	8
MCM10	10
MCM10	14
MCM10	15
MCM10	17
MCM10	19
MCM10	23
MCM10	24
PDIA5	19
PDIA5	4
NUP93	10
NUP93	5
NUP93	7
LTBP3	8
LTBP3	13
LOC284865	4
ATG4C	10
ATG4C	7
ATG4B	10
ATG4B	4
ATG4B	5
ATG4B	13
ATG4A	19
ATG4A	10
ATG4A	3
ATG4A	4
ATG4A	23
KYNU	10
BC040735	4
ATG4D	3
ATG4D	4
ATG4D	5
ATG4D	7
ATG4D	8
ATG4D	10
ATG4D	15
ATG4D	19
ATG4D	23
PHOX2B	4
FAM193A	3
FAM193A	4
FAM193A	5
FAM193A	7
FAM193A	8
FAM193A	10
FAM193A	18
FAM193A	19
FAM193A	23
C9orf103	14
CFH	9
CFH	10
CFH	7
GPT2	3
GPT2	4
GPT2	5
GPT2	6
GPT2	7
GPT2	8
GPT2	10
GPT2	11
GPT2	12
GPT2	15
GPT2	18
GPT2	19
GPT2	23
GPT2	24
PNP	3
PNP	4
PNP	6
PNP	7
PNP	8
PNP	10
PNP	11
PNP	12
PNP	14
PNP	15
PNP	19
PNP	23
PNP	24
ANKFY1	3
ANKFY1	4
ANKFY1	5
ANKFY1	7
ANKFY1	8
ANKFY1	10
ANKFY1	14
ANKFY1	15
ANKFY1	19
ANKFY1	23
ANKFY1	24
ANKFY1	25
CREBBP	1
CREBBP	3
CREBBP	4
CREBBP	5
CREBBP	6
CREBBP	7
CREBBP	8
CREBBP	9
CREBBP	10
CREBBP	15
CREBBP	19
CREBBP	20
CREBBP	21
CREBBP	22
CREBBP	23
CREBBP	24
PNN	3
PNN	4
PNN	6
PNN	8
PNN	10
PNN	11
PNN	12
PNN	14
PNN	15
PNN	22
PNN	23
PNN	24
ATP6V0E1	3
ATP6V0E1	4
ATP6V0E1	7
ATP6V0E1	10
ATP6V0E1	11
ATP6V0E1	12
ATP6V0E1	15
ATP6V0E1	19
ATP6V0E1	23
ATP6V0E1	24
ATP6V0E2	3
ATP6V0E2	4
ATP6V0E2	5
ATP6V0E2	6
ATP6V0E2	11
ATP6V0E2	14
ATP6V0E2	19
ATP6V0E2	23
CFP	4
CFP	14
SIDT2	19
SIDT2	4
CREB3	10
CREB3	23
CREB3	7
BC043400	11
BC043400	4
BC043400	5
TMEM126A	10
SIX4	3
SIX4	4
SIX4	6
SIX4	7
SIX4	8
SIX4	10
SIX4	15
SIX4	17
SIX4	19
SIX4	23
LOC283070	3
LOC283070	4
LOC283070	6
LOC283070	8
LOC283070	10
LOC283070	23
LOC283070	24
SIX6	4
SIX1	3
SIX1	4
SIX1	6
SIX1	10
SIX1	13
SIX1	15
SIX1	20
SIX1	23
SIX2	13
CNPY4	4
CNPY3	11
CNPY3	18
CNPY3	3
CNPY3	4
CNPY3	23
CNPY2	4
CNPY2	5
CNPY2	7
CNPY2	10
CNPY2	11
CNPY2	23
CNPY2	24
SNORD102	11
SNORD102	5
IGFBPL1	9
IGFBPL1	7
ANKRD30BL	8
ANKRD30BL	11
ANKRD30BL	4
ANKRD30BL	5
ANKRD30BL	14
HMG20A	3
HMG20A	4
HMG20A	5
HMG20A	6
HMG20A	7
HMG20A	8
HMG20A	9
HMG20A	10
HMG20A	11
HMG20A	14
HMG20A	15
HMG20A	16
HMG20A	19
HMG20A	20
HMG20A	22
HMG20A	23
HMG20A	24
HMG20B	3
HMG20B	4
HMG20B	5
HMG20B	10
HMG20B	12
HMG20B	19
HMG20B	23
HMG20B	24
PHOSPHO2	13
AAGAB	1
AAGAB	3
AAGAB	4
AAGAB	5
AAGAB	6
AAGAB	7
AAGAB	8
AAGAB	10
AAGAB	11
AAGAB	12
AAGAB	13
AAGAB	15
AAGAB	19
AAGAB	23
AAGAB	24
FLJ00104	13
FLJ00104	4
FLJ00104	5
FLJ00104	7
SLC7A6OS	8
SLC7A6OS	10
SLC7A6OS	7
C3orf75	19
C3orf75	4
C3orf75	5
C4orf10	4
C4orf10	5
C4orf10	6
C4orf10	8
C4orf10	10
C4orf10	15
C4orf10	19
C3orf72	4
C3orf70	23
C3orf70	3
C3orf70	4
C3orf70	5
C3orf70	7
SHOX2	4
SHOX2	5
SHOX2	7
SHOX2	9
SHOX2	19
SHOX2	23
ZFP82	3
ZFP82	4
ZFP82	5
ZFP82	8
ZFP82	19
ZFP82	23
CHFR	3
CHFR	4
CHFR	5
CHFR	7
CHFR	8
CHFR	10
CHFR	16
CHFR	19
CHFR	23
CHFR	24
EFHA1	3
EFHA1	4
EFHA1	7
EFHA1	10
EFHA1	22
EFHA1	23
EFHA1	24
EFHA2	10
EFHA2	23
EFHA2	4
EFHA2	7
SYPL1	1
SYPL1	3
SYPL1	4
SYPL1	5
SYPL1	6
SYPL1	7
SYPL1	8
SYPL1	10
SYPL1	12
SYPL1	15
SYPL1	19
SYPL1	21
SYPL1	22
SYPL1	23
SYPL1	24
FAM81A	10
FAM81A	23
FAM81A	4
FAM81A	7
SYPL2	19
SYPL2	23
SYPL2	3
SYPL2	4
SYPL2	7
RFX5	1
RFX5	3
RFX5	4
RFX5	5
RFX5	6
RFX5	7
RFX5	8
RFX5	10
RFX5	15
RFX5	19
RFX5	23
RFX5	24
APP	1
APP	3
APP	4
APP	5
APP	6
APP	7
APP	8
APP	10
APP	11
APP	12
APP	13
APP	15
APP	16
APP	17
APP	18
APP	19
APP	22
APP	23
APP	24
RFX7	1
RFX7	3
RFX7	4
RFX7	5
RFX7	6
RFX7	7
RFX7	8
RFX7	10
RFX7	15
RFX7	18
RFX7	19
RFX7	22
RFX7	23
RFX7	24
NRXN3	3
NRXN3	4
NRXN3	6
NRXN3	7
NRXN3	10
NRXN3	14
NRXN3	15
NRXN3	19
NRXN3	22
NRXN3	23
NRXN3	24
NRXN2	4
NRXN2	5
NRXN2	13
MIR383	4
RFX3	9
RFX3	10
RFX3	4
AX746885	10
AX746885	23
YDJC	3
YDJC	4
YDJC	5
YDJC	6
YDJC	8
YDJC	11
YDJC	13
YDJC	19
YDJC	23
IBA57	3
IBA57	4
IBA57	5
IBA57	6
IBA57	7
IBA57	8
IBA57	11
IBA57	13
IBA57	14
IBA57	18
IBA57	19
IBA57	23
APC	1
APC	3
APC	4
APC	5
APC	7
APC	8
APC	10
APC	11
APC	13
APC	15
APC	18
APC	19
APC	21
APC	23
APC	24
TMEM179B	10
TMEM179B	13
TMEM179B	23
ABCE1	1
ABCE1	3
ABCE1	4
ABCE1	5
ABCE1	6
ABCE1	7
ABCE1	8
ABCE1	10
ABCE1	11
ABCE1	12
ABCE1	15
ABCE1	16
ABCE1	18
ABCE1	19
ABCE1	21
ABCE1	23
ABCE1	24
UQCRC2	4
UQCRC2	7
UQCRC2	10
UQCRC2	14
UQCRC2	15
UQCRC2	19
UQCRC2	23
UQCRC2	24
AK309286	4
XPNPEP3	3
XPNPEP3	4
XPNPEP3	5
XPNPEP3	6
XPNPEP3	7
XPNPEP3	8
XPNPEP3	10
XPNPEP3	11
XPNPEP3	13
XPNPEP3	14
XPNPEP3	19
XPNPEP3	23
AK055694	4
AK055694	13
GTSE1	4
GTSE1	5
GTSE1	6
GTSE1	7
GTSE1	8
GTSE1	10
GTSE1	12
GTSE1	15
GTSE1	19
GTSE1	22
GTSE1	23
GTSE1	24
PAPLN	10
PAPLN	7
ADNP	1
ADNP	3
ADNP	4
ADNP	5
ADNP	6
ADNP	7
ADNP	8
ADNP	10
ADNP	12
ADNP	15
ADNP	16
ADNP	17
ADNP	19
ADNP	20
ADNP	21
ADNP	22
ADNP	23
ADNP	24
ADNP	25
KHDRBS1	1
KHDRBS1	3
KHDRBS1	4
KHDRBS1	5
KHDRBS1	6
KHDRBS1	7
KHDRBS1	8
KHDRBS1	10
KHDRBS1	11
KHDRBS1	12
KHDRBS1	13
KHDRBS1	14
KHDRBS1	15
KHDRBS1	16
KHDRBS1	18
KHDRBS1	19
KHDRBS1	22
KHDRBS1	23
KHDRBS1	24
KHDRBS3	24
KHDRBS3	10
KHDRBS3	4
KHDRBS3	23
GGCT	3
GGCT	4
GGCT	5
GGCT	10
GGCT	12
GGCT	15
GGCT	18
GGCT	19
GGCT	23
DYNC1I2	5
DYNC1I2	7
STAC3	9
C10orf54	8
GPR78	4
MSL3P1	4
MSL3P1	7
DPYSL4	19
DPYSL4	4
DPYSL5	3
DPYSL5	4
DPYSL5	5
DPYSL5	6
DPYSL5	18
DPYSL5	23
DPYSL5	25
DPYSL2	1
DPYSL2	3
DPYSL2	4
DPYSL2	5
DPYSL2	6
DPYSL2	7
DPYSL2	8
[truncated: 98,009 more rows]
