# Supplementary material for: PTRcombiner: mining combinatorial regulation of gene expression from post-transcriptional interaction maps
Source: BMC Genomics. 2014 Apr 23;15:304. doi: 10.1186/1471-2164-15-304 (PMC4234518; doi:10.1186/1471-2164-15-304)
Supplement: Additional file 2 — A zip archive containing the outputs of the mining module of PTR comb iner at different combinations of k and τ , including recurrent trans-factors. [file 1471-2164-15-304-S2.zip › recurrent/all_results/k25_t0.850000/clusters.txt]

cluster	composition
01	AGO1,AGO2,C22ORF28,CAPRIN1,ELAVL1,FMR1_iso1,FMR1_iso7,FUS,FXR2,IGF2BP1,IGF2BP2,IGF2BP3,LIN28A,LIN28B,MOV10,TIA1,TIAL1,ZC3H7B,hsa-miR-590-3p
02	AGO1
03	TIA1,TIAL1
04	ELAVL1
05	AGO2
06	FMR1_iso7
07	HNRNPD
08	AGO1,LIN28A,LIN28B
09	FMR1_iso1
10	TIAL1
11	IGF2BP1,IGF2BP3
12	AGO1,ELAVL1,EWSR1
13	HNRNPH
14	HNRNPU
15	HNRNPF
16	HNRNPC,TIAL1
17	FXR2
18	AGO1,ZC3H7B
19	AGO1,ELAVL1,TAF15
20	AGO1,IGF2BP2,IGF2BP3
21	PUM1
22	AGO1,IGF2BP3,PUM2
23	FUS
24	AGO1,FMR1_iso1,FXR1,FXR2,TIAL1
25	C22ORF28
