# Supplementary material for: PTRcombiner: mining combinatorial regulation of gene expression from post-transcriptional interaction maps
Source: BMC Genomics. 2014 Apr 23;15:304. doi: 10.1186/1471-2164-15-304 (PMC4234518; doi:10.1186/1471-2164-15-304)
Supplement: Additional file 2 — A zip archive containing the outputs of the mining module of PTR comb iner at different combinations of k and τ , including recurrent trans-factors. [file 1471-2164-15-304-S2.zip › recurrent/all_results/k25_t0.850000/gene-cluster.txt]

geneSymbol	cluster
UBE2Q1	2
UBE2Q1	3
UBE2Q1	4
UBE2Q1	5
UBE2Q1	6
UBE2Q1	8
UBE2Q1	9
UBE2Q1	10
UBE2Q1	11
UBE2Q1	19
UBE2Q1	20
UBE2Q1	23
RNF14	2
RNF14	4
RNF14	5
RNF14	6
RNF14	9
RNF14	11
RNF14	14
RNF14	17
RNF14	18
RNF14	20
RNF14	23
UBE2Q2	2
UBE2Q2	4
UBE2Q2	5
UBE2Q2	10
UBE2Q2	11
UBE2Q2	16
UBE2Q2	17
UBE2Q2	20
UBE2Q2	22
RNF10	2
RNF10	4
RNF10	5
RNF10	6
RNF10	7
RNF10	8
RNF10	9
RNF10	10
RNF10	11
RNF10	15
RNF10	18
RNF10	20
RNF10	23
RNF10	25
RNF11	2
RNF11	3
RNF11	7
RNF11	8
RNF11	9
RNF11	10
RNF11	11
RNF11	15
RNF11	17
RNF11	18
RNF11	20
RNF11	22
RNF11	25
RNF13	2
RNF13	3
RNF13	4
RNF13	5
RNF13	7
RNF13	10
RNF13	11
RNF13	18
RNF13	20
RNF13	21
RNF13	22
RNF13	23
AK127179	4
LOC100506866	4
LOC100506866	6
LOC100506866	10
LOC100506866	13
LOC100506866	14
LOC100506866	23
BC026240	4
RNF17	2
MZT2A	2
MZT2A	3
MZT2A	5
MZT2A	10
MZT2A	13
MZT2A	14
MZT2B	10
MZT2B	2
MZT2B	3
MZT2B	5
CHMP1B	2
CHMP1B	3
CHMP1B	4
CHMP1B	5
CHMP1B	7
CHMP1B	8
CHMP1B	10
CHMP1B	16
CHMP1B	18
CHMP1B	19
PMM2	2
PMM2	5
PMM2	6
PMM2	11
PMM2	14
PMM2	17
PMM2	20
MT1E	10
MT1E	3
MT1E	4
MT1E	21
PMM1	2
PMM1	10
ASS1	2
FHIT	2
ZNF709	9
ZNF709	2
ZNF709	11
ZNF709	20
ZNF709	22
ZNF708	2
ZNF708	4
ZNF708	5
ZNF708	9
ZNF708	12
ZNF708	20
ZNF879	2
EN1	2
EN1	10
ZNF703	2
ZNF703	3
ZNF703	4
ZNF703	5
ZNF703	6
ZNF703	8
ZNF703	10
ZNF703	11
ZNF703	14
ZNF703	20
ZNF703	22
ZNF703	23
ZNF703	25
ZNF701	9
ZNF701	2
ZNF701	17
ZNF700	2
ZNF700	4
ZNF700	5
ZNF700	8
ZNF700	9
ZNF700	17
ZNF700	19
ZNF700	23
ZNF707	2
ZNF707	4
ZNF707	15
ZNF706	2
ZNF706	4
ZNF706	5
ZNF706	11
ZNF706	12
ZNF706	15
ZNF706	18
ZNF706	20
ZNF704	2
ZNF704	3
ZNF704	4
ZNF704	5
ZNF704	6
ZNF704	8
ZNF704	9
ZNF704	10
ZNF704	11
ZNF704	14
ZNF704	15
ZNF704	17
ZNF704	18
ZNF704	20
ZNF704	22
ZC3H10	2
ZC3H10	5
ZC3H10	13
RNF114	2
RNF114	3
RNF114	4
RNF114	5
RNF114	6
RNF114	8
RNF114	9
RNF114	10
RNF114	11
RNF114	12
RNF114	15
RNF114	16
RNF114	17
RNF114	18
RNF114	19
RNF114	20
RNF114	23
RNF114	24
RNF114	25
RNF115	10
RNF115	2
RNF115	3
RNF115	20
RNF115	5
ZC3H15	2
ZC3H15	3
ZC3H15	4
ZC3H15	5
ZC3H15	8
ZC3H15	9
ZC3H15	10
ZC3H15	11
ZC3H15	12
ZC3H15	15
ZC3H15	17
ZC3H15	18
ZC3H15	19
ZC3H15	20
ZC3H15	23
ZC3H15	25
ZC3H14	2
ZC3H14	3
ZC3H14	4
ZC3H14	5
ZC3H14	9
ZC3H14	10
ZC3H14	11
ZC3H14	14
ZC3H14	15
ZC3H14	17
ZC3H14	18
ZC3H14	19
ZC3H14	20
SPN	2
HMGCLL1	2
HMGCLL1	4
ZC3H18	2
ZC3H18	3
ZC3H18	4
ZC3H18	5
ZC3H18	6
ZC3H18	9
ZC3H18	10
ZC3H18	11
ZC3H18	13
ZC3H18	20
GRIN1	17
PISD	2
PISD	3
PISD	4
PISD	5
PISD	9
PISD	10
PISD	11
PISD	13
PISD	18
PISD	20
cytochrome	2
cytochrome	4
cytochrome	6
cytochrome	9
cytochrome	10
cytochrome	11
cytochrome	12
cytochrome	17
cytochrome	18
cytochrome	19
cytochrome	22
cytochrome	23
cytochrome	24
cytochrome	25
SP8	2
SP8	18
SP8	10
DHX9	2
DHX9	3
DHX9	4
DHX9	5
DHX9	6
DHX9	9
DHX9	10
DHX9	11
DHX9	12
DHX9	14
DHX9	17
DHX9	18
DHX9	20
DHX9	22
DHX9	25
LOC441204	2
TCOF1	2
TCOF1	3
TCOF1	4
TCOF1	5
TCOF1	6
TCOF1	8
TCOF1	10
TCOF1	11
TCOF1	14
TCOF1	20
TCOF1	25
NSRP1	2
NSRP1	4
NSRP1	5
NSRP1	10
NSRP1	11
NSRP1	17
NSRP1	19
NSRP1	20
NSRP1	22
NUP98	2
NUP98	3
NUP98	4
NUP98	5
NUP98	6
NUP98	9
NUP98	10
NUP98	15
NUP98	20
NUP98	22
NUP98	23
XPC	2
XPC	11
XPC	15
SP1	2
SP1	3
SP1	4
SP1	5
SP1	6
SP1	8
SP1	9
SP1	10
SP1	11
SP1	12
SP1	13
SP1	15
SP1	17
SP1	18
SP1	19
SP1	20
SP1	22
SP1	23
SP1	24
SP1	25
XPA	15
XPA	2
XPA	3
XPA	10
XPA	7
SP3	2
SP3	3
SP3	4
SP3	5
SP3	6
SP3	8
SP3	9
SP3	10
SP3	11
SP3	12
SP3	13
SP3	14
SP3	17
SP3	18
SP3	19
SP3	20
SP3	21
SP3	22
SP3	23
SP3	24
SP3	25
SP4	2
SP4	4
SP4	5
SP4	6
SP4	8
SP4	9
SP4	11
SP4	12
SP4	18
SP4	19
SP4	20
SP4	22
HAP1	13
HAP1	14
SP6	2
CAMKV	2
CAMKV	5
C16orf93	10
C16orf93	6
SPPL3	2
SPPL3	3
SPPL3	4
SPPL3	5
SPPL3	6
SPPL3	8
SPPL3	9
SPPL3	10
SPPL3	11
SPPL3	17
SPPL3	18
SPPL3	20
SPPL3	22
SPPL3	24
GOLIM4	2
GOLIM4	3
GOLIM4	4
GOLIM4	5
GOLIM4	9
GOLIM4	10
GOLIM4	11
GOLIM4	20
OPA3	2
OPA3	3
OPA3	4
OPA3	5
OPA3	8
OPA3	9
OPA3	10
OPA3	11
OPA3	13
OPA3	14
OPA3	15
OPA3	18
OPA3	20
OPA1	2
OPA1	3
OPA1	4
OPA1	5
OPA1	6
OPA1	8
OPA1	9
OPA1	10
OPA1	11
OPA1	12
OPA1	15
OPA1	17
OPA1	18
OPA1	20
OPA1	21
OPA1	22
MIR345	2
RAB40C	2
RAB40C	5
RAB40C	8
RAB40C	10
RAB40C	11
RAB40C	17
RAB40C	22
RAB40B	2
RAB40B	5
RAB40B	9
RAB40B	10
RAB40B	11
RAB40B	18
MDP1	2
KLLN	2
B2M	2
B2M	3
B2M	4
B2M	5
B2M	8
B2M	10
B2M	11
B2M	12
B2M	17
B2M	18
B2M	19
B2M	20
B2M	22
B2M	23
B2M	25
HGC6.1.1	4
SPPL2A	2
SPPL2A	3
SPPL2A	4
SPPL2A	5
SPPL2A	10
SPPL2A	20
SPPL2B	2
SPPL2B	5
SPPL2B	6
SPPL2B	9
SPPL2B	17
SPPL2B	18
SPPL2B	25
AL832252	4
NSL1	2
NSL1	3
NSL1	4
NSL1	5
NSL1	6
NSL1	9
NSL1	10
NSL1	11
NSL1	12
NSL1	13
NSL1	14
NSL1	16
NSL1	17
NSL1	18
NSL1	20
NSL1	23
UGCG	2
UGCG	4
UGCG	5
UGCG	21
MYO3B	2
AX748330	13
AX747103	2
AX747103	3
AX747103	10
AX747103	13
AX747103	14
AX747103	20
ATP2A2	2
ATP2A2	3
ATP2A2	4
ATP2A2	5
ATP2A2	6
ATP2A2	8
ATP2A2	9
ATP2A2	10
ATP2A2	11
ATP2A2	12
ATP2A2	13
ATP2A2	14
ATP2A2	15
ATP2A2	16
ATP2A2	17
ATP2A2	18
ATP2A2	19
ATP2A2	20
ATP2A2	22
ATP2A2	23
ATP2A2	24
ATP2A2	25
ATP2A3	10
ITGA1	2
ITGA1	20
ITGA1	10
ITGA2	2
ITGA2	4
ITGA2	6
ITGA2	8
ITGA2	9
ITGA2	10
ITGA2	23
NOP2	2
NOP2	5
NOP2	6
NOP2	9
NOP2	11
NOP2	15
NOP2	17
NOP2	20
NOP2	23
NOP2	25
ITGA4	9
ITGA4	2
ITGA4	20
ITGA4	10
ITGA4	22
ITGA5	2
ITGA5	5
ITGA5	6
ITGA5	10
ITGA5	11
ITGA5	20
ITGA6	2
ITGA6	3
ITGA6	4
ITGA6	5
ITGA6	9
ITGA6	10
ITGA6	11
ITGA6	20
ITGA7	2
UQCRC1	25
DENND4A	2
DENND4A	3
DENND4A	4
DENND4A	5
DENND4A	8
DENND4A	9
DENND4A	10
DENND4A	17
DENND4A	18
DENND4B	2
DENND4B	3
DENND4B	4
DENND4B	5
DENND4B	8
DENND4B	9
DENND4B	10
DENND4B	13
DENND4B	25
DENND4C	2
DENND4C	3
DENND4C	4
DENND4C	5
DENND4C	6
DENND4C	9
DENND4C	10
DENND4C	11
DENND4C	12
DENND4C	18
DENND4C	19
DENND4C	20
DENND4C	22
FARP2	10
SWAP70	2
SWAP70	3
SWAP70	4
SWAP70	5
SWAP70	6
SWAP70	7
SWAP70	8
SWAP70	9
SWAP70	10
SWAP70	11
SWAP70	15
SWAP70	17
SWAP70	18
SWAP70	20
SWAP70	22
RARRES1	10
RARRES1	4
PHLDA1	2
PHLDA1	3
PHLDA1	4
PHLDA1	5
PHLDA1	10
PHLDA1	18
PHLDA1	20
PHLDA1	22
PHLDA3	2
PHLDA3	5
PHLDA3	6
PHLDA3	7
PHLDA3	8
PHLDA3	10
PHLDA3	13
PHLDA2	10
PHLDA2	2
PHLDA2	3
PHLDA2	4
PHLDA2	5
AK023627	4
AK023627	23
LOC100652770	9
LOC100652770	2
LOC100652770	14
ZNF37BP	2
ZNF37BP	3
ZNF37BP	4
ZNF37BP	6
ZNF37BP	9
ZNF37BP	10
ZNF37BP	11
ZNF37BP	12
ZNF37BP	13
ZNF37BP	14
ZNF37BP	15
ZNF37BP	16
ZNF37BP	18
ZNF37BP	23
FLJ42393	13
MRPL28	17
MRPL28	25
HRH4	2
HRH4	4
FBXL12	2
FBXL12	3
FBXL12	4
FBXL12	5
FBXL12	10
FBXL12	18
TIPRL	2
TIPRL	3
TIPRL	4
TIPRL	5
TIPRL	6
TIPRL	9
TIPRL	10
TIPRL	11
TIPRL	15
TIPRL	17
TIPRL	18
TIPRL	20
TIPRL	22
TIPRL	23
TIPRL	25
FBXL14	2
FBXL14	4
FBXL14	5
FBXL14	6
FBXL14	9
FBXL14	10
FBXL14	11
FBXL14	17
FBXL14	18
FBXL14	20
FBXL14	22
FBXL14	25
FBXL17	2
FBXL17	3
FBXL17	4
FBXL17	6
FBXL17	8
FBXL17	9
FBXL17	10
FBXL17	11
FBXL17	17
FBXL17	18
FBXL17	20
HRH1	10
HRH1	3
HRH1	4
FBXL19	2
FBXL19	5
FBXL19	6
FBXL19	7
FBXL19	8
FBXL19	9
FBXL19	11
FBXL19	13
FBXL19	17
FBXL19	18
FBXL19	20
FBXL19	23
FBXL18	2
FBXL18	5
FBXL18	6
FBXL18	8
FBXL18	9
FBXL18	10
FBXL18	15
FBXL18	16
FBXL18	17
FBXL18	18
FBXL18	20
FAM116A	2
FAM116A	3
FAM116A	4
FAM116A	5
FAM116A	6
FAM116A	8
FAM116A	9
FAM116A	10
FAM116A	11
FAM116A	12
FAM116A	17
FAM116A	18
FAM116A	20
FAM116A	22
FAM116A	23
LRRC7	23
GHDC	2
RPL34	2
RPL34	3
RPL34	4
RPL34	10
RPL34	11
RPL34	15
H19	2
H19	15
SDK2	2
SDK2	3
SDK2	6
SDK2	8
SDK2	9
SDK2	10
SDK2	11
SDK2	20
C9orf43	4
KIRREL3-AS3	2
TPRN	2
TPRN	11
TPRN	20
TPRN	6
LOC340544	13
THSD4	2
THSD4	4
THSD4	10
FAM212B	2
FAM212B	13
THSD1	6
ZFP161	2
ZFP161	3
ZFP161	4
ZFP161	5
ZFP161	6
ZFP161	8
ZFP161	9
ZFP161	10
ZFP161	17
ZFP161	20
COL4A6	10
COL4A6	3
COL4A6	4
COL4A6	5
COL4A5	16
COL4A5	10
COL4A5	3
COL4A5	4
COL4A5	5
COL4A4	2
COL4A4	3
COL4A4	4
COL4A4	6
COL4A4	8
COL4A4	10
COL4A4	11
COL4A4	16
COL4A4	20
COL4A3	2
COL4A3	3
COL4A3	4
COL4A3	10
COL4A3	23
COL4A2	2
COL4A2	3
COL4A2	4
COL4A2	5
COL4A2	10
COL4A2	11
COL4A2	20
COL4A1	2
COL4A1	3
COL4A1	8
COL4A1	10
COL4A1	11
COL4A1	18
COL4A1	20
COL4A1	22
GRN	2
GRN	3
GRN	7
GRN	10
GRN	11
GRN	20
GRN	25
CHST3	2
CHST3	3
CHST3	4
CHST3	6
CHST3	7
CHST3	8
CHST3	9
CHST3	10
CHST3	11
CHST3	15
CHST3	16
CHST3	20
CHST2	8
CHST2	2
CHST2	5
CHST2	22
CHST7	2
CHST7	10
CHST7	4
CHST7	5
CHST6	2
CHST6	13
ABHD10	2
ABHD10	3
ABHD10	4
ABHD10	5
ABHD10	6
ABHD10	9
ABHD10	10
ABHD10	14
ABHD10	16
ABHD10	19
ABHD10	23
AK311400	2
HLCS	2
HLCS	4
HLCS	5
HLCS	6
HLCS	8
HLCS	9
HLCS	11
HLCS	12
HLCS	15
HLCS	17
HLCS	18
HLCS	20
HLCS	23
NOG	16
NOG	10
NOG	3
NOG	4
NOG	7
ITGAV	2
ITGAV	3
ITGAV	4
ITGAV	5
ITGAV	8
ITGAV	10
ITGAV	11
ITGAV	15
ITGAV	16
ITGAV	20
COX7C	2
COX7C	3
COX7C	5
COX7C	6
COX7C	10
COX7C	11
COX7C	18
COX7C	20
COX7C	23
COX7C	25
CAMK1	2
CAMK1	4
CAMK1	5
CAMK1	6
CAMK1	10
CAMK1	11
CAMK1	13
ITGAM	4
HLF	8
HLF	2
NOV	2
NOV	3
NOV	10
NOV	22
FAM134C	2
FAM134C	3
FAM134C	4
FAM134C	5
FAM134C	6
FAM134C	8
FAM134C	9
FAM134C	10
FAM134C	11
FAM134C	12
FAM134C	13
FAM134C	17
FAM134C	18
FAM134C	20
FAM134C	23
ITGAE	2
ITGAE	3
ITGAE	4
ITGAE	5
ITGAE	10
ITGAE	11
ITGAE	19
ITGAE	20
ITGAE	23
FAM134A	2
FAM134A	3
FAM134A	4
FAM134A	5
FAM134A	8
FAM134A	10
FAM134A	11
FAM134A	14
FAM134A	20
FAM134A	22
SMAD9	2
SMAD9	4
SMAD9	6
SMAD9	9
SMAD9	10
SMAD9	11
SMAD9	20
TRERF1	2
TRERF1	4
TRERF1	6
TRERF1	10
TRERF1	16
TRERF1	21
SMAD4	2
SMAD4	3
SMAD4	4
SMAD4	5
SMAD4	6
SMAD4	8
SMAD4	9
SMAD4	10
SMAD4	11
SMAD4	12
SMAD4	13
SMAD4	16
SMAD4	17
SMAD4	18
SMAD4	19
SMAD4	20
SMAD4	22
SMAD4	23
SMAD4	24
SMAD4	25
SMAD5	2
SMAD5	3
SMAD5	4
SMAD5	5
SMAD5	6
SMAD5	9
SMAD5	10
SMAD5	11
SMAD5	12
SMAD5	14
SMAD5	15
SMAD5	16
SMAD5	17
SMAD5	18
SMAD5	19
SMAD5	20
SMAD5	22
SMAD5	23
SMAD5	24
SMAD5	25
SMAD6	2
SMAD6	3
SMAD6	4
SMAD6	5
SMAD6	9
SMAD6	10
SMAD6	11
SMAD6	20
SMAD7	2
SMAD7	3
SMAD7	4
SMAD7	5
SMAD7	7
SMAD7	10
SMAD7	11
SMAD7	20
SMAD7	22
SMAD7	25
GOLPH3L	2
GOLPH3L	3
GOLPH3L	4
GOLPH3L	5
GOLPH3L	6
GOLPH3L	8
GOLPH3L	9
GOLPH3L	10
GOLPH3L	11
GOLPH3L	12
GOLPH3L	16
GOLPH3L	17
GOLPH3L	18
GOLPH3L	20
GOLPH3L	22
GOLPH3L	24
GOLPH3L	25
SMAD1	2
SMAD1	3
SMAD1	4
SMAD1	5
SMAD1	8
SMAD1	9
SMAD1	10
SMAD1	11
SMAD1	13
SMAD1	20
SMAD1	23
SMAD2	2
SMAD2	3
SMAD2	4
SMAD2	5
SMAD2	6
SMAD2	7
SMAD2	8
SMAD2	9
SMAD2	10
SMAD2	11
SMAD2	12
SMAD2	16
SMAD2	17
SMAD2	18
SMAD2	20
SMAD2	23
SMAD2	24
SMAD2	25
SMAD3	2
SMAD3	3
SMAD3	4
SMAD3	5
SMAD3	6
SMAD3	9
SMAD3	10
SMAD3	11
SMAD3	12
SMAD3	16
SMAD3	17
SMAD3	18
SMAD3	19
SMAD3	20
SMAD3	23
SMAD3	25
MUS81	9
MUS81	2
MUS81	6
AMMECR1L	2
AMMECR1L	3
AMMECR1L	4
AMMECR1L	5
AMMECR1L	6
AMMECR1L	7
AMMECR1L	8
AMMECR1L	9
AMMECR1L	10
AMMECR1L	11
AMMECR1L	12
AMMECR1L	15
AMMECR1L	17
AMMECR1L	18
AMMECR1L	19
AMMECR1L	20
AMMECR1L	22
AMMECR1L	23
AMMECR1L	24
NECAP1	2
NECAP1	4
NECAP1	5
NECAP1	10
NECAP1	11
NECAP1	14
NECAP1	18
NECAP1	20
IGF2R	2
IGF2R	3
IGF2R	4
IGF2R	5
IGF2R	6
IGF2R	10
IGF2R	12
IGF2R	13
IGF2R	15
IGF2R	16
IGF2R	22
IGF2R	23
AK021563	9
AK021563	2
AK021563	19
AK021563	4
AK021563	6
SLC36A4	2
SLC36A4	3
SLC36A4	4
SLC36A4	5
SLC36A4	8
SLC36A4	9
SLC36A4	10
SLC36A4	11
SLC36A4	17
SLC36A4	20
CKS1B	2
CKS1B	3
CKS1B	4
CKS1B	6
CKS1B	10
CKS1B	11
CKS1B	18
SLC36A1	2
SLC36A1	4
SLC36A1	5
SLC36A1	6
SLC36A1	8
SLC36A1	9
SLC36A1	10
SLC36A1	11
SLC36A1	12
SLC36A1	14
SLC36A1	17
SLC36A1	18
SLC36A1	20
AK057978	9
AK057978	10
AK057978	3
AK057978	4
AK094188	9
AK094188	2
AK094188	6
C14orf118	2
C14orf118	4
C14orf118	5
C14orf118	6
C14orf118	9
C14orf118	13
C14orf118	14
C14orf118	15
C14orf118	18
C14orf118	23
C14orf119	2
C14orf119	4
C14orf119	5
C14orf119	11
C14orf119	18
C14orf119	20
ART3	23
HERC2P2	2
HERC2P2	4
HERC2P2	6
HERC2P2	10
HERC2P2	11
HERC2P2	12
HERC2P2	20
HERC2P2	23
ART5	7
HERC2P4	10
BC022431	2
BC022431	4
HERC2P9	10
HERC2P9	4
RNF111	2
RNF111	3
RNF111	4
RNF111	5
RNF111	6
RNF111	8
RNF111	10
RNF111	11
RNF111	12
RNF111	18
RNF111	20
RNF111	22
TCEA2	2
TCEA1	2
TCEA1	3
TCEA1	4
TCEA1	5
TCEA1	10
TCEA1	11
TCEA1	16
TCEA1	20
TCEA1	21
TCEA1	22
TCEA1	25
MGC57346	2
MGC57346	3
MGC57346	4
MGC57346	6
MGC57346	9
MGC57346	10
MGC57346	11
MGC57346	12
MGC57346	14
MGC57346	17
MGC57346	18
MGC57346	19
MGC57346	20
MGC57346	23
MEI1	17
MEI1	10
COX4I1	2
COX4I1	3
COX4I1	4
COX4I1	6
COX4I1	7
COX4I1	10
COX4I1	11
COX4I1	14
COX4I1	15
COX4I1	18
COX4I1	20
COX4I1	25
BFAR	2
BFAR	4
BFAR	5
BFAR	6
BFAR	9
BFAR	10
BFAR	11
BFAR	12
BFAR	17
BFAR	20
BFAR	21
BFAR	23
BFAR	24
BFAR	25
TMEM212	4
EDA	2
EDA	5
EDA	6
EDA	9
EDA	11
EDA	20
EDA	22
LAPTM4B	2
LAPTM4B	3
LAPTM4B	4
LAPTM4B	5
LAPTM4B	6
LAPTM4B	9
LAPTM4B	10
LAPTM4B	11
LAPTM4B	14
LAPTM4B	18
LAPTM4B	20
LAPTM4B	25
MPRIP	2
MPRIP	3
MPRIP	4
MPRIP	6
MPRIP	9
MPRIP	10
MPRIP	16
MPRIP	20
CADPS2	2
CADPS2	4
CADPS2	7
CCDC114	2
RLF	2
RLF	3
RLF	9
RLF	10
RLF	15
RLF	17
RLF	18
RLF	20
CCDC112	2
CCDC112	4
CCDC112	5
CCDC112	10
CCDC112	18
CCDC112	23
CCDC113	2
CCDC113	11
CCDC113	20
CCDC113	22
CCDC113	23
CCDC110	2
CCDC111	2
LEO1	2
LEO1	3
LEO1	4
LEO1	10
ATP1A3	7
ATP1A2	2
ATP1A1	2
ATP1A1	3
ATP1A1	4
ATP1A1	6
ATP1A1	8
ATP1A1	9
ATP1A1	10
ATP1A1	11
ATP1A1	18
ATP1A1	25
MGRN1	2
MGRN1	4
MGRN1	5
MGRN1	6
MGRN1	7
MGRN1	10
MGRN1	11
MGRN1	13
MGRN1	15
MGRN1	17
MGRN1	18
MGRN1	20
TCP1	2
TCP1	3
TCP1	4
TCP1	5
TCP1	6
TCP1	8
TCP1	9
TCP1	10
TCP1	11
TCP1	12
TCP1	16
TCP1	17
TCP1	18
TCP1	19
TCP1	20
TCP1	25
CRTAP	2
CRTAP	3
CRTAP	4
CRTAP	5
CRTAP	6
CRTAP	8
CRTAP	9
CRTAP	10
CRTAP	11
CRTAP	13
CRTAP	15
CRTAP	18
CRTAP	20
CRTAP	25
BC078172	9
BC078172	25
BC078172	6
BC078172	17
SPHK2	10
SPHK2	2
SPHK2	3
SPHK2	5
SPHK2	14
SPHK1	2
SPHK1	7
CUEDC1	2
CUEDC2	25
CUEDC2	2
CUEDC2	5
CUEDC2	6
PPHLN1	2
PPHLN1	3
PPHLN1	4
PPHLN1	5
PPHLN1	6
PPHLN1	9
PPHLN1	10
PPHLN1	11
PPHLN1	13
PPHLN1	16
PPHLN1	17
PPHLN1	18
PPHLN1	20
PPHLN1	22
PPHLN1	23
PPHLN1	24
PPHLN1	25
AIM1	15
CPEB4	2
CPEB4	3
CPEB4	4
CPEB4	5
CPEB4	6
CPEB4	7
CPEB4	8
CPEB4	9
CPEB4	10
CPEB4	11
CPEB4	12
CPEB4	16
CPEB4	17
CPEB4	18
CPEB4	19
CPEB4	20
CPEB4	22
CPEB4	23
CPEB4	24
ST13P4	4
AK027190	2
CPEB3	2
CPEB3	3
CPEB3	4
CPEB3	6
CPEB3	7
CPEB3	9
CPEB3	10
CPEB3	11
CPEB3	12
CPEB3	17
CPEB3	18
CPEB3	20
CPEB3	22
CPEB3	23
CPEB3	24
CPEB2	2
CPEB2	3
CPEB2	4
CPEB2	8
CPEB2	9
CPEB2	10
CPEB2	16
CPEB2	18
BEGAIN	2
BEGAIN	10
OSGEP	2
ABAT	2
ABAT	11
ABAT	20
ABAT	22
C11orf96	2
C11orf96	4
C11orf96	10
CDH20	4
ZNF780A	2
ZNF780A	4
ZNF780A	6
ZNF780A	8
ZNF780A	9
ZNF780A	10
ZNF780A	11
ZNF780A	12
ZNF780A	16
ZNF780A	17
ZNF780A	18
ZNF780A	19
ZNF780A	20
ZNF780A	22
ZNF780A	23
ZNF780A	24
ZNF780A	25
ZNF780B	2
ZNF780B	4
ZNF780B	5
ZNF780B	8
ZNF780B	9
ZNF780B	12
ZNF780B	15
ZNF780B	18
ZNF780B	19
ZNF780B	23
ZNF780B	25
TLN2	10
TLN2	6
BRF2	2
BRF2	5
BRF2	8
BRF2	18
BRF2	20
BRF2	23
LOC400604	2
RHEBL1	2
SIRPA	8
SIRPA	2
SIRPA	11
SIRPA	4
SIRPA	5
IFT80	2
IFT80	3
IFT80	4
IFT80	5
IFT80	6
IFT80	9
IFT80	10
IFT80	11
IFT80	15
IFT80	16
IFT80	20
IFT80	23
IFT81	2
IFT81	3
IFT81	4
IFT81	5
IFT81	10
IFT81	11
IFT81	13
LOC100289495	2
IFT88	2
IFT88	4
IFT88	10
AX747264	11
GRINA	2
GRINA	3
GRINA	10
GRINA	11
GRINA	17
GRINA	20
GRINA	25
DEPDC7	13
CNTF	9
CNTF	11
CNTF	6
MCM10	2
MCM10	3
MCM10	4
MCM10	5
MCM10	6
MCM10	8
MCM10	9
MCM10	10
MCM10	11
MCM10	12
MCM10	14
MCM10	17
MCM10	18
MCM10	19
MCM10	20
MCM10	23
PDIA5	2
PDIA5	5
NUP93	10
NUP93	3
NUP93	4
NUP93	6
NUP93	15
LTBP3	9
LTBP3	15
LTBP3	5
LTBP3	13
LOC284865	2
ATG4C	10
ATG4C	3
ATG4C	4
ATG4B	2
ATG4B	10
ATG4B	6
ATG4B	13
ATG4A	11
ATG4A	2
ATG4A	10
ATG4A	20
ATG4A	5
KYNU	10
KYNU	3
BC040735	2
ATG4D	2
ATG4D	4
ATG4D	5
ATG4D	6
ATG4D	9
ATG4D	10
ATG4D	11
ATG4D	12
ATG4D	17
ATG4D	18
ATG4D	20
PHOX2B	2
C9orf103	14
CFH	10
CFH	3
CFH	4
CFH	7
GPT2	2
GPT2	3
GPT2	4
GPT2	5
GPT2	6
GPT2	8
GPT2	9
GPT2	10
GPT2	11
GPT2	15
GPT2	18
GPT2	20
GPT2	25
PNP	2
PNP	3
PNP	4
PNP	5
PNP	8
PNP	9
PNP	10
PNP	11
PNP	14
PNP	18
PNP	20
PNP	25
ANKFY1	2
ANKFY1	3
ANKFY1	4
ANKFY1	5
ANKFY1	6
ANKFY1	9
ANKFY1	10
ANKFY1	11
ANKFY1	14
ANKFY1	17
ANKFY1	18
ANKFY1	20
ANKFY1	23
CREBBP	2
CREBBP	3
CREBBP	4
CREBBP	5
CREBBP	6
CREBBP	7
CREBBP	8
CREBBP	9
CREBBP	10
CREBBP	11
CREBBP	12
CREBBP	17
CREBBP	18
CREBBP	20
CREBBP	21
CREBBP	22
CREBBP	23
CREBBP	24
PNN	2
PNN	3
PNN	8
PNN	9
PNN	10
PNN	11
PNN	14
PNN	17
PNN	18
PNN	20
PNN	22
PNN	25
ATP6V0E1	2
ATP6V0E1	3
ATP6V0E1	4
ATP6V0E1	5
ATP6V0E1	10
ATP6V0E1	11
ATP6V0E1	18
ATP6V0E1	20
ATP6V0E1	25
ATP6V0E2	2
ATP6V0E2	5
ATP6V0E2	6
ATP6V0E2	8
ATP6V0E2	11
ATP6V0E2	14
ATP6V0E2	18
ATP6V0E2	20
ATP6V0E2	25
CFP	2
CFP	14
EDC3	2
EDC3	5
EDC3	6
EDC3	9
EDC3	10
EDC3	11
EDC3	13
EDC3	15
EDC3	17
EDC3	18
EDC3	20
SIDT2	2
SIDT2	5
CREB3	11
CREB3	10
CREB3	3
CREB3	4
CREB3	5
TRNAU1AP	10
TRNAU1AP	2
TRNAU1AP	3
TRNAU1AP	20
TRNAU1AP	5
TMEM126A	10
SIX4	2
SIX4	4
SIX4	5
SIX4	8
SIX4	9
SIX4	10
SIX4	11
SIX4	12
SIX4	17
SIX4	18
SIX4	19
SIX4	20
SIX4	23
SIX5	2
SIX5	3
SIX5	4
SIX5	8
SIX5	10
SIX5	11
SIX5	23
SIX6	2
SIX1	2
SIX1	8
SIX1	10
SIX1	11
SIX1	13
SIX1	18
SIX1	20
SIX1	21
SIX2	13
CNPY4	2
CNPY3	25
CNPY3	2
CNPY3	11
CNPY3	20
CNPY3	15
CNPY2	2
CNPY2	3
CNPY2	4
CNPY2	6
CNPY2	10
CNPY2	11
CNPY2	25
SNORD102	17
SNORD102	25
SNORD102	6
SNORD102	15
IGFBPL1	4
IGFBPL1	7
ANKRD30BL	9
ANKRD30BL	2
ANKRD30BL	14
ANKRD30BL	6
ANKRD30BL	25
HMG20A	2
HMG20A	3
HMG20A	4
HMG20A	5
HMG20A	6
HMG20A	7
HMG20A	8
HMG20A	9
HMG20A	10
HMG20A	11
HMG20A	14
HMG20A	16
HMG20A	18
HMG20A	20
HMG20A	21
HMG20A	22
HMG20A	23
HMG20A	25
HMG20B	2
HMG20B	3
HMG20B	5
HMG20B	6
HMG20B	10
HMG20B	11
HMG20B	20
PHOSPHO2	13
AAGAB	2
AAGAB	3
AAGAB	4
AAGAB	5
AAGAB	6
AAGAB	8
AAGAB	9
AAGAB	10
AAGAB	11
AAGAB	13
AAGAB	17
AAGAB	18
AAGAB	20
AAGAB	25
FLJ00104	2
FLJ00104	4
FLJ00104	13
FLJ00104	6
SLC7A6OS	9
SLC7A6OS	10
SLC7A6OS	4
C3orf75	2
C3orf75	5
C3orf75	6
C4orf10	2
C4orf10	5
C4orf10	6
C4orf10	8
C4orf10	9
C4orf10	10
C4orf10	17
C4orf10	18
C3orf72	2
C3orf71	5
C3orf70	20
C3orf70	2
C3orf70	11
C3orf70	4
C3orf70	6
SHOX2	2
SHOX2	4
SHOX2	5
SHOX2	6
SHOX2	7
SHOX2	11
SHOX2	18
SHOX2	23
ZFP82	2
ZFP82	5
ZFP82	6
ZFP82	9
ZFP82	11
ZFP82	17
ZFP82	18
ZFP82	20
CHFR	2
CHFR	3
CHFR	4
CHFR	5
CHFR	6
CHFR	9
CHFR	10
CHFR	11
CHFR	12
CHFR	16
CHFR	17
CHFR	20
EFHA1	2
EFHA1	3
EFHA1	4
EFHA1	10
EFHA1	11
EFHA1	17
EFHA1	20
EFHA1	22
EFHA2	12
EFHA2	2
EFHA2	11
EFHA2	4
EFHA2	10
SYPL1	2
SYPL1	3
SYPL1	4
SYPL1	5
SYPL1	6
SYPL1	8
SYPL1	9
SYPL1	10
SYPL1	11
SYPL1	17
SYPL1	18
SYPL1	20
SYPL1	22
SYPL1	24
FAM81A	2
FAM81A	4
FAM81A	10
SYPL2	20
SYPL2	2
SYPL2	11
SYPL2	4
SYPL2	5
SLCO1C1	10
SLCO1C1	3
RFX5	2
RFX5	3
RFX5	4
RFX5	5
RFX5	6
RFX5	8
RFX5	9
RFX5	10
RFX5	11
RFX5	18
RFX5	20
APP	2
APP	3
APP	4
APP	5
APP	6
APP	8
APP	9
APP	10
APP	11
APP	12
APP	13
APP	15
APP	16
APP	18
APP	19
APP	20
APP	22
APP	23
APP	25
RFX7	2
RFX7	3
RFX7	4
RFX7	5
RFX7	6
RFX7	8
RFX7	9
RFX7	10
RFX7	11
RFX7	12
RFX7	15
RFX7	17
RFX7	18
RFX7	20
RFX7	22
NRXN3	2
NRXN3	3
NRXN3	4
NRXN3	5
NRXN3	8
NRXN3	10
NRXN3	11
NRXN3	14
NRXN3	18
NRXN3	20
NRXN3	22
NRXN2	2
NRXN2	13
NRXN2	6
MIR383	2
MIR383	23
RFX3	2
RFX3	10
RFX3	7
AX746885	10
AX746885	3
AX746885	5
AX746885	15
YDJC	2
YDJC	5
YDJC	6
YDJC	8
YDJC	9
YDJC	11
YDJC	13
YDJC	17
YDJC	18
YDJC	20
YDJC	25
AX746887	9
AX746887	2
AX746887	18
AX746887	6
APC	2
APC	3
APC	4
APC	5
[truncated: 104,886 more rows]
