# Supplementary material for: PTRcombiner: mining combinatorial regulation of gene expression from post-transcriptional interaction maps
Source: BMC Genomics. 2014 Apr 23;15:304. doi: 10.1186/1471-2164-15-304 (PMC4234518; doi:10.1186/1471-2164-15-304)
Supplement: Additional file 2 — A zip archive containing the outputs of the mining module of PTR comb iner at different combinations of k and τ , including recurrent trans-factors. [file 1471-2164-15-304-S2.zip › recurrent/all_results/k5_t0.200000/gene-cluster.txt]

geneSymbol	cluster
SMARCC2	2
SMARCC1	1
NFIA	2
CRKL	1
CRKL	3
NIPA2	1
STK11	2
SSFA2	1
FKBP4	1
TYW3	1
TYW3	3
JPH1	1
ANP32B	1
LIFR	1
TNPO2	2
ADD3	1
GATAD2A	2
GAPVD1	2
SGPL1	1
SGPL1	2
SGPL1	3
SDF4	1
SMG1	1
NCBP2	1
NCBP2	2
PPP4C	2
CKB	1
CKB	2
PRNP	1
MIB1	1
APBB2	1
RMND5A	1
RMND5A	3
NAPG	2
RNF114	1
RNF114	3
SLC39A10	1
SPTLC2	1
RFWD2	2
C19orf2	1
WEE1	1
FAM171A1	1
LARP1	1
ARHGEF12	1
SLC38A1	1
DIAPH1	1
SLC38A2	1
SLC38A2	3
CAMK2D	2
CPD	1
MDFIC	1
MDFIC	3
AASDHPPT	2
PPP2R2A	1
C1orf174	2
GRSF1	1
GRSF1	3
NUP50	1
ABLIM1	1
NCAPH	2
GATA6	1
GATA6	2
UBE4B	2
UBE4A	1
HNRPDL	1
HNRPDL	2
SNAP23	2
CCND1	2
GRB10	2
CCND2	1
CCND2	2
CCND2	3
AKAP8	2
HIPK1	1
DDX46	1
SIM2	2
TCF12	1
ZNF776	1
SRSF11	1
SRSF11	3
STK38L	1
CTCF	1
ARHGAP19	1
TNKS	1
SMC1A	1
SMC1A	3
FBXW11	1
ATP6V1A	1
ELAVL1	1
ELAVL1	2
ACVR1B	1
QSOX2	1
ANP32A	2
UBE2D3	1
UBE2D3	2
HSP90B1	1
PUM2	1
GTF3C1	2
PUM1	1
RAD1	1
GTF3C4	1
GTF3C4	3
BAZ2A	1
SWAP70	1
SWAP70	2
XPO1	1
PANK3	1
WDR43	2
YARS	1
YARS	3
CCT2	1
CCT2	3
CCT3	2
BACH1	1
BACH1	3
CCT5	1
CCT5	3
UTP11L	2
CTNNB1	2
ZIC5	1
ZIC5	3
ZIC2	2
H3F3B	1
H3F3B	2
H3F3B	3
TTL	1
FAM169A	1
VTA1	1
IRGQ	1
FOXJ3	1
TMEM123	1
TMEM123	3
CHRAC1	2
STT3A	2
SENP5	1
SENP3	1
LIN28B	1
LIN28B	3
SLC39A9	1
SLC39A9	2
FAM199X	1
INSIG1	1
GDI2	1
KIAA0907	1
KIAA0907	3
AMFR	2
CALM2	2
BNIP2	1
BNIP2	3
C6orf120	1
RPS6KA3	1
PNMA2	5
TFAP4	2
TM9SF1	2
FXR2	2
PSAP	1
CBL	1
PPTC7	1
PPTC7	3
CBS	2
WDR36	2
SLC35B4	1
WDFY1	1
SERBP1	1
SERBP1	3
SORT1	1
SORT1	2
GFPT1	1
PRKD3	1
FAM134C	1
FOXC1	1
FOXC1	3
EIF4A2	1
EIF4A2	2
ACP1	1
PPP2R1A	2
TLE3	1
PAG1	1
GOLPH3L	1
AP3M1	1
VAPA	1
VAPA	2
PRKDC	1
TNFRSF10B	1
TNFRSF10B	3
XIAP	1
XIAP	3
RBM4	2
AKAP12	1
AKAP12	3
NAB1	1
TNFRSF10D	1
SNTB2	1
SNTB2	2
ZNF704	1
NCSTN	2
BCL2L13	1
DCTN4	1
CDC7	1
PSD3	1
NCOA7	1
PHAX	1
ARF3	1
ARF3	2
MTA1	2
SMC2	1
ZC3H13	2
RBM12	1
MARCKS	2
RBM17	1
RBM17	3
PAK4	2
RBM14	1
RBM14	2
LIMD1	1
LIMD1	2
RBM18	1
NUS1	1
BEND4	1
MECP2	1
EGLN1	1
EGLN1	2
EGLN1	3
SERINC3	1
CPOX	1
SS18	1
CYCS	1
MBNL1	1
MBNL1	3
SAR1A	1
SAR1A	2
SAR1A	3
TRIM8	2
C19orf10	2
CAPZA2	1
ARID5B	1
CCDC117	1
CCDC117	3
MCM2	1
MCM2	2
TP73	4
PTPRF	2
MARS	2
MAPRE2	2
PABPN1	2
CBLL1	1
CTTN	2
ITCH	1
ARHGEF11	2
HMGB3	1
ERC1	1
GNE	1
IGF1R	1
EI24	1
SGMS2	1
WDR82	1
MITF	2
CPSF6	1
CPSF6	3
PRC1	1
PRC1	2
PRC1	3
CDC42SE1	2
ZNF12	1
SLC37A3	1
QKI	1
QKI	2
CAMLG	1
MTMR4	1
TOB2	2
CDK12	1
WDR45L	1
UBTF	1
UHMK1	1
UHMK1	3
DDX18	1
CNOT8	1
CDCA7	1
CDCA4	2
SP1	1
SP1	3
ATP6V1B2	1
MLL5	2
CNOT7	1
CNOT6	1
KLF9	1
KLF9	3
RNMT	1
MCM10	1
HEATR2	1
FAM108C1	1
DDX17	1
DDX17	2
DDX17	3
RTN4	1
RTN4	2
YWHAG	1
YWHAG	3
NOLC1	1
NOLC1	3
KPNB1	1
KPNB1	2
BMI1	1
BMI1	3
KDM3B	1
VMA21	1
ITPKB	2
MCFD2	1
NRP1	2
E2F7	1
RAB21	1
RAB21	2
NIPAL3	1
E2F3	1
E2F3	2
SOCS4	1
SOCS4	3
ARSB	2
RPL15	1
RPL15	3
PRCC	2
OGT	1
OGT	3
EXOC8	1
CALU	1
CALU	3
IER2	2
SNX27	1
SNX27	2
RABGGTB	1
NCL	1
NCL	2
NCL	3
CREBBP	1
CREBBP	2
ACBD5	1
ATP8B2	2
STK4	1
ZNF460	1
ZNF460	3
SSB	2
CMTM6	1
CMTM4	1
DTX3L	2
IDI1	2
TSPAN12	1
DKFZp686B07190	1
SAV1	1
LRRC41	2
HPS4	1
MARCH7	1
MARCH6	1
MRPL3	2
TNRC6B	1
TNRC6B	2
TNRC6A	1
TNRC6A	3
USP28	2
SLC25A17	2
FAM168B	1
FAM168B	3
NUDT21	1
NUDT21	3
TMEM33	1
CLSTN1	2
DPP8	1
EIF3J	1
LBR	1
LBR	3
ASB6	2
ASB7	2
SETD5	1
SETD5	3
NFE2L1	1
FAM173B	1
GNG12	1
GNG12	2
GNG12	3
SHMT2	2
ZNF264	1
ZNF264	2
EAF1	1
CBFB	1
USP36	1
MKLN1	1
SLC12A2	2
DYRK1A	2
URB2	1
HDGF	1
HDGF	3
SPIN1	1
SPIN1	3
HMG20A	2
DAZAP2	2
SMG7	1
TJAP1	2
TMUB2	2
CENPF	1
TSC22D3	2
TSC22D2	2
UBE2R2	1
LPP	1
TNFRSF21	1
UTP14C	1
EDEM3	1
EDEM3	3
EDEM1	1
KHNYN	1
PAFAH1B1	1
PAFAH1B1	3
SIPA1L3	2
PAFAH1B2	2
SLC41A1	1
SLC41A1	2
SYNCRIP	1
SYNCRIP	3
NFIX	2
ZC3H11A	1
ZC3H11A	2
CARD8	2
PTGES3	1
IVNS1ABP	1
DOCK5	2
BTF3	2
TRA2A	2
MRPL42	1
MRPL42	3
GNG4	2
TTYH3	2
TRA2B	1
TRA2B	3
TIAL1	2
PLAGL2	1
PLAGL2	2
DSTYK	1
ABCE1	1
OSBP	1
PTPN11	1
ICMT	1
ICMT	3
KPNA3	1
FAM122B	1
LITAF	1
MSL1	1
PEAK1	1
COX7A2L	2
RUNX1	2
SEC62	1
SEC62	3
SNAP29	1
YTHDF1	1
MED1	1
RBBP5	2
PDXP	1
MTDH	1
AP2B1	1
SLC1A5	1
SLC1A5	2
COPZ1	1
COPZ1	3
SUB1	1
SUB1	3
DDX52	2
TCP11L1	2
PLA2G12A	1
ZNF609	1
TULP4	1
TULP4	2
SREK1	1
SREK1	3
STK24	1
STK24	3
SF3A1	1
BMPR2	1
MGEA5	1
MGEA5	3
TNKS2	1
TNKS2	2
TTC5	2
PPP1R14C	1
PPP1R14C	3
TOP1	2
TXNRD1	1
TXNRD1	3
INCENP	1
CD46	1
DPYSL2	1
RNPS1	1
RNPS1	2
RNPS1	3
CSK	2
DLD	1
DLD	3
NUDT3	1
NUDT3	2
NUDT3	3
MMS22L	1
ZNF24	1
ZNF24	2
MLF2	2
C1orf55	2
CTBP1	2
FAM60A	1
MRFAP1	1
EIF4B	1
MGA	1
MTHFD2	1
MTHFD2	3
GTPBP4	1
TBP	2
FCF1	2
STARD7	1
STARD7	3
TOR1A	2
PFN1	2
MEF2A	1
DEPDC1	1
ZNF770	1
ZNF770	3
NSD1	1
COX11	1
ALKBH5	1
ALKBH5	2
COX15	1
COX15	3
ZNF507	1
SASS6	1
EFNB2	1
TSN	1
TSN	3
HDAC2	1
SMCR7L	1
SMCR7L	3
ZNF238	1
ZNF238	2
RFC5	1
MACF1	2
PPP1R10	2
CCDC43	1
AES	2
RFC3	1
HNRNPU	1
HNRNPU	3
SH3BP4	1
USP1	1
USP1	3
SH3BP1	2
SH3BP2	2
PIGY	1
PIGY	3
GMNN	2
CBX5	2
CBX3	1
CBX3	2
CBX3	3
SET	1
NUP62	1
SEH1L	2
NDFIP2	1
HMGB2	1
HMGB2	2
HMGB2	3
DNAJB6	1
RDX	1
ETF1	1
ETF1	3
UNC119B	1
FBXO21	1
KIAA1671	1
UTP15	2
MMGT1	1
HNRNPAB	1
HNRNPAB	3
FBXW2	1
FBXW2	3
KIAA1147	1
RANBP1	2
RAB14	1
VGLL4	1
TGFBR3	1
PHACTR4	2
TGFBR1	1
TGFBR1	2
PTPLAD1	1
LARP4B	1
RRS1	2
HNRNPA3	1
SEPHS1	1
GNB1	1
GNB1	3
SSX2IP	1
GNB2	2
HN1L	1
DLL3	2
SATB2	1
SATB2	2
IGF2BP1	1
IGF2BP1	2
IGF2BP1	3
S100PBP	1
S100PBP	2
NUDT19	1
NUDT19	2
NUDT19	3
SLMO2	1
SLMO2	3
MLL3	2
FBXO28	1
FBXO28	3
BUD13	2
KIF1A	1
ARNT	1
NIF3L1	2
TCF20	2
PIP5K1A	1
PIP5K1A	3
RSRC2	1
RSRC2	3
EIF3A	1
IRS2	1
CDK1	1
CDK1	2
CDK1	3
SHOC2	1
SHOC2	3
SLC23A2	1
SLC23A2	2
SRPRB	2
KIAA1267	2
CDK6	1
BBIP1	1
CDK9	2
RNF145	1
SNRNP48	1
KIAA1191	1
KIAA1191	2
GNAS	2
SRCAP	1
PHF17	1
PHF17	2
UBE3A	1
PTK7	2
TCEB3	1
RPA1	1
SFXN1	1
SFXN1	3
PRDX3	1
PRDX3	2
ACVR2B	1
SF3B3	1
SF3B3	2
SF3B3	3
RPRD1A	1
MRPS16	1
SLC5A3	1
MCL1	1
MCL1	3
NR1D2	1
NR1D2	3
IQGAP1	1
SOX4	2
RERE	1
ACBD3	1
ACBD3	3
CEBPA	4
CEBPG	1
CEBPG	3
RAVER1	1
RAVER1	2
RAVER1	3
PITHD1	2
ATG16L1	2
SUN1	1
PURA	1
SLC39A7	2
MDM4	1
MDM4	2
HSPD1	1
HSPD1	3
DNAJC14	2
MED13	1
MTX3	1
MTX3	3
PTBP3	1
SUZ12	1
SUZ12	3
YWHAB	1
YWHAB	2
FAR1	1
FAR1	3
XPR1	1
CCT6A	1
HNRNPA0	1
YWHAE	1
YWHAE	2
INTS3	2
MAT2A	1
MAT2A	2
NDST1	2
RAC1	1
SUPT16H	1
PSME3	1
MLL	1
U2SURP	1
CASC3	1
CASC3	2
LMAN1	1
LMAN1	2
PPP3CA	1
SCML2	1
PCNXL3	2
SCML1	1
SCML1	3
NFIB	1
NEO1	2
CSDE1	1
CSDE1	3
NCOA5	2
DDX21	1
DDX21	2
DDX21	3
OSBPL8	1
SRSF3	1
ABI2	1
AZIN1	1
NRIP1	1
NOTCH2	1
SEC61A1	1
CUL4A	2
SSR3	1
DCAF7	1
EEF2	1
WIPF2	1
L26953	1
TGIF2	2
MATR3	1
MATR3	3
GOLM1	1
ZFX	1
ZFX	2
ZFX	3
PMAIP1	1
PMAIP1	3
ACTG1	1
ACTG1	2
RAB4A	1
RAB4A	3
UBN2	1
ZFR	1
MLEC	1
PRPF4B	1
C20orf11	1
C20orf11	3
CDC42	2
PPIL1	1
PPIL1	3
C9orf5	1
SLC30A5	2
PLDN	1
CCNT2	1
CCNT2	2
TXNDC5	1
MFAP3	1
MFAP3	3
TMED10	1
TMED10	3
CREBZF	1
CREBZF	3
PRPF39	1
PRPF39	3
ZNF384	2
CERS2	1
CERS2	3
CALM3	1
CALM3	3
SPG21	2
CALM1	1
CALM1	3
MAP3K2	1
PIM2	2
BCLAF1	1
BCLAF1	3
MPP5	1
IRF2BP2	1
IRF2BP2	2
IRF2BP2	3
TFRC	1
ZC3HAV1	2
DLGAP4	2
CLINT1	1
ZYG11B	1
GLO1	1
GLO1	2
GLO1	3
MAPRE1	1
MAPRE1	3
LUC7L2	1
LUC7L2	3
AKAP11	1
ZNF207	2
ANKRD40	1
ANKRD40	2
ANKRD40	3
DEGS1	1
SLC25A3	1
SLC25A3	2
TRIM25	1
TBC1D24	2
SH3GLB1	1
NR2C2	1
ZFP106	1
LSM4	1
CHERP	1
HMGCR	1
BRD4	2
USP31	1
MDM2	1
MDM2	2
MDM2	3
SF1	1
SF1	2
SF1	3
RPL18	1
RPL18	3
MAN1A1	1
SETD7	1
SETD7	3
USP37	1
TOR1AIP2	1
TOR1AIP2	3
GHITM	1
GHITM	2
GHITM	3
TOR1AIP1	1
SNRPD1	1
SNRPD1	3
WASL	1
ZNF516	1
RNF187	1
RNF187	2
RNF187	3
ZFAND5	1
KIF23	1
KIF23	3
RBBP4	2
SPEN	1
KPNA6	1
AKT3	1
RNF219	1
NUCKS1	1
NUCKS1	3
SIRT1	1
UBL3	1
CHEK1	2
YRDC	1
ARL8B	1
FNIP1	2
THOC2	2
YME1L1	1
YME1L1	3
SKAP2	1
GORASP2	1
ENAH	1
ENAH	2
KDELC2	1
EIF5A	2
CARM1	2
HIF1A	1
EPB41	1
CIAO1	1
SLC31A1	1
SLC31A1	2
MAPK1IP1L	1
PAIP1	2
NPTX1	1
NPTX1	3
MYADM	2
ARHGAP5	1
XRCC5	1
XRCC5	2
XRCC5	3
AEN	1
SMURF1	2
SRSF4	1
SRSF4	3
SRSF7	1
SRSF7	3
SRSF6	1
SRSF6	2
SRSF6	3
SRSF1	1
SRSF1	3
PPM1B	2
PPM1A	1
PPM1A	2
TWSG1	1
NONO	1
NONO	2
NONO	3
RHOB	2
AFF4	1
NARS	1
NARS	2
NARS	3
RAPH1	1
PLEKHB2	1
RBM33	1
RNF138	1
FNDC3A	1
SURF4	1
B4GALT6	1
GSPT1	1
BECN1	1
EPHB4	2
ODC1	1
MIER1	1
MIER1	3
MIER3	1
TPX2	1
TRRAP	1
SENP2	1
SFPQ	1
SFPQ	3
RSL1D1	1
UBA2	1
PAPD7	1
MB21D2	2
PTPN1	1
PKNOX1	1
NAA16	1
UBE2K	1
UBE2K	3
LMNB1	1
ZNF614	1
TOLLIP	2
UBE2N	1
MED13L	1
UBE2C	2
MRPS25	1
SAFB2	2
SETD1B	2
UBE2Z	2
POLE3	1
STK35	1
STK35	2
EIF4EBP2	1
EIF4EBP2	2
EIF4EBP2	3
PPP2R5D	1
C10orf46	1
C10orf46	2
C10orf46	3
HLTF	1
HS2ST1	1
PHF2	2
PHF3	1
UBE2W	2
PPP2R5C	1
DPF2	2
AMOTL1	1
YY1	1
YY1	3
BAG4	2
BAG5	1
MKNK2	2
LCLAT1	1
SEC14L1	1
ADNP	1
C1orf43	1
C1orf43	3
COTL1	2
UPF2	2
EIF2C1	2
RSBN1	1
SCRN1	1
POFUT1	1
STRN4	1
ADIPOR2	1
CD81	1
TMCC1	2
SS18L1	1
HOXA10	2
ARPP19	1
ARPP19	3
FHL1	1
VCPIP1	1
ARL5B	1
ARL5B	3
BCL7B	2
BCL7A	1
BCL7A	2
H2AFY	2
FBXO45	1
LMNB2	1
LMNB2	3
QSER1	1
SRF	1
RPS23	1
RPS23	3
C1orf9	1
EFNA5	2
PTP4A2	1
PTP4A2	2
PTP4A2	3
WAC	1
AL833455	1
APPL1	1
FEM1B	1
GINS1	1
GINS1	2
TPD52L2	1
AK127443	1
EHD4	2
H2AFZ	1
TARDBP	1
TARDBP	3
CDH2	1
TBL1XR1	1
TBL1XR1	2
AKIRIN1	1
AKIRIN1	3
CTDSPL2	1
SEPT11	1
CDS2	2
TNFRSF1A	2
C5orf30	1
EIF2C2	2
MEGF9	1
TMTC3	1
TMTC3	2
WAPAL	1
WAPAL	2
FAM136A	1
SLC16A1	1
SLC16A1	3
FAM46A	2
CCDC85C	1
DCK	1
ATXN1	2
SAT1	1
SAT1	3
TMPO	1
TMPO	3
HMGXB4	1
EIF1	1
EIF1	3
JUNB	2
EIF5	1
EIF5	3
SNX5	1
MAP2K3	2
CORO1C	1
OXR1	1
MAP2K7	2
ATP11B	1
MAP4	1
GPD2	1
SOD2	2
TEAD1	1
LPGAT1	1
ANGEL2	1
SPTBN1	1
MINK1	2
TIMM17A	1
TIMM17A	3
WASF2	1
WASF3	1
TFAP2A	2
NAP1L1	1
NAP1L1	2
CGGBP1	1
NSF	1
SON	1
SON	3
TGOLN2	1
TGOLN2	3
GAN	2
ZCCHC3	1
ZCCHC3	2
RPE	2
NET1	1
DCP2	1
DCP2	3
ANXA5	1
ANXA5	2
FLCN	2
LPHN2	1
LPHN2	3
JUND	2
SAFB	2
PKN2	1
TES	2
TBL1X	2
TMEM194A	1
MCM6	1
MCM4	1
PPP6R2	2
RHOBTB3	1
NARG2	2
TMBIM6	1
TMBIM6	3
DUSP16	1
CLIC4	1
CLIC4	2
CLIC4	3
FAM53C	1
FAM53C	3
CNIH4	1
MIDN	1
MIDN	2
C7orf42	2
ANKLE2	1
CASP2	1
CASP2	2
PPP1CC	1
PPP1CC	3
PPP1CA	2
EIF4A1	1
NAA50	1
SRRM2	1
SRRM2	2
NOC3L	1
CASP8	2
RPA2	2
POGZ	1
POGZ	3
C5orf22	2
HIAT1	1
RDH10	2
ECHDC1	1
ECHDC1	3
CKAP2	1
CKAP2	3
ABCC5	2
RRP15	1
VEZT	1
VEZT	3
ILF3	1
ILF3	2
WTAP	2
CELF1	1
PRR3	2
ERBB2IP	1
ERBB2IP	2
TMOD3	2
BAG3	1
LSM12	2
SRP9	1
SRP9	2
SRP9	3
CHMP2B	1
ABHD2	1
AKT2	1
OAT	1
OAT	2
ZFAND3	1
ATP9A	1
ATP9A	2
PROSER1	1
PROSER1	3
PGAM5	2
APLP2	1
APLP2	2
CANX	1
CANX	2
CANX	3
CPEB4	1
CPEB4	2
CHML	1
SLC39A14	1
ZNF146	2
UBR7	1
UBR7	3
RBPJ	2
SESN3	2
EIF1AX	1
EIF1AX	3
WHSC1L1	2
FSTL1	1
GOLGA3	1
GOLGA3	2
PTP4A1	1
PTP4A1	3
KLHL8	1
PHC3	1
GPR107	1
GOT2	1
PTBP2	1
PTBP2	3
PTBP1	1
ZNF664	1
ZNF664	3
TSPAN14	2
IREB2	1
ENTPD7	1
SYPL1	1
DDX3X	1
NFAT5	1
LETM1	2
SEPT2	1
SEPT2	3
EPT1	1
C12orf49	1
TSPAN3	1
TSPAN3	3
MYLIP	1
SMAD2	1
SMAD2	2
ATP2B1	1
MBTPS2	1
TLE4	2
PPPDE1	1
PA2G4	1
CSNK2A1	1
CSNK2A1	2
KRAS	1
KCTD12	1
H2AFV	1
C3orf38	1
PCGF5	1
KCTD15	1
KCTD15	3
DR1	1
DR1	3
G3BP2	1
G3BP2	2
G3BP2	3
FBXL3	1
FBXL3	3
C6orf62	1
ZADH2	1
FEM1C	1
ZKSCAN1	1
ZKSCAN1	3
PPP2CA	1
PPP2CA	3
DDX6	1
MOB3A	2
MTA2	2
XRN2	2
RNF6	2
AMMECR1L	1
AMMECR1L	2
RNF4	1
AMD1	1
AMD1	3
HSPA1B	2
FOXK2	1
FOXK1	1
METAP1	1
TRIM32	2
RASSF3	2
METAP2	1
PABPC4	1
PLS3	1
SLC7A1	1
SLAIN1	1
DEK	1
DEK	3
UBE2L3	1
CLTC	1
CLTC	3
CHD4	2
PNMA1	1
MIS12	1
KLHDC5	1
PTGFRN	1
NCKAP1	2
PGRMC2	1
PGRMC2	3
KBTBD2	1
DDX5	1
DDX5	3
SCD	1
GOLPH3	1
ABHD13	1
ZBTB38	1
PCBP2	2
PCBP1	1
PCBP1	3
ZBTB33	1
ZBTB33	3
CDIPT	2
TOP2A	1
FAM102B	1
TMEM170A	1
RBFOX2	2
GNPNAT1	1
PIKFYVE	1
STAG2	1
STAG2	3
MRPL19	1
CDC25A	1
SUDS3	2
ARPC5	1
ARPC5	3
ARPC4	2
DCUN1D1	1
DCUN1D1	2
SLC26A2	1
TXLNA	1
TXLNA	2
DYNC1LI2	1
DYNC1LI2	3
CNIH	1
ATXN1L	1
RHOA	1
KIF3B	1
TRIM41	2
KIF3A	1
TAF7	1
TMEM66	1
KDSR	1
KDELR1	2
LRIG1	1
CDC27	2
YIPF5	1
YIPF5	3
PELI2	1
PPP1CB	1
FAM8A1	1
FAM8A1	3
ZHX2	2
ELOVL4	1
TOX4	1
TOX4	3
FAM105B	1
RER1	2
BTBD7	1
BTBD7	3
AIFM1	2
BTBD1	1
BTBD1	3
CSNK1E	2
BTBD3	1
BTBD3	3
CCNY	2
CLDN12	1
GRPEL2	1
GRPEL2	3
NR2F6	1
RAD23B	1
CASC4	2
CCNG1	1
PDXK	1
FEM1A	2
SACS	1
ME2	2
FYTTD1	1
ABL2	1
GNAI3	1
FUS	1
TMED7	1
TMED7	3
ZNF746	2
TMED5	1
TMED5	3
TMED2	1
TMED2	3
NAA25	1
RAD51AP1	1
RAD51AP1	3
POLDIP3	1
HIATL1	1
BRD2	2
SGCB	1
TMED9	1
ZNF623	2
MAPK1	1
HNRNPL	1
HNRNPL	3
GNA11	2
TMEM30A	1
TMEM30A	3
CITED2	2
PDCD4	1
HNRNPC	1
HNRNPC	3
DLC1	1
HNRNPF	1
HNRNPF	3
SEL1L	1
RAP2A	1
LRRC8A	2
DAZAP1	1
DAZAP1	3
BRD3	2
NPM1	2
CCNB1	1
CCNB1	3
ARL6IP1	1
ARL6IP1	3
HOXC4	2
TOMM70A	1
TGS1	2
ZNF697	1
BCOR	1
BCOR	3
PHLPP2	1
ADO	1
ADO	3
LDOC1L	1
GOPC	1
GOPC	3
STAU1	1
VPS35	1
VPS35	2
B3GALNT2	1
GPBP1L1	1
GPBP1L1	2
ID4	1
ID4	3
RLIM	1
RLIM	3
GLUL	1
GLUL	2
SMU1	2
GJC1	1
MET	1
PRKACB	1
PSMB5	1
MAK16	1
TOMM20	1
TOMM20	3
MKI67	1
HP1BP3	2
SRC	2
MCC	2
CAB39	1
NCS1	1
CALR	2
SLC7A11	2
ADAM10	2
DCAF12	1
LATS1	1
FBXO46	2
RRM2	1
RRM1	1
ADAM17	2
ABCC1	2
XBP1	1
XBP1	3
DHX33	1
PRPS2	1
HCFC1	1
HCFC1	2
PRPS1	1
CPNE3	1
CMPK1	1
CMPK1	3
NRAS	1
C5orf24	1
C5orf24	3
NUP43	1
BRPF3	1
GLI3	1
GLI3	2
C6orf228	1
C6orf228	3
CUL4B	1
UBE2G2	1
UBE2G2	2
UBE2G1	1
UBE2G1	3
DICER1	1
PHF6	1
PHF6	3
PEF1	1
PEF1	2
NF2	2
NR3C1	1
NR3C1	3
DPY19L3	1
TFAM	1
PIM3	1
RAD21	1
PDIA6	1
HOOK1	1
ORC2	2
LUZP6	1
LUZP6	3
C1orf198	2
LUZP1	1
USP14	1
LRRC58	1
LRRC58	3
LRRC59	1
MTAP	1
BICD2	1
ZEB2	2
ARMC1	1
RCC1	1
RCC1	3
PCNX	1
DCAF8	1
PTPRS	2
C18orf25	1
MXI1	1
MXI1	2
PRPF38B	1
UBAP2L	2
CD164	1
CD164	3
EZR	1
C1orf96	1
C1orf96	3
NUTF2	2
ZBTB44	1
GNA13	1
GNA13	3
TUBA1B	1
TUBA1B	3
ATF2	2
ADAR	1
ADAR	3
C5orf51	1
C5orf51	3
PRKAR1A	1
