# Supplementary material for: PTRcombiner: mining combinatorial regulation of gene expression from post-transcriptional interaction maps
Source: BMC Genomics. 2014 Apr 23;15:304. doi: 10.1186/1471-2164-15-304 (PMC4234518; doi:10.1186/1471-2164-15-304)
Supplement: Additional file 2 — A zip archive containing the outputs of the mining module of PTR comb iner at different combinations of k and τ , including recurrent trans-factors. [file 1471-2164-15-304-S2.zip › recurrent/all_results/k5_t0.250000/gene-cluster.txt]

geneSymbol	cluster
RNF10	2
NCBP2	1
NCBP2	2
NCBP2	4
RNF13	2
NIPA2	1
HIST1H4H	1
SSFA2	1
SSFA2	4
LIFR	1
LIFR	4
SLC50A1	2
KIAA0907	1
KIAA0907	4
ZDHHC13	2
PPP4C	2
PRNP	1
PRNP	4
ZNF704	1
ZNF704	4
RNF114	1
RNF114	3
ITPKB	2
SPTLC2	1
ZSWIM1	2
ABCD4	2
FAM59A	2
SP1	1
SP1	3
SP1	4
PPP2R2A	1
PPP2R2A	4
SPPL3	1
SPPL3	4
AK127087	1
OPA1	1
OPA1	4
TRAPPC8	1
MAX	2
TRAPPC2	2
ERI2	1
ERI2	4
CTBP1	1
CTBP1	2
RIT1	2
GTF3C1	2
GTF3C4	1
GTF3C4	3
GTF3C4	4
SWAP70	1
SWAP70	2
SWAP70	4
PHLDA1	5
XPO1	1
XPO1	4
CSDE1	1
CSDE1	3
CSDE1	4
BACH1	1
BACH1	3
BACH1	4
LSR	2
TTL	1
TTL	4
FAM169A	1
FAM169A	4
FAM116A	1
FAM116A	4
LIN28B	1
LIN28B	3
LIN28B	4
CHST3	2
ZEB2	2
RPS6KA3	1
RPS6KA3	4
PPIC	2
PSMD11	2
TOP1	2
PPTC7	1
PPTC7	3
PPTC7	4
C22orf29	2
GIT1	2
SERBP1	1
SERBP1	3
SERBP1	4
FAM134C	1
C22orf25	2
FOXC1	1
FOXC1	4
SESN3	2
SMAD7	2
GOLPH3L	1
GOLPH3L	4
VAPB	2
SMAD2	1
SMAD2	2
AMMECR1L	1
AMMECR1L	2
AMMECR1L	4
HMGXB4	1
HMGXB4	4
PELI2	1
PELI2	4
ARF3	1
ARF3	2
ARF1	2
ARF6	2
ARF5	2
COX4I1	2
NOL9	2
PRKAR1A	1
PRKAR1A	4
SAR1A	1
SAR1A	2
C19orf10	2
RAB11FIP4	1
CCDC117	1
CCDC117	3
CCDC117	4
CCDC115	2
DCAKD	2
MGRN1	2
CDC42	2
IPO11	1
ARHGEF11	2
HMGB3	1
HMGB3	4
HMGB2	1
HMGB2	2
HMGB2	3
HMGB2	4
HMGB1	2
CPEB3	2
RAB2B	2
WDR45L	1
UBTF	1
UBTF	4
TMEM159	2
CDCA7	1
CDCA7	4
CDCA4	2
CDCA5	1
MCM10	1
FAM108C1	1
FAM108C1	4
NOLC1	1
NOLC1	3
NOLC1	4
CD46	1
CD46	4
CA13	2
VMA21	1
VMA21	4
PCDHGA12	2
RAB21	1
RAB21	2
RAB21	4
EIF4E3	2
NIPAL3	1
TBL1X	2
YRDC	1
YRDC	4
CALU	1
CALU	3
CALU	4
FAR1	1
FAR1	3
FAR1	4
CDKAL1	2
RPN1	2
RCBTB1	1
MLLT3	2
MAPKAP1	1
ASB1	1
ASB6	2
ASB7	2
HDGF	1
HMG20A	2
CRISPLD2	2
UBE2R2	1
UBE2R2	4
ARRDC3	1
KHNYN	1
SYPL1	1
SYPL1	4
C9orf30-TMEFF1	2
RCC1	1
PAK4	2
ABCE1	1
FAM122B	1
FOXP1	2
MSL1	1
MSL1	4
COPS3	2
SERINC3	1
SERINC3	4
YTHDF1	1
YTHDF1	4
MED1	1
MED1	4
SUB1	1
SUB1	3
SUB1	4
ZNF609	1
ZNF609	4
FDFT1	1
FDFT1	4
TCF4	2
DPYSL2	1
TCF3	5
DLD	1
DLD	4
NUDT3	1
NUDT3	2
NUDT3	4
PPP5C	2
TRIM9	2
PFN1	2
MEF2A	1
MEF2A	4
ZNF770	1
ZNF770	3
ZNF770	4
KDM3B	1
KDM3B	4
COX11	1
COX11	4
LCORL	1
NIF3L1	2
NUTF2	2
FAM168B	1
FAM168B	3
FAM168B	4
ZNF331	2
KIAA1467	2
MLF2	2
NUP62	1
TPM3	2
TPM1	2
ETF1	1
ETF1	3
NDFIP2	1
NDFIP2	4
UTP15	2
CAMKMT	2
FBXW2	1
FBXW2	3
FBXW2	4
KIAA1267	1
KIAA1267	2
KIAA1267	4
FBXW7	2
TGFBR3	1
PHACTR4	2
TGFBR1	1
TGFBR1	2
LARP4B	1
LARP4B	4
SEPHS1	1
SSX2IP	1
SSX2IP	4
SLMO2	1
SLMO2	3
SLMO2	4
ATXN2L	1
BUD13	2
C14orf126	2
TCP1	1
NAA50	1
NAA50	4
KIAA1191	1
KIAA1191	2
TCEB3	1
TCEB3	4
PRDX3	1
PRDX3	2
PRDX3	4
LYSMD1	2
PRDX1	2
NFYC	2
NFYB	2
AP3S1	2
PITX2	5
NR1D2	1
NR1D2	3
NR1D2	4
RRS1	2
TOR1A	2
EBP	2
CCT6A	1
TMED7-TICAM2	1
TMED7-TICAM2	4
RAC1	1
VCP	1
VASP	2
PBX2	2
TJAP1	2
SLC16A1	1
SLC16A1	4
NSUN2	1
NSUN2	4
VEZT	1
OAT	1
OAT	2
OAT	4
DCAF7	1
DCAF7	4
ARHGAP35	1
WIPF2	1
WIPF2	4
DCAF8	1
DCAF8	4
ZFX	1
ZFX	2
ZFX	3
ZFX	4
CKB	1
CKB	2
ZFR	1
ZFR	4
CDR2L	2
RBM4B	2
TXNDC5	1
CALM2	2
CALM3	1
CALM3	4
SPG21	2
CALM1	1
CALM1	4
FAM46A	2
PSD3	1
PSD3	4
DLGAP4	2
GLO1	1
GLO1	2
GLO1	4
FLCN	2
SLC25A3	1
SLC25A3	2
TRIM25	1
PRMT1	1
R3HDM2	2
HMGCR	1
HMGCR	4
BRD4	2
BRD1	1
BRD2	2
BRD3	2
ZNF516	1
ZNF516	4
PTPN11	1
SETD1B	2
AES	2
C9orf167	2
SEH1L	2
MMGT1	1
MMGT1	4
GAPDH	1
HIF1A	1
HIF1A	4
SLC31A1	1
SLC31A1	2
SLC31A2	2
NPTX1	1
NPTX1	3
NPTX1	4
ARHGAP5	1
ARHGAP5	4
RICTOR	1
RICTOR	4
AEN	1
SRSF4	1
SRSF4	4
SRSF7	1
SRSF7	3
SRSF6	1
SRSF6	2
SRSF6	3
SRSF6	4
SRSF1	1
SRSF1	3
SRSF1	4
PPM1B	1
PPM1B	2
PPM1B	4
SRSF3	1
SRSF3	4
PPM1K	2
RAPH1	1
RAPH1	4
PPP6C	2
RNF138	1
RNF138	4
CHEK1	2
CLNS1A	1
MRPL4	2
MRPL3	2
ZNF587	2
PTPN2	2
SCRN1	1
SCRN1	4
RG9MTD2	2
GINS1	1
GINS1	2
GINS1	4
ZNF614	1
PPP1R10	2
ACAD8	2
EIF4EBP2	1
EIF4EBP2	2
EIF4EBP2	3
C10orf46	1
C10orf46	2
C10orf46	3
UBR7	1
UBR7	3
UBR7	4
BAG3	1
BAG3	4
BAG4	2
BAG5	1
MSRB3	1
CHMP7	1
ATXN1L	1
ATXN1L	4
UTP11L	2
ARPP19	1
ARPP19	3
ARPP19	4
PSMA1	2
PSMA7	1
SYNRG	1
FBXO45	1
FBXO45	4
SRC	2
FBXO46	2
SRF	1
SRF	4
EIF2C1	1
EIF2C1	2
EIF2C2	1
EIF2C2	2
PRKRIR	2
AX747565	2
AK127443	1
AK127443	4
RMND5A	1
RMND5A	3
RMND5A	4
NUP50	1
NUP50	4
AKIRIN1	1
AKIRIN1	4
TAPBP	2
AGPAT3	2
WAPAL	1
WAPAL	2
WAPAL	4
FAM136A	1
TMPO	1
TMPO	3
TMPO	4
PAIP2	1
SUZ12P	2
LPGAT1	1
LPGAT1	4
ANGEL2	1
TIMM17A	1
NAP1L1	1
NAP1L1	2
CALCOCO2	2
PARD6B	2
TGOLN2	1
TGOLN2	3
TGOLN2	4
PEAK1	1
PEAK1	4
TMEM194A	1
TMEM194A	4
KIAA0494	1
KIAA0494	4
PIGY	1
PIGY	3
PIGY	4
KIAA1143	2
KIAA1147	1
KIAA1147	4
C12orf49	1
C12orf49	4
ANKLE2	1
ANKLE2	4
PPP1CB	1
PPP1CB	4
PPP1CC	1
PPP1CC	3
PPP1CC	4
PPP1CA	2
SRRM1	2
BBIP1	1
BBIP1	4
SRRM2	1
SRRM2	2
SRRM2	4
RDH10	2
NAB2	2
SEC61A1	1
SRP9	1
SRP9	2
SRP9	3
SRP9	4
ZFAND5	1
ZFAND3	1
FAM107B	1
FAM107B	4
CANX	1
CANX	2
CANX	3
CANX	4
SLC39A10	1
SLC39A10	4
SLC39A14	1
SLC39A14	4
HIF1AN	2
RBPJ	2
EIF1AX	1
EIF1AX	3
EIF1AX	4
RSBN1	1
RSBN1	4
PTP4A1	1
PTP4A1	3
PTP4A1	4
PTP4A2	1
PTP4A2	2
PTP4A2	4
FUT11	2
MYLIP	1
MYLIP	4
VAPA	1
VAPA	2
VAPA	4
ABHD2	1
SRGAP2	2
PPPDE1	1
PPPDE1	4
PA2G4	1
PA2G4	4
KRAS	1
KRAS	4
SOCS4	1
SOCS4	3
SOCS4	4
WDR55	2
C3orf38	1
C3orf38	4
MBTPS2	1
DR1	1
DR1	4
RLIM	1
RLIM	3
CCNY	2
TERF2	2
PPP2CA	1
PPP2CA	3
PPP2CA	4
GRB2	2
FEM1A	2
TRIM32	2
RASSF3	2
RPL5	1
HOXC4	2
SSU72	1
SSU72	4
CTIF	2
NCKAP1	2
CHD4	2
SCD	1
SCD	4
MNT	2
ABHD13	1
ABHD13	4
RBMX2	2
TTC5	2
JUND	2
RCN2	2
PIKFYVE	1
MRPL19	1
MRPL19	4
CDC25A	1
CDC25A	4
C3orf52	2
ARPC5	1
ARPC5	4
ARPC4	2
DCUN1D1	1
DCUN1D1	2
DCUN1D1	4
DCUN1D3	2
DYNC1LI2	1
DYNC1LI2	3
DYNC1LI2	4
POLR2M	2
RHOB	1
RHOB	2
RHOA	1
RHOA	4
F11R	2
TMEM66	1
KDSR	1
KDSR	4
LRIG1	1
TMEM68	2
LMAN1	1
LMAN1	2
AIFM1	2
RNF122	2
GRPEL2	1
GRPEL2	3
GRPEL2	4
POT1	1
POT1	4
MAPK14	1
SACS	1
SACS	4
ZNF624	2
ZNF623	2
TMEM30A	1
TMEM30A	3
TMEM30A	4
SRD5A1	2
TES	2
EBF3	2
RAP2A	1
AMFR	2
GGA2	1
PHLPP2	1
ADO	1
ADO	4
LDOC1L	1
LDOC1L	4
B3GALNT2	1
JDP2	2
GJC1	1
GJC1	4
PIAS2	2
PRKACA	2
PIAS4	2
PRKACB	1
PRKACB	4
PSMB5	1
PSMB4	2
MKI67	1
MKI67	4
AZIN1	1
AZIN1	4
JUNB	2
RAD51AP1	1
RAD51AP1	3
BCL2L13	1
PRPF18	2
NUP43	1
PGRMC2	1
PGRMC2	4
HOOK3	2
HOOK1	1
HOOK1	4
ALDH1B1	2
TMEM168	2
LRRC58	1
LRRC58	3
LRRC58	4
LRRC59	1
KBTBD2	1
GNA13	1
GNA13	3
GNA13	4
GNA11	2
ZNF286A	2
ATF2	2
SMARCC2	2
IFFO2	1
SMG7	1
SDF4	1
SMG1	1
SMG1	4
DLG4	2
MIB1	1
MIB1	4
WEE1	1
WEE1	4
IGF1R	1
IGF1R	4
SLC38A1	1
SLC38A1	4
SLC38A2	1
SLC38A2	3
SLC38A2	4
CAMK2D	2
MDFIC	1
MDFIC	3
MDFIC	4
OSBPL8	1
OSBPL8	4
STK4	1
STK4	4
C20orf11	1
C20orf11	3
C20orf11	4
OSBPL2	2
RSU1	2
UBE4B	2
UBE4A	1
UBE4A	4
SLC25A23	2
CD3EAP	2
AKAP8	2
EIF2A	1
EIF2A	4
STARD7	1
STARD7	3
ARHGAP19	1
ARHGAP19	4
TMEM170A	1
TMEM170A	4
HSP90B1	1
HSP90B1	4
CHIC2	2
WDR43	2
PEPD	2
TBC1D20	2
ZIC2	2
H3F3B	1
H3F3B	2
H3F3B	3
H3F3B	4
TBC1D24	2
MAPK1IP1L	1
SENP6	1
SENP6	4
SENP5	1
SENP3	1
SENP2	1
ING5	2
PDAP1	2
CSNK1A1	2
DNAJC3	1
TTC33	1
TTC33	4
POLR2F	2
WDFY1	1
WDFY1	4
SORT1	1
SORT1	2
SORT1	4
GFPT1	1
GFPT1	4
ECHDC1	1
ECHDC1	3
RRP15	1
RRP15	4
ACP1	1
SNIP1	1
MAP3K7	1
CDIPT	2
LRIF1	1
NCOA1	1
NCOA1	4
NCOA7	1
NCOA7	4
PHAX	1
PHAX	4
NR2F6	1
POLR2K	2
CPEB4	1
CPEB4	2
CPEB4	4
LIMD1	1
LIMD1	2
KIF3A	1
KIF3A	4
KIF21A	1
ABCG1	2
MECP2	1
MECP2	4
SS18	1
CAPZA2	1
CAPZA2	4
CAPZA1	2
ZNF638	2
GEMIN2	2
TBCB	2
AK4	2
PBRM1	1
C16orf57	2
PRKD3	1
PRKD3	4
CTTN	2
ITCH	1
ITCH	4
ERC1	1
ERC1	4
NARG2	2
BAX	2
CBLL1	1
ZNF498	2
SLC37A3	1
SLC37A3	4
TOB1	2
TOB2	2
CDK12	1
CDK12	4
DDX18	1
DDX18	4
NEO1	2
ATP6V1B2	1
ATP6V1B2	4
PSMC4	2
TRA2A	2
KLF9	1
KLF9	3
KLF9	4
HEATR2	1
NCS1	1
ZC3H13	2
SETD8	2
BTRC	2
RND3	1
NCL	1
NCL	2
NCL	4
ZNF543	2
SLC1A5	1
SLC1A5	2
ZNF548	2
LIN7C	2
IDI1	2
DKFZp686B07190	1
DKFZp686B07190	4
FAM60A	1
FAM60A	4
LRRC41	2
MARCH7	1
MARCH7	4
MARCH6	1
MARCH6	4
LRRC47	2
CLSTN1	2
RARA	2
EIF3J	1
EIF3A	1
DHRS3	2
SETD5	1
SETD5	3
SETD5	4
RABIF	2
DYRK1A	2
MTMR4	1
MTMR1	1
MTMR1	4
DLG3	2
TSC22D3	2
CLIP4	2
EDEM3	1
EDEM3	3
EDEM3	4
EDEM1	1
EDEM1	4
PTGES3	1
TIAL1	2
PLAGL2	1
PLAGL2	2
CD2BP2	1
FUBP3	1
FUBP3	4
NCSTN	2
MTDH	1
MTDH	4
EXOSC6	2
AP2B1	1
AP2B1	4
TCP11L1	2
TULP4	1
TULP4	2
PPP1R14C	1
PPP1R14C	3
PPP1R14C	4
INCENP	1
INCENP	4
C9orf41	2
FKBP1A	2
C1orf55	2
ICMT	1
ICMT	3
ICMT	4
FCF1	2
PCDH10	2
DEPDC1	1
DEPDC1	4
ALKBH5	1
ALKBH5	2
CREBBP	1
CREBBP	2
CREBBP	4
SMCR7L	1
SMCR7L	3
BRIP1	2
SET	1
DNAJB6	1
FANCE	2
FANCC	2
HNRNPAB	1
HNRNPAB	4
FANCI	1
KDELC2	1
KDELC2	4
HNRNPA3	1
HNRNPA0	1
HNRNPA0	4
U2SURP	1
U2SURP	4
S100PBP	1
S100PBP	2
HELZ	1
HELZ	4
ACOX1	1
IRS2	1
IRS2	4
CDK1	1
CDK1	2
CDK1	3
CDK1	4
HOXA5	2
CDK4	1
CDK6	1
CDK6	4
CDK9	2
RNF145	1
RNF145	4
CALR	2
AMOTL1	1
AMOTL1	4
PTK7	2
GRSF1	1
MSH2	1
SF3B3	1
SF3B3	2
SF3B3	3
ITGB3BP	2
LIMS1	2
MCL1	1
MCL1	3
MCL1	4
ODC1	1
SEMA6A	2
RERE	1
RERE	4
CNIH4	1
ATG16L1	2
SUN1	1
SUN1	4
C3orf33	2
HSPD1	1
HSPD1	3
DNAJC14	1
DNAJC14	2
MTX3	1
MTX3	3
MTX3	4
NANP	2
XPR1	1
FEM1B	1
FEM1B	4
FEM1C	1
FEM1C	4
AMD1	1
AMD1	3
COPG	2
SUPT16H	1
MLL	1
MLL	4
RER1	1
RER1	2
RER1	4
SCML2	1
SCML1	1
SCML1	3
SCML1	4
DDX21	1
DDX21	2
DDX21	3
DDX21	4
PFKFB3	1
NRIP1	1
NRIP1	4
CELF1	1
VTI1A	2
C9orf91	2
DCTD	1
ADD3	1
ADD3	4
ACTG1	1
ACTG1	2
ACTG1	4
C19orf2	1
PPP4R2	2
PPIL1	1
PPIL1	4
PPIL4	2
GGPS1	1
TMED10	1
TMED10	3
TMED10	4
PRPF39	1
PRPF39	3
MAP3K2	1
TRUB1	2
SPOPL	1
CCDC92	2
MARCKS	2
MARVELD2	2
LUC7L2	1
LUC7L2	3
LUC7L2	4
ZNF207	2
YTHDC1	2
IDH1	2
SH3GLB1	1
SH3GLB1	4
RPL15	1
CHERP	1
CHERP	4
TMEM101	2
SF1	1
SF1	2
SF1	3
SF1	4
RPL18	1
SETD7	1
SETD7	3
SETD7	4
GHITM	1
GHITM	2
GHITM	3
SMPDL3A	2
INPP5F	2
SPEN	1
SPEN	4
PRSS23	2
EPB41	1
EPB41	4
MATR3	1
MATR3	4
MYADM	2
GLYR1	1
PCNXL3	2
PDE4DIP	2
AFF4	1
AFF4	4
VPS37B	1
ECH1	2
CARD8	2
KATNAL1	1
KATNAL1	4
SFPQ	1
SFPQ	4
UBA2	1
UBA2	4
PKNOX1	1
PKNOX1	4
NAA16	1
NAA16	4
UBE2H	1
UBE2K	1
UBE2K	3
UBE2K	4
UBE2N	1
MED13L	1
MED13L	4
UBE2C	2
SAFB2	2
UBE2Z	2
HLTF	1
UBE2W	2
AGFG1	1
AGFG1	4
DPF2	2
SEC14L1	1
SEC14L1	4
C1orf43	1
C1orf43	4
COTL1	2
UPF2	2
SRPRB	2
TMCC1	2
CASK	2
BCL2L2-PABPN1	2
VCPIP1	1
VCPIP1	4
CAB39	1
CAB39	4
THRAP3	2
WAC	1
WAC	4
AL833455	1
AL833455	4
MAST3	2
GMEB1	2
TARDBP	1
TARDBP	4
RAB9A	2
TBL1XR1	1
TBL1XR1	2
TBL1XR1	4
IL11	2
GNAS	2
C5orf30	1
C5orf30	4
STX16	1
IL8	2
PDCL	2
SAT1	1
SAT1	4
UFM1	2
EIF1	1
EIF1	4
EIF5	1
EIF5	3
EIF5	4
OXR1	1
OXR1	4
RBMS1	2
ATP11B	1
ATP11B	4
RBMS3	2
GNE	1
TXNL4A	1
DAD1	2
SPTBN1	1
SPTBN1	4
KLF11	2
TFAP2A	2
BCLAF1	1
BCLAF1	3
BCLAF1	4
NSF	1
TMEM33	1
TMEM33	4
DPP8	1
DPP8	4
SUOX	2
STRN	2
ANXA5	1
ANXA5	2
ANXA5	4
MSI2	2
SLC7A11	2
PCNP	2
MCM4	1
MCM3	1
MCM3	4
MCM2	1
MCM2	2
PCNX	1
PCNX	4
DUSP16	1
DUSP16	4
FAM53C	1
FAM53C	3
FAM53C	4
RPA1	1
C1D	2
POGZ	1
POGZ	3
POGZ	4
HIAT1	1
HIAT1	4
COQ7	2
CRIM1	2
UFD1L	2
ILF3	1
ILF3	2
DHDDS	2
CHMP2B	1
CHMP2B	4
PCDHGB6	2
ATP9A	1
ATP9A	2
ATP9A	4
THOC2	2
TPX2	1
MUM1	2
ZNF146	1
ZNF146	2
ZNF146	4
PPT2	2
WHSC1L1	2
SUSD5	2
PHC3	1
PHC3	4
GPR107	1
GOT2	1
DDX3X	1
SAFB	2
H2AFV	1
H2AFV	4
FBXL3	1
FBXL3	3
FBXL3	4
H2AFX	2
H2AFY	2
ZADH2	1
DDX5	1
DDX5	3
DDX6	1
DDX6	4
RNF6	2
RNF4	1
RNF4	4
NCAPG2	1
STMN1	2
FOXK2	1
FOXK2	4
FOXK1	1
PABPN1	2
FMN2	2
TOMM20	1
TOMM20	3
TOMM20	4
CLTC	1
CLTC	3
TOMM22	2
MIS12	1
MIS12	4
UBE3A	1
UBE3A	4
HAUS3	1
KIAA1530	2
TFAM	1
TFAM	4
TOP2A	1
TOP2A	4
SLC26A2	1
SLC26A2	4
SART3	1
ADIPOR2	1
ADIPOR2	4
SAYSD1	2
CDC27	2
TAF11	2
VAV2	2
CDC23	2
ELOVL7	2
ELOVL4	1
TOX4	1
TOX4	4
FAM105B	1
IPO8	1
IPO9	1
TBCEL	2
DTX3L	2
PXDC1	2
DIABLO	2
FYTTD1	1
FYTTD1	4
ADNP	1
ADNP	4
TNPO2	1
TNPO2	2
RAB8A	2
NAA25	1
NAA25	4
POLDIP3	1
SGCB	1
SGCB	4
MAPK1	1
MAPK1	4
DUSP9	2
DUSP7	2
COX7A2L	2
DUSP1	5
WTAP	2
LRRC8A	2
RDX	1
TOMM70A	1
TOMM70A	4
TGS1	2
ZNF697	1
BCOR	1
BCOR	3
BCOR	4
IDUA	2
VPS35	1
VPS35	2
VPS35	4
GPBP1L1	1
GPBP1L1	2
GPBP1L1	4
VPS36	1
MTF1	2
NKX3-1	2
MAK16	1
MAK16	4
ADAM10	2
HSPA1B	2
NDUFA5	2
ADAM17	2
CPNE8	2
HCFC1	1
HCFC1	2
HCFC1	4
C5orf22	2
CMPK1	1
NRAS	1
NRAS	4
C5orf24	1
C5orf24	3
C5orf24	4
PXN	1
TMEM106B	2
RAD21	1
RAD21	4
USP14	1
USP14	4
MT1X	2
SSBP3	2
SSBP2	2
NPM1	2
BCL10	2
RNF165	2
MXI1	1
MXI1	2
MXI1	4
C1orf96	1
C1orf96	3
C1orf96	4
ZBTB43	1
ZBTB44	1
ZBTB44	4
ZBTB47	2
PDPK1	1
PLA2G12A	1
ZDHHC14	2
CRKL	1
CRKL	3
CRKL	4
JPH2	2
HIPK1	1
HIPK1	4
JPH1	1
ANP32B	1
ANP32B	4
ANP32A	1
ANP32A	2
SEMA4D	2
OTUD7B	2
C10orf114	2
NAPG	2
FAM171A1	1
SLC35E2B	2
LARP1	1
LARP1	4
ARHGEF12	1
ARHGEF12	4
LARP6	2
PIK3C2B	2
FXR2	2
TTI2	2
PTER	2
DDX46	1
PTEN	1
PTEN	4
ZNF776	1
MFAP3	1
MFAP3	3
MFAP3	4
STK38L	1
STK38L	4
CTCF	1
CTCF	4
TSN	1
TSN	4
FBXW11	1
FBXW11	4
ELAVL1	1
ELAVL1	2
ELAVL1	4
DSTYK	1
DSTYK	4
UBE2D3	1
UBE2D3	2
MLL3	1
MLL3	2
MLL5	2
BAZ2A	1
BAZ2A	4
ZNF180	2
MTHFSD	2
NF2	1
NF2	2
NF1	1
NF1	4
RBM18	1
RBM18	4
VTA1	1
VTA1	4
TMEM127	2
FOXJ3	1
FOXJ3	4
TSPYL1	2
TMEM123	1
TMEM123	3
TMEM123	4
TMEM128	2
SLC39A9	1
SLC39A9	2
SLC39A9	4
VEGFA	5
FAM199X	1
BNIP2	1
BNIP2	3
BNIP2	4
SLC39A7	2
SLC35B4	1
C20orf3	2
NAB1	1
NAB1	4
ATXN3	2
ATXN1	2
KIAA0355	1
KIAA0355	4
AP3M1	1
AP3M1	4
AP3M2	1
AP3M2	4
C11orf30	2
AKAP12	1
AKAP12	3
AKAP12	4
AKAP11	1
AKAP11	4
SPSB1	2
GPRC5A	2
TSC1	2
BSDC1	1
BSDC1	4
SMC2	1
SMC2	4
MGA	1
MGA	4
CPOX	1
CPOX	4
GRIPAP1	2
TMEM63B	2
ARID5B	1
ARID5B	4
INSR	2
BANF1	2
RBM4	2
RPL23A	2
SPCS3	2
ARL8B	1
ARL8B	4
GPD2	1
GPD2	4
WDR82	1
SMARCC1	1
SIM2	2
TRIM8	2
TWIST1	2
UHMK1	1
UHMK1	3
ANKRD10	2
IVNS1ABP	1
NDUFC2	2
C1orf115	1
BMI1	1
BMI1	3
BMI1	4
MRS2	1
NRP1	2
E2F7	1
E2F7	4
E2F3	1
E2F3	2
E2F3	4
ARSB	2
OGT	1
OGT	3
EXOC8	1
EXOC8	4
CEPT1	2
COX15	1
COX15	4
ACBD3	1
ACBD3	4
ACBD5	1
ACBD5	4
TIA1	1
TIA1	4
SSB	2
EEF2	1
FUT8	2
BRI3BP	1
BRI3BP	4
C2orf28	2
SAV1	1
SAV1	4
TNRC6B	1
TNRC6B	2
TNRC6B	4
TNRC6A	1
TNRC6A	4
USP28	2
FBLN1	2
HYOU1	2
GNG12	1
GNG12	2
GNG12	3
GNG12	4
CBFB	1
CBFB	4
MKLN1	1
MKLN1	4
URB2	1
CDH2	1
CDH2	4
RAB5A	2
CENPF	1
CENPF	4
DFFA	2
DFFB	2
SEC24B	1
SEC24B	4
PAFAH1B1	1
PAFAH1B1	3
PAFAH1B1	4
NHEJ1	2
PAFAH1B2	2
SLC41A1	1
SLC41A1	2
GPBP1	1
MRPL42	1
PLEKHA2	2
MRPL44	2
ACTB	2
NETO2	1
NETO2	4
CTPS	1
LITAF	1
SEC62	1
SEC62	3
SEC62	4
DHX33	1
COPZ1	1
COPZ1	4
NEK7	2
RUVBL1	2
DDX52	2
DENR	2
ADAR	1
ADAR	3
ADAR	4
SF3A1	1
SF3A1	4
SF3A3	2
TNKS2	1
TNKS2	2
TNKS2	4
TXNRD1	1
TXNRD1	3
RNPS1	1
RNPS1	2
RNPS1	3
RNPS1	4
ALYREF	2
UBE2E2	2
ZNF24	1
ZNF24	2
ZNF24	4
ZNF28	2
JTB	2
EGLN3	2
EGLN1	1
EGLN1	2
EGLN1	4
MTHFD2	1
MTHFD2	3
MTHFD2	4
MCM6	1
TBP	2
CSNK1E	2
NSD1	1
NSD1	4
ZNF507	1
ZNF507	4
SASS6	1
SASS6	4
ZNF238	1
ZNF238	2
ZNF238	4
CCDC43	1
CCDC43	4
CNBP	1
CNBP	4
TRPC1	2
GMNN	2
DUSP10	2
FBXO21	1
FBXO21	4
USF1	2
FBXO28	1
FBXO28	3
FBXO28	4
RANBP1	2
VGLL4	1
VGLL4	4
GNB1	1
GNB1	3
GNB1	4
BCL9	2
GNB2	2
HN1L	1
DLL3	2
SATB2	1
SATB2	2
SATB2	4
TMEM2	1
NUDT19	1
NUDT19	2
NUDT19	3
NUDT19	4
CNNM3	2
ARNT	1
IFI6	2
PIP5K1A	1
PIP5K1A	3
RSRC2	1
RSRC2	3
RSRC2	4
SLC23A2	1
SLC23A2	2
SLC23A2	4
RANBP3	2
QSOX2	1
QSOX2	4
PHF17	1
PHF17	2
NOC3L	1
CLIC4	1
CLIC4	2
CLIC4	3
CLIC4	4
SLC5A3	1
SLC5A3	4
RPA2	2
IQGAP1	1
IMPACT	2
LPHN2	1
LPHN2	3
LPHN2	4
LPHN1	2
XXYLT1	2
RAVER1	1
RAVER1	2
PITHD1	2
YWHAH	1
RPE	2
YWHAB	1
YWHAB	2
YWHAG	1
YWHAG	4
YWHAE	1
YWHAE	2
ZBTB3	2
MAT2A	1
MAT2A	2
ZBTB5	1
ZBTB5	4
MAT2B	2
BOD1L	1
BOD1L	4
TXLNA	1
TXLNA	2
CASC3	1
CASC3	2
MGAT2	2
CASC4	2
CHST11	2
CCNB1	1
CCNB1	3
CCNB1	4
ABI2	1
CUL4A	2
CUL4B	1
L26953	1
L26953	4
IMMT	2
RAB4A	1
RAB4A	4
NDUFB5	2
PLDN	1
PLDN	4
CCNT2	1
CCNT2	2
CCNT2	4
CREBZF	1
CREBZF	3
CREBZF	4
IRF2BP2	1
IRF2BP2	2
IRF2BP2	3
IRF2BP2	4
ZIC5	1
ZIC5	3
ZIC5	4
ZC3HAV1	2
CLINT1	1
CLINT1	4
MAPRE1	1
MAPRE1	3
MAPRE1	4
MAPRE3	2
MAPRE2	2
ANKRD40	1
ANKRD40	2
ANKRD40	3
ANKRD40	4
IRF2BPL	2
NR2C2	1
NR2C2	4
USP31	1
SHMT2	2
USP36	1
USP37	1
USP37	4
TOR1AIP2	1
TOR1AIP2	3
TOR1AIP2	4
RBBP9	2
TOR1AIP1	1
TOR1AIP1	4
ZAK	1
RNF187	1
RNF187	2
PPFIBP1	2
KIF23	1
KIF23	3
KIF23	4
RBBP4	2
PGGT1B	2
RUNX1	2
BMPR2	1
BMPR2	4
PNPO	2
NUCKS1	1
NUCKS1	3
NUCKS1	4
ZBTB22	2
RBX1	2
FAM208A	2
PCDHGB5	2
SKAP2	1
ENAH	1
ENAH	2
ENAH	4
PTPLAD1	1
C12orf4	2
C12orf5	1
C12orf5	4
DOCK5	2
XRCC5	1
XRCC5	2
XRCC5	3
XRCC5	4
SEPT2	1
SEPT2	3
SMURF1	2
SLC9A5	2
UBAP2L	2
NARS	1
NARS	2
NARS	3
NARS	4
TRIAP1	1
YARS	1
RBM33	1
RBM33	4
GSPT1	1
GSPT1	4
EPHB4	2
RALGPS2	1
MIER1	1
MIER1	3
MIER1	4
MIER3	1
MIER3	4
PARP1	1
PARP1	4
RSL1D1	1
TP53INP1	2
PAPD7	1
PAPD7	4
PCDHGA3	2
LMNB2	1
LMNB2	3
LMNB2	4
LMNB1	1
TOLLIP	2
MRPS25	1
ARID3A	2
UBE2MP1	2
ATP6V1G1	2
PPP2R5D	1
PHF2	1
PHF2	2
LAMTOR1	2
PPP2R5C	1
PPP2R5C	4
YY1	1
YY1	4
RPP30	2
MOB3A	2
STRN4	1
STRN4	4
HACE1	2
C18orf25	1
C18orf25	4
ZHX2	2
SS18L1	1
SS18L1	4
FHL1	1
FHL1	4
QSER1	1
QSER1	4
RPS23	1
RPS23	3
C1orf9	1
APPL1	1
UCHL5	2
CHMP1B	2
PAWR	2
UCHL1	1
UCHL1	4
NT5DC3	2
CTDSPL2	1
CTDSPL2	4
MEGF9	1
MEGF9	4
GATAD2B	2
GATAD2A	1
GATAD2A	2
GATAD2A	4
CCDC85C	1
PPIB	2
SNTB2	1
SNTB2	2
SNTB2	4
DIP2B	1
DIP2B	4
CORO1C	1
CORO1C	4
SOD2	2
SOD2	5
WASF2	1
WASF3	1
WASF3	4
STAM2	2
UBN2	1
VPS33A	1
ZCCHC3	1
ZCCHC3	2
ZCCHC3	4
DCP2	1
DCP2	3
C17orf65	2
KIAA0247	2
KIAA0240	2
GTPBP4	1
PPP6R2	2
PPP6R3	1
PPP6R3	4
TMBIM6	1
TMBIM6	4
MIDN	1
MIDN	2
CASP7	1
ARID3B	2
CASP2	1
CASP2	2
SNRNP48	1
SNRNP48	4
CASP8	2
PURA	1
PURA	4
PURG	2
DOLPP1	2
AKT1	2
AKT2	1
AKT2	4
AKT3	1
AKT3	4
TTC9C	2
CHML	1
FSTL1	1
FSTL1	4
RCAN1	1
RCAN1	4
TTYH3	2
DLEU2	2
MYC	5
SEPT11	1
SEPT11	4
ENTPD7	1
ENTPD7	4
ZNF445	1
COG3	1
COG3	4
LETM1	2
CHTOP	2
OSTF1	2
CSNK1G3	1
CSNK1G3	4
CSNK1G1	1
SERPINB1	2
PRKDC	1
KLHL8	1
KLHL8	4
NFAT5	1
NFAT5	4
FAM76A	2
PCGF5	1
PCGF5	4
MAGED2	2
C6orf62	1
ATP8B2	2
KDELR2	2
KDELR1	2
ASPHD2	2
ANKRD50	1
METAP1	1
METAP1	4
METAP2	1
DEK	1
DEK	4
H2AFZ	1
PNMA1	1
PNMA1	4
KLHDC5	1
PTGFRN	1
PTGFRN	4
PLEKHB2	1
PLEKHB2	4
ZBTB39	2
ZBTB38	1
ZBTB38	4
PCBP2	2
PCBP1	1
PCBP1	3
PCBP1	4
ZBTB33	1
ZBTB33	3
ZBTB33	4
DCTN5	1
ZBTB34	2
SMC1A	1
SMC1A	3
SMC1A	4
SIRT1	1
GNPNAT1	1
GNPNAT1	4
MN1	2
KIF3B	1
TRIM41	2
FAM57A	1
NCOA5	2
CLDN12	1
CLDN12	4
RFWD2	2
EPHA2	2
ME2	2
GNAI3	1
ZNF747	2
ZNF746	2
SLC7A8	2
TM9SF4	2
MRPS36	2
AFMID	2
TBC1D5	2
CITED2	2
SEL1L	1
SEL1L	4
PFDN2	2
TFPI	2
SLC7A1	1
SLC7A1	4
GOPC	1
GOPC	3
GOPC	4
[truncated: 776 more rows]
