# Supplementary material for: PTRcombiner: mining combinatorial regulation of gene expression from post-transcriptional interaction maps
Source: BMC Genomics. 2014 Apr 23;15:304. doi: 10.1186/1471-2164-15-304 (PMC4234518; doi:10.1186/1471-2164-15-304)
Supplement: Additional file 2 — A zip archive containing the outputs of the mining module of PTR comb iner at different combinations of k and τ , including recurrent trans-factors. [file 1471-2164-15-304-S2.zip › recurrent/all_results/k5_t0.300000/gene-cluster.txt]

geneSymbol	cluster
RNF10	3
NCBP2	1
NCBP2	2
NCBP2	3
RNF13	3
NIPA2	1
NIPA2	2
HIST1H4H	1
HIST1H4H	2
SSFA2	1
SSFA2	2
LIFR	1
LIFR	2
SLC50A1	3
KIAA0907	1
KIAA0907	2
ZDHHC13	3
PPP4C	3
PRNP	1
PRNP	2
ZNF704	1
ZNF704	2
RNF114	1
RNF114	2
ITPKB	3
SPTLC2	1
SPTLC2	2
ZSWIM1	3
ABCD4	3
FAM59A	3
SP1	1
SP1	2
SP3	1
PPP2R2A	1
PPP2R2A	2
SPPL3	1
SPPL3	2
AK127087	1
AK127087	2
OPA1	1
OPA1	2
TRAPPC8	1
MAX	3
TRAPPC2	3
ERI2	1
ERI2	2
CTBP1	1
CTBP1	2
CTBP1	3
CLIP4	3
ATP2A2	1
RIT1	3
GTF3C1	3
GTF3C4	1
GTF3C4	2
SWAP70	1
SWAP70	2
SWAP70	3
XPO1	1
XPO1	2
CSDE1	1
CSDE1	2
BACH1	1
BACH1	2
LSR	3
TTL	1
TTL	2
FAM169A	1
FAM169A	2
FAM116A	1
FAM116A	2
LIN28B	1
LIN28B	2
CHST3	3
ZEB2	3
RPS6KA3	1
RPS6KA3	2
PPIC	3
PSMD11	3
TOP1	3
PPTC7	1
PPTC7	2
C22orf29	3
GIT1	3
SERBP1	1
SERBP1	2
FAM134C	1
FAM134C	2
C22orf25	3
FOXC1	1
FOXC1	2
SESN3	3
SMAD4	1
SMAD7	3
GOLPH3L	1
GOLPH3L	2
VAPB	3
SMAD2	1
SMAD2	2
SMAD2	3
AMMECR1L	1
AMMECR1L	2
AMMECR1L	3
SNTB2	1
SNTB2	2
SNTB2	3
PELI2	1
PELI2	2
ARF3	1
ARF3	2
ARF3	3
ARF1	3
ARF6	3
ARF5	3
MRFAP1	1
MRFAP1	2
COX4I1	3
NOL9	3
PRKAR1A	1
PRKAR1A	2
SAR1A	1
SAR1A	2
SAR1A	3
C19orf10	3
RAB11FIP1	1
RAB11FIP4	1
CCDC117	1
CCDC117	2
CCDC115	3
DCAKD	3
MGRN1	3
CDC42	3
IPO11	1
IPO11	2
ARHGEF11	3
HMGB3	1
HMGB3	2
CPEB4	1
CPEB4	2
CPEB4	3
HMGB1	3
CPEB3	3
RAB2B	3
WDR45L	1
WDR45L	2
UBTF	1
UBTF	2
TMEM159	3
CDCA7	1
CDCA7	2
CDCA4	3
CDCA5	1
CDCA5	2
MCM10	1
MCM10	2
FAM108C1	1
FAM108C1	2
NOLC1	1
NOLC1	2
CD46	1
CD46	2
CA13	3
VMA21	1
VMA21	2
PCDHGA12	3
RAB21	1
RAB21	2
RAB21	3
EIF4E3	3
NIPAL3	1
NIPAL3	2
TBL1X	3
THAP5	1
YRDC	1
YRDC	2
CALU	1
CALU	2
FAR1	1
FAR1	2
CDKAL1	3
RPN1	3
RCBTB1	1
RCBTB1	2
MLLT3	3
MAPKAP1	1
MAPKAP1	2
ASB1	1
ASB1	2
ASB6	3
ASB7	3
HDGF	1
HDGF	2
HMG20A	3
AAGAB	1
UBE2R2	1
UBE2R2	2
ARRDC3	1
KHNYN	1
KHNYN	2
SYPL1	1
SYPL1	2
C9orf30-TMEFF1	3
RCC1	1
RCC1	2
ELK1	1
PAK4	3
ABCE1	1
ABCE1	2
FAM122B	1
FAM122B	2
FOXP1	3
MSL1	1
MSL1	2
COPS3	3
KHDRBS1	1
SERINC3	1
SERINC3	2
YTHDF1	1
YTHDF1	2
MED1	1
MED1	2
SUB1	1
SUB1	2
ZNF609	1
ZNF609	2
FDFT1	1
FDFT1	2
TCF4	3
DPYSL2	1
DPYSL2	2
DLD	1
DLD	2
NUDT3	1
NUDT3	2
NUDT3	3
PPP5C	3
TRIM9	3
PFN1	3
MEF2A	1
MEF2A	2
ZNF770	1
ZNF770	2
KDM3B	1
KDM3B	2
COX11	1
COX11	2
COX15	1
COX15	2
NIF3L1	3
NUTF2	3
FAM168B	1
FAM168B	2
ANKRD13C	1
ZNF331	3
KIAA1467	3
RMP	1
MLF2	3
NUP62	1
NUP62	2
TPM3	3
TPM1	3
ETF1	1
ETF1	2
NDFIP2	1
NDFIP2	2
UTP15	3
CAMKMT	3
FBXW2	1
FBXW2	2
KIAA1267	1
KIAA1267	2
KIAA1267	3
FBXW7	3
TGFBR3	1
TGFBR3	2
PHACTR4	3
TGFBR1	1
TGFBR1	2
TGFBR1	3
LARP4B	1
LARP4B	2
SEPHS1	1
SEPHS1	2
SSX2IP	1
SSX2IP	2
BBX	1
SLMO2	1
SLMO2	2
ATXN2L	1
ATXN2L	2
BUD13	3
C14orf126	3
TCP1	1
TCP1	2
DIDO1	1
SNRNP48	1
SNRNP48	2
KIAA1191	1
KIAA1191	2
KIAA1191	3
TCEB3	1
TCEB3	2
PRDX3	1
PRDX3	2
PRDX3	3
LYSMD1	3
PRDX1	3
NFYC	3
NFYB	3
AP3S1	3
NR1D2	1
NR1D2	2
RRS1	3
TOR1A	3
EBP	3
CCT6A	1
CCT6A	2
TMED7-TICAM2	1
TMED7-TICAM2	2
RAC1	1
RAC1	2
VCP	1
VCP	2
VASP	3
PBX2	3
TJAP1	3
SLC16A1	1
SLC16A1	2
NSUN2	1
NSUN2	2
SEC61A1	1
SEC61A1	2
OAT	1
OAT	2
OAT	3
DCAF7	1
DCAF7	2
ARHGAP35	1
ARHGAP35	2
WIPF2	1
WIPF2	2
DCAF8	1
DCAF8	2
ZFX	1
ZFX	2
ZFX	3
CKB	1
CKB	2
CKB	3
ZFR	1
ZFR	2
CDR2L	3
RBM4B	3
TXNDC5	1
TXNDC5	2
CALM2	3
CALM3	1
CALM3	2
SPG21	3
SPG20	1
FAM46A	3
PSD3	1
PSD3	2
DLGAP4	3
GLO1	1
GLO1	2
GLO1	3
FLCN	3
SLC25A3	1
SLC25A3	2
SLC25A3	3
TRIM25	1
TRIM25	2
PRMT1	1
PRMT1	2
R3HDM2	3
HMGCR	1
HMGCR	2
BRD4	1
BRD4	3
BRD1	1
BRD2	3
BRD3	3
VTA1	1
VTA1	2
PTPN11	1
PTPN11	2
SETD1B	3
AES	3
C9orf167	3
SEH1L	3
MMGT1	1
MMGT1	2
GAPDH	1
GAPDH	2
HIF1A	1
HIF1A	2
SLC31A1	1
SLC31A1	2
SLC31A1	3
SLC31A2	3
NPTX1	1
NPTX1	2
ARHGAP5	1
ARHGAP5	2
RICTOR	1
RICTOR	2
AEN	1
AEN	2
SRSF4	1
SRSF4	2
SRSF7	1
SRSF7	2
SRSF6	1
SRSF6	2
SRSF6	3
SRSF1	1
SRSF1	2
PPM1B	1
PPM1B	2
PPM1B	3
PPM1A	1
PPM1A	2
PPM1A	3
PPM1K	3
RAPH1	1
RAPH1	2
PPP6C	3
RNF138	1
RNF138	2
CHEK1	3
CLNS1A	1
CLNS1A	2
MRPL4	3
MRPL3	3
ZNF587	3
PTPN2	3
SCRN1	1
SCRN1	2
RG9MTD2	3
GINS1	1
GINS1	2
GINS1	3
ZNF614	1
ZNF614	2
PPP1R10	3
ACAD8	3
EIF4EBP2	1
EIF4EBP2	2
EIF4EBP2	3
C10orf46	1
C10orf46	2
C10orf46	3
BAG3	1
BAG3	2
BAG4	3
BAG5	1
BAG5	2
MSRB3	1
MSRB3	2
CHMP7	1
CHMP7	2
ATXN1L	1
ATXN1L	2
UTP11L	3
ARPP19	1
ARPP19	2
PSMA1	3
PSMA7	1
PSMA7	2
MSH2	1
FBXO45	1
FBXO45	2
SRC	3
FBXO46	3
SRF	1
SRF	2
EIF2C1	1
EIF2C1	2
EIF2C1	3
EIF2C2	1
EIF2C2	2
EIF2C2	3
PRKRIR	3
AX747565	3
AK127443	1
AK127443	2
RMND5A	1
RMND5A	2
NUP50	1
NUP50	2
TRAFD1	1
AKIRIN1	1
AKIRIN1	2
TAPBP	3
AGPAT3	3
WAPAL	1
WAPAL	2
WAPAL	3
FAM136A	1
FAM136A	2
TMPO	1
TMPO	2
SUZ12P	3
FMR1	1
LPGAT1	1
LPGAT1	2
ANGEL2	1
ANGEL2	2
TIMM17A	1
TIMM17A	2
TFRC	1
TFRC	2
NAP1L1	1
NAP1L1	2
NAP1L1	3
CALCOCO2	3
PARD6B	3
TGOLN2	1
TGOLN2	2
PEAK1	1
PEAK1	2
TMEM194A	1
TMEM194A	2
KIAA0494	1
KIAA0494	2
PIGY	1
PIGY	2
KIAA1143	3
KIAA1147	1
KIAA1147	2
C12orf49	1
C12orf49	2
ANKLE2	1
ANKLE2	2
PPP1CB	1
PPP1CB	2
PPP1CC	1
PPP1CC	2
PPP1CA	3
SRRM1	3
BBIP1	1
BBIP1	2
SRRM2	1
SRRM2	2
SRRM2	3
RDH10	3
NAB2	3
VEZT	1
VEZT	2
SRP9	1
SRP9	2
SRP9	3
ZFAND5	1
ZFAND5	2
ZFAND3	1
ZFAND3	2
FAM107B	1
FAM107B	2
CANX	1
CANX	2
CANX	3
SLC39A10	1
SLC39A10	2
SLC39A14	1
SLC39A14	2
HIF1AN	3
RBPJ	3
EIF1AX	1
EIF1AX	2
RSBN1	1
RSBN1	2
HSP90AB1	1
PTP4A1	1
PTP4A1	2
PTP4A2	1
PTP4A2	2
PTP4A2	3
FUT11	3
MYLIP	1
MYLIP	2
VAPA	1
VAPA	2
VAPA	3
ABHD2	1
ABHD2	2
SRGAP2	3
UBR7	1
UBR7	2
PA2G4	1
PA2G4	2
KRAS	1
KRAS	2
SOCS4	1
SOCS4	2
WDR55	3
C3orf38	1
C3orf38	2
MBTPS2	1
MBTPS2	2
PPP2CA	1
PPP2CA	2
FEM1B	1
FEM1B	2
CCNY	3
TERF2	3
DR1	1
DR1	2
GRB2	3
EIF4G2	1
FEM1A	3
TRIM32	3
RASSF3	3
RPL5	1
RPL5	2
HOXC4	3
SSU72	1
SSU72	2
CTIF	3
NCKAP1	3
CHD1	1
CHD4	3
SCD	1
SCD	2
MNT	3
ABHD13	1
ABHD13	2
RBMX2	3
TTC5	3
JUND	3
RCN2	3
TTC3	1
PIKFYVE	1
PIKFYVE	2
MRPL19	1
MRPL19	2
CDC25A	1
CDC25A	2
C3orf52	3
ARPC5	1
ARPC5	2
ARPC4	3
DCUN1D1	1
DCUN1D1	2
DCUN1D1	3
DCUN1D3	3
DYNC1LI2	1
DYNC1LI2	2
POLR2M	3
RHOB	1
RHOB	3
RHOA	1
RHOA	2
F11R	3
TMEM66	1
TMEM66	2
KDSR	1
KDSR	2
LRIG1	1
LRIG1	2
TMEM68	3
LMAN1	1
LMAN1	2
LMAN1	3
AIFM1	3
RNF122	3
GRPEL2	1
GRPEL2	2
POT1	1
POT1	2
MAPK14	1
MAPK14	2
SACS	1
SACS	2
ZNF624	3
ZNF623	3
TMEM30A	1
TMEM30A	2
SRD5A1	3
TES	3
EBF3	3
RAP2A	1
RAP2A	2
AMFR	3
GGA2	1
GGA2	2
PHLPP2	1
PHLPP2	2
ADO	1
ADO	2
LDOC1L	1
LDOC1L	2
COMMD3-BMI1	1
B3GALNT2	1
B3GALNT2	2
JDP2	3
GJC1	1
GJC1	2
PIAS2	3
PRKACA	3
PIAS4	3
PRKACB	1
PRKACB	2
PSMB5	1
PSMB5	2
PSMB4	3
MKI67	1
MKI67	2
MCC	1
MCC	2
MCC	3
JUNB	3
JUNB	5
RAD51AP1	1
RAD51AP1	2
KLHDC5	1
KLHDC5	2
BCL2L13	1
BCL2L13	2
PRPF18	3
NUP43	1
NUP43	2
PGRMC2	1
PGRMC2	2
HOOK3	3
HOOK1	1
HOOK1	2
ALDH1B1	3
TMEM168	3
LRRC58	1
LRRC58	2
LRRC59	1
LRRC59	2
COX7A2L	3
TAB2	1
GNA13	1
GNA13	2
GNA11	3
ZNF286A	3
ATF2	3
SMARCC2	3
IFFO2	1
SMG7	1
SMG7	2
SDF4	1
SDF4	2
SMG1	1
SMG1	2
DLG4	3
MIB1	1
MIB1	2
WEE1	1
WEE1	2
IGF1R	1
IGF1R	2
SLC38A1	1
SLC38A1	2
SLC38A2	1
SLC38A2	2
CAMK2D	3
MDFIC	1
MDFIC	2
BCAT1	1
OSBPL8	1
OSBPL8	2
STK4	1
STK4	2
IFRD1	1
OSBPL2	3
RSU1	3
UBE4B	3
UBE4A	1
UBE4A	2
SLC25A23	3
CD3EAP	3
AKAP8	1
AKAP8	3
EIF2A	1
EIF2A	2
STARD7	1
STARD7	2
ARHGAP19	1
ARHGAP19	2
CELF2	1
HSP90B1	1
HSP90B1	2
STIP1	1
PEG10	1
CHIC2	3
WDR43	3
PEPD	3
ZIC5	1
ZIC5	2
ZIC2	3
H3F3B	1
H3F3B	2
H3F3B	3
TBC1D24	3
MAPK1IP1L	1
MAPK1IP1L	2
SENP6	1
SENP6	2
SENP5	1
SENP5	2
SENP3	1
SENP3	2
SENP2	1
SENP2	2
ING5	3
PDAP1	3
CSNK1A1	3
DNAJC3	1
TTC33	1
TTC33	2
POLR2F	3
WDFY1	1
WDFY1	2
SORT1	1
SORT1	2
SORT1	3
GFPT1	1
GFPT1	2
ECHDC1	1
ECHDC1	2
RRP15	1
RRP15	2
ACP1	1
ACP1	2
SNIP1	1
SNIP1	2
MAP3K7	1
MAP3K7	2
CDIPT	3
LRIF1	1
LRIF1	2
NCOA1	1
NCOA1	2
NCOA7	1
NCOA7	2
PHAX	1
PHAX	2
NR2F6	1
NR2F6	2
POLR2K	3
HMGB2	1
HMGB2	2
HMGB2	3
LIMD1	1
LIMD1	2
LIMD1	3
KIF3A	1
KIF3A	2
KIF21A	1
ABCG1	3
MECP2	1
MECP2	2
MECP2	5
SS18	1
SS18	2
SREK1	1
SREK1	2
CAPZA1	3
ZNF638	3
GEMIN2	3
TBCB	3
AK4	3
PBRM1	1
PBRM1	2
C16orf57	3
PRKD3	1
PRKD3	2
CTTN	3
ITCH	1
ITCH	2
ERC1	1
ERC1	2
NARG2	3
BAX	3
CBLL1	1
CBLL1	2
ZNF498	3
SLC37A3	1
SLC37A3	2
TOB1	3
TOB2	3
CDK12	1
CDK12	2
DDX18	1
DDX18	2
KLF6	1
NEO1	3
ATP6V1B2	1
ATP6V1B2	2
PSMC4	3
TRA2A	3
TRA2B	1
TRA2B	2
HEATR2	1
HEATR2	2
NCS1	1
NCS1	2
ZC3H13	3
SETD8	3
BTRC	3
RND3	1
RND3	2
NCL	1
NCL	2
NCL	3
ZNF543	3
SLC1A5	1
SLC1A5	2
SLC1A5	3
ZNF548	3
LIN7C	3
IDI1	3
DKFZp686B07190	1
DKFZp686B07190	2
FAM60A	1
FAM60A	2
LRRC41	3
MARCH7	1
MARCH7	2
MARCH6	1
MARCH6	2
LRRC47	3
CLSTN1	3
RARA	3
EIF3J	1
EIF3J	2
SETD5	1
SETD5	2
DHRS3	3
RABIF	3
DYRK1A	3
MTMR4	1
MTMR4	2
MTMR1	1
MTMR1	2
DLG3	3
TSC22D3	3
TSC22D2	3
EDEM3	1
EDEM3	2
EDEM1	1
EDEM1	2
PTGES3	1
PTGES3	2
TIAL1	3
PLAGL2	1
PLAGL2	2
PLAGL2	3
CD2BP2	1
CD2BP2	2
FUBP3	1
FUBP3	2
NCSTN	3
MTDH	1
MTDH	2
EXOSC6	3
AP2B1	1
AP2B1	2
TCP11L1	3
TULP4	1
TULP4	2
TULP4	3
PPP1R14C	1
PPP1R14C	2
UBP1	1
INCENP	1
INCENP	2
C9orf41	3
FKBP1A	3
MBNL1	1
MBNL1	2
C1orf55	3
ICMT	1
ICMT	2
FCF1	3
PCDH10	3
DEPDC1	1
DEPDC1	2
ALKBH5	1
ALKBH5	2
ALKBH5	3
CREBBP	1
CREBBP	2
CREBBP	3
SMCR7L	1
SMCR7L	2
BRIP1	3
SET	1
SET	2
DNAJB6	1
DNAJB6	2
FANCE	3
FANCC	3
HNRNPAB	1
HNRNPAB	2
FANCI	1
FANCI	2
KDELC2	1
KDELC2	2
HNRNPA3	1
HNRNPA3	2
HNRNPA0	1
HNRNPA0	2
U2SURP	1
U2SURP	2
S100PBP	1
S100PBP	2
S100PBP	3
EPB41	1
EPB41	2
NPAT	1
ACOX1	1
ACOX1	2
IRS2	1
IRS2	2
CDK1	1
CDK1	2
CDK1	3
HOXA5	3
CDK4	1
CDK4	2
CDK6	1
CDK6	2
CDK9	3
RNF145	1
RNF145	2
CALR	3
AMOTL1	1
AMOTL1	2
PTK7	3
GRSF1	1
GRSF1	2
CEP57	1
SYNRG	1
SF3B3	1
SF3B3	2
SF3B3	3
ITGB3BP	3
LIMS1	3
MCL1	1
MCL1	2
ODC1	1
ODC1	2
SEMA6A	3
RERE	1
RERE	2
CNIH4	1
CNIH4	2
ATG16L1	3
SUN1	1
SUN1	2
C3orf33	3
HSPD1	1
HSPD1	2
DNAJC14	1
DNAJC14	3
MTX3	1
MTX3	2
NANP	3
XPR1	1
XPR1	2
RLIM	1
RLIM	2
FEM1C	1
FEM1C	2
AMD1	1
AMD1	2
COPG	3
SUPT16H	1
SUPT16H	2
MLL	1
MLL	2
RER1	1
RER1	2
RER1	3
SCML2	1
SCML2	2
SCML1	1
SCML1	2
DDX21	1
DDX21	2
DDX21	3
PFKFB3	1
MAML1	1
NRIP1	1
NRIP1	2
CELF1	1
CELF1	2
VTI1A	3
C9orf91	3
AFF4	1
AFF4	2
ADD3	1
ADD3	2
ACTG1	1
ACTG1	2
ACTG1	3
C19orf2	1
C19orf2	2
PPP4R2	3
PPIL1	1
PPIL1	2
PPIL4	3
GGPS1	1
GGPS1	2
TMED10	1
TMED10	2
PRPF39	1
PRPF39	2
MAP3K2	1
MAP3K2	2
TRUB1	3
C2orf28	3
SPOPL	1
SPOPL	2
CCDC92	3
MARCKS	3
MARVELD2	3
LUC7L2	1
LUC7L2	2
ZNF207	3
YTHDC1	3
IDH1	3
SH3GLB1	1
SH3GLB1	2
RPL15	1
RPL15	2
PRR14L	1
CHERP	1
CHERP	2
TMEM101	3
SAV1	1
SAV1	2
RPL18	1
RPL18	2
SETD7	1
SETD7	2
GHITM	1
GHITM	2
GHITM	3
SMPDL3A	3
INPP5F	3
SPEN	1
SPEN	2
PRSS23	3
HELZ	1
HELZ	2
MATR3	1
MATR3	2
MYADM	3
GLYR1	1
GLYR1	2
PCNXL3	3
PDE4DIP	3
DCTD	1
DCTD	2
VPS37B	1
VPS37B	2
ECH1	3
CARD8	3
KATNAL1	1
KATNAL1	2
SFPQ	1
SFPQ	2
UBA2	1
UBA2	2
PKNOX1	1
PKNOX1	2
NAA16	1
NAA16	2
UBE2H	1
UBE2H	2
UBE2K	1
UBE2K	2
UBE2N	1
UBE2N	2
MED13L	1
MED13L	2
UBE2C	3
SAFB2	3
UBE2Z	3
HLTF	1
HLTF	2
UBE2W	3
AGFG1	1
AGFG1	2
DPF2	3
SEC14L1	1
SEC14L1	2
C1orf43	1
C1orf43	2
COTL1	3
GLUL	1
GLUL	2
GLUL	3
UPF2	3
SRPRB	3
TMCC1	3
CASK	3
BCL2L2-PABPN1	3
VCPIP1	1
VCPIP1	2
CAB39	1
CAB39	2
SC5DL	1
THRAP3	3
WAC	1
WAC	2
AL833455	1
AL833455	2
MAST3	3
GMEB1	3
TARDBP	1
TARDBP	2
RAB9A	3
TBL1XR1	1
TBL1XR1	2
TBL1XR1	3
IL11	3
GNAS	3
C5orf30	1
C5orf30	2
STX16	1
STX16	2
IL8	3
PDCL	3
SAT1	1
SAT1	2
CRISPLD2	3
EIF1	1
EIF1	2
EIF5	1
EIF5	2
OXR1	1
OXR1	2
RBMS1	3
ATP11B	1
ATP11B	2
RBMS3	3
GNE	1
GNE	2
TXNL4A	1
TXNL4A	2
DAD1	3
SPTBN1	1
SPTBN1	2
KLF11	3
TFAP2A	3
BCLAF1	1
BCLAF1	2
NSF	1
NSF	2
TMEM33	1
TMEM33	2
DPP8	1
DPP8	2
SUOX	3
STRN	3
ANXA5	1
ANXA5	2
ANXA5	3
MSI2	3
SLC7A11	3
MCM6	1
MCM6	2
MCM4	1
MCM4	2
MCM3	1
MCM3	2
MCM2	1
MCM2	2
MCM2	3
PCNX	1
PCNX	2
DUSP16	1
DUSP16	2
FAM53C	1
FAM53C	2
NOC3L	1
NOC3L	2
C1D	3
POGZ	1
POGZ	2
HIAT1	1
HIAT1	2
COQ7	3
CRIM1	3
UFD1L	3
ILF3	1
ILF3	2
ILF3	3
DHDDS	3
CHMP2B	1
CHMP2B	2
PCDHGB6	3
ATP9A	1
ATP9A	2
ATP9A	3
THOC2	3
RREB1	1
TPX2	1
TPX2	2
MUM1	3
ZNF146	1
ZNF146	2
ZNF146	3
PPT2	3
WHSC1L1	3
SUSD5	3
PHC3	1
PHC3	2
GPR107	1
GPR107	2
GOT2	1
GOT2	2
DDX3X	1
DDX3X	2
SAFB	3
H2AFV	1
H2AFV	2
FBXL3	1
FBXL3	2
H2AFX	3
H2AFY	3
ZADH2	1
ZADH2	2
DDX5	1
DDX5	2
DDX6	1
DDX6	2
RNF6	3
RNF4	1
RNF4	2
NCAPG2	1
NCAPG2	2
STMN1	3
FOXK2	1
FOXK2	2
FOXK1	1
FOXK1	2
PABPN1	3
FMN2	3
RNH1	1
RNH1	2
CLTC	1
CLTC	2
TOMM22	3
MIS12	1
MIS12	2
UBE3C	1
UBE3A	1
UBE3A	2
HAUS3	1
HAUS3	2
KIAA1530	3
TFAM	1
TFAM	2
TOP2A	1
TOP2A	2
SLC26A2	1
SLC26A2	2
SART3	1
SART3	2
ADIPOR2	1
ADIPOR2	2
SAYSD1	3
CDC27	1
CDC27	3
TAF11	3
VAV2	3
CDC23	3
ELOVL7	3
ELOVL4	1
ELOVL4	2
TOX4	1
TOX4	2
FAM105B	1
FAM105B	2
IPO8	1
IPO8	2
IPO9	1
IPO9	2
TBCEL	3
DTX3L	3
PXDC1	3
DIABLO	3
FYTTD1	1
FYTTD1	2
ADNP	1
ADNP	2
TNPO2	1
TNPO2	2
TNPO2	3
RAB8A	3
NAA25	1
NAA25	2
POLDIP3	1
POLDIP3	2
SGCB	1
SGCB	2
MAPK1	1
MAPK1	2
DUSP9	3
DUSP7	3
WTAP	3
LRRC8A	3
RDX	1
RDX	2
TOMM70A	1
TOMM70A	2
TGS1	3
SEC62	1
SEC62	2
BCOR	1
BCOR	2
IDUA	3
VPS35	1
VPS35	2
VPS35	3
GPBP1L1	1
GPBP1L1	2
GPBP1L1	3
VPS36	1
VPS36	2
MTF1	3
MTF2	1
NKX3-1	3
MAK16	1
MAK16	2
TBC1D14	1
KCTD3	1
AUTS2	1
ADAM10	3
HSPA1B	3
NDUFA5	3
ADAM17	3
CPNE8	3
HCFC1	1
HCFC1	2
HCFC1	3
C5orf22	3
CMPK1	1
CMPK1	2
NRAS	1
NRAS	2
C5orf24	1
C5orf24	2
PXN	1
PXN	2
TMEM106B	3
RAD21	1
RAD21	2
USP14	1
USP14	2
MT1X	3
SSBP3	3
SSBP2	3
NPM1	3
BCL10	3
RNF165	3
MXI1	1
MXI1	2
MXI1	3
C1orf96	1
C1orf96	2
ZBTB43	1
ZBTB44	1
ZBTB44	2
ZBTB47	3
PDPK1	1
PLA2G12A	1
PLA2G12A	2
ZDHHC14	3
CRKL	1
CRKL	2
JPH2	3
HIPK1	1
HIPK1	2
JPH1	1
JPH1	2
ANP32B	1
ANP32B	2
ANP32A	1
ANP32A	3
SEMA4D	3
OTUD7B	3
C10orf114	3
NAPG	3
FAM171A1	1
FAM171A1	2
SLC35E2B	3
LARP1	1
LARP1	2
ARHGEF12	1
ARHGEF12	2
LARP6	3
PIK3C2B	3
FXR2	3
TTI2	3
PTER	3
DDX46	1
DDX46	2
PTEN	1
PTEN	2
ZNF776	1
ZNF776	2
MFAP3	1
MFAP3	2
STK38L	1
STK38L	2
CTCF	1
CTCF	2
TSN	1
TSN	2
FBXW11	1
FBXW11	2
ELAVL1	1
ELAVL1	2
ELAVL1	3
QSOX2	1
QSOX2	2
LSM14A	1
UBE2D3	1
UBE2D3	2
UBE2D3	3
MLL3	1
MLL3	3
MLL5	3
BAZ2A	1
BAZ2A	2
ZNF180	3
MTHFSD	3
NF2	1
NF2	2
NF2	3
NF1	1
NF1	2
ZNF516	1
ZNF516	2
PUS7L	1
TMEM127	3
FOXJ3	1
FOXJ3	2
TSPYL1	3
TMEM123	1
TMEM123	2
TMEM128	3
SLC39A9	1
SLC39A9	2
SLC39A9	3
FAM199X	1
FAM199X	2
BNIP2	1
BNIP2	2
SLC39A7	3
SLC35B4	1
SLC35B4	2
C20orf3	3
NAB1	1
NAB1	2
ATXN3	3
ATXN1	3
KIAA0355	1
KIAA0355	2
AP3M1	1
AP3M1	2
AP3M2	1
AP3M2	2
C11orf30	3
AKAP12	1
AKAP12	2
AKAP11	1
AKAP11	2
SPSB1	3
GPRC5A	3
TSC1	3
BSDC1	1
BSDC1	2
SMC2	1
SMC2	2
SMC5	1
SMC4	1
MGA	1
MGA	2
CPOX	1
CPOX	2
GRIPAP1	3
TMEM63B	3
ARID5B	1
ARID5B	2
INSR	3
BANF1	3
RBM4	3
RPL23A	3
SPCS3	3
ARL8B	1
ARL8B	2
ZMYND11	1
ZMYND11	2
WDR82	1
WDR82	2
SMARCC1	1
SMARCC1	2
SIM2	3
TRIM8	3
TWIST1	3
UHMK1	1
UHMK1	2
ANKRD10	3
IVNS1ABP	1
IVNS1ABP	2
NDUFC2	3
C1orf115	1
C1orf115	2
BMI1	1
BMI1	2
MRS2	1
MRS2	2
NRP1	3
E2F7	1
E2F7	2
E2F3	1
E2F3	2
E2F3	3
ARSB	3
OGT	1
OGT	2
EXOC8	1
EXOC8	2
CEPT1	3
LCORL	1
LCORL	2
ACBD3	1
ACBD3	2
ACBD5	1
ACBD5	2
SSB	3
EEF2	1
EEF2	2
FUT8	3
BRI3BP	1
BRI3BP	2
CRAMP1L	1
C20orf11	1
C20orf11	2
SF1	1
SF1	2
SF1	3
TNRC6B	1
TNRC6B	2
TNRC6B	3
TNRC6A	1
TNRC6A	2
USP28	3
PYCR2	1
FBLN1	3
HYOU1	3
GNG12	1
GNG12	2
GNG12	3
STRAP	1
CBFB	1
CBFB	2
MKLN1	1
MKLN1	2
URB2	1
URB2	2
CDH2	1
CDH2	2
RAB5A	3
CENPF	1
CENPF	2
DFFA	3
DFFB	3
SEC24B	1
SEC24B	2
PAFAH1B1	1
PAFAH1B1	2
NHEJ1	3
PAFAH1B2	3
SLC41A1	1
SLC41A1	2
SLC41A1	3
GPBP1	1
GPBP1	2
MRPL42	1
MRPL42	2
PLEKHA2	3
MRPL44	3
ACTB	3
NETO2	1
NETO2	2
CTPS	1
LITAF	1
LITAF	2
ZNF697	1
ZNF697	2
DHX33	1
DHX33	2
COPZ1	1
COPZ1	2
NEK7	3
RUVBL1	3
DDX52	3
DENR	3
ADAR	1
ADAR	2
SF3A1	1
SF3A1	2
SF3A3	3
TNKS2	1
TNKS2	2
TNKS2	3
TXNRD1	1
TXNRD1	2
RNPS1	1
RNPS1	2
RNPS1	3
BUB3	1
ALYREF	3
UBE2E2	3
ZNF24	1
ZNF24	2
ZNF24	3
ZNF28	3
JTB	3
EGLN3	3
EGLN1	1
EGLN1	2
EGLN1	3
MTHFD2	1
MTHFD2	2
PCNP	3
TBP	3
CSNK1E	3
NSD1	1
NSD1	2
ZNF507	1
ZNF507	2
SASS6	1
SASS6	2
ZNF238	1
ZNF238	2
ZNF238	3
CCDC43	1
CCDC43	2
CNBP	1
CNBP	2
TRPC1	3
GMNN	3
DUSP10	3
FBXO21	1
FBXO21	2
USF1	3
FBXO28	1
FBXO28	2
RANBP1	3
RANBP3	3
GNB1	1
GNB1	2
BCL9	3
GNB2	3
HN1L	1
HN1L	2
DLL3	3
SATB2	1
SATB2	2
SATB2	3
TMEM2	1
TMEM2	2
NUDT19	1
NUDT19	2
NUDT19	3
RC3H1	1
CNNM3	3
ARNT	1
ARNT	2
IFI6	3
PIP5K1A	1
PIP5K1A	2
RSRC2	1
RSRC2	2
SLC23A2	1
SLC23A2	2
SLC23A2	3
VGLL4	1
VGLL4	2
PHF17	1
PHF17	2
PHF17	3
RPA1	1
RPA1	2
CLIC4	1
CLIC4	2
CLIC4	3
SLC5A3	1
SLC5A3	2
RPA2	3
IQGAP1	1
IQGAP1	2
UBN1	1
IMPACT	3
LPHN2	1
LPHN2	2
LPHN1	3
XXYLT1	3
RAVER1	1
RAVER1	2
RAVER1	3
PITHD1	3
PHACTR2	1
ETS2	5
YWHAH	1
RPE	3
YWHAB	1
YWHAB	2
YWHAB	3
YWHAG	1
YWHAG	2
YWHAE	1
YWHAE	2
YWHAE	3
ZBTB3	3
MAT2A	1
MAT2A	2
MAT2A	3
ZBTB5	1
ZBTB5	2
MAT2B	3
BOD1L	1
BOD1L	2
TXLNA	1
TXLNA	2
TXLNA	3
CASC3	1
CASC3	2
CASC3	3
MGAT2	3
CASC4	3
CHST11	3
CCNB1	1
CCNB1	2
ABI2	1
ABI2	2
CUL4A	3
CUL4B	1
CUL4B	2
L26953	1
L26953	2
IMMT	3
RAB4A	1
RAB4A	2
NDUFB5	3
PLDN	1
PLDN	2
CCNT2	1
CCNT2	2
CCNT2	3
CREBZF	1
CREBZF	2
IRF2BP2	1
IRF2BP2	2
IRF2BP2	3
TBC1D20	3
ZC3HAV1	3
CLINT1	1
CLINT1	2
MAPRE1	1
MAPRE1	2
MAPRE3	3
MAPRE2	3
ANKRD40	1
ANKRD40	2
ANKRD40	3
IRF2BPL	3
NR2C2	1
NR2C2	2
LAMTOR1	3
USP31	1
USP31	2
SHMT2	1
SHMT2	3
USP36	1
USP36	2
USP37	1
USP37	2
TOR1AIP2	1
TOR1AIP2	2
RBBP9	3
TOR1AIP1	1
TOR1AIP1	2
ZAK	1
ZAK	2
RNF187	1
RNF187	2
RNF187	3
PPFIBP1	3
KIF23	1
KIF23	2
RBBP4	3
PGGT1B	3
RUNX1	3
RNF219	1
RNF219	2
PNPO	3
NUCKS1	1
NUCKS1	2
ZBTB22	3
RBX1	3
FAM208A	3
PCDHGB5	3
SKAP2	1
SKAP2	2
ENAH	1
ENAH	2
ENAH	3
PTPLAD1	1
PTPLAD1	2
C12orf4	3
C12orf5	1
C12orf5	2
DOCK5	3
XRCC5	1
XRCC5	2
XRCC5	3
SEPT2	1
SEPT2	2
SMURF1	3
SLC9A5	3
UBAP2L	3
JUN	1
NARS	1
NARS	2
NARS	3
TRIAP1	1
TRIAP1	2
YARS	1
YARS	2
RBM33	1
RBM33	2
PARVA	3
GSPT1	1
GSPT1	2
EPHB4	3
RALGPS2	1
MIER1	1
MIER1	2
MIER3	1
MIER3	2
PARP1	1
PARP1	2
RSL1D1	1
RSL1D1	2
TP53INP1	3
PAPD7	1
PAPD7	2
AK097472	1
PCDHGA3	3
LMNB2	1
LMNB2	2
LMNB1	1
LMNB1	2
TOLLIP	3
MRPS25	1
MRPS25	2
ARID3A	3
UBE2MP1	3
ATP6V1G1	3
PPP2R5D	1
PPP2R5D	2
PHF2	1
PHF2	3
PHF3	1
PHF3	2
PPP2R5C	1
PPP2R5C	2
YY1	1
YY1	2
RPP30	3
MOB3A	3
STRN4	1
STRN4	2
HACE1	3
C18orf25	1
C18orf25	2
ZHX2	3
SS18L1	1
SS18L1	2
FHL1	1
FHL1	2
QSER1	1
QSER1	2
ITPRIPL2	1
RPS23	1
RPS23	2
[truncated: 1,034 more rows]
