# Supplementary material for: PTRcombiner: mining combinatorial regulation of gene expression from post-transcriptional interaction maps
Source: BMC Genomics. 2014 Apr 23;15:304. doi: 10.1186/1471-2164-15-304 (PMC4234518; doi:10.1186/1471-2164-15-304)
Supplement: Additional file 2 — A zip archive containing the outputs of the mining module of PTR comb iner at different combinations of k and τ , including recurrent trans-factors. [file 1471-2164-15-304-S2.zip › recurrent/all_results/k5_t0.350000/gene-cluster.txt]

geneSymbol	cluster
RNF10	3
NCBP2	1
NCBP2	2
NCBP2	3
NCBP2	4
RNF13	3
RNF13	5
NIPA2	1
NIPA2	2
HIST1H4H	1
HIST1H4H	2
SSFA2	1
SSFA2	2
SSFA2	4
LIFR	1
LIFR	2
LIFR	5
PDCD10	5
SLC50A1	3
KIAA0907	1
KIAA0907	2
KIAA0907	4
PPP3R1	2
PPP4C	3
PRNP	1
PRNP	2
PRNP	4
ZNF704	1
ZNF704	2
RNF114	1
RNF114	2
RNF114	4
ITPKB	3
SPTLC2	1
SPTLC2	2
ZSWIM1	3
ABCD4	3
IRX3	5
FAM59A	3
SP1	1
SP1	2
SP1	4
SP3	1
SP3	5
PPP2R2A	1
PPP2R2A	2
CRB2	3
SPPL3	1
SPPL3	2
AK127087	1
AK127087	2
OPA1	1
OPA1	2
OPA1	5
TRAPPC8	1
MAX	3
MAX	5
TRAPPC2	3
ERI2	1
ERI2	2
KTI12	3
P4HA1	3
CTBP1	1
CTBP1	2
CTBP1	3
CLIP4	3
ATP2A2	1
RIT1	3
GTF3C1	3
GTF3C4	1
GTF3C4	2
GTF3C4	4
SWAP70	1
SWAP70	2
SWAP70	3
XPO1	1
XPO1	2
XPO1	4
CSDE1	1
CSDE1	2
CSDE1	4
BACH1	1
BACH1	2
BACH1	4
BACH1	5
LSR	3
TTL	1
TTL	2
FAM169A	1
FAM169A	2
FAM116A	1
FAM116A	2
FAM123B	3
XPOT	5
DNASE1L1	3
LIN28B	1
LIN28B	2
LIN28B	4
CHST3	3
ZEB2	3
RPS6KA3	1
RPS6KA3	2
RPS6KA3	5
PPIC	3
NOG	3
PSMD11	3
TOP1	3
PPTC7	1
PPTC7	2
PPTC7	4
C22orf29	3
FRAT2	3
GIT1	3
GIT1	5
SERBP1	1
SERBP1	2
SERBP1	4
MINPP1	5
FAM134C	1
FAM134C	2
C22orf25	3
FOXC1	1
FOXC1	2
FOXC1	4
FOXC1	5
METTL2A	3
SESN3	3
SMAD4	1
PPP4R2	3
PPP4R2	5
SMAD7	3
GOLPH3L	1
GOLPH3L	2
VAPB	3
SMAD2	1
SMAD2	2
SMAD2	3
AMMECR1L	1
AMMECR1L	2
AMMECR1L	3
SNTB2	1
SNTB2	2
SNTB2	3
SNTB2	5
CTH	5
PELI2	1
PELI2	2
ARF3	1
ARF3	2
ARF3	3
ARF1	3
ZC3H13	3
ARF5	3
MRFAP1	1
MRFAP1	2
MYLK2	3
TCEA1	5
COX4I1	3
NOL9	3
PRKAR1A	1
PRKAR1A	2
SAR1A	1
SAR1A	2
SAR1A	3
SAR1A	4
LDHAL6A	3
SRPK1	2
C19orf10	3
RAB11FIP1	1
RAB11FIP4	1
CCDC117	1
CCDC117	2
CCDC117	4
CCDC115	3
DCAKD	3
RBBP6	5
C14orf1	3
MGRN1	3
CDC42	2
CDC42	3
DAB2	5
IPO11	1
IPO11	2
ARHGEF11	2
ARHGEF11	3
ARHGEF11	5
HMGB3	1
HMGB3	2
HMGB3	5
CPEB4	1
CPEB4	2
CPEB4	3
CPEB4	4
HMGB1	3
CPEB3	3
RAB2B	3
RAB2B	5
PDDC1	3
WDR45L	1
WDR45L	2
UBTF	1
UBTF	2
UBTF	5
TMEM159	3
LINC00272	3
CDCA7	1
CDCA7	2
CDCA7	4
CDCA4	3
CDCA4	5
CDCA5	1
CDCA5	2
UTS2	3
MCM10	1
MCM10	2
FAM108C1	1
FAM108C1	2
NOLC1	1
NOLC1	2
NOLC1	4
NOLC1	5
CD46	1
CD46	2
CA13	3
IGFBPL1	3
TIMM17A	1
TIMM17A	2
TIMM17A	4
VMA21	1
VMA21	2
VMA21	4
PCDHGA12	3
RAB21	1
RAB21	2
RAB21	3
RAB21	4
EIF4E3	3
NIPAL3	1
NIPAL3	2
TBL1X	3
THAP5	1
CFH	3
GPT2	2
YRDC	1
YRDC	2
YRDC	4
CALU	1
CALU	2
CALU	4
FAR1	1
FAR1	2
FAR1	4
CDKAL1	3
EWSR1	2
RPN1	3
RCBTB1	1
RCBTB1	2
MLLT3	3
MAPKAP1	1
MAPKAP1	2
ASB1	1
ASB1	2
ASB6	3
ASB7	3
IL1RAPL1	3
HDAC9	3
RELA	2
HDGF	1
HDGF	2
HDGF	4
HMG20A	2
HMG20A	3
HMG20A	5
C5orf43	2
AAGAB	1
UBE2R2	1
UBE2R2	2
SHOX2	3
ARRDC3	1
KHNYN	1
KHNYN	2
THOC6	3
SYPL1	1
SYPL1	2
C9orf30-TMEFF1	3
RFX5	2
NRXN1	3
ELK1	1
ELK1	5
PAK4	2
PAK4	3
ABCE1	1
ABCE1	2
XPNPEP1	3
TMEM43	2
ZIC3	3
FAM122B	1
FAM122B	2
FOXP1	3
MSL1	1
MSL1	2
COPS3	3
KHDRBS1	1
SERINC3	1
SERINC3	2
YTHDF1	1
YTHDF1	2
MED1	1
MED1	2
SUB1	1
SUB1	2
SUB1	4
ZNF609	1
ZNF609	2
FDFT1	1
FDFT1	2
TNS4	3
TCF4	3
DPYSL2	1
DPYSL2	2
DLD	1
DLD	2
DLD	4
KIAA0240	3
NUDT3	1
NUDT3	2
NUDT3	3
NUDT3	4
NUDT3	5
SEPN1	2
PVR	2
ACLY	2
ACTR10	5
PPP5C	3
TRIM9	3
PFN1	2
PFN1	3
MEF2A	1
MEF2A	2
LOC283888	3
ZNF770	1
ZNF770	2
ZNF770	4
KDM3B	1
KDM3B	2
COX11	1
COX11	2
COX15	1
COX15	2
COX15	4
FBXL22	3
NIF3L1	3
NIF3L1	5
NUTF2	3
FAM168B	1
FAM168B	2
FAM168B	4
ANKRD13C	1
ZNF331	3
KIAA1467	3
RMP	1
MLF2	2
MLF2	3
NUP62	1
NUP62	2
TPM4	2
TPM3	3
TPM1	3
ETF1	1
ETF1	2
ETF1	4
NDFIP2	1
NDFIP2	2
NDFIP2	4
UTP15	3
FBXW2	1
FBXW2	2
FBXW2	4
TNFRSF6B	3
KIAA1267	1
KIAA1267	2
KIAA1267	3
FBXW7	3
TGFBR3	1
TGFBR3	2
PHACTR4	2
PHACTR4	3
TGFBR1	1
TGFBR1	2
TGFBR1	3
TGFBR1	4
LARP4B	1
LARP4B	2
SEPHS2	2
SEPHS1	1
SEPHS1	2
RABL2A	3
SSX2IP	1
SSX2IP	2
SSX2IP	4
RABL2B	3
BBX	1
BBX	5
SLMO2	1
SLMO2	2
SLMO2	4
ATXN2L	1
ATXN2L	2
TJP1	5
BUD13	3
DLST	3
RHPN2	5
C14orf126	3
TCP1	1
TCP1	2
PPAT	5
DIDO1	1
TUB	2
SNRNP48	1
SNRNP48	2
KIAA1191	1
KIAA1191	2
KIAA1191	3
KIAA1191	4
TCEB3	1
TCEB3	2
PRDX3	1
PRDX3	2
PRDX3	3
LYSMD1	3
PRDX1	3
AP3S2	3
NFYB	3
NFYB	5
AP3S1	3
AP3S1	5
ZMAT5	3
ZMAT4	3
NR1D2	1
NR1D2	2
NR1D2	4
NR1D2	5
ZNF2	3
FYN	5
RRS1	3
TOR1A	2
TOR1A	3
RDH10	3
CCT6A	1
CCT6A	2
TMED7-TICAM2	1
TMED7-TICAM2	2
RAC1	1
RAC1	2
RAC1	5
VCP	1
VCP	2
NBPF14	3
NBPF10	3
VASP	3
NPSR1	3
PBX2	3
PBX3	5
TJAP1	3
SLC16A1	1
SLC16A1	2
SLC16A1	4
NSUN2	1
NSUN2	2
SLC16A4	3
SEC61A1	1
SEC61A1	2
OAT	1
OAT	2
OAT	3
DCAF7	1
DCAF7	2
ARHGAP35	1
ARHGAP35	2
WIPF2	1
WIPF2	2
CALCB	3
DCAF8	1
DCAF8	2
ZFX	1
ZFX	2
ZFX	3
ZFX	4
CKB	1
CKB	2
CKB	3
ZFR	1
ZFR	2
ZFR	4
ZFR	5
CDR2L	3
IGF2BP1	1
IGF2BP1	2
IGF2BP1	3
IGF2BP1	4
RBM4B	3
TXNDC5	1
TXNDC5	2
CALM2	2
CALM2	3
CALM3	1
CALM3	2
CALM3	4
CALM3	5
SPG21	3
SPG20	1
FAM46A	2
FAM46A	3
UPK1B	3
PSD3	1
PSD3	2
DLGAP4	3
GLO1	1
GLO1	2
GLO1	3
GLO1	4
CUL1	5
FLCN	3
SLC25A3	1
SLC25A3	2
SLC25A3	3
TRIM25	1
TRIM25	2
TRIM25	4
PRMT1	1
PRMT1	2
PRMT6	2
R3HDM2	3
PER2	3
BRD9	3
HMGCR	1
HMGCR	2
BRD4	1
BRD4	3
BRD4	5
BRD1	1
BRD2	3
BRD2	5
BRD3	3
DNAJA2	2
DNAJA3	5
VTA1	1
VTA1	2
PTPN11	1
PTPN11	2
MYCBP	5
SETD1B	2
SETD1B	3
AES	3
SLBP	5
MRPL20	3
SEH1L	3
MMGT1	1
MMGT1	2
GAPDH	1
GAPDH	2
HIF1A	1
HIF1A	2
SLC31A1	1
SLC31A1	2
SLC31A1	3
SLC31A2	3
LAIR1	3
NPTX1	1
NPTX1	2
NPTX1	4
ARHGAP5	1
ARHGAP5	2
ARHGAP5	4
NDRG3	2
AEN	1
AEN	2
SRSF5	5
PPM1F	2
SRSF7	1
SRSF7	2
SRSF7	4
SRSF6	1
SRSF6	2
SRSF6	3
SRSF6	4
SRSF1	1
SRSF1	2
SRSF1	4
PPM1B	1
PPM1B	2
PPM1B	3
PPM1A	1
PPM1A	2
PPM1A	3
PPM1A	5
SRSF2	2
PPM1K	3
MAP3K7	1
MAP3K7	2
RAPH1	1
RAPH1	2
PPP6C	3
PPP6C	5
RNF138	1
RNF138	2
CHEK2	3
ZNF226	3
CHEK1	3
CHEK1	5
CLNS1A	1
CLNS1A	2
C19orf42	2
MRPL4	3
MRPL3	3
ZNF587	3
PTPN2	3
SCRN1	1
SCRN1	2
RG9MTD2	3
ST7-AS1	3
ZNF611	3
ZNF613	3
GINS1	1
GINS1	2
GINS1	3
ZNF614	1
ZNF614	2
PPP1R10	3
PPP1R10	5
SLC3A2	3
CAMKK2	5
EIF4EBP2	1
EIF4EBP2	2
EIF4EBP2	3
EIF4EBP2	4
C10orf46	1
C10orf46	2
C10orf46	3
C10orf46	4
BAG2	2
BAG3	1
BAG3	2
BAG4	3
BAG5	1
BAG5	2
SH2D1A	3
MSRB3	1
MSRB3	2
CHMP7	1
CHMP7	2
ATXN1L	1
ATXN1L	2
BC030761	3
UTP11L	2
UTP11L	3
ARPP19	1
ARPP19	2
ARPP19	4
PPBP	3
PSMA1	3
PSMA7	1
PSMA7	2
SLC22A18AS	3
MSH2	1
FBXO45	1
FBXO45	2
SRC	3
FBXO46	2
FBXO46	3
SRF	1
SRF	2
FAM214B	3
EIF2C1	1
EIF2C1	2
EIF2C1	3
EIF2C2	1
EIF2C2	2
EIF2C2	3
EIF2C2	5
PRKRIR	3
AX747565	3
AK127443	1
AK127443	2
CS	2
RMND5A	1
RMND5A	2
RMND5A	4
MRPS17	3
NUP50	1
NUP50	2
NUP50	4
TRAFD1	1
AKIRIN1	1
AKIRIN1	2
AKIRIN1	4
G2E3	2
TAPBP	3
AGPAT3	3
WAPAL	1
WAPAL	2
WAPAL	3
FAM136A	1
FAM136A	2
KIAA1217	3
TMPO	1
TMPO	2
TMPO	4
SUZ12P	3
FMR1	1
FMR1	5
LPGAT1	1
LPGAT1	2
ANGEL2	1
ANGEL2	2
ANGEL2	4
MANBAL	3
TFRC	1
TFRC	2
TFRC	4
NAP1L1	1
NAP1L1	2
NAP1L1	3
CALCOCO2	3
PARD6B	3
RPL22	5
TGOLN2	1
TGOLN2	2
TGOLN2	4
NFKBIA	5
PEAK1	1
PEAK1	2
TMEM194A	1
TMEM194A	2
TMEM194A	4
SERTAD3	3
KIAA0494	1
KIAA0494	2
PIGY	1
PIGY	2
PIGY	4
KIAA1143	3
KIAA1147	1
KIAA1147	2
OSTF1	3
ANKLE2	1
ANKLE2	2
PPP1CB	1
PPP1CB	2
PPP1CB	4
PPP1CC	1
PPP1CC	2
PPP1CC	4
PPP1CC	5
OLR1	3
PPP1CA	3
SRRM1	3
BBIP1	1
BBIP1	2
SRRM2	1
SRRM2	2
SRRM2	3
RDH16	3
PDK2	3
EBP	3
NAB2	3
VEZT	1
VEZT	2
VEZT	4
FXYD3	3
RBMS3	3
SRP9	1
SRP9	2
SRP9	3
SRP9	4
ZFAND5	1
ZFAND5	2
ZFAND3	1
ZFAND3	2
FAM107B	1
FAM107B	2
CDK2AP1	2
CANX	1
CANX	2
CANX	3
CANX	4
SLC39A10	1
SLC39A10	2
SLC39A11	3
SLC39A14	1
SLC39A14	2
PPPDE1	1
PPPDE1	2
RBPJ	3
EIF1AX	1
EIF1AX	2
EIF1AX	4
EIF1AY	3
RSBN1	1
RSBN1	2
HSP90AB1	1
PFKL	3
PTP4A1	1
PTP4A1	2
PTP4A1	4
PTP4A1	5
PTP4A3	3
PTP4A2	1
PTP4A2	2
PTP4A2	3
PTP4A2	4
NKIRAS2	2
WDR55	3
CD24	3
MYLIP	1
MYLIP	2
VAPA	1
VAPA	2
VAPA	3
VAPA	4
VAPA	5
PPIB	3
ABHD2	1
ABHD2	2
SRGAP2	3
UBR7	1
UBR7	2
UBR7	4
PA2G4	1
PA2G4	2
KRAS	1
KRAS	2
KRAS	4
SOCS4	1
SOCS4	2
SOCS4	4
CALN1	3
C3orf38	1
C3orf38	2
MBTPS2	1
MBTPS2	2
DUSP28	3
PPP2CA	1
PPP2CA	2
PPP2CA	4
PPP2CA	5
FEM1B	1
FEM1B	2
FEM1B	4
FEM1B	5
CCNY	2
CCNY	3
FEM1C	1
FEM1C	2
TERF2	3
DR1	1
DR1	2
DR1	4
GRB2	3
ULBP3	3
EIF4G2	1
FOXM1	5
FEM1A	3
CCNI	2
TRIM32	3
PTPMT1	2
RPL5	1
RPL5	2
HOXC4	2
HOXC4	3
TRIM35	3
FEN1	2
SSU72	1
SSU72	2
HCST	3
CTIF	3
LUC7L	2
NCKAP1	3
COPG	3
CHD1	1
PTN	3
CHD4	3
SCD	1
SCD	2
WISP1	3
MNT	3
ABHD13	1
ABHD13	2
ABHD13	4
RBMX2	3
FN3K	3
TTC5	3
JUND	3
RCN2	3
RCN1	2
PIKFYVE	1
PIKFYVE	2
MRPL19	1
MRPL19	2
CDC25A	1
CDC25A	2
RNF44	2
ARPC5	1
ARPC5	2
ARPC5	4
ARPC4	3
POLR2D	2
DCUN1D3	3
DYNC1LI2	1
DYNC1LI2	2
DYNC1LI2	4
POLR2M	3
RHOB	1
RHOB	3
RHOA	1
RHOA	2
RHOF	3
F11R	3
TMEM66	1
TMEM66	2
TMEM66	4
TMEM65	2
ELP4	5
LRIG1	1
LRIG1	2
MPL	3
AVP	3
USP51	3
CASKIN2	3
LMAN1	1
LMAN1	2
LMAN1	3
LMAN1	4
AIFM1	3
RNF122	3
GRPEL2	1
GRPEL2	2
GRPEL2	4
POT1	1
POT1	2
ARF6	3
MAPK14	1
MAPK14	2
SACS	1
SACS	2
OPN3	3
FFAR1	3
FZD5	2
FZD7	2
ZNF624	3
ZNF626	3
ZNF623	3
C4orf36	3
FUT11	3
TMEM30A	1
TMEM30A	2
TMEM30A	4
SRD5A1	3
SRD5A1	5
TES	3
TES	5
EBF3	3
DKFZp564E1082	2
RAP2A	1
RAP2A	2
RAP2A	4
SIAH1	5
AMFR	3
GGA2	1
GGA2	2
PHLPP2	1
PHLPP2	2
ADO	1
ADO	2
ADO	4
LDOC1L	1
LDOC1L	2
C10orf96	3
COMMD3-BMI1	1
COMMD3-BMI1	5
B3GALNT2	1
B3GALNT2	2
JDP2	3
GJC1	1
GJC1	2
PIAS2	3
PRKACA	3
PIAS4	3
PRKACB	1
PRKACB	2
ZNF131	5
PSMB5	1
PSMB5	2
PSMB4	3
MKI67	1
MKI67	2
MCC	1
MCC	2
MCC	3
CAB39	1
CAB39	2
RAD51AP1	1
RAD51AP1	2
RAD51AP1	4
HIST1H2AL	3
KLHDC5	1
KLHDC5	2
BCL2L11	2
BCL2L13	1
BCL2L13	2
PRPF18	3
AK095546	2
NUP43	1
NUP43	2
ZNF557	3
ZNF554	3
SH3KBP1	3
TMPRSS9	3
PGRMC2	1
PGRMC2	2
PGRMC2	4
PGRMC2	5
HOOK3	3
CECR7	3
HOOK1	1
HOOK1	2
KCNE1L	3
TMEM168	3
LRRC58	1
LRRC58	2
LRRC58	4
LRRC59	1
LRRC59	2
NEBL	3
PCDH9	3
EED	5
RPL37	2
GNA13	1
GNA13	2
GNA13	4
GNA13	5
GNA11	3
ZNF286A	3
SDHD	5
TBC1D10A	3
ATF2	3
ATF2	5
SMARCC2	3
IFFO2	1
SMG7	1
SMG7	2
SDF4	1
SDF4	2
SMG1	1
SMG1	2
DLG4	3
GRAMD2	3
NFRKB	5
MIB1	1
MIB1	2
GRWD1	2
WEE1	1
WEE1	2
WEE1	5
IGF1R	1
IGF1R	2
SLC38A1	1
SLC38A1	2
SLC38A1	4
SLC38A1	5
SLC38A2	1
SLC38A2	2
SLC38A2	4
CAMK2D	3
MDFIC	1
MDFIC	2
MDFIC	4
BCAT1	1
OSBPL8	1
OSBPL8	2
TMEM63B	3
STK4	1
STK4	2
STK4	5
IFRD1	1
IFRD1	5
OSBPL2	3
RSU1	3
CXCL16	3
UBE4B	3
UBE4A	1
UBE4A	2
CD3EAP	3
NPEPPS	5
AKAP8	1
AKAP8	3
EIF2A	1
EIF2A	2
CADPS2	3
STARD7	1
STARD7	2
STARD7	4
STARD7	5
ARHGAP19	1
ARHGAP19	2
SIRT3	3
NUAK2	3
CELF2	1
HSP90B1	1
HSP90B1	2
C1orf21	2
STIP1	1
PEG10	1
CHIC2	3
WDR43	3
TTC3	1
PEPD	3
ZIC5	1
ZIC5	2
ZIC5	4
ZIC2	3
ZIC2	5
H3F3B	1
H3F3B	2
H3F3B	3
H3F3B	4
TBC1D24	3
DPY19L4	2
MAPK1IP1L	1
MAPK1IP1L	2
GUCY2D	3
C8orf48	3
SENP6	1
SENP6	2
SENP5	1
SENP5	2
SENP3	1
SENP3	2
SENP2	1
SENP2	2
HOXB5	3
SNPH	3
RNF41	2
ING5	3
RNF40	3
PDAP1	3
CSNK1A1	3
SETD8	3
DCUN1D1	1
DCUN1D1	2
DCUN1D1	3
DNAJC3	1
DNAJC3	4
TTC33	1
TTC33	2
POLR2F	3
POLR2F	5
HS3ST3B1	2
WDFY1	1
WDFY1	2
SORT1	1
SORT1	2
SORT1	3
GFPT1	1
GFPT1	2
SLC18A1	3
CRTAP	2
ECHDC1	1
ECHDC1	2
ECHDC1	4
RRP15	1
RRP15	2
ACP1	1
ACP1	2
ACP1	4
SNIP1	1
SNIP1	2
SPOPL	1
SPOPL	2
MKRN2	2
RGMB	2
LHFPL1	3
CDIPT	3
LRIF1	1
LRIF1	2
NCOA1	1
NCOA1	2
NCOA6	5
NCOA7	1
NCOA7	2
PHAX	1
PHAX	2
TMEM18	2
TMEM19	2
NR2F2	2
ZNF573	3
POLR2K	3
POLR2K	5
HMGB2	1
HMGB2	2
HMGB2	3
HMGB2	4
LIMD1	1
LIMD1	2
LIMD1	3
TRIM41	3
KIF21A	1
KIF21A	5
ABCG1	3
MECP2	1
MECP2	2
MECP2	5
CEP41	2
KDSR	1
KDSR	2
SS18	1
SS18	2
LDLR	5
TRIM8	3
SREK1	1
SREK1	2
SREK1	4
CAPZA1	3
CAPZA1	5
ZNF638	3
GEMIN2	3
GEMIN2	5
AK2	2
IL21R	3
LMO4	2
LMO4	5
TBCB	3
TBCA	3
AK4	3
UBFD1	2
HSPE1	5
PBRM1	1
PBRM1	2
MMD	5
C16orf57	3
PRKD3	1
PRKD3	2
CTTN	3
ITCH	1
ITCH	2
DHFR	3
ERC1	1
ERC1	2
NARG2	3
BAX	3
MCRS1	5
FAM109B	3
CBLL1	1
CBLL1	2
CBLL1	4
TMEM68	3
ERH	2
ZNF498	3
SLC37A3	1
SLC37A3	2
HERPUD1	5
TOB1	3
LPIN3	3
TOB2	3
CDK12	1
CDK12	2
DDX18	1
DDX18	2
KLF6	1
KLF5	5
NEO1	3
ATP6V1B2	1
ATP6V1B2	2
ATP6V1B2	5
PSMC4	3
TRA2A	3
TRA2B	1
TRA2B	2
TRA2B	4
HEATR2	1
HEATR2	2
SIM2	3
NCS1	1
NCS1	2
REST	3
SLC25A23	3
ENDOD1	2
BTRC	3
MAP3K12	3
RND3	1
RND3	2
NCL	1
NCL	2
NCL	3
NCL	4
ZNF543	3
CTNNBIP1	3
SLC1A5	1
SLC1A5	2
SLC1A5	3
ZNF548	3
LIN7C	3
LIN7C	5
IDI1	3
IDI1	5
DKFZp686B07190	1
DKFZp686B07190	2
FAM60A	1
FAM60A	2
FAM60A	4
MARCH5	2
MARCH7	1
MARCH7	2
MARCH7	4
MARCH6	1
MARCH6	2
LRRC47	3
CLSTN1	3
RARA	3
RARA	5
EIF3J	1
EIF3J	2
EIF3J	4
TSFM	5
SETD5	1
SETD5	2
SETD5	4
DHRS3	3
APOBEC3C	3
RABIF	3
DYRK1A	3
DYRK1B	2
MTMR1	1
MTMR1	2
DLG3	3
DAAM1	5
TSC22D3	2
TSC22D3	3
TSC22D2	3
CXCL3	3
IMPA1	5
CCRN4L	3
EDEM3	1
EDEM3	2
EDEM3	4
EDEM1	1
EDEM1	2
TUFT1	3
INPP5F	3
PTGES3	1
PTGES3	2
TIAL1	3
C1D	3
PLAGL2	1
PLAGL2	2
PLAGL2	3
PLAGL2	5
CD2BP2	1
CD2BP2	2
MESDC2	2
FUBP3	1
FUBP3	2
METRNL	3
NCSTN	3
MAPK6	5
VANGL1	2
MTDH	1
MTDH	2
EXOSC6	3
AP2B1	1
AP2B1	2
HSBP1	2
ADAMTSL5	3
NBL1	3
TULP4	1
TULP4	2
TULP4	3
EN2	2
PPP1R14C	1
PPP1R14C	2
PPP1R14C	4
UBP1	1
INCENP	1
INCENP	2
INCENP	5
ZNF275	2
C9orf41	3
FKBP1A	3
GTF2IRD1	5
C1orf52	2
MBNL1	1
MBNL1	2
MBNL1	4
C1orf55	3
ICMT	1
ICMT	2
ICMT	4
SDSL	3
FCF1	3
PCDH10	3
DEPDC1	1
DEPDC1	2
DEPDC1	4
ALKBH5	1
ALKBH5	2
ALKBH5	3
CREBBP	1
CREBBP	2
CREBBP	3
CREBBP	5
MRPS36	3
SMCR7L	1
SMCR7L	2
SMCR7L	4
STXBP3	5
SMPD1	3
BRIP1	3
SET	1
SET	2
DNAJB6	1
DNAJB6	2
FANCE	3
FANCC	3
HNRNPAB	1
HNRNPAB	2
HNRNPAB	4
FANCI	1
FANCI	2
KDELC2	1
KDELC2	2
HNRNPA3	1
HNRNPA3	2
HNRNPA3	4
HNRNPA0	1
HNRNPA0	2
U2SURP	1
U2SURP	2
S100PBP	1
S100PBP	2
S100PBP	3
EPB41	1
EPB41	2
NPAT	1
NPAT	5
ARSB	3
ACOX1	1
ACOX1	2
C2orf28	3
IRS2	1
IRS2	2
IRS2	5
CDK1	1
CDK1	2
CDK1	3
CDK1	4
HOXA5	3
CDK4	1
CDK4	2
CDK6	1
CDK6	2
CDK6	4
CDK9	2
CDK9	3
RNF145	1
RNF145	2
RNF145	4
CALR	3
AMOTL1	1
AMOTL1	2
AMOTL1	4
PTK2	5
PTK7	3
GRSF1	1
GRSF1	2
GRSF1	4
CEP57	1
SYNRG	1
SF3B3	1
SF3B3	2
SF3B3	3
SF3B3	4
ITGB3BP	3
LIMS1	3
MCL1	1
MCL1	2
MCL1	4
MCL1	5
SORBS2	3
ODC1	1
ODC1	2
SEMA6A	3
RERE	1
RERE	2
RERG	3
CNIH4	1
CNIH4	2
SUN2	2
ATG16L1	3
SUN1	1
SUN1	2
XCR1	3
C3orf33	3
HSPD1	1
HSPD1	2
HSPD1	4
DNAJC14	1
DNAJC14	3
MTX3	1
MTX3	2
MTX3	4
DNAJC10	2
NANP	3
XPR1	1
XPR1	2
RLIM	1
RLIM	2
RLIM	4
ASF1A	2
AMD1	1
AMD1	2
AMD1	4
FUT1	3
SUPT16H	1
SUPT16H	2
ATP10A	3
MLL	1
MLL	2
TANC2	2
RER1	1
RER1	2
RER1	3
METTL21B	3
SCML2	1
SCML2	2
SCML1	1
SCML1	2
SCML1	4
PAPSS2	5
DDX21	1
DDX21	2
DDX21	3
DDX21	4
PFKFB3	1
MAML1	1
NRIP1	1
NRIP1	2
CELF1	1
CELF1	2
NRIP3	3
VTI1A	3
C9orf91	3
C9orf167	3
AFF4	1
AFF4	2
ADD3	1
ADD3	2
ADD3	5
ACTG1	1
ACTG1	2
ACTG1	3
UBE2J2	2
C19orf2	1
C19orf2	2
C20orf11	1
C20orf11	2
C20orf11	4
CHSY1	5
PPIL1	1
PPIL1	2
PPIL1	4
PPIL4	3
GGPS1	1
GGPS1	2
TMED10	1
TMED10	2
TMED10	4
MYZAP	3
PRPF39	1
PRPF39	2
PRPF39	4
MAP3K2	1
MAP3K2	2
TRUB1	3
TRUB1	5
CYP4F11	3
DEAF1	3
PPP1R8	2
CCDC92	3
CLK2P	3
SH3BGRL2	3
MARCKS	2
MARCKS	3
MARVELD2	3
CCBP2	3
LUC7L3	2
LUC7L2	1
LUC7L2	2
LUC7L2	4
ZNF207	3
KCNJ4	3
TBXAS1	3
CAMKMT	3
IDH1	3
KCNAB1	3
SH3GLB1	1
SH3GLB1	2
KIAA1002	3
RPL15	1
RPL15	2
RPL15	4
PRR14L	1
CHERP	1
CHERP	2
GPATCH8	2
TMEM101	3
SAV1	1
SAV1	2
SAV1	4
SAV1	5
RPL18	1
RPL18	2
RPL18	4
SETD7	1
SETD7	2
SETD7	4
GHITM	1
GHITM	2
GHITM	3
GHITM	4
GHITM	5
SMPDL3A	3
RASSF3	3
SPEN	1
SPEN	2
PRSS23	3
SHC1	5
HELZ	1
HELZ	2
VENTX	3
MATR3	1
MATR3	2
MATR3	4
MYADM	3
GLYR1	1
GLYR1	2
PCNXL3	3
PDE4DIP	3
DCTD	1
DCTD	2
VPS37B	1
VPS37B	2
AFF1	2
ECH1	3
CARD8	3
HOMEZ	3
KATNAL1	1
KATNAL1	2
SFPQ	1
SFPQ	2
SFPQ	4
UBA2	1
UBA2	2
PKNOX1	1
PKNOX1	2
PHF23	2
NAA16	1
NAA16	2
UBE2H	1
UBE2H	2
UBE2K	1
UBE2K	2
UBE2K	4
TP53	3
DSCR8	3
UBE2N	1
UBE2N	2
UBE2N	4
MED13L	1
MED13L	2
UBE2C	3
UBE2C	5
UBE2B	5
SAFB2	3
RASL11A	3
HMGN2P46	3
UBE2Z	2
UBE2Z	3
HLTF	1
HLTF	2
UBE2W	3
AGFG1	1
AGFG1	2
DPF2	3
SEC14L1	1
SEC14L1	2
SEC14L1	5
C1orf43	1
C1orf43	2
C1orf43	4
COTL1	3
GLUL	1
GLUL	2
GLUL	3
UPF2	3
IL1B	3
GNG13	3
SRPRB	3
KRT80	3
TMCC1	3
CASK	3
BCL2L2-PABPN1	3
VCPIP1	1
VCPIP1	2
ZDHHC13	3
LFNG	3
RPL36A	3
JUNB	3
SC5DL	1
THRAP3	3
WAC	1
WAC	2
ABCA12	3
AL833455	1
AL833455	2
ZC3HAV1L	3
MAST3	3
VPS4B	5
GMEB1	3
SLC43A2	3
TARDBP	1
TARDBP	2
TARDBP	4
RAB9A	3
TBL1XR1	1
TBL1XR1	2
TBL1XR1	3
DCAF12	1
DCAF12	2
IL11	3
GNAS	3
C5orf30	1
C5orf30	2
UBE2A	5
STX16	1
STX16	2
IL8	3
PDCL	3
SAT1	1
SAT1	2
SAT1	4
ODZ1	3
CRISPLD2	3
EIF1	1
EIF1	2
EIF1	4
BIRC5	3
EIF5	1
EIF5	2
EIF5	4
OXR1	1
OXR1	2
OXR1	4
OXR1	5
RBMS1	3
RBMS1	5
ATP11B	1
ATP11B	2
HIST2H2BE	2
GNE	1
GNE	2
TXNL4A	1
TXNL4A	2
AK310634	3
DAD1	3
SPTBN1	1
SPTBN1	2
ARPC4-TTLL3	3
KLF11	3
TFAP2A	3
TFAP2A	5
TFAP2C	3
BCLAF1	1
BCLAF1	2
BCLAF1	4
NSF	1
NSF	2
TMEM33	1
TMEM33	2
DPP8	1
DPP8	2
SUOX	3
STRN	3
ANXA1	3
ANXA2	3
ANXA5	1
ANXA5	2
ANXA5	3
MSI2	3
MCM6	1
MCM6	2
MCM4	1
MCM4	2
MCM4	5
MCM3	1
MCM3	2
MCM2	1
MCM2	2
MCM2	3
DUSP15	3
PCNX	1
PCNX	2
DUSP16	1
DUSP16	2
DUSP11	5
FAM53C	1
FAM53C	2
FAM53C	4
SAMHD1	5
NOC3L	1
NOC3L	2
RPA2	2
RPA2	3
POGZ	1
POGZ	2
POGZ	4
HIAT1	1
HIAT1	2
FCGR3B	3
COQ7	3
COQ7	5
CRIM1	3
UFD1L	3
ILF3	1
ILF3	2
ILF3	3
DHDDS	3
U80764	3
KCNK1	5
CHMP2B	1
CHMP2B	2
CHMP2B	4
EPO	3
PCDHGB6	3
ATP9A	1
ATP9A	2
ATP9A	3
ATP9A	5
THOC2	3
RREB1	1
TPX2	1
TPX2	2
MUM1	3
ZNF146	1
ZNF146	2
ZNF146	3
ZNF146	5
WWC3	3
ZNF148	5
PPT2	3
WHSC1L1	3
SUSD5	3
PHC3	1
PHC3	2
PHC3	4
GPR107	1
GPR107	2
GOT2	1
GOT2	2
PYGM	3
DDX3X	1
DDX3X	2
SAFB	3
H2AFV	1
H2AFV	2
H2AFV	4
BRSK1	3
FBXL3	1
FBXL3	2
FBXL3	4
H2AFX	3
H2AFY	3
ZADH2	1
ZADH2	2
DDX5	1
DDX5	2
DDX5	4
DDX6	1
DDX6	2
ZNF569	3
ZNF568	3
RNF6	3
ZNF566	2
RNF4	1
RNF4	2
RNF2	2
NCAPG2	1
NCAPG2	2
STMN1	3
FOXK2	1
FOXK2	2
FOXK1	1
FOXK1	2
SLC7A6	5
SLC7A5	2
SLC7A2	2
PABPN1	3
SLC7A1	1
SLC7A1	2
NFKBIZ	3
PDGF	3
RNH1	1
RNH1	2
CLTC	1
CLTC	2
CLTC	4
TOMM22	3
MIS12	1
MIS12	2
C1orf151-NBL1	3
KCNJ16	3
UBE3C	1
UBE3A	1
UBE3A	2
UBE3A	4
UBE3A	5
HAUS3	1
HAUS3	2
KIAA1530	3
TFAM	1
TFAM	2
TFAM	5
NUP160	5
TOP2A	1
TOP2A	2
TOP2A	4
SLC26A2	1
SLC26A2	2
SART3	1
SART3	2
STAT3	3
MRPL49	5
STAT2	3
OLFML2A	3
SAYSD1	3
CDC27	1
CDC27	3
SDC2	3
GCH1	3
CDC23	3
RBPMS	3
NUP153	5
ELOVL7	3
ELOVL4	1
ELOVL4	2
TOX4	1
TOX4	2
TOX4	4
FAM105B	1
FAM105B	2
IPO8	1
IPO8	2
IPO9	1
IPO9	2
YTHDC1	3
abParts	3
TBCEL	3
DTX3L	3
PXDC1	3
DIABLO	3
FYTTD1	1
FYTTD1	2
ADNP	1
ADNP	2
ADNP	4
ADNP	5
TNPO2	1
TNPO2	2
TNPO2	3
RAB8A	3
NAA25	1
NAA25	2
POLDIP3	1
POLDIP3	2
SGCB	1
SGCB	2
SGCB	4
SCPEP1	3
OTUD1	3
MAPK1	1
MAPK1	2
DUSP9	3
DUSP7	3
COX7A2L	3
DUSP1	5
WTAP	2
WTAP	3
GABPB1	5
LRRC8A	2
LRRC8A	3
[truncated: 2,267 more rows]
