# Supplementary material for: PTRcombiner: mining combinatorial regulation of gene expression from post-transcriptional interaction maps
Source: BMC Genomics. 2014 Apr 23;15:304. doi: 10.1186/1471-2164-15-304 (PMC4234518; doi:10.1186/1471-2164-15-304)
Supplement: Additional file 2 — A zip archive containing the outputs of the mining module of PTR comb iner at different combinations of k and τ , including recurrent trans-factors. [file 1471-2164-15-304-S2.zip › recurrent/all_results/k5_t0.500000/gene-cluster.txt]

geneSymbol	cluster
UBE2Q1	2
UBE2Q1	5
AGRN	5
FGFR1OP2	2
FGFR1OP2	5
AGK	2
AGK	5
AP3S1	2
AP3S1	4
AP3S1	5
NCBP2	1
NCBP2	2
NCBP2	3
NCBP2	4
NCBP2	5
HSPA4	2
HSPA4	5
NIPA2	1
NIPA2	2
NIPA2	5
HSPA9	2
HSPA9	5
HIST1H4H	1
HIST1H4H	2
HIST1H4H	5
SSFA2	1
SSFA2	2
SSFA2	3
SSFA2	5
CS	2
CS	5
B2M	2
B2M	5
AGL	5
LIFR	1
LIFR	2
LIFR	5
FAM76B	2
FAM76B	5
PDCD10	2
PDCD10	5
RNF10	4
ATPIF1	2
ATPIF1	5
GNPTAB	5
SQLE	2
SQLE	5
SLC50A1	4
ALDH6A1	4
KIAA0907	1
KIAA0907	2
KIAA0907	3
KIAA0907	5
PPP3R1	2
PPP3R1	5
GPR180	2
GPR180	5
PPP4C	2
PPP4C	4
PPP4C	5
RNF13	2
RNF13	4
RNF13	5
PRNP	1
PRNP	2
PRNP	3
PRNP	5
EN2	2
EN2	5
ZNF704	1
ZNF704	2
ZNF704	5
RNF114	1
RNF114	2
RNF114	3
RNF114	5
C11orf58	2
C11orf58	5
SPTLC2	1
SPTLC2	2
SPTLC2	5
ZSWIM1	4
RNF111	2
RNF111	5
ZC3H18	2
ZC3H18	5
ABCD3	5
KDM2B	2
KDM2B	5
ABCD4	4
IRX3	5
DHX9	2
DHX9	5
DIMT1	2
DIMT1	5
RBBP8	5
TCOF1	2
TCOF1	5
SP1	1
SP1	2
SP1	3
SP1	5
SP3	1
SP3	2
SP3	3
SP3	5
PPP2R2A	1
PPP2R2A	2
PPP2R2A	5
CRB2	4
SPPL3	1
SPPL3	2
SPPL3	5
GOLIM4	2
GOLIM4	5
AK127087	1
AK127087	2
AK127087	5
USP48	5
OPA3	2
OPA3	5
OPA1	1
OPA1	2
OPA1	5
TRAF5	5
MYL12B	5
TRAPPC8	1
TRAPPC8	5
AKIRIN1	1
AKIRIN1	2
AKIRIN1	3
AKIRIN1	5
FAM98A	2
FAM98A	5
MAX	2
MAX	4
MAX	5
PARP14	2
PARP14	5
G2E3	2
G2E3	5
ERI2	1
ERI2	2
ERI2	5
KTI12	4
MTMR10	5
ANP32E	2
ANP32E	5
MAF	2
MAF	5
SPPL2A	5
CTBP1	1
CTBP1	2
CTBP1	4
CTBP1	5
NSL1	2
NSL1	5
KIAA0240	4
CLIP4	4
ATP2A2	1
ATP2A2	3
ATP2A2	5
ALDH3A2	2
ALDH3A2	5
PNISR	5
ITGA6	2
ITGA6	5
C15orf44	2
C15orf44	5
GTF3C1	4
GTF3C1	5
MGST1	2
MGST1	5
DENND4A	5
DENND4B	5
GTF3C4	1
GTF3C4	2
GTF3C4	3
GTF3C4	5
IQSEC1	5
SWAP70	1
SWAP70	2
SWAP70	4
SWAP70	5
PHLDA1	5
CYP2U1	2
CYP2U1	5
PHLDA2	5
XPO1	1
XPO1	2
XPO1	3
XPO1	5
HN1	2
HN1	5
CSDE1	1
CSDE1	2
CSDE1	3
CSDE1	5
XPO7	2
XPO7	5
SEMA4D	4
BACH1	1
BACH1	2
BACH1	3
BACH1	5
PEX5	5
FBXL12	5
TIPRL	2
TIPRL	5
WSB1	2
WSB1	5
PSMG2	2
PSMG2	5
TTL	1
TTL	2
TTL	5
FAM169A	1
FAM169A	2
FAM169A	5
FAM116A	1
FAM116A	2
FAM116A	5
SIK1	5
FAM123B	4
MYO19	2
MYO19	5
PRSS53	2
PRSS53	5
DNASE1L1	4
MPV17	2
MPV17	5
LIN28B	1
LIN28B	2
LIN28B	3
LIN28B	5
ZFP161	5
PPIG	5
COL4A2	2
COL4A2	5
LMAN2	5
RBM12B	2
RBM12B	5
GART	2
GART	5
ANAPC5	2
ANAPC5	5
SLC35D1	5
ANAPC7	5
ZEB2	4
ZEB2	5
NOC4L	4
ABHD10	5
RPS6KA3	1
RPS6KA3	2
RPS6KA3	5
RPS6KA5	5
C1orf52	2
C1orf52	5
PISD	2
PISD	5
PPIC	4
PPIC	5
MTFR1	5
NOG	4
ATAD1	2
ATAD1	5
PSMD10	2
PSMD10	5
ITGAV	2
ITGAV	5
PPTC7	1
PPTC7	2
PPTC7	3
PPTC7	5
ZNF703	2
ZNF703	5
FRAT2	4
GIT1	2
GIT1	4
GIT1	5
GIT2	5
SERBP1	1
SERBP1	2
SERBP1	3
SERBP1	5
APIP	5
MINPP1	2
MINPP1	5
FAM134C	1
FAM134C	2
FAM134C	5
ITGAE	2
ITGAE	5
FOXC1	1
FOXC1	2
FOXC1	3
FOXC1	5
GANAB	2
GANAB	5
NUP133	2
NUP133	5
SESN3	2
SESN3	4
SESN3	5
SMAD4	1
SMAD4	3
SMAD4	5
SMAD5	2
SMAD5	5
SMAD6	2
SMAD6	5
SMAD7	2
SMAD7	4
SMAD7	5
GOLPH3L	1
GOLPH3L	2
GOLPH3L	5
SMAD1	2
SMAD1	5
SMAD2	1
SMAD2	2
SMAD2	4
SMAD2	5
SMAD3	2
SMAD3	5
SHROOM3	2
SHROOM3	5
MKI67IP	2
MKI67IP	5
IGF2R	5
AMMECR1L	1
AMMECR1L	2
AMMECR1L	4
AMMECR1L	5
NDUFAF3	5
SNTB2	1
SNTB2	2
SNTB2	4
SNTB2	5
TRAM2	2
TRAM2	5
CTH	2
CTH	5
MDN1	5
UBAP2L	4
UBAP2L	5
EXOSC10	5
CDKAL1	4
NUSAP1	5
PELI2	1
PELI2	2
PELI2	5
ARF3	1
ARF3	2
ARF3	4
ARF3	5
ARF1	4
SLC36A4	2
SLC36A4	5
ZC3H13	2
ZC3H13	4
ZC3H13	5
ARF5	4
MRFAP1	1
MRFAP1	2
MRFAP1	5
ST13	2
ST13	5
PLEKHA5	5
GNAO1	4
SNN	2
SNN	5
AP3D1	2
AP3D1	5
GALNT3	5
AIG1	2
AIG1	5
ZC3H14	5
DBNDD2	2
DBNDD2	5
DIP2C	5
MANF	5
FUT11	4
GLTP	2
GLTP	5
TMEM59	2
TMEM59	5
MYLK2	4
TCEA1	2
TCEA1	5
COX4I1	4
NOL9	4
PRKAR1A	1
PRKAR1A	2
PRKAR1A	5
SAR1A	1
SAR1A	2
SAR1A	3
SAR1A	4
SAR1A	5
SAR1B	2
SAR1B	5
LDHAL6A	4
SRPK1	2
SRPK1	5
MOB4	2
MOB4	5
SRPK2	2
SRPK2	5
CCDC50	5
RAB11FIP1	1
RAB11FIP1	5
RAB11FIP4	1
RAB11FIP4	5
CCDC117	1
CCDC117	2
CCDC117	3
CCDC117	5
CCDC115	2
CCDC115	4
CCDC115	5
DCAKD	2
DCAKD	4
DCAKD	5
ADARB1	2
ADARB1	5
GMDS	5
C14orf1	2
C14orf1	4
C14orf1	5
RAB7A	2
RAB7A	5
MGRN1	4
CDC40	5
CRTAP	2
CRTAP	5
DFFB	4
DFFB	5
DAB2	5
IPO11	1
IPO11	2
IPO11	5
ACTR6	5
ACTR10	2
ACTR10	5
HMGB3	1
HMGB3	2
HMGB3	5
CPEB4	1
CPEB4	2
CPEB4	3
CPEB4	4
CPEB4	5
HMGB1	2
HMGB1	4
HMGB1	5
CPEB3	4
NIP7	2
NIP7	5
RAB2B	2
RAB2B	4
RAB2B	5
ARL15	2
ARL15	5
PDDC1	4
ZNF225	5
IFT80	2
IFT80	5
IFT81	5
WDR45L	1
WDR45L	2
WDR45L	5
UBTF	1
UBTF	2
UBTF	5
PCDH10	4
TMEM159	4
LINC00272	4
CLIP1	2
CLIP1	5
CDCA7	1
CDCA7	2
CDCA7	3
CDCA7	5
ETNK1	2
ETNK1	5
CDCA5	1
CDCA5	2
CDCA5	5
HOMER1	2
HOMER1	5
CDCA8	2
CDCA8	5
SCAF11	2
SCAF11	5
UTS2	4
CDC37L1	5
MCM10	1
MCM10	2
MCM10	5
FAM108C1	1
FAM108C1	2
FAM108C1	5
TRIM65	5
UXS1	5
CD44	2
CD44	5
NOLC1	1
NOLC1	2
NOLC1	3
NOLC1	5
CD46	1
CD46	2
CD46	5
CA13	4
CA12	2
CA12	5
LINC00094	2
LINC00094	5
LEPR	5
TMEM216	2
TMEM216	5
FGFR1OP	2
FGFR1OP	5
VMA21	1
VMA21	2
VMA21	3
VMA21	5
PCDHGA12	4
SASH1	2
SASH1	5
RAB21	1
RAB21	2
RAB21	3
RAB21	4
RAB21	5
EIF4E3	2
EIF4E3	4
EIF4E3	5
NIPAL3	1
NIPAL3	2
NIPAL3	5
TBL1X	2
TBL1X	4
TBL1X	5
THAP5	1
THAP5	5
CFH	4
GPT2	2
GPT2	5
RAB28	2
RAB28	5
YRDC	1
YRDC	2
YRDC	3
YRDC	5
CALU	1
CALU	2
CALU	3
CALU	5
CYB5B	2
CYB5B	5
MTF1	4
FAR1	1
FAR1	2
FAR1	3
FAR1	5
RALA	2
RALA	5
C14orf135	2
C14orf135	5
MLF1IP	2
MLF1IP	5
WDR75	5
EWSR1	2
EWSR1	5
HDAC1	2
HDAC1	5
RPN2	5
AK125818	2
AK125818	5
NUF2	5
SPRED2	5
BRK1	2
BRK1	5
SFMBT1	5
CDC42EP3	5
RCBTB1	1
RCBTB1	2
RCBTB1	5
HDAC5	5
ARL2BP	2
ARL2BP	5
PRPF4	2
PRPF4	5
MAPKAP1	1
MAPKAP1	2
MAPKAP1	5
ASB1	1
ASB1	2
ASB1	5
TMEM63B	4
TMEM63B	5
ASB7	2
ASB7	4
ASB7	5
ASB8	2
ASB8	5
PLEKHH3	5
RELT	5
HDAC9	4
ONECUT2	2
ONECUT2	5
IGFBPL1	4
COPG2	4
RELA	2
RELA	5
HDGF	1
HDGF	2
HDGF	3
HDGF	5
C2orf56	5
HMG20A	2
HMG20A	4
HMG20A	5
PIP4K2C	2
PIP4K2C	5
C5orf43	2
C5orf43	5
AAGAB	1
AAGAB	5
MRPL32	2
MRPL32	5
MRPL33	2
MRPL33	5
MRPL30	2
MRPL30	5
DPY30	2
DPY30	5
LPCAT1	2
LPCAT1	5
TGIF1	4
TGIF1	5
UBE2R2	1
UBE2R2	2
UBE2R2	5
CHP	2
CHP	5
FAM69A	2
FAM69A	5
PPP2R5A	2
PPP2R5A	5
LRRC40	5
ZFHX3	2
ZFHX3	5
ARRDC3	1
ARRDC3	5
SH3BGRL	2
SH3BGRL	5
KHNYN	1
KHNYN	2
KHNYN	5
THOC1	5
THOC6	4
AX748119	5
DBI	2
DBI	5
RAB27A	2
RAB27A	5
C9orf30-TMEFF1	4
C9orf30-TMEFF1	5
DIEXF	2
DIEXF	5
RFX5	2
RFX5	5
APP	2
APP	5
RFX7	2
RFX7	5
NRXN3	2
NRXN3	5
STXBP3	5
NRXN1	4
TPST2	5
ELK3	2
ELK3	5
NUP107	5
ELK1	1
ELK1	5
CXADR	5
TMEM48	2
TMEM48	5
PAK4	2
PAK4	4
PAK4	5
APC	2
APC	5
ABCE1	1
ABCE1	2
ABCE1	5
TRAPPC3	2
TRAPPC3	5
TMEM43	2
TMEM43	5
KIF11	2
KIF11	5
FAM122A	2
FAM122A	5
FAM122B	1
FAM122B	2
FAM122B	5
FOXP1	2
FOXP1	4
FOXP1	5
MSL1	1
MSL1	2
MSL1	5
FOXP4	2
FOXP4	5
TMEM218	5
COPS2	2
COPS2	5
COPS3	4
PANK1	5
KHDRBS1	1
KHDRBS1	5
SERINC3	1
SERINC3	2
SERINC3	5
PKD2	2
PKD2	5
YTHDF3	2
YTHDF3	5
YTHDF1	1
YTHDF1	2
YTHDF1	5
MED1	1
MED1	2
MED1	5
TMEM107	5
MED4	2
MED4	5
PANX1	5
HNRNPUL2	5
CEP97	2
CEP97	5
C17orf65	4
SUB1	1
SUB1	2
SUB1	3
SUB1	5
EVI5	2
EVI5	5
ZNF609	1
ZNF609	2
ZNF609	5
VEZF1	2
VEZF1	5
ILF2	5
VPS41	5
NLK	5
CCDC90B	2
CCDC90B	5
FDFT1	1
FDFT1	2
FDFT1	5
FAM135A	2
FAM135A	5
KIF14	5
TNS4	4
GCA	5
TCF4	4
DPYSL2	1
DPYSL2	2
DPYSL2	5
DPYSL3	2
DPYSL3	5
TCF3	2
TCF3	5
DLD	1
DLD	2
DLD	3
DLD	5
BVES	2
BVES	5
ARID2	2
ARID2	5
NUDT3	1
NUDT3	2
NUDT3	3
NUDT3	4
NUDT3	5
SEPN1	2
SEPN1	5
PVR	2
PVR	5
LRRC42	5
IGFBP5	2
IGFBP5	5
LARS	2
LARS	5
GJA1	2
GJA1	5
ZSWIM6	2
ZSWIM6	5
C15orf23	2
C15orf23	5
HNRNPH2	2
HNRNPH2	5
ADAMTS1	5
PPP5C	4
DHX40	2
DHX40	5
C15orf29	5
TRIM9	4
TRIM8	2
TRIM8	4
TRIM8	5
MEF2A	1
MEF2A	2
MEF2A	5
LOC283888	4
ZNF770	1
ZNF770	2
ZNF770	3
ZNF770	5
MEF2D	2
MEF2D	5
KDM3B	1
KDM3B	2
KDM3B	5
COX11	1
COX11	2
COX11	5
TRIM2	2
TRIM2	5
FBXL20	5
COX15	1
COX15	2
COX15	3
COX15	5
COX16	2
COX16	5
NIF3L1	2
NIF3L1	4
NIF3L1	5
NUTF2	4
NUTF2	5
TSG101	2
TSG101	5
DUSP9	4
NOC2L	2
NOC2L	5
FAM168B	1
FAM168B	2
FAM168B	3
FAM168B	5
ANKRD13C	1
ANKRD13C	5
PRKAA1	2
PRKAA1	5
ZNF331	4
KIAA1467	2
KIAA1467	4
KIAA1467	5
PPP1R10	2
PPP1R10	4
PPP1R10	5
ZUFSP	5
TOPORS	5
EIF2B1	2
EIF2B1	5
PRKAR2B	2
PRKAR2B	5
IMPACT	4
PPA1	2
PPA1	5
C20orf30	2
C20orf30	5
MLF1	5
RMP	1
RMP	5
MLF2	2
MLF2	4
MLF2	5
NUP62	1
NUP62	2
NUP62	5
RASGRP4	4
TMEM14A	2
TMEM14A	5
RAB18	2
RAB18	5
MECOM	5
ALCAM	5
NBPF14	4
TPM4	2
TPM4	5
RPS6KB1	2
RPS6KB1	5
TPM1	4
ETF1	1
ETF1	2
ETF1	3
ETF1	5
NDFIP2	1
NDFIP2	2
NDFIP2	3
NDFIP2	5
CCPG1	2
CCPG1	5
UTP15	2
UTP15	4
UTP15	5
LSM14B	5
CAMKMT	4
CAMKMT	5
FBXW2	1
FBXW2	2
FBXW2	3
FBXW2	5
CDKN1A	2
CDKN1A	5
KIAA1267	1
KIAA1267	2
KIAA1267	4
KIAA1267	5
FBXW7	4
TGFBR3	1
TGFBR3	2
TGFBR3	5
PHACTR4	2
PHACTR4	4
PHACTR4	5
TGFBR1	1
TGFBR1	2
TGFBR1	3
TGFBR1	4
TGFBR1	5
COMMD8	2
COMMD8	5
MTMR12	2
MTMR12	5
LARP4B	1
LARP4B	2
LARP4B	5
SMNDC1	2
SMNDC1	5
SEPHS2	2
SEPHS2	5
SEPHS1	1
SEPHS1	2
SEPHS1	5
RABL2A	4
SSX2IP	1
SSX2IP	2
SSX2IP	3
SSX2IP	5
CELSR1	2
CELSR1	5
RABL2B	4
C8orf83	2
C8orf83	5
RIT1	4
BBX	1
BBX	3
BBX	5
NEK6	2
NEK6	5
SLMO2	1
SLMO2	2
SLMO2	3
SLMO2	5
ATXN2L	1
ATXN2L	2
ATXN2L	5
TJP1	2
TJP1	5
BUD13	4
BUD13	5
ARID4A	5
DLST	4
PPP1CA	2
PPP1CA	4
PPP1CA	5
C14orf126	4
C14orf126	5
DCTN5	1
DCTN5	2
DCTN5	5
TCP1	1
TCP1	2
TCP1	5
PPAT	2
PPAT	5
DIDO1	1
DIDO1	5
FAM117B	2
FAM117B	5
LOXL1	5
SNRNP48	1
SNRNP48	2
SNRNP48	5
KIAA1191	1
KIAA1191	2
KIAA1191	3
KIAA1191	4
KIAA1191	5
VMP1	2
VMP1	5
MAD2L1	2
MAD2L1	5
KTN1	5
TCEB3	1
TCEB3	2
TCEB3	5
PRDX6	2
PRDX6	5
DENND4C	5
PRDX3	1
PRDX3	2
PRDX3	4
PRDX3	5
ACVR2B	1
ACVR2B	2
ACVR2B	5
PRDX1	2
PRDX1	4
PRDX1	5
SLC39A6	2
SLC39A6	5
NFYB	2
NFYB	4
NFYB	5
NFYA	2
NFYA	5
ZMAT2	2
ZMAT2	5
ZMAT5	4
CASP8	2
CASP8	4
CASP8	5
MYBL1	2
MYBL1	5
DIAPH3	2
DIAPH3	5
NR1D2	1
NR1D2	2
NR1D2	3
NR1D2	5
KLF4	5
SMARCA5	2
SMARCA5	5
BC111574	4
NPTN	2
NPTN	5
AMOT	5
TIPIN	5
PACRGL	2
PACRGL	5
FYN	2
FYN	5
SGK196	5
CCDC165	5
RAB1A	2
RAB1A	4
RAB1A	5
PDK2	4
TOR1A	2
TOR1A	4
TOR1A	5
TOR1B	2
TOR1B	5
IDE	5
KANK2	2
KANK2	5
CCT6A	1
CCT6A	2
CCT6A	5
TMED7-TICAM2	1
TMED7-TICAM2	2
TMED7-TICAM2	5
SNAPIN	2
SNAPIN	5
ST3GAL2	2
ST3GAL2	5
CDC5L	2
CDC5L	5
HNRNPA1	5
C5orf45	5
RAC1	1
RAC1	2
RAC1	5
RUFY1	2
RUFY1	5
TCF20	4
TCF20	5
VCL	2
VCL	5
OSTC	2
OSTC	5
VCP	1
VCP	2
VCP	5
OLA1	2
OLA1	5
BC041964	2
BC041964	5
MED23	5
NBPF10	4
CYTH1	5
TANK	5
VASP	4
PAPOLG	2
PAPOLG	5
PBX2	4
PAPOLA	2
PAPOLA	5
UBAC2	2
UBAC2	5
PBX1	2
PBX1	5
LGMN	5
DPH3	2
DPH3	5
SPAST	2
SPAST	5
SLC16A1	1
SLC16A1	2
SLC16A1	3
SLC16A1	5
NSUN2	1
NSUN2	2
NSUN2	5
SLC16A4	4
KIF2A	5
SEC61A1	1
SEC61A1	2
SEC61A1	5
OAT	1
OAT	2
OAT	4
OAT	5
DCAF7	1
DCAF7	2
DCAF7	5
ARHGAP35	1
ARHGAP35	2
ARHGAP35	5
CANT1	5
TARS	2
TARS	5
WIPF2	1
WIPF2	2
WIPF2	5
WIPF1	2
WIPF1	5
DCAF8	1
DCAF8	2
DCAF8	5
ANKRD26	5
TADA2B	2
TADA2B	5
LAMP2	5
ZFX	1
ZFX	2
ZFX	3
ZFX	4
ZFX	5
DYNLL1	2
DYNLL1	5
PEX3	5
FAM108B1	5
CKB	1
CKB	2
CKB	4
CKB	5
ZFR	1
ZFR	2
ZFR	3
ZFR	5
ERGIC2	2
ERGIC2	5
CDR2L	4
ERGIC1	5
POLR3F	2
POLR3F	5
JOSD1	2
JOSD1	5
RBM4B	4
TM2D3	2
TM2D3	5
SLK	2
SLK	5
TXNDC5	1
TXNDC5	2
TXNDC5	5
POLR3K	2
POLR3K	5
CPPED1	2
CPPED1	5
CALM2	2
CALM2	4
CALM2	5
CALM3	1
CALM3	2
CALM3	3
CALM3	5
SPG21	2
SPG21	4
SPG21	5
SPG20	1
SPG20	2
SPG20	5
DNMT1	2
DNMT1	5
FAM46A	2
FAM46A	4
FAM46A	5
UPK1B	4
TAOK1	5
PSD3	1
PSD3	2
PSD3	5
PERP	2
PERP	5
DLGAP4	2
DLGAP4	4
DLGAP4	5
DLGAP5	2
DLGAP5	5
GLO1	1
GLO1	2
GLO1	3
GLO1	4
GLO1	5
MBNL2	2
MBNL2	5
SIRT3	4
CUL1	2
CUL1	5
CUL2	5
CUL3	2
CUL3	5
FLCN	2
FLCN	4
FLCN	5
ADCY7	5
TRIM28	2
TRIM28	5
OIP5	2
OIP5	5
SLC25A3	1
SLC25A3	2
SLC25A3	4
SLC25A3	5
TRIM25	1
TRIM25	2
TRIM25	3
TRIM25	5
PRMT1	1
PRMT1	2
PRMT1	5
PRMT6	2
PRMT6	5
R3HDM1	5
CREB1	2
CREB1	5
SLC25A4	2
SLC25A4	5
PER2	4
BRD9	4
BRD9	5
HMGCR	1
HMGCR	2
HMGCR	5
USP8	5
BRD4	1
BRD4	4
BRD4	5
COIL	5
BRD1	1
BRD1	5
SLC15A4	2
SLC15A4	5
LRRFIP1	2
LRRFIP1	5
DNAJA2	2
DNAJA2	5
DNAJA3	2
DNAJA3	5
DNAJA1	2
DNAJA1	5
ORMDL2	2
ORMDL2	5
ZFAND6	2
ZFAND6	5
PTPN13	2
PTPN13	5
VTA1	1
VTA1	2
VTA1	5
PTPN11	1
PTPN11	2
PTPN11	5
KIF5C	5
LYRM1	2
LYRM1	5
ARCN1	2
ARCN1	5
PTPN14	2
PTPN14	5
CALCB	4
SETD1B	2
SETD1B	4
SETD1B	5
LYAR	2
LYAR	5
TTC13	2
TTC13	5
NSMAF	5
TTC19	5
MRPL24	5
AES	2
AES	4
AES	5
SLBP	2
SLBP	5
PNRC1	2
PNRC1	5
SEH1L	2
SEH1L	4
SEH1L	5
FAM48A	2
FAM48A	5
C4orf21	2
C4orf21	5
MMGT1	1
MMGT1	2
MMGT1	5
DNAJC24	2
DNAJC24	5
GAPDH	1
GAPDH	2
GAPDH	5
HIF1A	1
HIF1A	2
HIF1A	5
SLC31A1	1
SLC31A1	2
SLC31A1	4
SLC31A1	5
SLC31A2	4
SNORA81	5
CLDN1	2
CLDN1	5
NPTX2	2
NPTX2	5
NPTX1	1
NPTX1	2
NPTX1	3
NPTX1	5
ARHGAP5	1
ARHGAP5	2
ARHGAP5	3
ARHGAP5	5
NDRG3	2
NDRG3	5
NDRG4	5
ACADM	5
AEN	1
AEN	2
AEN	5
SRSF5	5
PPM1F	2
PPM1F	5
SRSF7	1
SRSF7	2
SRSF7	3
SRSF7	5
SRSF6	1
SRSF6	2
SRSF6	3
SRSF6	4
SRSF6	5
SRSF1	1
SRSF1	2
SRSF1	3
SRSF1	5
PPM1B	1
PPM1B	2
PPM1B	4
PPM1B	5
PPM1A	1
PPM1A	2
PPM1A	4
PPM1A	5
SRSF2	2
SRSF2	5
PPM1L	2
PPM1L	5
PPM1K	4
HOXA5	2
HOXA5	4
HOXA5	5
USP42	5
RAPH1	1
RAPH1	2
RAPH1	5
DNAJB11	5
PPP6C	2
PPP6C	4
PPP6C	5
CDK2AP2	5
TMEM70	2
TMEM70	5
HOXA3	2
HOXA3	5
CHEK2	4
ZNF226	4
AK094990	2
AK094990	5
CLNS1A	1
CLNS1A	2
CLNS1A	5
TSHZ1	2
TSHZ1	5
HSPA4L	2
HSPA4L	5
C19orf42	2
C19orf42	5
PTPN9	2
PTPN9	5
MT1X	4
TIPARP	2
TIPARP	5
MRPL3	2
MRPL3	4
MRPL3	5
ZNF587	4
PTPN2	4
SCRN1	1
SCRN1	2
SCRN1	5
PAXIP1	5
RG9MTD2	2
RG9MTD2	4
RG9MTD2	5
ST7-AS1	4
ZNF611	4
ZNF613	4
GINS1	1
GINS1	2
GINS1	4
GINS1	5
ZNF614	1
ZNF614	2
ZNF614	5
HOXC10	2
HOXC10	5
SLC3A2	4
CAMKK2	2
CAMKK2	5
LRCH2	2
LRCH2	5
EIF4EBP2	1
EIF4EBP2	2
EIF4EBP2	3
EIF4EBP2	4
EIF4EBP2	5
C10orf46	1
C10orf46	2
C10orf46	3
C10orf46	4
C10orf46	5
NRF1	5
EPG5	5
BAG2	2
BAG2	5
BAG3	1
BAG3	2
BAG3	5
BAG4	2
BAG4	4
BAG4	5
BAG5	1
BAG5	2
BAG5	5
SH2D1A	4
MYO1B	2
MYO1B	5
MSRB3	1
MSRB3	2
MSRB3	5
EIF1AY	4
SLC39A1	2
SLC39A1	5
CHMP3	2
CHMP3	5
VDAC2	5
VDAC1	2
VDAC1	5
KIAA0391	2
KIAA0391	5
CHMP7	1
CHMP7	2
CHMP7	5
CHST3	4
CHMP5	5
EIF1AD	2
EIF1AD	5
MFN1	5
PGBD5	2
PGBD5	5
ATXN1L	1
ATXN1L	2
ATXN1L	5
SNAP25	4
ZEB1	5
BC030761	4
UTP11L	2
UTP11L	4
UTP11L	5
PSMA2	5
ARPP19	1
ARPP19	2
ARPP19	3
ARPP19	5
PPBP	4
PSMA1	4
PSMA1	5
PSMA7	1
PSMA7	2
PSMA7	5
PSMA4	2
PSMA4	5
PSMA5	2
PSMA5	5
FAM160B1	2
FAM160B1	5
TMEM209	2
TMEM209	5
VPRBP	5
MSH2	1
MSH2	5
SLC6A15	5
CAPN2	2
CAPN2	5
FBXO45	1
FBXO45	2
FBXO45	5
SRC	2
SRC	4
SRC	5
USP3	2
USP3	5
SRF	1
SRF	2
SRF	5
SEC23A	5
RHPN2	5
FAM214A	2
FAM214A	5
FAM214B	4
SRI	2
SRI	5
EIF2C1	1
EIF2C1	2
EIF2C1	4
EIF2C1	5
EIF2C2	1
EIF2C2	2
EIF2C2	4
EIF2C2	5
SRR	5
PRKRIR	4
USF1	4
SNRPB2	5
ERLEC1	5
AX747565	2
AX747565	4
AX747565	5
AK127443	1
AK127443	2
AK127443	5
ATXN10	2
ATXN10	5
RMND5A	1
RMND5A	2
RMND5A	3
RMND5A	5
FSCN1	2
FSCN1	5
MRPS17	4
NUP50	1
NUP50	2
NUP50	3
NUP50	5
TRAFD1	1
TRAFD1	5
AKIRIN2	2
AKIRIN2	5
MYL12A	2
MYL12A	5
NUP54	2
NUP54	5
EIF2AK1	2
EIF2AK1	5
EIF2AK2	2
EIF2AK2	5
TDG	2
TDG	5
EIF2AK4	5
ADCY9	2
ADCY9	5
TAPBP	2
TAPBP	4
TAPBP	5
SH3D19	5
AGPAT5	2
AGPAT5	5
SOX9	5
AGPAT3	4
WAPAL	1
WAPAL	2
WAPAL	4
WAPAL	5
FAM136A	1
FAM136A	2
FAM136A	5
KIAA1217	4
TRNT1	2
TRNT1	5
ASAP1	2
ASAP1	5
ASAP2	2
ASAP2	5
MYO10	5
OCRL	2
OCRL	5
TMPO	1
TMPO	2
TMPO	3
TMPO	5
CAMK1D	5
CRIPAK	4
ASF1A	2
ASF1A	5
PSMD11	4
XIST	4
PNPT1	2
PNPT1	5
SUZ12P	4
PEX19	2
PEX19	5
KIAA1522	2
KIAA1522	5
TOP1	2
TOP1	4
TOP1	5
KIAA1033	2
KIAA1033	5
FMR1	1
FMR1	5
LOX	5
LPGAT1	1
LPGAT1	2
LPGAT1	5
ANGEL2	1
ANGEL2	2
ANGEL2	3
ANGEL2	5
ANGEL1	2
ANGEL1	5
EIF1B	2
EIF1B	5
TIMM17A	1
TIMM17A	2
TIMM17A	3
TIMM17A	5
PRICKLE4	2
PRICKLE4	5
TFRC	1
TFRC	2
TFRC	3
TFRC	5
C22orf29	4
PCYOX1	2
PCYOX1	5
NAP1L1	1
NAP1L1	2
NAP1L1	4
NAP1L1	5
CALCOCO2	2
CALCOCO2	4
CALCOCO2	5
SPAG9	2
SPAG9	5
NAP1L4	2
NAP1L4	5
SLC48A1	2
SLC48A1	5
RPL23	2
RPL23	5
RPL22	2
RPL22	5
TGOLN2	1
TGOLN2	2
TGOLN2	3
TGOLN2	5
PRRC2C	2
PRRC2C	5
GLT25D1	2
GLT25D1	5
INPP4A	5
LPCAT3	2
LPCAT3	5
CRISPLD2	4
ATG5	2
ATG5	5
EYA4	2
EYA4	5
PLAG1	2
PLAG1	5
COG1	5
MID1IP1	5
NFKBIA	5
PEAK1	1
PEAK1	2
PEAK1	5
SETD8	4
PIGK	2
PIGK	5
PIGM	2
PIGM	5
TMEM194A	1
TMEM194A	2
TMEM194A	3
TMEM194A	5
PIGS	2
PIGS	5
KIAA0494	1
KIAA0494	2
KIAA0494	3
KIAA0494	5
PIGW	2
PIGW	5
PIGX	2
PIGX	5
PIGY	1
PIGY	2
PIGY	3
PIGY	5
KIAA1143	4
KIAA1147	1
KIAA1147	2
KIAA1147	5
TAX1BP1	2
TAX1BP1	5
SNAPC3	2
SNAPC3	5
ANKLE2	1
ANKLE2	2
ANKLE2	5
PPP1CB	1
PPP1CB	2
PPP1CB	3
PPP1CB	5
PPP1CC	1
PPP1CC	2
PPP1CC	3
PPP1CC	5
OLR1	4
KLHL7	2
KLHL7	5
SRRM1	4
SRRM1	5
BBIP1	1
BBIP1	2
BBIP1	5
SRRM2	1
SRRM2	2
SRRM2	4
SRRM2	5
OAZ1	2
OAZ1	5
RDH16	4
KLHL5	2
KLHL5	5
RDH10	2
RDH10	4
RDH10	5
FAM134A	2
FAM134A	5
KANK1	5
VPS13A	5
EPDR1	2
EPDR1	5
VEZT	1
VEZT	2
VEZT	3
VEZT	5
WBP5	2
WBP5	5
WBP4	2
WBP4	5
DHX35	5
DDHD2	2
DDHD2	5
FXYD3	4
RBMS3	4
CHORDC1	2
CHORDC1	5
HIF1AN	4
NDUFAF4	5
METTL2A	4
SRP9	1
SRP9	2
SRP9	3
SRP9	4
SRP9	5
UBR3	2
UBR3	5
ZFAND5	1
ZFAND5	2
ZFAND5	5
MAFK	5
ZFAND3	1
ZFAND3	2
ZFAND3	5
ZFAND1	2
ZFAND1	5
ABHD3	5
FABP5	4
FAM107B	1
FAM107B	2
FAM107B	5
CDK2AP1	2
CDK2AP1	5
CANX	1
CANX	2
CANX	3
CANX	4
CANX	5
SMAP1	2
SMAP1	5
SLC39A10	1
SLC39A10	2
SLC39A10	5
SLC39A11	4
RBMS2	2
RBMS2	5
SESN2	2
SESN2	5
SLC39A14	1
SLC39A14	2
SLC39A14	5
PPPDE1	1
PPPDE1	2
PPPDE1	5
RBPJ	2
RBPJ	4
RBPJ	5
EIF1AX	1
EIF1AX	2
EIF1AX	3
EIF1AX	5
PFKM	2
PFKM	5
RSBN1	1
RSBN1	2
RSBN1	5
HSP90AB1	1
HSP90AB1	2
HSP90AB1	5
ALYREF	4
PFKL	4
PTP4A1	1
PTP4A1	2
PTP4A1	3
PTP4A1	5
UBR5	5
PTP4A3	4
PTP4A2	1
PTP4A2	2
PTP4A2	3
PTP4A2	4
PTP4A2	5
DNAJC12	5
PPPDE2	2
PPPDE2	5
MTX2	5
SOCS5	5
DDIT4	2
DDIT4	5
NKIRAS2	2
NKIRAS2	5
MRPS5	5
C9orf25	5
WDR55	4
AP3M1	1
AP3M1	2
AP3M1	3
AP3M1	5
NKRF	2
NKRF	5
SOCS6	5
MYLIP	1
MYLIP	2
MYLIP	5
VAPA	1
VAPA	2
VAPA	3
VAPA	4
VAPA	5
DOK4	4
ABHD2	1
ABHD2	2
ABHD2	5
FAM82A2	2
FAM82A2	5
HHEX	2
HHEX	5
SRGAP2	4
UBR7	1
UBR7	2
UBR7	3
UBR7	5
PA2G4	1
PA2G4	2
PA2G4	5
HSDL2	2
HSDL2	5
KRAS	1
KRAS	2
KRAS	3
KRAS	5
BMP7	2
BMP7	5
SOCS4	1
SOCS4	2
SOCS4	3
SOCS4	5
CALN1	4
C3orf38	1
C3orf38	2
C3orf38	5
MBTPS2	1
MBTPS2	2
MBTPS2	5
DUSP28	4
MBTPS1	5
PPP2CA	1
PPP2CA	2
PPP2CA	3
PPP2CA	5
FEM1B	1
FEM1B	2
FEM1B	3
FEM1B	5
ARPC1A	5
PPP2CB	2
PPP2CB	5
C1orf35	5
CCNY	2
CCNY	4
CCNY	5
ACSL4	2
ACSL4	5
ADAM9	2
ADAM9	5
TERF2	2
TERF2	4
TERF2	5
DR1	1
DR1	2
DR1	3
DR1	5
FAT1	2
FAT1	5
GRB2	4
ULBP3	4
EIF4G2	1
EIF4G2	2
EIF4G2	3
EIF4G2	5
FOXM1	2
FOXM1	5
DNAJC19	2
DNAJC19	5
CCNH	2
CCNH	5
CCNI	2
CCNI	5
RASSF8	2
RASSF8	5
MFSD8	5
TRIM33	2
TRIM33	5
[truncated: 7,803 more rows]
