# Supplementary material for: PTRcombiner: mining combinatorial regulation of gene expression from post-transcriptional interaction maps
Source: BMC Genomics. 2014 Apr 23;15:304. doi: 10.1186/1471-2164-15-304 (PMC4234518; doi:10.1186/1471-2164-15-304)
Supplement: Additional file 2 — A zip archive containing the outputs of the mining module of PTR comb iner at different combinations of k and τ , including recurrent trans-factors. [file 1471-2164-15-304-S2.zip › recurrent/all_results/k5_t0.550000/gene-cluster.txt]

geneSymbol	cluster
UBE2Q1	2
UBE2Q1	3
UBE2Q2	2
AGK	2
AGK	3
AP3S1	2
AP3S1	3
AP3S1	4
NCBP2	1
NCBP2	2
NCBP2	3
NCBP2	4
NCBP2	5
HSPA4	2
HSPA4	3
NIPA2	1
NIPA2	2
NIPA2	3
NIPA1	2
HIST1H4H	2
HIST1H4H	3
SSFA2	1
SSFA2	2
SSFA2	3
SSFA2	5
CS	2
CS	3
B2M	2
B2M	3
FGFR1OP2	2
FGFR1OP2	3
LIFR	1
LIFR	2
LIFR	3
FAM76B	2
FAM76B	3
PDCD10	2
PDCD10	3
RNF10	2
RNF10	4
FAM190B	2
SQLE	2
SQLE	3
SLC50A1	4
ALDH6A1	4
KIAA0907	1
KIAA0907	2
KIAA0907	3
KIAA0907	5
ZDHHC13	2
ZDHHC13	4
DERL1	2
DERL1	3
GPR180	2
GPR180	3
RAD51C	2
PPP4C	2
PPP4C	3
PPP4C	4
RNF13	2
RNF13	3
RNF13	4
PRNP	1
PRNP	2
PRNP	3
PRNP	5
NID1	2
NID1	3
ZNF704	1
ZNF704	2
ZNF704	3
RNF114	1
RNF114	2
RNF114	3
RNF114	5
C11orf58	2
C11orf58	3
SPTLC2	1
SPTLC2	2
SPTLC2	3
ZC3H14	2
ZC3H14	3
RNF111	2
RNF111	3
KDM2A	2
TMEM57	2
ABCD3	3
KDM2B	2
KDM2B	3
COPG2	4
HSPA9	2
HSPA9	3
LEPREL1	3
GCC2	2
GCC2	3
PPHLN1	2
DIMT1	2
DIMT1	3
RBBP8	3
TCOF1	2
TCOF1	3
NSRP1	2
SP1	1
SP1	2
SP1	3
SP1	5
SP2	2
SP3	1
SP3	2
SP3	3
SP3	5
PPP2R2A	1
PPP2R2A	2
PPP2R2A	3
CRB2	4
SPPL3	2
SPPL3	3
GOLIM4	2
GOLIM4	3
AK127087	2
AK127087	3
USP48	3
OPA3	2
OPA3	3
TUBD1	2
HOXB7	3
RUSC1	3
MYL12B	3
PTRH2	2
AKIRIN1	1
AKIRIN1	2
AKIRIN1	3
AKIRIN1	5
SNN	2
SNN	3
MAX	2
MAX	3
MAX	4
PARP14	2
PARP14	3
G2E3	2
G2E3	3
ERI2	2
ERI2	3
KTI12	4
PARP11	2
SIM2	2
SIM2	3
SIM2	4
MTMR10	3
ANP32E	2
ANP32E	3
HMGN1	2
HMGN1	3
PLXDC1	4
MAF	2
MAF	3
SPPL2A	3
UBAC2	2
UBAC2	3
PTPRJ	4
TSG101	2
TSG101	3
KIAA0240	4
CLIP4	4
ATP2A2	1
ATP2A2	3
ATP2A2	5
ALDH3A2	2
ALDH3A2	3
PNISR	3
RIT1	2
RIT1	4
TCF20	3
TCF20	4
C15orf44	2
C15orf44	3
GTF3C1	3
GTF3C1	4
MGST1	2
MGST1	3
DENND4A	3
TRAF7	2
TRAF7	3
GTF3C4	1
GTF3C4	2
GTF3C4	3
GTF3C4	5
IQSEC1	3
SWAP70	1
SWAP70	2
SWAP70	3
SWAP70	4
PHLDA1	3
CYP2U1	2
CYP2U1	3
WWTR1	2
WWTR1	3
XPO1	1
XPO1	2
XPO1	3
XPO1	5
TAPBP	2
TAPBP	3
TAPBP	4
ATPIF1	2
ATPIF1	3
CSDE1	1
CSDE1	2
CSDE1	3
CSDE1	5
XPO7	2
XPO7	3
SEMA4D	4
BACH1	1
BACH1	2
BACH1	3
BACH1	5
FARP1	2
FARP1	3
PEX5	3
C1orf201	4
FBXL12	3
TIPRL	2
TIPRL	3
WSB1	2
WSB1	3
WSB2	2
TTL	1
TTL	2
TTL	3
FAM169A	1
FAM169A	2
FAM169A	3
FAM116A	2
FAM116A	3
FAM123B	4
IDUA	4
WAPAL	1
WAPAL	2
WAPAL	3
WAPAL	4
PRSS53	2
PRSS53	3
DNASE1L1	4
MPV17	2
MPV17	3
LIN28B	1
LIN28B	2
LIN28B	3
LIN28B	5
ZFP161	3
GATAD2B	4
C20orf43	2
COL4A2	2
COL4A2	3
USP38	2
USP38	3
LMAN2	3
RBM12B	2
RBM12B	3
GART	2
GART	3
ANAPC5	2
ANAPC5	3
SLC35D1	3
ANAPC7	3
ZEB2	3
ZEB2	4
NOC4L	4
ABHD10	3
RPS6KA3	1
RPS6KA3	2
RPS6KA3	3
RPS6KA5	3
C1orf52	2
C1orf52	3
PISD	2
PISD	3
PPIC	3
PPIC	4
MTFR1	3
NOG	4
ATAD1	2
ATAD1	3
PSMD10	2
PSMD10	3
ITGAV	2
ITGAV	3
PPTC7	1
PPTC7	2
PPTC7	3
PPTC7	5
ZNF703	2
ZNF703	3
NDUFV3	4
GIT1	2
GIT1	3
GIT1	4
GIT2	3
SERBP1	1
SERBP1	2
SERBP1	3
SERBP1	5
MINPP1	2
MINPP1	3
FAM134C	1
FAM134C	2
FAM134C	3
ITGAE	2
ITGAE	3
FOXC1	1
FOXC1	2
FOXC1	3
FOXC1	5
DLG3	2
DLG3	3
DLG3	4
SESN2	2
SESN2	3
SESN3	2
SESN3	3
SESN3	4
SMAD4	1
SMAD4	3
SMAD4	5
SMAD5	2
SMAD5	3
SMAD6	2
SMAD6	3
SMAD7	2
SMAD7	3
SMAD7	4
GOLPH3L	1
GOLPH3L	2
GOLPH3L	3
VAPB	2
VAPB	4
VAPA	1
VAPA	2
VAPA	3
VAPA	4
VAPA	5
SMAD3	2
SMAD3	3
SHROOM3	2
SHROOM3	3
MKI67IP	2
MKI67IP	3
PCBD2	4
AMMECR1L	1
AMMECR1L	2
AMMECR1L	3
AMMECR1L	4
AMMECR1L	5
NDUFAF3	3
FKTN	2
SNTB2	1
SNTB2	2
SNTB2	3
SNTB2	4
TRAM2	2
TRAM2	3
CTH	2
CTH	3
MDN1	3
UBAP2L	2
UBAP2L	3
UBAP2L	4
EXOSC10	3
NUSAP1	3
GDAP2	2
GDAP1	2
PELI2	1
PELI2	2
PELI2	3
ARF3	1
ARF3	2
ARF3	3
ARF3	4
KRT15	4
ARF1	4
SLC36A4	2
SLC36A4	3
ZC3H13	2
ZC3H13	3
ZC3H13	4
SLC36A1	2
GALNT1	1
GALNT1	3
ST13	2
ST13	3
PLEKHA5	3
IGF2R	3
ZC3H15	2
ZC3H15	3
AP3D1	2
AP3D1	3
GALNT3	3
AIG1	2
AIG1	3
ZSWIM1	2
ZSWIM1	4
DBNDD2	2
DBNDD2	3
IRF2	4
GLTP	2
GLTP	3
TMEM59	2
TMEM59	3
MYLK2	4
TCEA1	2
TCEA1	3
COX4I1	4
NOL9	2
NOL9	4
PRKAR1A	1
PRKAR1A	2
PRKAR1A	3
PRKAR1A	5
ZC3H18	2
ZC3H18	3
SAR1A	1
SAR1A	2
SAR1A	3
SAR1A	4
SAR1A	5
SAR1B	2
SAR1B	3
LDHAL6A	4
SRPK1	2
SRPK1	3
THY1	4
MOB4	2
MOB4	3
SRPK2	2
SRPK2	3
RAB11FIP2	2
RAB11FIP1	1
RAB11FIP1	3
PFKP	3
RAB11FIP4	3
CCDC117	1
CCDC117	2
CCDC117	3
CCDC117	5
FAM20B	2
CCDC115	2
CCDC115	3
CCDC115	4
DCAKD	2
DCAKD	3
DCAKD	4
ADARB1	2
ADARB1	3
SENP1	2
SENP1	3
C14orf1	2
C14orf1	3
C14orf1	4
C17orf39	2
RAB7A	2
RAB7A	3
ZMPSTE24	2
ZMPSTE24	3
MGRN1	2
MGRN1	4
CDC40	3
CRTAP	2
CRTAP	3
AGGF1	2
DFFB	3
DFFB	4
IPO11	2
IPO11	3
ACTR6	3
ACTR10	2
ACTR10	3
HMGB3	1
HMGB3	2
HMGB3	3
CPEB4	1
CPEB4	2
CPEB4	3
CPEB4	4
CPEB4	5
HMGB1	2
HMGB1	3
HMGB1	4
PRELID2	4
CPEB3	4
RBMXL1	2
NIP7	2
NIP7	3
RAB2B	2
RAB2B	3
RAB2B	4
ARL15	2
ARL15	3
PDDC1	4
C1orf151-NBL1	4
IFT80	2
IFT80	3
IFT81	3
WDR45L	1
WDR45L	2
WDR45L	3
UBTF	1
UBTF	2
UBTF	3
PCDH10	4
TMEM159	4
LINC00272	4
CLIP1	2
CLIP1	3
CDCA7	1
CDCA7	2
CDCA7	3
CDCA7	5
ETNK1	2
ETNK1	3
CDCA5	2
CDCA5	3
HOMER1	2
HOMER1	3
CDCA8	2
CDCA8	3
SCAF11	2
SCAF11	3
UTS2	4
CDC37L1	3
MCM10	1
MCM10	2
MCM10	3
MCM10	5
FAM108C1	1
FAM108C1	2
FAM108C1	3
TRIM65	3
UXS1	3
CD44	2
CD44	3
NOLC1	1
NOLC1	2
NOLC1	3
NOLC1	5
CD46	1
CD46	2
CD46	3
CD46	5
CA13	4
CA12	2
CA12	3
LINC00094	2
LINC00094	3
LEPR	3
FXN	3
FGFR1OP	2
FGFR1OP	3
VMA21	1
VMA21	2
VMA21	3
VMA21	5
ATG4D	2
MAF1	2
MAF1	3
SASH1	2
SASH1	3
RAB21	1
RAB21	2
RAB21	3
RAB21	4
RAB21	5
EIF4E3	2
EIF4E3	3
EIF4E3	4
NIPAL3	1
NIPAL3	2
NIPAL3	3
TBL1X	2
TBL1X	3
TBL1X	4
THAP5	1
THAP5	3
CFH	4
GPT2	2
GPT2	3
RAB28	2
RAB28	3
ANKFY1	2
ANKFY1	3
CALU	1
CALU	2
CALU	3
CALU	5
CYB5B	2
CYB5B	3
EEF1E1	2
EEF1E1	3
MTF1	2
MTF1	4
FAR1	1
FAR1	2
FAR1	3
FAR1	5
CDKAL1	2
CDKAL1	4
C14orf135	2
C14orf135	3
MLF1IP	2
MLF1IP	3
WDR75	3
EWSR1	2
EWSR1	3
FKBP7	3
FKBP7	4
HDAC1	2
HDAC1	3
QTRTD1	2
AK125818	2
AK125818	3
NUF2	3
OPA1	2
OPA1	3
PUS7L	3
SPRED2	3
BRK1	2
BRK1	3
SFMBT1	3
RPN1	4
CDC42EP3	3
CECR7	4
RCBTB1	2
RCBTB1	3
C14orf101	3
MLLT3	2
MLLT3	3
MLLT3	4
PRPF4	2
PRPF4	3
PI4KB	2
PI4KB	3
MAPKAP1	2
MAPKAP1	3
ASB1	2
ASB1	3
ASB6	3
ASB6	4
ASB7	2
ASB7	3
ASB7	4
SIX4	2
ASB8	2
ASB8	3
PLEKHH3	3
RELT	3
KDM6B	3
WWP1	3
ZFHX4	2
ZFHX4	3
C5orf44	3
LLPH	2
LLPH	3
RELA	2
RELA	3
HDGF	1
HDGF	2
HDGF	3
HDGF	5
C2orf56	3
HMG20A	2
HMG20A	3
HMG20A	4
PIP4K2C	2
PIP4K2C	3
PIP4K2B	2
AAGAB	1
AAGAB	3
RAB12	2
RAB12	3
MRPL33	2
MRPL33	3
MRPL30	2
MRPL30	3
TRAPPC8	3
DPY30	2
DPY30	3
LPCAT1	2
LPCAT1	3
TGIF1	3
TGIF1	4
CHM	2
UBE2R2	1
UBE2R2	2
UBE2R2	3
CHP	2
CHP	3
FAM69A	2
FAM69A	3
PPP2R5A	2
PPP2R5A	3
LRRC40	3
ZFHX3	2
ZFHX3	3
ARRDC3	3
SH3BGRL	2
SH3BGRL	3
KHNYN	1
KHNYN	2
KHNYN	3
THOC1	3
PDE8A	3
AX748119	3
DBI	2
DBI	3
RAB27A	2
RAB27A	3
C9orf30-TMEFF1	3
C9orf30-TMEFF1	4
RCC1	1
RCC1	2
RCC1	3
RCC1	5
CARD8	3
CARD8	4
DIEXF	2
DIEXF	3
RFX5	2
RFX5	3
APP	2
APP	3
RFX7	2
RFX7	3
NRXN3	2
NRXN3	3
STXBP3	3
NRXN1	4
ELK3	2
ELK3	3
NUP107	3
ELK1	3
CXADR	3
TMEM48	2
TMEM48	3
PAK4	2
PAK4	3
PAK4	4
APC	2
APC	3
UGP2	2
ABCE1	1
ABCE1	2
ABCE1	3
TRAPPC3	2
TRAPPC3	3
TMEM43	2
TMEM43	3
XPNPEP3	2
FAM122A	2
FAM122A	3
FAM122B	1
FAM122B	2
FAM122B	3
FOXP1	2
FOXP1	3
FOXP1	4
MSL1	1
MSL1	2
MSL1	3
MSL2	2
TMEM218	3
COPS2	2
COPS2	3
COPS3	2
COPS3	4
PANK1	3
KHDRBS1	1
KHDRBS1	3
SERINC3	1
SERINC3	2
SERINC3	3
PKD2	2
PKD2	3
ZNF592	2
YTHDF1	1
YTHDF1	2
YTHDF1	3
MED1	1
MED1	2
MED1	3
MED4	2
MED4	3
CBX6	4
HNRNPUL2	3
CEP97	2
CEP97	3
GBA2	3
ZCCHC10	2
OSMR	4
SUB1	1
SUB1	2
SUB1	3
SUB1	5
EVI5	2
EVI5	3
ZNF608	2
ZNF609	1
ZNF609	2
ZNF609	3
VEZF1	2
VEZF1	3
ILF2	3
VPS41	3
NLK	2
NLK	3
CCDC90B	2
CCDC90B	3
FDFT1	2
FDFT1	3
FAM135A	2
FAM135A	3
KIF14	3
NLN	3
GCA	3
TCF4	2
TCF4	4
TCF7	2
DPYSL2	1
DPYSL2	2
DPYSL2	3
DPYSL3	2
DPYSL3	3
TCF3	2
TCF3	3
DLD	1
DLD	2
DLD	3
DLD	5
BVES	2
BVES	3
ARID2	2
ARID2	3
NUDT3	1
NUDT3	2
NUDT3	3
NUDT3	4
NUDT3	5
SEPN1	2
SEPN1	3
PVR	2
PVR	3
CTBP1	2
CTBP1	3
CTBP1	4
EZH2	2
LARS	2
LARS	3
GJA1	2
GJA1	3
C15orf24	2
ZSWIM6	2
ZSWIM6	3
C15orf23	2
C15orf23	3
HNRNPH2	2
HNRNPH2	3
ADAMTS1	3
PPP5C	4
SLFN5	3
SLFN5	4
DHX40	2
DHX40	3
C15orf29	3
MEF2C	3
BTD	2
MEF2A	1
MEF2A	2
MEF2A	3
LOC283888	4
ZNF770	1
ZNF770	2
ZNF770	3
ZNF770	5
MEF2D	2
MEF2D	3
KDM3B	1
KDM3B	2
KDM3B	3
COX11	1
COX11	2
COX11	3
TRIM2	2
TRIM2	3
FBXL20	2
FBXL20	3
COX15	1
COX15	2
COX15	3
COX15	5
COX16	2
COX16	3
NIF3L1	2
NIF3L1	3
NIF3L1	4
NUTF2	3
NUTF2	4
NSL1	2
NSL1	3
NOC2L	2
NOC2L	3
FAM168B	1
FAM168B	2
FAM168B	3
FAM168B	5
ANKRD13C	3
PRKAA1	2
PRKAA1	3
ANKRD13A	2
KIAA1467	2
KIAA1467	3
KIAA1467	4
PPP1R10	2
PPP1R10	3
PPP1R10	4
NFATC2IP	2
EIF2B1	2
EIF2B1	3
PRKAR2B	2
PRKAR2B	3
SETD2	3
PPA1	2
PPA1	3
TXNIP	2
CHMP1B	3
CHMP1B	4
C20orf30	2
C20orf30	3
MLF1	3
RMP	1
RMP	3
MLF2	2
MLF2	3
MLF2	4
TMEM14C	2
TMEM14C	3
RASGRP4	4
TMEM14A	2
TMEM14A	3
WASF2	1
WASF2	2
WASF2	3
MECOM	3
ALCAM	3
NBPF14	4
TPM4	2
TPM4	3
RPS6KB1	2
RPS6KB1	3
TPM1	4
ETF1	1
ETF1	2
ETF1	3
ETF1	5
NDFIP2	1
NDFIP2	2
NDFIP2	3
NDFIP2	5
CHPT1	2
CHPT1	3
LETM1	2
LETM1	3
LETM1	4
LSM14B	3
GPSM2	3
FBXW2	1
FBXW2	2
FBXW2	3
FBXW2	5
CDKN1A	2
CDKN1A	3
KIAA1267	2
KIAA1267	3
KIAA1267	4
FBXW7	2
FBXW7	4
TGFBR3	1
TGFBR3	2
TGFBR3	3
ARID3A	2
ARID3A	3
ARID3A	4
TGFBR1	1
TGFBR1	2
TGFBR1	3
TGFBR1	4
TGFBR1	5
LETMD1	2
MTMR12	2
MTMR12	3
LARP4B	1
LARP4B	2
LARP4B	3
LARP4B	5
UGDH	2
UGDH	3
SEPHS2	2
SEPHS2	3
SEPHS1	1
SEPHS1	2
SEPHS1	3
SEPHS1	5
RABL2A	4
SSX2IP	1
SSX2IP	2
SSX2IP	3
SSX2IP	5
CELSR1	2
CELSR1	3
RABL2B	4
PHF20	2
PHF20	3
C8orf83	2
C8orf83	3
ITGA6	2
ITGA6	3
BBX	1
BBX	3
BBX	5
NEK6	2
NEK6	3
SLMO2	1
SLMO2	2
SLMO2	3
SLMO2	5
ATXN2L	2
ATXN2L	3
TJP1	2
TJP1	3
BUD13	3
BUD13	4
DLST	4
CDKN2AIPNL	2
CDKN2AIPNL	3
RHPN2	3
YOD1	2
DCTN5	2
DCTN5	3
TCP1	2
TCP1	3
PPAT	2
PPAT	3
TRPS1	4
DIDO1	1
DIDO1	3
DIDO1	5
FAM117B	2
FAM117B	3
LOXL1	3
NAA50	1
NAA50	2
NAA50	3
KIAA1191	1
KIAA1191	2
KIAA1191	3
KIAA1191	4
KIAA1191	5
VMP1	2
VMP1	3
MAD2L1	2
MAD2L1	3
DENND4B	3
KTN1	3
TCEB3	1
TCEB3	2
TCEB3	3
PRDX6	2
PRDX6	3
DENND4C	3
PRDX3	1
PRDX3	2
PRDX3	3
PRDX3	4
ACVR2B	1
ACVR2B	2
ACVR2B	3
CEP57L1	2
CEP57L1	3
NFYC	2
NFYC	3
NFYC	4
NFYB	2
NFYB	3
NFYB	4
NFYA	2
NFYA	3
H1F0	2
H1F0	3
ZMAT5	4
ZMAT4	4
MYBL1	2
MYBL1	3
DIAPH3	2
DIAPH3	3
NR1D2	1
NR1D2	2
NR1D2	3
NR1D2	5
SMARCA5	2
SMARCA5	3
BC111574	4
EXOSC6	4
NPTN	2
NPTN	3
AMOT	3
TIPIN	3
PACRGL	2
PACRGL	3
FYN	2
FYN	3
SGK196	3
ZNF8	2
RAB1A	2
RAB1A	3
RAB1A	4
C19orf42	2
C19orf42	3
TOR1A	2
TOR1A	3
TOR1A	4
TOR1B	2
TOR1B	3
IDE	3
KANK2	2
KANK2	3
PHLDA2	3
CCT6A	1
CCT6A	2
CCT6A	3
TMED7-TICAM2	2
TMED7-TICAM2	3
SNAPIN	2
SNAPIN	3
ST3GAL2	2
ST3GAL2	3
CDC5L	2
CDC5L	3
LCORL	2
LCORL	3
C5orf45	3
RAC1	1
RAC1	2
RAC1	3
RUFY1	2
RUFY1	3
RUFY2	2
VCL	2
VCL	3
OSTC	2
OSTC	3
VCP	2
VCP	3
OLA1	2
OLA1	3
BC041964	2
BC041964	3
MED23	3
NBPF10	4
CYTH1	3
VASP	4
FIGNL1	2
FIGNL1	3
PBX2	2
PBX2	4
PAPOLA	2
PAPOLA	3
PBX1	2
PBX1	3
LGMN	3
DPH3	2
DPH3	3
SPAST	2
SPAST	3
SLC16A1	1
SLC16A1	2
SLC16A1	3
SLC16A1	5
NSUN2	2
NSUN2	3
SLC16A4	4
KIF2A	3
SEC61A1	1
SEC61A1	2
SEC61A1	3
TUBG1	4
DCAF7	1
DCAF7	2
DCAF7	3
DCAF6	2
DCAF6	3
CANT1	3
TARS	2
TARS	3
WIPF2	1
WIPF2	2
WIPF2	3
WIPF1	2
WIPF1	3
DCAF8	1
DCAF8	2
DCAF8	3
ANKRD26	3
TADA2B	2
TADA2B	3
LAMP2	3
ZFX	1
ZFX	2
ZFX	3
ZFX	4
ZFX	5
DYNLL1	2
DYNLL1	3
PEX3	3
FAM108B1	3
CKB	1
CKB	2
CKB	3
CKB	4
ZFR	1
ZFR	2
ZFR	3
ZFR	5
ERGIC2	2
ERGIC2	3
CDR2L	4
ERGIC1	3
POLR3F	2
POLR3F	3
JOSD1	2
JOSD1	3
RBM4B	4
TM2D3	2
TM2D3	3
SLK	2
SLK	3
TXNDC5	1
TXNDC5	2
TXNDC5	3
POLR3K	2
POLR3K	3
CPPED1	2
CPPED1	3
GPAM	2
CALM2	2
CALM2	3
CALM2	4
CALM3	1
CALM3	2
CALM3	3
CALM3	5
SPG21	2
SPG21	3
SPG21	4
SPG20	1
SPG20	2
SPG20	3
DNMT1	2
DNMT1	3
FAM46A	2
FAM46A	3
FAM46A	4
UPK1B	4
FAM46C	2
PSD3	1
PSD3	2
PSD3	3
PERP	2
PERP	3
ADAM17	3
ADAM17	4
DLGAP4	2
DLGAP4	3
DLGAP4	4
DLGAP5	2
DLGAP5	3
GLO1	1
GLO1	2
GLO1	3
GLO1	4
GLO1	5
MBNL2	2
MBNL2	3
PAWR	2
PAWR	3
PAWR	4
CUL1	2
CUL1	3
C20orf177	2
UBXN2B	2
FLCN	2
FLCN	3
FLCN	4
ADCY7	3
TRIM28	2
TRIM28	3
OIP5	2
OIP5	3
SLC25A3	1
SLC25A3	2
SLC25A3	3
SLC25A3	4
TRIM25	1
TRIM25	2
TRIM25	3
TRIM25	5
TRIM27	2
TRIM27	3
PRMT6	2
PRMT6	3
R3HDM1	2
R3HDM1	3
R3HDM2	2
R3HDM2	4
SLC25A4	2
SLC25A4	3
PER2	4
BRD9	3
BRD9	4
HMGCR	1
HMGCR	2
HMGCR	3
USP8	3
BRD4	3
BRD4	4
COIL	3
BRD1	3
BRD2	2
BRD2	3
BRD2	4
LRRFIP1	2
LRRFIP1	3
DNAJA2	2
DNAJA2	3
DNAJA3	2
DNAJA3	3
DNAJA1	2
DNAJA1	3
ORMDL2	2
ORMDL2	3
KIAA0146	3
RBM48	2
ZNF516	1
ZNF516	2
ZNF516	3
PTPN11	1
PTPN11	2
PTPN11	3
KIF5C	3
LRFN1	2
ARCN1	2
ARCN1	3
PTPN14	2
PTPN14	3
AP3S2	4
NBPF1	2
NBPF1	4
SETD1B	2
SETD1B	3
SETD1B	4
LYAR	2
LYAR	3
TTC13	2
TTC13	3
MID1IP1	3
TTC19	3
METTL2A	4
MRPL24	3
AES	2
AES	3
AES	4
SLBP	2
SLBP	3
C16orf70	2
ZFAND1	2
ZFAND1	3
SEH1L	2
SEH1L	3
SEH1L	4
FAM48A	2
FAM48A	3
C4orf21	2
C4orf21	3
MMGT1	1
MMGT1	2
MMGT1	3
MMGT1	5
DNAJC24	2
DNAJC24	3
GAPDH	2
GAPDH	3
HIF1A	1
HIF1A	2
HIF1A	3
SLC31A1	1
SLC31A1	2
SLC31A1	3
SLC31A1	4
SLC31A2	4
SNORA81	3
CLDN1	2
CLDN1	3
IFNGR1	2
IFNGR1	3
NPTX1	1
NPTX1	2
NPTX1	3
NPTX1	5
ARHGAP5	1
ARHGAP5	2
ARHGAP5	3
ARHGAP5	5
NDRG3	2
NDRG3	3
NDRG4	3
ARHGAP1	2
AEN	1
AEN	2
AEN	3
PPM1G	2
PPM1F	2
PPM1F	3
SRSF7	1
SRSF7	2
SRSF7	3
SRSF7	5
SRSF6	1
SRSF6	2
SRSF6	3
SRSF6	4
SRSF6	5
SRSF1	1
SRSF1	2
SRSF1	3
SRSF1	5
PPM1B	2
PPM1B	3
PPM1B	4
PPM1A	1
PPM1A	2
PPM1A	3
PPM1A	4
SRSF2	2
SRSF2	3
USP46	2
SRSF9	3
TRAPPC6B	2
TRAPPC6B	3
USP42	3
RAPH1	1
RAPH1	2
RAPH1	3
DNAJB11	3
PPP6C	2
PPP6C	3
PPP6C	4
CDK2AP2	3
TMEM70	2
TMEM70	3
RNF139	2
RNF139	3
CHEK2	4
CDK2	3
AK094990	2
AK094990	3
CLNS1A	2
CLNS1A	3
UMPS	2
PRKAB1	2
TSHZ1	2
TSHZ1	3
HSPA4L	2
HSPA4L	3
SMAP2	2
SMAP2	3
PTPN9	2
PTPN9	3
MT1X	4
TIPARP	2
TIPARP	3
MRPL3	2
MRPL3	3
MRPL3	4
ZNF587	2
ZNF587	4
PTPN2	2
PTPN2	4
SCRN1	1
SCRN1	2
SCRN1	3
PAXIP1	3
RG9MTD2	2
RG9MTD2	3
RG9MTD2	4
ST7-AS1	4
GINS2	2
ZNF613	4
GINS1	1
GINS1	2
GINS1	3
GINS1	4
ZNF614	1
ZNF614	2
ZNF614	3
ZNF614	5
HOXC10	2
HOXC10	3
ACAD8	3
ACAD8	4
ZNF618	2
CAMKK2	2
CAMKK2	3
EIF4EBP1	2
LRCH2	2
LRCH2	3
EIF4EBP2	1
EIF4EBP2	2
EIF4EBP2	3
EIF4EBP2	4
EIF4EBP2	5
C10orf46	1
C10orf46	2
C10orf46	3
C10orf46	4
C10orf46	5
NRF1	3
EPG5	3
BAG2	2
BAG2	3
BAG3	1
BAG3	2
BAG3	3
BAG4	2
BAG4	3
BAG4	4
BAG5	1
BAG5	2
BAG5	3
SH2D1A	4
MYO1B	2
MYO1B	3
MSRB3	2
MSRB3	3
EIF1AY	4
KCNJ16	4
SLC39A1	2
SLC39A1	3
CHMP3	2
CHMP3	3
VDAC2	3
VDAC1	2
VDAC1	3
KIAA0391	2
KIAA0391	3
CHMP7	2
CHMP7	3
NEK9	3
CHMP5	3
EIF1AD	2
EIF1AD	3
MFN1	3
PGBD5	2
PGBD5	3
ATXN1L	1
ATXN1L	2
ATXN1L	3
SNAP25	4
ZEB1	3
GMFB	2
BC030761	4
UTP11L	2
UTP11L	3
UTP11L	4
PSMA2	3
ARPP19	1
ARPP19	2
ARPP19	3
ARPP19	5
PPBP	4
PSMA1	3
PSMA1	4
PSMA7	2
PSMA7	3
PSMA4	2
PSMA4	3
FAM188A	2
FAM160B1	2
FAM160B1	3
TMEM209	2
TMEM209	3
ZNF107	2
SLC39A7	2
SLC39A7	3
SLC39A7	4
UBR5	3
PNPT1	2
PNPT1	3
SLC6A15	3
CAPN2	2
CAPN2	3
FBXO45	1
FBXO45	2
FBXO45	3
FBXO45	5
SRC	2
SRC	3
SRC	4
USP3	2
USP3	3
SRF	1
SRF	2
SRF	3
SRF	5
PTP4A3	4
COBLL1	3
FAM214A	2
FAM214A	3
FAM214B	4
SRI	2
SRI	3
EIF2C1	2
EIF2C1	3
EIF2C1	4
C7orf26	2
EIF2C2	2
EIF2C2	3
EIF2C2	4
SRR	3
PRKRIR	4
SNRPB2	3
ERLEC1	3
AX747565	2
AX747565	3
AX747565	4
CAGE1	4
AK127443	1
AK127443	2
AK127443	3
ATXN10	2
ATXN10	3
DOK4	4
RAP1GAP2	2
RMND5A	1
RMND5A	2
RMND5A	3
RMND5A	5
FSCN1	2
FSCN1	3
PIAS2	4
NUP50	1
NUP50	2
NUP50	3
NUP50	5
TRAFD1	3
AKIRIN2	2
AKIRIN2	3
MYL12A	2
MYL12A	3
NUP54	2
NUP54	3
EIF2AK1	2
EIF2AK1	3
EIF2AK2	2
EIF2AK2	3
TDG	2
TDG	3
EIF2AK4	3
ADCY9	2
ADCY9	3
HN1	2
HN1	3
SH3D19	3
AGPAT5	2
AGPAT5	3
AGPAT4	2
AGPAT3	2
AGPAT3	4
MYO19	2
MYO19	3
FAM136A	1
FAM136A	2
FAM136A	3
KIAA1217	4
TRNT1	2
TRNT1	3
ASAP1	2
ASAP1	3
ASAP2	2
ASAP2	3
MYO10	3
OCRL	2
OCRL	3
TMPO	1
TMPO	2
TMPO	3
TMPO	5
CAMK1D	3
CRIPAK	4
ASF1A	2
ASF1A	3
PSMD11	4
XIST	4
SUZ12P	4
PEX19	2
PEX19	3
SDHC	2
KIAA1522	2
KIAA1522	3
TOP1	2
TOP1	3
TOP1	4
KIAA1033	2
KIAA1033	3
FMR1	1
FMR1	3
LOX	3
LPGAT1	1
LPGAT1	2
LPGAT1	3
ANGEL2	1
ANGEL2	2
ANGEL2	3
ANGEL2	5
ALDH1A2	2
ALDH1A2	3
EIF1B	2
EIF1B	3
ZNF426	4
TIMM17A	1
TIMM17A	2
TIMM17A	3
TIMM17A	5
PRICKLE4	2
PRICKLE4	3
TFRC	1
TFRC	2
TFRC	3
TFRC	5
SIK1	3
PCYOX1	2
PCYOX1	3
NAP1L1	1
NAP1L1	2
NAP1L1	3
NAP1L1	4
CALCOCO2	2
CALCOCO2	3
CALCOCO2	4
SPAG9	2
SPAG9	3
NAP1L4	2
NAP1L4	3
SLC48A1	2
SLC48A1	3
RPL23	2
RPL23	3
RPL22	2
RPL22	3
TGOLN2	1
TGOLN2	2
TGOLN2	3
TGOLN2	5
PRRC2C	2
PRRC2C	3
GLT25D1	2
GLT25D1	3
INPP4A	3
LPCAT3	2
LPCAT3	3
CRISPLD2	4
ATG5	2
ATG5	3
EYA4	2
EYA4	3
PLAG1	2
PLAG1	3
COG1	3
EYA3	2
ZNF721	2
PEAK1	1
PEAK1	2
PEAK1	3
PIGH	2
PIGK	2
PIGK	3
PIGM	2
PIGM	3
TMEM194A	1
TMEM194A	2
TMEM194A	3
TMEM194A	5
PIGS	2
PIGS	3
KIAA0494	1
KIAA0494	2
KIAA0494	3
KIAA0494	5
PIGW	2
PIGW	3
PIGX	2
PIGX	3
PIGY	1
PIGY	2
PIGY	3
PIGY	5
KIAA1143	4
KIAA1147	1
KIAA1147	2
KIAA1147	3
TAX1BP1	2
TAX1BP1	3
SNAPC3	2
SNAPC3	3
ANKLE2	1
ANKLE2	2
ANKLE2	3
PPP1CB	1
PPP1CB	2
PPP1CB	3
PPP1CB	5
PPP1CC	1
PPP1CC	2
PPP1CC	3
PPP1CC	5
OLR1	4
PPP1CA	2
PPP1CA	3
PPP1CA	4
SRRM1	3
SRRM1	4
BBIP1	1
BBIP1	2
BBIP1	3
SRRM2	1
SRRM2	2
SRRM2	3
SRRM2	4
OAZ1	2
OAZ1	3
RALGAPB	2
RDH16	4
KLHL5	2
KLHL5	3
RDH10	2
RDH10	3
RDH10	4
FAM134A	2
FAM134A	3
KANK1	3
LNPEP	2
POLD3	2
POLD3	3
EPDR1	2
EPDR1	3
VEZT	1
VEZT	2
VEZT	3
VEZT	5
WBP5	2
WBP5	3
WBP4	2
WBP4	3
TM2D2	2
DDHD2	2
DDHD2	3
FXYD3	4
RBMS3	4
CHORDC1	2
CHORDC1	3
HIF1AN	4
NDUFAF4	3
GANAB	2
GANAB	3
SRP9	1
SRP9	2
SRP9	3
SRP9	4
SRP9	5
ZFAND6	2
ZFAND6	3
ZFAND5	1
ZFAND5	2
ZFAND5	3
MAFK	3
ZFAND3	1
ZFAND3	2
ZFAND3	3
SLC25A37	2
ABHD3	3
FABP5	4
FAM107B	2
FAM107B	3
CDK2AP1	2
CDK2AP1	3
CANX	1
CANX	2
CANX	3
CANX	4
CANX	5
SPRR1A	4
SMAP1	2
SMAP1	3
SLC39A10	1
SLC39A10	2
SLC39A10	3
SLC39A11	4
RBMS2	2
RBMS2	3
NUP133	2
NUP133	3
SLC39A14	1
SLC39A14	2
SLC39A14	3
PPPDE1	1
PPPDE1	2
PPPDE1	3
RBPJ	2
RBPJ	3
RBPJ	4
KIAA0355	2
KIAA0355	3
EIF1AX	1
EIF1AX	2
EIF1AX	3
EIF1AX	5
PFKM	2
PFKM	3
RSBN1	1
RSBN1	2
RSBN1	3
HSP90AB1	2
HSP90AB1	3
ALYREF	4
PFKL	4
PTP4A1	1
PTP4A1	2
PTP4A1	3
PTP4A1	5
ARHGAP26	2
SAP18	2
PTP4A2	1
PTP4A2	2
PTP4A2	3
PTP4A2	4
PTP4A2	5
DNAJC12	3
PPPDE2	2
PPPDE2	3
MTX2	3
TWF1	2
DDIT4	2
DDIT4	3
NKIRAS2	2
NKIRAS2	3
MRPS5	3
C9orf25	3
KLF4	3
C9orf21	2
NKRF	2
NKRF	3
SOCS6	3
MYLIP	1
MYLIP	2
MYLIP	3
SMAD2	1
SMAD2	2
SMAD2	3
SMAD2	4
PPIB	3
PPIB	4
ABHD2	1
ABHD2	2
ABHD2	3
FAM82A2	2
FAM82A2	3
HHEX	2
HHEX	3
SRGAP2	4
UBR7	1
UBR7	2
UBR7	3
UBR7	5
HSDL1	2
HSDL2	2
HSDL2	3
KRAS	1
KRAS	2
KRAS	3
KRAS	5
BMP7	2
BMP7	3
[truncated: 8,170 more rows]
