# Supplementary material for: PTRcombiner: mining combinatorial regulation of gene expression from post-transcriptional interaction maps
Source: BMC Genomics. 2014 Apr 23;15:304. doi: 10.1186/1471-2164-15-304 (PMC4234518; doi:10.1186/1471-2164-15-304)
Supplement: Additional file 2 — A zip archive containing the outputs of the mining module of PTR comb iner at different combinations of k and τ , including recurrent trans-factors. [file 1471-2164-15-304-S2.zip › recurrent/all_results/k5_t0.600000/gene-cluster.txt]

geneSymbol	cluster
UBE2Q1	2
UBE2Q1	3
RNF14	3
UBE2Q2	2
UBE2Q2	3
RNF10	2
RNF10	3
RNF10	4
RNF11	3
RNF13	2
RNF13	3
RNF13	4
RNF17	3
MZT2A	3
MZT2B	3
CHMP1B	3
CHMP1B	4
PMM2	3
PMM1	3
ASS1	3
FHIT	3
ZNF709	3
ZNF708	3
RBM14	1
RBM14	2
RBM14	3
RBM14	4
EN1	3
ZNF703	2
ZNF703	3
ZNF701	3
ZNF700	3
ZNF707	3
ZNF706	3
ZNF704	1
ZNF704	2
ZNF704	3
ZC3H10	3
RNF114	1
RNF114	2
RNF114	3
RNF114	5
RNF115	3
ZC3H15	2
ZC3H15	3
ZC3H15	5
ZC3H14	2
ZC3H14	3
SPN	3
RNF111	2
RNF111	3
ZC3H18	2
ZC3H18	3
cytochrome	3
SP8	3
DHX9	2
DHX9	3
LOC441204	3
TCOF1	2
TCOF1	3
NSRP1	2
NSRP1	3
NUP98	3
XPC	3
SP1	1
SP1	2
SP1	3
SP1	5
SP2	2
SP2	3
SP3	1
SP3	2
SP3	3
SP3	5
SP4	3
SP6	3
CAMKV	3
SPPL3	2
SPPL3	3
GOLIM4	2
GOLIM4	3
OPA3	2
OPA3	3
OPA1	2
OPA1	3
MIR345	3
RAB40C	3
RAB40B	3
MDP1	3
KLLN	3
ARFRP1	3
SPPL2A	3
SPPL2B	3
NSL1	2
NSL1	3
UGCG	3
MYO3B	3
AX747103	3
ATP2A2	1
ATP2A2	3
ATP2A2	5
ITGA1	3
ITGA2	3
NOP2	3
ITGA4	3
ITGA5	3
RIT1	2
RIT1	3
RIT1	4
ITGA7	3
DENND4A	3
DENND4B	3
DENND4C	3
SWAP70	1
SWAP70	2
SWAP70	3
SWAP70	4
PHLDA1	3
PHLDA3	3
PHLDA2	3
LOC100652770	3
ZNF37BP	3
HRH4	3
FBXL12	3
TIPRL	2
TIPRL	3
FBXL14	3
FBXL17	3
FAM169A	1
FAM169A	2
FAM169A	3
FBXL18	3
FAM116A	2
FAM116A	3
GHDC	3
RPL34	3
H19	3
SDK2	3
KIRREL3-AS3	3
TPRN	3
THSD4	3
FAM212B	3
ZFP161	3
COL4A4	3
COL4A3	3
COL4A2	2
COL4A2	3
COL4A1	3
GRN	3
ZNF879	3
CHST3	3
CHST3	4
CHST2	3
GCLM	2
GCLM	3
CHST7	3
CHST6	3
ABHD10	3
AK311400	3
HLCS	3
NOG	4
ITGAV	2
ITGAV	3
COX7C	3
CAMK1	3
HLF	3
NOV	3
FAM134C	1
FAM134C	2
FAM134C	3
ITGAE	2
ITGAE	3
FAM134A	2
FAM134A	3
SMAD9	3
TRERF1	3
SMAD4	1
SMAD4	3
SMAD4	5
SMAD5	2
SMAD5	3
SMAD6	2
SMAD6	3
SMAD7	2
SMAD7	3
SMAD7	4
GOLPH3L	1
GOLPH3L	2
GOLPH3L	3
SMAD1	2
SMAD1	3
SMAD2	1
SMAD2	2
SMAD2	3
SMAD2	4
SMAD3	2
SMAD3	3
MUS81	3
AMMECR1L	1
AMMECR1L	2
AMMECR1L	3
AMMECR1L	4
AMMECR1L	5
CYFIP1	3
IGF2R	3
AK021563	3
ABHD14B	3
SLC36A4	2
SLC36A4	3
ZC3H13	2
ZC3H13	3
ZC3H13	4
SLC36A1	2
SLC36A1	3
AK094188	3
C14orf118	3
C14orf119	3
HERC2P2	3
BC022431	3
HMGCLL1	3
TCEA2	3
TCEA1	2
TCEA1	3
MGC57346	3
COX4I1	3
COX4I1	4
BFAR	2
BFAR	3
EDA	3
MPRIP	3
CCDC117	1
CCDC117	2
CCDC117	3
CCDC117	5
CCDC114	3
CCDC115	2
CCDC115	3
CCDC115	4
CCDC112	3
CCDC113	3
CCDC110	3
CCDC111	3
LEO1	3
ATP1A2	3
ATP1A1	3
MGRN1	2
MGRN1	3
MGRN1	4
CRTAP	2
CRTAP	3
SPHK2	3
SPHK1	3
IPO11	2
IPO11	3
CUEDC2	3
CBLB	3
CPEB4	1
CPEB4	2
CPEB4	3
CPEB4	4
CPEB4	5
AK027190	3
CPEB3	3
CPEB3	4
CPEB2	3
RBMXL1	2
RBMXL1	3
OSGEP	3
ABAT	3
C11orf96	3
ZNF780A	3
ZNF780B	3
BRF2	3
LOC400604	3
RHEBL1	3
SIRPA	3
IFT80	2
IFT80	3
IFT81	3
LOC100289495	3
IFT88	3
XPA	3
MCM10	1
MCM10	2
MCM10	3
MCM10	5
PDIA5	3
IL10RB	3
ATG4B	3
ATG4A	3
BC040735	3
ATG4D	2
ATG4D	3
PHOX2B	3
FAM193A	3
CFH	4
GPT2	2
GPT2	3
PNP	3
ANKFY1	2
ANKFY1	3
CREBBP	1
CREBBP	2
CREBBP	3
CREBBP	4
PNN	3
ATP6V0E1	2
ATP6V0E1	3
ATP6V0E2	3
CFP	3
UAP1	3
EDC3	3
SIDT2	3
BC043400	3
SIX4	2
SIX4	3
SIX5	3
SIX6	3
SIX1	3
CNPY4	3
CNPY3	3
CNPY2	3
IGFBPL1	4
ANKRD30BL	3
HMG20A	2
HMG20A	3
HMG20A	4
HMG20B	3
AAGAB	1
AAGAB	3
FLJ00104	3
C3orf75	3
C4orf10	3
C3orf72	3
C3orf70	3
SHOX2	3
SHOX2	4
ZFP82	3
CHFR	2
CHFR	3
EFHA1	3
EFHA2	3
SYPL1	1
SYPL1	2
SYPL1	3
FAM81A	3
SYPL2	3
RFX5	2
RFX5	3
APP	2
APP	3
APP	5
RFX7	2
RFX7	3
NRXN3	2
NRXN3	3
NRXN2	3
MIR383	3
RFX3	3
YDJC	3
AX746887	3
APC	2
APC	3
ABCE1	1
ABCE1	2
ABCE1	3
TSKU	3
AK309286	3
XPNPEP3	2
XPNPEP3	3
SLC4A2	3
GTSE1	3
ADNP	1
ADNP	2
ADNP	3
ADNP	5
KHDRBS1	1
KHDRBS1	3
KHDRBS3	3
GGCT	3
TMEM127	2
TMEM127	3
TMEM127	4
GPR78	3
MSL3P1	3
DPYSL4	3
DPYSL5	3
DPYSL2	1
DPYSL2	2
DPYSL2	3
DPYSL3	2
DPYSL3	3
C11orf9	3
KRTAP10-12	3
IGFBP2	3
BC033554	3
AK311383	3
IGFBP5	2
IGFBP5	3
CYP1B1	3
CYP2R1	3
HNRNPA1L2	3
GJA1	2
GJA1	3
C15orf24	2
C15orf24	3
GJA3	3
C15orf23	2
C15orf23	3
PMS2P1	4
PMS2P3	3
C15orf29	3
KDM3B	1
KDM3B	2
KDM3B	3
ZNF117	3
KDM3A	3
PPP6R3	2
PPP6R3	3
TMC5	3
TMC6	3
KIAA1958	3
APIP	3
WASF1	2
WASF1	3
EIF2B4	3
GTPBP2	3
TMC8	3
AX747104	3
EIF2B1	2
EIF2B1	3
PRKAR2A	3
PRKAR2B	2
PRKAR2B	3
CRYBG3	2
CRYBG3	3
TXNIP	2
TXNIP	3
AX747593	3
ATP2A1	3
MLF1	3
QPRT	3
MLF2	2
MLF2	3
MLF2	4
MLF2	5
TMEM14C	2
TMEM14C	3
TMEM14B	3
TMEM14A	2
TMEM14A	3
FANCF	3
MECOM	3
RSPH3	3
LOC440944	3
C9orf125	3
C9orf123	3
KIAA1267	2
KIAA1267	3
KIAA1267	4
FANCB	3
CFHR2	3
PHACTR4	2
PHACTR4	3
PHACTR4	4
CLIC4	1
CLIC4	2
CLIC4	3
CLIC4	4
CLIC4	5
CLIC5	3
NLGN2	3
PHACTR3	3
LARP4B	1
LARP4B	2
LARP4B	3
LARP4B	5
KRTAP2-1	3
KIAA0020	3
AX748339	3
TMEM147	3
HNRNPAB	1
HNRNPAB	2
HNRNPAB	3
HNRNPAB	5
FOXL2	3
ITGA6	2
ITGA6	3
PCDHA6	3
AK092965	3
API5	2
API5	3
MAP3K8	3
RTKN2	3
SOWAHA	3
SECISBP2L	2
SECISBP2L	3
SOWAHC	3
HAS2	3
HLA-DPA1	3
FAM32A	3
HAS3	3
KIAA1191	1
KIAA1191	2
KIAA1191	3
KIAA1191	4
KIAA1191	5
VMP1	2
VMP1	3
FER1L5	3
ZMAT2	2
ZMAT2	3
ZMAT5	3
ZMAT5	4
ZMAT4	4
C19orf24	3
C19orf25	3
MYBL1	2
MYBL1	3
NR1D1	3
NR1D2	1
NR1D2	2
NR1D2	3
NR1D2	5
C19orf29	3
ITGB1BP1	3
ZNF2	3
ZNF2	4
ZNF3	3
TIPIN	3
ZNF8	2
ZNF8	3
ZAP70	3
MYLK-AS1	3
UFSP2	3
SYNDIG1	3
AK021977	3
EPM2AIP1	3
CDC5L	2
CDC5L	3
RAC1	1
RAC1	2
RAC1	3
SBDS	3
MIR183	3
VCL	2
VCL	3
VCP	2
VCP	3
VCP	5
AP2A1	3
BC041964	2
BC041964	3
AP2A2	3
BAZ2B	3
PBX2	2
PBX2	3
PBX2	4
PBX3	2
PBX3	3
PBX1	2
PBX1	3
BCL6	3
NSUN3	3
NSUN2	2
NSUN2	3
NSUN4	3
NSUN6	3
NSUN6	4
TUBG1	3
TUBG1	4
FAM71F2	3
TARS	2
TARS	3
PTCH1	3
TIMM44	3
TUFM	3
FAM108B1	3
RAD9B	3
RAD9A	3
ERGIC2	2
ERGIC2	3
ERGIC3	3
RRP7B	3
ERGIC1	3
MTCP1	3
LOC386597	3
B3GAT3	3
B3GAT1	3
ADCYAP1R1	3
FAM66C	3
CPPED1	2
CPPED1	3
LOC728537	3
CALM2	2
CALM2	3
CALM2	4
CALM3	1
CALM3	2
CALM3	3
CALM3	5
SPG21	2
SPG21	3
SPG21	4
SPG20	1
SPG20	2
SPG20	3
UPK1A	3
UPK1B	4
DLGAP2	3
DLGAP4	2
DLGAP4	3
DLGAP4	4
DLGAP5	2
DLGAP5	3
MBNL1	1
MBNL1	2
MBNL1	3
MBNL1	5
MBNL2	2
MBNL2	3
MBNL3	3
NPEPL1	3
CYP27B1	3
ADCY7	3
OIP5	2
OIP5	3
CLCN3	2
CLCN3	3
CLCN6	3
CLCN5	3
FBXL19	3
BRD8	3
BRD9	3
BRD9	4
KSR1	3
BRD4	3
BRD4	4
BRD1	3
BRD2	2
BRD2	3
BRD2	4
BRD3	2
BRD3	3
BRD3	4
DNAJA2	2
DNAJA2	3
DNAJA2	5
DNAJA3	2
DNAJA3	3
DNAJA1	2
DNAJA1	3
GLG1	3
PTPN13	2
PTPN13	3
PTPN12	2
PTPN12	3
PTPN11	1
PTPN11	2
PTPN11	3
LYRM1	2
LYRM1	3
MYCBP	2
MYCBP	3
PTPN14	2
PTPN14	3
MAGEL2	3
AKT3	1
AKT3	2
AKT3	3
AKT3	5
LYAR	2
LYAR	3
CSF2RB	3
MRPL24	3
MRPL27	3
C16orf70	2
C16orf70	3
MRPL20	3
MRPL20	4
SEH1L	2
SEH1L	3
SEH1L	4
MRPL22	3
LYRM4	3
GAB2	3
GAB3	3
LOC100506844	3
GAB1	3
HABP4	3
SNORA81	3
ZNF853	3
NPTX2	2
NPTX2	3
NPTX1	1
NPTX1	2
NPTX1	3
NPTX1	5
GPR75-ASB3	3
NDRG1	3
NDRG2	3
NDRG3	2
NDRG3	3
NDRG4	3
ZSCAN2	3
SRSF5	3
SRSF4	1
SRSF4	2
SRSF4	3
SRSF4	5
SRSF7	1
SRSF7	2
SRSF7	3
SRSF7	5
SRSF6	1
SRSF6	2
SRSF6	3
SRSF6	4
SRSF6	5
SRSF1	1
SRSF1	2
SRSF1	3
SRSF1	5
CHD1L	3
SRSF3	1
SRSF3	2
SRSF3	3
SRSF2	2
SRSF2	3
SRSF2	5
SRSF9	3
SRSF9	5
HOXA5	2
HOXA5	3
HOXA5	4
RNF130	3
RAPH1	1
RAPH1	2
RAPH1	3
DNAJB11	3
HOXA4	3
HLA-DQB1	3
DNAJB14	3
RNF138	1
RNF138	2
RNF138	3
RNF138	5
RNF139	2
RNF139	3
CISD2	3
CISD1	3
CLNS1A	2
CLNS1A	3
HOXA1	3
FLJ44635	3
LINC00152	3
TSHZ3	3
TSHZ1	2
TSHZ1	3
NOSIP	3
ZNF581	3
ZNF580	3
ZNF583	3
ZNF582	3
TIPARP	2
TIPARP	3
ZNF584	3
ZNF587	2
ZNF587	3
ZNF587	4
LPAR3	3
ZNF589	3
BC035400	3
LOC643733	3
CHST9	3
ASUN	3
MAP3K5	3
CAMKK2	2
CAMKK2	3
CAMKK1	3
HAPLN3	3
MIR448	3
MTRF1L	3
MYO1H	3
MYO1F	3
MYO1E	3
MYO1D	3
MYO1C	3
MYO1B	2
MYO1B	3
CHST1	3
CHMP3	2
CHMP3	3
RPL36AL	3
CHMP7	2
CHMP7	3
CHMP5	3
PGBD5	2
PGBD5	3
PGBD2	3
CTPS2	3
PGBD1	3
ZER1	3
PPAPDC1B	3
PPAPDC1A	3
HOXA10	1
HOXA10	3
HOXA10	4
HOXA10	5
AK127339	3
CEP57	1
CEP57	2
CEP57	3
FAM160B1	2
FAM160B1	3
FAM160B2	3
ATAT1	3
TSSK6	3
SRC	2
SRC	3
SRC	4
NEMF	3
ZNF326	3
SRF	1
SRF	2
SRF	3
SRF	5
ZNF320	3
ZNF323	3
FAM214A	2
FAM214A	3
FAM214B	3
FAM214B	4
SRI	2
SRI	3
ZNF329	2
ZNF329	3
FER1L6-AS1	3
SRM	3
SRR	3
LGALS8	3
NMU	3
AKIRIN2	2
AKIRIN2	3
AKIRIN1	1
AKIRIN1	2
AKIRIN1	3
AKIRIN1	5
EIF2AK1	2
EIF2AK1	3
EIF2AK3	3
EIF2AK2	2
EIF2AK2	3
TDG	2
TDG	3
EIF2AK4	3
HN1	2
HN1	3
LOC388942	3
MIR181B2	3
EREG	3
MYO19	2
MYO19	3
MIR181B1	3
FAM136A	1
FAM136A	2
FAM136A	3
TRNT1	2
TRNT1	3
ASAP1	2
ASAP1	3
ASAP2	2
ASAP2	3
MYO10	3
OCRL	2
OCRL	3
PLAUR	3
HILPDA	3
LRRC27	3
KIAA1524	3
TPPP	3
KIAA1522	2
KIAA1522	3
MPDU1	3
KIAA1033	2
KIAA1033	3
LOX	3
LPGAT1	1
LPGAT1	2
LPGAT1	3
FLYWCH1	3
LRRC28	3
TIMM17B	3
TIMM17A	1
TIMM17A	2
TIMM17A	3
TIMM17A	5
GCNT1	3
GCNT2	3
C14orf135	2
C14orf135	3
C14orf132	3
LPCAT2	3
LPCAT3	2
LPCAT3	3
LPCAT1	2
LPCAT1	3
MID1IP1	3
PIGA	3
PIGB	3
PIGC	3
PIGG	2
PIGG	3
PIGH	2
PIGH	3
PIGK	2
PIGK	3
PIGM	2
PIGM	3
PIGM	5
PIGO	3
TMEM194A	1
TMEM194A	2
TMEM194A	3
TMEM194A	5
PIGQ	3
PIGS	2
PIGS	3
PIGT	3
PIGU	3
PIGW	2
PIGW	3
PIGX	2
PIGX	3
PIGY	1
PIGY	2
PIGY	3
PIGY	5
TMEM80	3
ELAC1	3
TAX1BP1	2
TAX1BP1	3
TAX1BP3	3
ANKLE2	1
ANKLE2	2
ANKLE2	3
RHPN1	3
INPPL1	3
OLR1	4
RHPN2	3
SRRM1	3
SRRM1	4
BBIP1	1
BBIP1	2
BBIP1	3
SRRM2	1
SRRM2	2
SRRM2	3
SRRM2	4
SRRM4	3
FAM134B	3
PDK1	3
RGL1	3
PDK3	3
PDK2	4
EBP	3
EBP	4
PDK4	3
LNPEP	2
LNPEP	3
ZNF292	3
SEC61A1	1
SEC61A1	2
SEC61A1	3
SEC61A2	3
PTGS2	3
TM2D2	2
TM2D2	3
TM2D3	2
TM2D3	3
MIR193A	3
AK027179	3
ZFAND6	2
ZFAND6	3
ZFAND5	1
ZFAND5	2
ZFAND5	3
ZFAND4	3
ZFAND3	1
ZFAND3	2
ZFAND3	3
ZFAND1	2
ZFAND1	3
MIR340	3
SLC39A13	3
SLC39A10	1
SLC39A10	2
SLC39A10	3
SLC39A11	3
SLC39A11	4
LOC96610	3
SLC39A14	1
SLC39A14	2
SLC39A14	3
CEP120	2
CEP120	3
EIF1AX	1
EIF1AX	2
EIF1AX	3
EIF1AX	5
GOLGA5	3
NTRK2	3
RSBN1	1
RSBN1	2
RSBN1	3
EIF1AD	2
EIF1AD	3
ARHGAP22	3
ARHGAP21	3
ARHGAP20	3
ARHGAP27	3
ARHGAP26	2
ARHGAP26	3
SAP18	2
SAP18	3
EVI5	2
EVI5	3
ARHGAP29	3
SERPINB6	3
CHST12	3
SYDE1	3
HHAT	3
DDIT4	2
DDIT4	3
AK126180	3
SLCO4C1	3
RBFA	3
FAM76A	3
FAM76A	4
NKRF	2
NKRF	3
AFTPH	3
MYSM1	3
PPIB	3
PPIB	4
BC017988	3
ATG2B	3
PPPDE1	1
PPPDE1	2
PPPDE1	3
PPPDE2	2
PPPDE2	3
BMP7	2
BMP7	3
BMP6	3
GPR1	3
BMP3	3
BMP2	3
BMP1	3
NDUFAF4	3
DR1	1
DR1	2
DR1	3
DR1	5
FEM1B	1
FEM1B	2
FEM1B	3
FEM1B	5
C1orf35	3
FEM1C	1
FEM1C	2
FEM1C	3
TERF2	2
TERF2	3
TERF2	4
DNAJC18	3
NDUFAF1	3
FEM1A	2
FEM1A	3
FEM1A	4
GOLGA8A	3
GOLGA8B	3
RASSF9	3
RASSF8	2
RASSF8	3
RASSF1	3
PTOV1	3
PTPMT1	2
PTPMT1	3
RASSF2	3
RASSF5	3
RASSF7	3
LPPR4	3
NHP2	3
LPPR2	3
DBIL5P	3
TRPC3	3
RSAD1	3
CHD1	1
CHD1	2
CHD1	3
CHD3	3
CHD2	2
CHD2	3
CHD5	3
CHD4	2
CHD4	3
CHD4	4
CHD7	2
CHD7	3
MRP63	2
MRP63	3
CHD9	2
CHD9	3
CHD8	3
MIR141	3
MIR140	3
CAP1	2
CAP1	3
CAP2	3
MIR144	3
NPC2	2
NPC2	3
NPC1	3
LINC00324	3
LINC00326	3
AK023457	3
TTC5	2
TTC5	3
TTC5	4
C3orf58	2
C3orf58	3
GALK1	3
RAB3GAP2	3
TTC3	1
TTC3	2
TTC3	3
PIKFYVE	1
PIKFYVE	2
PIKFYVE	3
PRKCE	3
C3orf52	3
C3orf52	4
TTC9	3
TTC8	3
DYNC1LI1	3
DYNC1LI2	1
DYNC1LI2	2
DYNC1LI2	3
DYNC1LI2	5
CHDH	3
EFHC1	3
TPRKB	3
ETHE1	3
PRDM16	3
ABCG1	3
ABCG1	4
PLSCR4	3
PRDM15	3
PRDM13	3
PRDM10	3
MPL	3
MPL	4
HNF4A	3
MPI	3
AL357213	3
FUCA1	3
ZNF165	3
ZNF165	4
MCPH1	3
ASPHD2	3
ASPHD2	4
GRPEL2	1
GRPEL2	2
GRPEL2	3
GRPEL2	5
PLRG1	3
PUM1	1
PUM1	2
PUM1	3
FLJ42102	3
CKS1B	3
PRKCQ	3
ASPHD1	3
MIR2355	3
LOC100286793	3
RBM14-RBM4	3
AAK1	3
BTG3	2
BTG3	3
AX748120	3
BTG1	3
C4orf36	4
C4orf34	3
C4orf32	2
C4orf32	3
C4orf33	3
SRD5A3	3
SRD5A1	3
SRD5A1	4
DKFZp564E1082	2
DKFZp564E1082	3
HELLS	2
HELLS	3
FAM49B	2
FAM49B	3
ZFP36L1	2
ZFP36L1	3
ZFP36L2	3
GGA1	3
GGA3	3
GGA2	2
GGA2	3
C15orf48	3
C15orf44	2
C15orf44	3
C15orf40	3
C15orf41	2
C15orf41	3
C15orf42	3
FHOD3	3
ADH5	3
PKD2	2
PKD2	3
PKD1	3
NRL	3
GJC2	3
C4orf3	3
GJC1	1
GJC1	2
GJC1	3
GJC1	5
ZNF138	3
LOC100499177	3
SPRYD3	3
PRKACA	2
PRKACA	3
PRKACA	4
NUAK2	3
NUAK2	4
PRKACB	1
PRKACB	2
PRKACB	3
PSMB7	3
ZNF131	3
PSMB5	1
PSMB5	2
PSMB5	3
ZNF133	3
ZNF134	3
PSMB2	2
PSMB2	3
PSMB1	2
PSMB1	3
PFKFB2	3
HDHD1	3
SPG7	3
SNORA4	3
C20orf72	2
C20orf72	3
AX747577	3
R3HDM4	3
RMI1	3
RMI2	2
RMI2	3
MBL2	3
SNORD21	3
CSDA	2
CSDA	3
KCNK5	3
FAM155B	3
KCNK1	2
KCNK1	3
MLH1	3
KLHDC3	3
RETSAT	3
C9orf140	3
C9orf142	3
NACC2	3
VPS13D	3
NACC1	2
NACC1	3
VPS13A	3
LOC100128788	3
KIAA1201	3
VPS13B	3
GATAD2B	3
GATAD2B	4
BEX4	3
BEX2	3
CRYZ	2
CRYZ	3
SCAF11	2
SCAF11	3
NUP160	2
NUP160	3
TMEM160	3
TMEM165	2
TMEM165	3
TMEM164	3
FOXN4	3
TMEM168	2
TMEM168	3
TMEM168	4
FOXN2	2
FOXN2	3
FOXN2	5
FOXN3	3
DPCD	3
PMVK	3
PLBD2	3
VWDE	3
GRIN2A	3
GNA12	2
GNA12	3
GNA13	1
GNA13	2
GNA13	3
GNA13	5
GNA11	3
GNA11	4
ZSCAN12P1	3
SH2B3	3
TAP1	3
TAP2	2
TAP2	3
MFGE8	3
IL6ST	3
SBF1	3
SBF2	3
NOL4	3
DBN1	2
DBN1	3
NOL7	3
ADD2	3
CDC73	2
CDC73	3
C11orf31	3
C11orf30	2
C11orf30	3
C11orf30	4
OLIG3	3
LOC100288974	3
LOC100134713	3
WEE1	1
WEE1	2
WEE1	3
AK124484	3
SRFBP1	2
SRFBP1	3
BCAT2	3
BCAT1	1
BCAT1	3
BCAT1	5
C1orf131	3
DKFZP686I15217	3
C1orf130	4
ZBTB33	1
ZBTB33	2
ZBTB33	3
ZBTB33	5
AKAP5	3
AK027541	3
GTF2F1	3
AKAP1	2
AKAP1	3
AKAP2	3
GTF2F2	2
GTF2F2	3
CAGE1	4
EIF2D	3
AKAP8	2
AKAP8	3
AKAP8	4
AKAP9	3
EIF2A	2
EIF2A	3
CYP26A1	3
CADPS2	3
CADPS2	4
TUBE1	3
PHPT1	3
SPATA13	3
RLF	3
NFU1	3
TMEM170B	2
TMEM170B	3
RRP1B	2
RRP1B	3
NOVA1	3
TMEM170A	1
TMEM170A	2
TMEM170A	3
TMEM170A	5
HSP90B1	1
HSP90B1	2
HSP90B1	3
KRR1	2
KRR1	3
CWC27	3
TMEM132E	3
FAM64A	3
PMFBP1	3
TMEM132B	3
BC007399	3
AK093416	3
CETN3	3
CETN2	3
NAIF1	3
LOC100506994	3
FAM92A1	3
H3F3B	1
H3F3B	2
H3F3B	3
H3F3B	4
H3F3B	5
DIO3	4
ALPK1	3
MAU2	2
MAU2	3
POC1B-GALNT4	3
C8orf48	3
C8orf48	4
UCK1	3
UCK2	3
PHRF1	3
C8orf42	3
CUX1	3
CUX2	3
SNORA14A	3
AK097787	3
DERL3	3
BC046483	3
BRF1	3
BC021816	3
DNAJC8	2
DNAJC8	3
DNAJC9	2
DNAJC9	3
CAMSAP2	2
CAMSAP2	3
DNAJC5	2
DNAJC5	3
DNAJC6	2
DNAJC6	3
CAMSAP1	2
CAMSAP1	3
DZANK1	3
AK001975	3
DNAJC3	1
DNAJC3	3
DNAJC3	5
SORT1	1
SORT1	2
SORT1	3
SORT1	4
SLC18A1	4
GOSR1	2
GOSR1	3
RRP15	1
RRP15	2
RRP15	3
RRP15	5
MAP3K1	3
RALBP1	2
RALBP1	3
NRN1	2
NRN1	3
DEAF1	4
RAP1B	2
RAP1B	3
RAP1A	2
RAP1A	3
PPP1R8	2
PPP1R8	3
ZNF830	3
ASAP3	3
SNORA69	3
MIR16-1	3
SNORA65	3
MIR16-2	3
SNORA61	3
SNORA62	3
CUEDC1	3
LRIF1	2
LRIF1	3
LRIF1	5
TRIM45	3
PHAX	1
PHAX	2
PHAX	3
MTCP1NB	3
ZNF572	3
ACAT1	3
ACAT2	2
ACAT2	3
RNF152	3
CD200R1	3
LIMD1	1
LIMD1	2
LIMD1	3
LIMD1	4
RNF157	3
PEX1	3
CTF1	3
MIR216A	3
MECP2	1
MECP2	2
MECP2	3
FXC1	3
LDLR	2
LDLR	3
ZNF579	3
BEGAIN	3
ZFYVE21	2
ZFYVE21	3
ZFYVE20	3
ZFYVE27	3
TPCN1	3
TPCN2	3
RAB33B	3
SLC17A4	3
SLC17A5	2
SLC17A5	3
SLC17A7	3
SPAG16	3
UBFD1	2
UBFD1	3
UBFD1	5
C16orf58	3
C16orf59	3
TRPV3	3
CDK5RAP2	3
C16orf53	3
C16orf57	3
C16orf57	4
C16orf55	3
LOC645949	3
ITCH	1
ITCH	2
ITCH	3
AX748312	3
ERC1	1
ERC1	2
ERC1	3
CHMP4B	2
CHMP4B	3
CHMP4C	3
BAX	3
BAX	4
BAD	3
IARS	3
COBLL1	3
SLC37A3	1
SLC37A3	2
SLC37A3	3
CDK18	3
CDK19	2
CDK19	3
TOB1	2
TOB1	3
TOB1	4
PMPCB	2
PMPCB	3
SLC37A4	3
TOB2	2
TOB2	3
TOB2	4
CDK12	1
CDK12	2
CDK12	3
CDK12	5
CDK13	3
CDK10	3
CDK16	2
CDK16	3
CDK17	2
CDK17	3
FAM126A	3
GPR126	3
ST5	3
GPR124	3
NEO1	2
NEO1	3
NEO1	4
GZF1	3
ATP6V1B1	3
ATP6V1B2	1
ATP6V1B2	2
ATP6V1B2	3
AASDH	3
GNB3	4
KCNAB1	4
ZNF304	3
ZNF302	3
ZNF300	3
MMP28	3
STS	3
P2RY2	3
SEC61G	3
P2RY1	3
SEC61B	3
MTERFD2	3
MTERFD1	3
HOXB13	3
TFG	2
TFG	3
CTSZ	3
RPL36A	4
RND1	3
RND2	3
RND3	2
RND3	3
RND3	5
NCL	1
NCL	2
NCL	3
NCL	4
NCL	5
CTNNBIP1	4
PPP3CA	1
PPP3CA	2
PPP3CA	3
PPP3CB	3
PPP3CC	3
SESTD1	3
KIAA1549	3
RPL13	3
LRRC41	2
LRRC41	3
LRRC41	4
LRRC40	3
LRRC42	3
ATP8B1	3
LRRC47	3
LRRC47	4
GPATCH4	3
B3GNT5	2
B3GNT5	3
B3GNT1	2
B3GNT1	3
B3GNT2	3
TSFM	2
TSFM	3
RPL18	1
RPL18	2
RPL18	3
RPL18	5
SNORD113-4	3
GPATCH3	3
PWWP2B	3
PWWP2A	3
BIK	4
GPATCH1	3
BC041902	3
SWSAP1	3
TBCCD1	3
DUS1L	3
DAAM1	3
DAAM2	3
HLA-DRB1	3
AL360260	3
CCDC150	3
YIF1B	3
SGK494	3
CCDC155	3
WRAP73	3
TIMM50	3
DZIP3	3
SYT9	2
SYT9	3
LRRC4B	3
MTCH2	2
MTCH2	3
MTCH1	2
MTCH1	3
SYT2	3
SYT3	3
SYT6	3
SYT7	3
TIAL1	2
TIAL1	3
TIAL1	4
OBFC2B	3
ATP5O	3
OBFC2A	3
TASP1	3
FUBP3	2
FUBP3	3
FUBP3	5
FUBP1	2
FUBP1	3
NCSTN	2
NCSTN	3
NCSTN	4
SCHIP1	3
CEP104	2
CEP104	3
FLJ16779	3
FAM189A1	3
BC073817	3
SAP30	3
TCP11L1	2
TCP11L1	3
TCP11L1	4
TCP11L2	3
CNTROB	3
ATP5D	3
PALM2	3
C1orf52	2
C1orf52	3
MANSC1	3
C1orf55	2
C1orf55	3
C1orf55	4
LOC100129250	3
MARC1	2
MARC1	3
MARC2	3
ICMT	1
ICMT	2
ICMT	3
ICMT	5
FCF1	3
FCF1	4
AK096319	3
ATP6V0A2	2
ATP6V0A2	3
GPR98	3
GUCA1B	3
SMCR7L	1
SMCR7L	2
SMCR7L	3
SMCR7L	5
C17orf108	3
TBC1D4	2
TBC1D4	3
ATM	3
C17orf102	3
C17orf103	3
MRPS30	2
MRPS30	3
SMPD4	3
MIR614	3
SMPD1	3
SMPD1	4
BRIP1	3
BRIP1	4
ZNF571	3
ATP5A1	3
LINC00346	3
AK125212	3
TTC28	3
AAMP	3
UCKL1-AS1	3
TTC25	3
TTC26	3
DOT1L	3
TTC22	3
TTC23	3
CARS	3
PODXL2	3
U2SURP	1
U2SURP	2
U2SURP	3
U2SURP	5
IL6R	3
ENO1	3
ENO2	2
ENO2	3
BC073899	3
TAOK1	3
TAOK2	2
TAOK2	3
TAOK3	3
BC016656	3
CNOT6L	3
LLGL2	3
LLGL1	3
ACOX3	3
SLC22A14	3
ACOX1	2
ACOX1	3
OIP5-AS1	3
AK093758	3
DNAPTP1	3
LOC728613	3
DAGLA	3
PTK2	2
PTK2	3
PTK7	2
PTK7	3
PTK7	4
RABGAP1	2
RABGAP1	3
ABHD16A	3
PRKAA1	2
PRKAA1	3
PRKAA1	5
ITGB3BP	3
ITGB3BP	4
DAGLB	3
MCL1	1
MCL1	2
MCL1	3
MCL1	5
GAL3ST1	3
PFDN5	3
SORBS3	3
SORBS2	4
ODC1	1
ODC1	2
ODC1	3
SCARA3	2
SCARA3	3
SCARA5	3
ATG16L1	2
ATG16L1	3
ATG16L1	4
ATG16L2	3
C3orf33	3
C3orf33	4
MTHFR	3
C4orf52	3
C3orf37	3
ARHGDIA	3
NANP	3
NANP	4
C3orf38	1
C3orf38	2
C3orf38	3
C3orf38	5
MATN3	3
TOP1MT	3
TANC1	2
TANC1	3
TANC2	2
TANC2	3
C15orf63	3
CES3	3
C15orf61	3
EBF3	2
EBF3	3
EBF3	4
EBF2	3
EBF1	3
LMNA	3
UCP3	3
BDH2	3
AK128439	3
ENDOU	3
DDX23	3
DDX21	1
DDX21	2
DDX21	3
DDX21	4
DDX21	5
DDX20	3
DDX27	3
ZNF157	3
ZNF155	3
GULP1	3
DDX28	3
AK056211	3
PAX9	2
PAX9	3
ZNF92	3
ZNF93	3
PCK2	3
FBXO18	3
AFF4	1
AFF4	2
AFF4	3
AFF4	5
UBE2J1	2
UBE2J1	3
FKBP10	2
FKBP10	3
RAB3IP	2
RAB3IP	3
FAM3A	3
FBXO10	3
FAM3C	2
FAM3C	3
FBXO16	3
FBXO17	3
C20orf11	1
C20orf11	2
C20orf11	3
C20orf11	5
PDPN	3
GGPS1	2
GGPS1	3
AX747088	3
MIRLET7F1	3
CNGB1	3
TRUB1	2
TRUB1	3
TRUB1	4
TRUB2	3
BCLAF1	1
BCLAF1	2
BCLAF1	3
BCLAF1	5
PARD6A	3
CLK2P	4
PLA2G6	3
LOC100128191	3
MARCKS	2
MARCKS	3
MARCKS	4
MARCKS	5
SNORD92	3
CCDC76	2
CCDC76	3
CCDC77	3
ATPAF1	2
ATPAF1	3
SHC1	2
SHC1	3
ERBB4	3
LOC729176	3
CGRRF1	3
TMEM109	3
TMEM108	3
TMEM101	3
TMEM101	4
TMEM100	3
TMEM107	3
BC080587	3
SMPDL3B	3
GHITM	1
GHITM	2
GHITM	3
GHITM	4
GHITM	5
SMPDL3A	3
SMPDL3A	4
TRANK1	3
SPEN	1
SPEN	2
SPEN	3
FKBP1B	3
FKBP1A	2
FKBP1A	3
FKBP1A	4
MANEAL	3
BX537811	3
STOML2	3
STOML2	4
STOML1	3
AK095179	2
AK095179	3
TIMM8A	3
STK40	3
DAXX	3
CDC16	3
PDE4DIP	3
PDE4DIP	4
NT5C	3
UNC50	3
NKAIN2	3
NKAIN1	3
BC100777	3
MAP1A	3
MAP1B	3
PDCL3	3
UNC5B	3
LRRC37BP1	3
UNC5D	3
CCM2	3
MAP1S	3
FRMD8	3
ZNF430	3
CCP110	3
IMMP1L	3
SPICE1	2
SPICE1	3
FRMD6	2
FRMD6	3
PKNOX1	1
PKNOX1	2
PKNOX1	3
PKNOX2	3
AK126286	3
GNAQ	3
MEF2BNB-MEF2B	3
GNAS	2
GNAS	3
GNAS	4
MED13L	1
MED13L	2
MED13L	3
MED13L	5
PTCD2	3
PTCD3	3
DSCR3	2
DSCR3	3
PTCD1	2
[truncated: 16,482 more rows]
