# Supplementary material for: PTRcombiner: mining combinatorial regulation of gene expression from post-transcriptional interaction maps
Source: BMC Genomics. 2014 Apr 23;15:304. doi: 10.1186/1471-2164-15-304 (PMC4234518; doi:10.1186/1471-2164-15-304)
Supplement: Additional file 2 — A zip archive containing the outputs of the mining module of PTR comb iner at different combinations of k and τ , including recurrent trans-factors. [file 1471-2164-15-304-S2.zip › recurrent/all_results/k5_t0.650000/gene-cluster.txt]

geneSymbol	cluster
UBE2Q1	2
UBE2Q1	3
UBE2Q1	4
RNF14	4
UBE2Q2	2
UBE2Q2	4
RNF10	2
RNF10	4
RNF10	5
RNF11	2
RNF11	4
RNF11	5
RNF13	2
RNF13	4
RNF13	5
RNF17	4
MZT2A	4
MZT2B	4
ATRX	4
PMM2	4
PMM1	4
ASS1	4
FHIT	4
ZNF709	4
ZNF708	4
ZNF879	4
EN1	4
ZNF703	2
ZNF703	3
ZNF703	4
ZNF701	4
ZNF700	4
ZNF707	4
CAMK4	2
CAMK4	4
ZNF704	2
ZNF704	3
ZNF704	4
ZC3H10	4
RNF114	1
RNF114	2
RNF114	3
RNF114	4
RNF115	4
ZC3H15	2
ZC3H15	3
ZC3H15	4
ZC3H14	2
ZC3H14	4
SPN	4
RNF111	2
RNF111	3
RNF111	4
ZC3H18	2
ZC3H18	4
cytochrome	4
SP8	4
DHX9	2
DHX9	4
LOC441204	4
TCOF1	2
TCOF1	3
TCOF1	4
NSRP1	2
NSRP1	4
NUP98	4
XPC	4
SP1	1
SP1	2
SP1	3
SP1	4
GRINA	2
GRINA	4
SP3	1
SP3	2
SP3	3
SP3	4
SP4	4
SP6	4
CAMKV	4
SPPL3	2
SPPL3	3
SPPL3	4
GOLIM4	2
GOLIM4	4
OPA3	2
OPA3	3
OPA3	4
OPA1	1
OPA1	2
OPA1	3
OPA1	4
MIR345	4
RAB40C	4
RAB40B	4
MDP1	4
GTSE1	3
GTSE1	4
ARFRP1	4
SPPL2A	4
SPPL2B	4
NSL1	1
NSL1	2
NSL1	4
UGCG	4
MYO3B	4
AX747103	4
ATP2A2	1
ATP2A2	2
ATP2A2	3
ATP2A2	4
ITGA1	4
ITGA2	4
NOP2	4
ITGA4	4
ITGA5	2
ITGA5	4
ITGA6	2
ITGA6	4
ITGA7	4
DENND4A	3
DENND4A	4
DENND4B	3
DENND4B	4
DENND4C	4
SWAP70	2
SWAP70	3
SWAP70	4
SWAP70	5
CAPN10	4
PHLDA1	4
PHLDA3	4
PHLDA3	5
PHLDA2	4
NENF	4
ZNF37BP	4
HRH4	4
FBXL12	4
TIPRL	2
TIPRL	4
FBXL14	2
FBXL14	4
FBXL17	2
FBXL17	4
FAM169A	1
FAM169A	2
FAM169A	3
FAM169A	4
FBXL18	4
FAM116A	1
FAM116A	2
FAM116A	3
FAM116A	4
GHDC	4
RPL34	4
H19	4
SDK2	2
SDK2	4
KIRREL3-AS3	4
TPRN	4
THSD4	4
FAM212B	4
ZFP161	3
ZFP161	4
CHST8	5
COL4A4	2
COL4A4	4
COL4A3	4
COL4A2	2
COL4A2	4
COL4A1	2
COL4A1	4
GRN	2
GRN	4
GRN	5
CHST3	2
CHST3	4
CHST3	5
CHST2	4
CHST7	4
CHST6	4
ABHD10	4
AK311400	4
HLCS	4
NOG	5
ITGAV	2
ITGAV	3
ITGAV	4
SIGMAR1	2
SIGMAR1	3
SIGMAR1	4
CAMK1	4
HLF	4
NOV	4
GPSM1	4
FAM134C	1
FAM134C	2
FAM134C	3
FAM134C	4
ITGAE	2
ITGAE	4
FAM134A	2
FAM134A	3
FAM134A	4
SMAD9	2
SMAD9	4
TRERF1	4
SMAD4	1
SMAD4	2
SMAD4	3
SMAD4	4
SMAD5	1
SMAD5	2
SMAD5	4
SMAD6	2
SMAD6	4
SMAD7	2
SMAD7	4
SMAD7	5
GOLPH3L	1
GOLPH3L	2
GOLPH3L	3
GOLPH3L	4
SMAD1	2
SMAD1	3
SMAD1	4
SMAD2	1
SMAD2	2
SMAD2	3
SMAD2	4
SMAD2	5
SMAD3	2
SMAD3	4
MUS81	4
AMMECR1L	1
AMMECR1L	2
AMMECR1L	3
AMMECR1L	4
AMMECR1L	5
CYFIP1	2
CYFIP1	4
IGF2R	4
AK021563	4
ABHD14B	4
SLC36A4	2
SLC36A4	3
SLC36A4	4
ZC3H13	2
ZC3H13	3
ZC3H13	4
ZC3H13	5
SLC36A1	2
SLC36A1	4
AK094188	4
C14orf118	4
C14orf119	4
HERC2P2	4
ART5	5
BC022431	4
HMGCLL1	4
TCEA2	4
TCEA1	2
TCEA1	4
MGC57346	2
MGC57346	4
COX4I1	2
COX4I1	4
COX4I1	5
BFAR	2
BFAR	4
EDA	4
MPRIP	4
CCDC117	1
CCDC117	2
CCDC117	3
CCDC117	4
CCDC114	4
CCDC115	2
CCDC115	3
CCDC115	4
CCDC115	5
CCDC112	4
CCDC113	4
CCDC110	4
CCDC111	4
LEO1	4
ATP1A3	5
ATP1A2	4
ATP1A1	4
MGRN1	2
MGRN1	4
MGRN1	5
CRTAP	2
CRTAP	3
CRTAP	4
SPHK2	4
SPHK1	4
SPHK1	5
IPO11	1
IPO11	2
IPO11	3
IPO11	4
CUEDC2	4
CBLB	4
CPEB4	1
CPEB4	2
CPEB4	3
CPEB4	4
CPEB4	5
AK027190	4
CPEB3	2
CPEB3	4
CPEB3	5
CPEB2	4
RBMXL1	2
RBMXL1	4
OSGEP	4
ABAT	4
C11orf96	4
ZNF780A	2
ZNF780A	4
ZNF780B	4
BRF2	4
LOC400604	4
RHEBL1	4
SIRPA	4
IFT80	2
IFT80	4
IFT81	4
LOC100289495	4
IFT88	4
SP2	2
SP2	4
MCM10	1
MCM10	2
MCM10	3
MCM10	4
PDIA5	4
IL10RB	4
ATG4B	4
ATG4A	2
ATG4A	4
BC040735	4
ATG4D	2
ATG4D	4
PHOX2B	4
FAM193A	4
CFH	5
GPT2	2
GPT2	3
GPT2	4
PNP	2
PNP	4
ANKFY1	2
ANKFY1	4
CREBBP	1
CREBBP	2
CREBBP	3
CREBBP	4
CREBBP	5
PNN	2
PNN	4
ATP6V0E1	2
ATP6V0E1	4
ATP6V0E2	4
CFP	4
SIDT2	4
BC043400	4
SIX4	2
SIX4	4
LOC283070	2
LOC283070	4
SIX6	4
SIX1	2
SIX1	4
CNPY4	4
CNPY3	4
CNPY2	4
IGFBPL1	5
ANKRD30BL	4
HMG20A	2
HMG20A	3
HMG20A	4
HMG20A	5
HMG20B	2
HMG20B	4
AAGAB	2
AAGAB	3
AAGAB	4
FLJ00104	4
C3orf75	4
C4orf10	4
C3orf72	4
C3orf70	4
SHOX2	4
SHOX2	5
ZFP82	4
CHFR	2
CHFR	4
EFHA1	2
EFHA1	4
EFHA2	4
SYPL1	2
SYPL1	3
SYPL1	4
FAM81A	4
SYPL2	4
RFX5	2
RFX5	3
RFX5	4
APP	2
APP	3
APP	4
RFX7	2
RFX7	3
RFX7	4
NRXN3	2
NRXN3	3
NRXN3	4
RFX1	3
RFX1	4
MIR383	4
RFX3	4
RFX3	5
YDJC	4
AX746887	4
MAP2K2	4
MAP2K2	5
APC	2
APC	4
ABCE1	1
ABCE1	2
ABCE1	3
ABCE1	4
UQCRC2	4
AK309286	4
XPNPEP3	2
XPNPEP3	4
AK055694	4
KLLN	4
ADNP	1
ADNP	2
ADNP	3
ADNP	4
KHDRBS1	1
KHDRBS1	2
KHDRBS1	3
KHDRBS1	4
KHDRBS3	4
GGCT	2
GGCT	4
STAC3	5
GPR78	4
MSL3P1	4
DPYSL4	4
DPYSL5	4
DPYSL2	2
DPYSL2	3
DPYSL2	4
DPYSL3	2
DPYSL3	3
DPYSL3	4
C11orf9	4
KRTAP10-12	4
IGFBP2	4
BC033554	4
AK311383	4
IGFBP5	2
IGFBP5	3
IGFBP5	4
CYP1B1	4
CYP2R1	4
HNRNPA1L2	4
GJA1	2
GJA1	3
GJA1	4
C15orf24	2
C15orf24	4
GJA3	4
C15orf23	2
C15orf23	3
C15orf23	4
PMS2P1	5
PMS2P3	4
C15orf29	4
KDM3B	1
KDM3B	2
KDM3B	3
KDM3B	4
ZNF117	4
KDM3A	4
NIF3L1	2
NIF3L1	4
NIF3L1	5
TMC5	4
TMC6	4
KIAA1958	4
APIP	4
EIF2B4	4
GTPBP2	4
TMC8	4
AX747104	4
EIF2B1	2
EIF2B1	4
PRKAR2A	2
PRKAR2A	4
PRKAR2B	2
PRKAR2B	4
CRYBG3	2
CRYBG3	3
CRYBG3	4
TXNIP	2
TXNIP	4
AX747593	4
ATP2A1	4
MLF1	4
QPRT	2
QPRT	4
QPRT	5
MLF2	2
MLF2	3
MLF2	4
MLF2	5
TMEM14C	2
TMEM14C	3
TMEM14C	4
TMEM14B	4
TMEM14A	2
TMEM14A	4
FANCF	4
MECOM	4
RSPH3	4
LOC440944	4
GOSR2	4
GOSR2	5
C9orf125	2
C9orf125	4
C9orf123	4
KIAA1267	2
KIAA1267	3
KIAA1267	4
KIAA1267	5
FANCB	4
CFHR2	4
PHACTR4	2
PHACTR4	3
PHACTR4	4
PHACTR4	5
CLIC4	1
CLIC4	2
CLIC4	3
CLIC4	4
CLIC4	5
CLIC5	4
NLGN2	4
PHACTR3	4
LARP4B	1
LARP4B	2
LARP4B	3
LARP4B	4
KRTAP2-1	4
KIAA0020	4
AX748339	4
TMEM147	2
TMEM147	4
ENY2	4
TMEM143	2
TMEM143	4
RIT1	2
RIT1	4
RIT1	5
SF1	1
SF1	2
SF1	3
SF1	4
SF1	5
PCDHA6	4
AK092965	4
API5	2
API5	3
API5	4
MAP3K8	4
RTKN2	4
RNF180	5
SOWAHA	4
SECISBP2L	2
SECISBP2L	4
SOWAHC	4
HAS2	4
HLA-DPA1	4
FAM32A	4
HAS3	4
KIAA1191	1
KIAA1191	2
KIAA1191	3
KIAA1191	4
KIAA1191	5
VMP1	2
VMP1	4
FER1L5	4
ZMAT2	2
ZMAT2	3
ZMAT2	4
ZMAT5	4
ZMAT5	5
ZMAT4	5
C19orf24	4
C19orf25	4
MYBL1	2
MYBL1	4
NR1D1	4
NR1D2	1
NR1D2	2
NR1D2	3
NR1D2	4
MYBL2	2
MYBL2	4
ITGB1BP1	4
ZNF2	4
ZNF2	5
ZNF3	4
TIPIN	4
ZNF8	2
ZNF8	4
ZAP70	4
MYLK-AS1	4
UFSP2	4
SYNDIG1	4
AK021977	4
EPM2AIP1	4
CDC5L	2
CDC5L	4
RAC1	2
RAC1	3
RAC1	4
SBDS	2
SBDS	4
MIR183	4
VCL	2
VCL	3
VCL	4
MRPS18A	5
VCP	1
VCP	2
VCP	3
VCP	4
AP2A1	4
BC041964	2
BC041964	3
BC041964	4
AP2A2	4
AP2A2	5
FIGNL1	1
FIGNL1	2
FIGNL1	4
PBX2	2
PBX2	4
PBX2	5
PBX3	2
PBX3	3
PBX3	4
PBX1	2
PBX1	3
PBX1	4
BCL6	4
NSUN3	4
NSUN2	1
NSUN2	2
NSUN2	3
NSUN2	4
NSUN4	4
NSUN6	4
NSUN6	5
TUBG1	4
TUBG1	5
FAM71F2	4
TARS	2
TARS	4
PTCH1	4
TIMM44	4
TUFM	4
TUFM	5
FAM108B1	4
RAD9B	4
RAD9A	4
ERGIC2	2
ERGIC2	4
ERGIC3	4
RRP7B	4
ERGIC1	2
ERGIC1	4
MTCP1	4
LOC386597	4
B3GAT3	4
B3GAT1	4
ADCYAP1R1	4
FAM66C	4
CPPED1	2
CPPED1	4
UXT	5
LOC728537	4
CALM2	2
CALM2	3
CALM2	4
CALM2	5
CALM3	1
CALM3	2
CALM3	3
CALM3	4
SPG21	2
SPG21	4
SPG21	5
SPG20	1
SPG20	2
SPG20	3
SPG20	4
UPK1A	4
UPK1B	5
DLGAP2	4
DLGAP4	2
DLGAP4	4
DLGAP4	5
DLGAP5	2
DLGAP5	4
MBNL1	1
MBNL1	2
MBNL1	3
MBNL1	4
MBNL2	2
MBNL2	3
MBNL2	4
MBNL3	4
NPEPL1	4
CYP27B1	4
LOC100128191	4
OIP5	2
OIP5	3
OIP5	4
CLCN3	2
CLCN3	4
CLCN6	4
CLCN5	4
FBXL19	4
FBXL19	5
BRD8	2
BRD8	4
BRD9	4
BRD9	5
KSR1	4
BRD4	3
BRD4	4
BRD4	5
BRD1	3
BRD1	4
BRD2	2
BRD2	3
BRD2	4
BRD2	5
BRD3	2
BRD3	4
BRD3	5
DNAJA2	2
DNAJA2	3
DNAJA2	4
DNAJA3	2
DNAJA3	3
DNAJA3	4
DNAJA1	2
DNAJA1	4
GLG1	2
GLG1	4
PTPN13	2
PTPN13	4
PTPN12	2
PTPN12	4
PTPN11	1
PTPN11	2
PTPN11	3
PTPN11	4
LRFN1	2
LRFN1	4
MYCBP	2
MYCBP	3
MYCBP	4
PTPN14	2
PTPN14	4
MAGEL2	4
SETD1B	2
SETD1B	3
SETD1B	4
SETD1B	5
LYAR	2
LYAR	4
CSF2RB	4
MRPL24	4
MRPL27	4
MRPL27	5
CSF2RA	5
C16orf70	2
C16orf70	4
MRPL20	4
MRPL20	5
SEH1L	2
SEH1L	3
SEH1L	4
SEH1L	5
MRPL22	4
LRFN4	4
GAB2	4
GAB3	4
LOC100506844	4
GAB1	4
HABP4	4
SNORA81	4
ZNF853	4
NPTX2	2
NPTX2	4
NPTX1	1
NPTX1	2
NPTX1	3
NPTX1	4
GPR75-ASB3	4
NDRG1	4
NDRG2	4
NDRG3	2
NDRG3	3
NDRG3	4
NDRG4	4
ZSCAN2	4
SRSF5	4
SRSF4	1
SRSF4	2
SRSF4	3
SRSF4	4
SRSF7	1
SRSF7	2
SRSF7	3
SRSF7	4
SRSF6	1
SRSF6	2
SRSF6	3
SRSF6	4
SRSF6	5
SRSF1	1
SRSF1	2
SRSF1	3
SRSF1	4
CHD1L	2
CHD1L	4
SRSF3	1
SRSF3	2
SRSF3	3
SRSF3	4
SRSF2	2
SRSF2	3
SRSF2	4
SRSF9	3
SRSF9	4
HOXA5	2
HOXA5	4
HOXA5	5
RNF130	2
RNF130	4
DNAJB12	2
DNAJB12	4
DNAJB11	4
HOXA4	4
HLA-DQB1	4
PCTP	4
PCTP	5
DNAJB14	2
DNAJB14	4
RNF138	1
RNF138	2
RNF138	3
RNF138	4
CDK4	1
CDK4	2
CDK4	3
CDK4	4
CISD2	4
CISD1	2
CISD1	4
CLNS1A	2
CLNS1A	3
CLNS1A	4
HOXA1	4
FLJ44635	4
LINC00152	4
TSHZ3	2
TSHZ3	4
TSHZ1	2
TSHZ1	3
TSHZ1	4
NOSIP	4
NOSIP	5
VILL	5
ZNF581	4
ZNF580	2
ZNF580	4
ZNF583	4
ZNF583	5
ZNF582	4
TIPARP	2
TIPARP	4
ZNF584	4
ZNF587	2
ZNF587	4
ZNF587	5
LPAR3	4
ZNF589	4
BC035400	4
LOC643733	4
CHST9	4
ASUN	4
MAP3K5	4
CAMKK2	2
CAMKK2	3
CAMKK2	4
CAMKK1	4
HAPLN3	4
MIR448	4
PHYH	4
MYO1H	4
MYO1F	4
MYO1E	4
MYO1D	4
MYO1C	2
MYO1C	4
MYO1B	2
MYO1B	4
CHST1	4
CHMP3	2
CHMP3	3
CHMP3	4
RPL36AL	4
CHMP7	1
CHMP7	2
CHMP7	3
CHMP7	4
CHMP5	2
CHMP5	4
PGBD5	2
PGBD5	4
PGBD2	4
CTPS2	4
LGALSL	2
LGALSL	4
ZER1	4
PPAPDC1B	4
PPAPDC1A	4
HOXA10	1
HOXA10	2
HOXA10	3
HOXA10	4
HOXA10	5
AK127339	4
CEP57	2
CEP57	3
CEP57	4
FAM160B1	2
FAM160B1	3
FAM160B1	4
FAM160B2	4
ATAT1	4
NUBP2	5
TSSK6	4
SRC	2
SRC	3
SRC	4
SRC	5
NEMF	4
ZNF326	4
SRF	1
SRF	2
SRF	3
SRF	4
ZNF320	4
ZNF323	4
FAM214A	2
FAM214A	4
FAM214B	4
FAM214B	5
SRI	2
SRI	4
ZNF329	2
ZNF329	4
FER1L6-AS1	4
SRM	2
SRM	4
SRR	1
SRR	4
LGALS8	4
LGALS3	5
NMU	4
AKIRIN2	2
AKIRIN2	3
AKIRIN2	4
AKIRIN1	1
AKIRIN1	2
AKIRIN1	3
AKIRIN1	4
EIF2AK1	2
EIF2AK1	3
EIF2AK1	4
EIF2AK3	4
EIF2AK2	2
EIF2AK2	4
TDG	2
TDG	4
EIF2AK4	4
HN1	2
HN1	4
LOC388942	4
MIR181B2	4
EREG	4
MYO19	2
MYO19	4
MIR181B1	4
FAM136A	2
FAM136A	3
FAM136A	4
MIR210	4
TRNT1	2
TRNT1	3
TRNT1	4
ASAP1	2
ASAP1	4
ASAP2	2
ASAP2	4
MYO10	2
MYO10	4
OCRL	2
OCRL	4
PLAUR	4
HILPDA	4
LRRC27	4
KIAA1524	2
KIAA1524	4
TPPP	4
LRRC23	4
MPDU1	2
MPDU1	4
MPDU1	5
KIAA1033	2
KIAA1033	4
LOX	3
LOX	4
LPGAT1	1
LPGAT1	2
LPGAT1	3
LPGAT1	4
LRRC28	4
TIMM17B	2
TIMM17B	4
GCNT4	5
TIMM17A	1
TIMM17A	2
TIMM17A	3
TIMM17A	4
GCNT1	4
GCNT2	4
C14orf135	2
C14orf135	4
C14orf132	2
C14orf132	4
LPCAT2	3
LPCAT2	4
LPCAT3	2
LPCAT3	4
LPCAT1	2
LPCAT1	3
LPCAT1	4
MID1IP1	2
MID1IP1	3
MID1IP1	4
PIGA	4
PIGB	4
PIGC	2
PIGC	4
PIGG	2
PIGG	4
PIGH	2
PIGH	4
PIGK	2
PIGK	3
PIGK	4
PIGM	2
PIGM	3
PIGM	4
PIGO	2
PIGO	4
PIGO	5
TMEM194A	1
TMEM194A	2
TMEM194A	3
TMEM194A	4
PIGQ	4
PIGS	2
PIGS	3
PIGS	4
PIGT	2
PIGT	4
PIGT	5
PIGU	2
PIGU	4
PIGW	2
PIGW	4
PIGX	2
PIGX	4
PIGY	1
PIGY	2
PIGY	3
PIGY	4
TMEM80	4
ELAC1	4
TAX1BP1	2
TAX1BP1	4
TAX1BP3	4
ANKLE2	1
ANKLE2	2
ANKLE2	3
ANKLE2	4
RHPN1	4
INPPL1	4
OLR1	5
RHPN2	4
SRRM1	3
SRRM1	4
SRRM1	5
BBIP1	2
BBIP1	3
BBIP1	4
SRRM2	2
SRRM2	3
SRRM2	4
SRRM2	5
SRRM4	4
FAM134B	4
PDK1	2
PDK1	4
RGL1	2
RGL1	4
PDK3	2
PDK3	4
PDK2	5
EBP	2
EBP	4
EBP	5
PDK4	4
LNPEP	2
LNPEP	4
ALPI	5
ZNF292	2
ZNF292	4
SEC61A1	2
SEC61A1	3
SEC61A1	4
SEC61A2	2
SEC61A2	4
PTGS2	4
TM2D2	2
TM2D2	4
TM2D3	2
TM2D3	3
TM2D3	4
SNAPC5	5
MGST3	4
MIR193A	4
AK027179	4
ZFAND6	2
ZFAND6	4
ZFAND5	1
ZFAND5	2
ZFAND5	3
ZFAND5	4
ZFAND4	4
ZFAND3	2
ZFAND3	3
ZFAND3	4
ZFAND1	2
ZFAND1	4
MIR340	4
SLC39A13	4
SLC39A10	1
SLC39A10	2
SLC39A10	3
SLC39A10	4
SLC39A11	4
SLC39A11	5
LOC96610	4
SLC39A14	1
SLC39A14	2
SLC39A14	3
SLC39A14	4
CEP120	2
CEP120	4
EIF1AX	1
EIF1AX	2
EIF1AX	3
EIF1AX	4
GOLGA5	4
NTRK2	4
RSBN1	1
RSBN1	2
RSBN1	3
RSBN1	4
EIF1AD	2
EIF1AD	3
EIF1AD	4
ARHGAP22	4
ARHGAP21	2
ARHGAP21	4
ARHGAP20	4
ARHGAP27	4
ARHGAP26	2
ARHGAP26	4
SAP18	2
SAP18	4
EVI5	2
EVI5	4
ARHGAP29	4
SERPINB6	4
CHST12	4
SYDE1	4
HHAT	4
DDIT4	2
DDIT4	4
AK126180	4
AK096279	2
AK096279	4
RBFA	4
FAM76A	4
FAM76A	5
NKRF	2
NKRF	4
AFTPH	4
MYSM1	4
PPIB	4
PPIB	5
BC017988	4
ATG2B	4
PPPDE1	1
PPPDE1	2
PPPDE1	3
PPPDE1	4
PPPDE2	2
PPPDE2	4
BMP7	2
BMP7	3
BMP7	4
BMP6	2
BMP6	4
GPR1	4
BMP3	4
BMP2	4
BMP1	4
NDUFAF4	4
DR1	1
DR1	2
DR1	3
DR1	4
RLIM	1
RLIM	2
RLIM	3
RLIM	4
C1orf35	4
ASF1A	2
ASF1A	3
ASF1A	4
TERF2	2
TERF2	4
TERF2	5
DNAJC18	4
NDUFAF1	4
FEM1A	2
FEM1A	4
FEM1A	5
GOLGA8A	4
GOLGA8B	4
RASSF9	4
RASSF8	2
RASSF8	4
RASSF1	4
PTOV1	4
RASSF3	2
RASSF3	4
RASSF3	5
RASSF2	4
RASSF5	2
RASSF5	4
RASSF7	4
LPPR4	4
NHP2	4
LPPR2	4
DBIL5P	4
TRPC3	4
RSAD1	2
RSAD1	4
CHD1	1
CHD1	2
CHD1	3
CHD1	4
CHD3	2
CHD3	4
CHD2	2
CHD2	4
CHD5	4
CHD4	2
CHD4	4
CHD4	5
CHD7	2
CHD7	4
CHD6	2
CHD6	3
CHD6	4
CHD9	2
CHD9	4
CHD8	4
MIR141	4
MIR140	4
CAP1	2
CAP1	3
CAP1	4
CAP2	2
CAP2	4
MIR144	4
NPC2	2
NPC2	4
NPC1	4
LINC00324	4
LINC00326	4
AK023457	4
TTC5	2
TTC5	4
TTC5	5
TTC4	2
TTC4	4
GALK1	4
TTC1	2
TTC1	4
TTC3	2
TTC3	3
TTC3	4
RAB3GAP1	2
RAB3GAP1	3
RAB3GAP1	4
PRKCE	4
C3orf52	4
C3orf52	5
TTC9	4
TTC8	4
CAPS	5
DAG1	2
DAG1	4
DYNC1LI2	1
DYNC1LI2	2
DYNC1LI2	3
DYNC1LI2	4
CHDH	4
EFHC1	4
TPRKB	4
ETHE1	4
TNFRSF10A	5
PRDM16	4
ABCG1	4
ABCG1	5
PLSCR4	4
PRDM15	4
PRDM13	4
PRDM10	4
MPL	4
MPL	5
HNF4A	4
MPI	4
HIST1H3F	2
HIST1H3F	4
FUCA1	4
ZNF165	4
ZNF165	5
MCPH1	4
GRPEL1	3
GRPEL1	4
GRPEL2	1
GRPEL2	2
GRPEL2	3
GRPEL2	4
PLRG1	4
FLJ42102	4
CKS1B	4
PRKCQ	4
ASPHD1	4
MIR2355	4
LOC100286793	4
RBM14-RBM4	3
RBM14-RBM4	4
BTG3	2
BTG3	3
BTG3	4
BTG2	2
BTG2	3
BTG2	4
BTG1	2
BTG1	4
C4orf36	5
C4orf34	4
C4orf32	2
C4orf32	3
C4orf32	4
C4orf33	4
SRD5A3	4
SRD5A1	4
SRD5A1	5
DKFZp564E1082	2
DKFZp564E1082	3
DKFZp564E1082	4
HELLS	2
HELLS	4
FAM49B	2
FAM49B	4
ZFP36L1	2
ZFP36L1	3
ZFP36L1	4
ZFP36L2	2
ZFP36L2	4
GGA1	4
GGA3	4
GGA2	2
GGA2	3
GGA2	4
C15orf48	4
C15orf44	2
C15orf44	4
C15orf40	4
C15orf41	2
C15orf41	4
C15orf42	2
C15orf42	4
FHOD3	4
ADH5	4
PKD2	2
PKD2	4
PKD1	4
GJC2	4
C4orf3	2
C4orf3	4
GJC1	1
GJC1	2
GJC1	3
GJC1	4
ZNF138	4
LOC100499177	4
SPRYD3	4
PRKACA	2
PRKACA	3
PRKACA	4
PRKACA	5
NUAK2	4
NUAK2	5
PRKACB	2
PRKACB	3
PRKACB	4
PSMB7	2
PSMB7	4
ZNF131	2
ZNF131	4
PSMB5	2
PSMB5	3
PSMB5	4
PSMB4	2
PSMB4	4
PSMB4	5
ZNF134	2
ZNF134	4
PSMB2	2
PSMB2	3
PSMB2	4
PSMB1	2
PSMB1	4
PFKFB2	4
HDHD1	4
HDHD2	2
HDHD2	4
SNORA4	4
C20orf72	2
C20orf72	4
AX747577	4
R3HDM4	4
RMI1	4
RMI2	2
RMI2	4
MBL2	4
SNORD21	4
PNMA2	1
PNMA2	3
PNMA2	4
KCNK5	4
KCNK6	5
FAM155B	4
AK095546	2
AK095546	3
AK095546	4
MLH1	4
KLHDC3	4
RETSAT	4
C9orf140	4
C9orf142	4
NACC2	4
VPS13D	4
NACC1	2
NACC1	3
NACC1	4
VPS13A	4
LOC100128788	4
KIAA1201	4
VPS13B	4
AK131020	4
BEX4	2
BEX4	4
BEX2	4
CRYZ	2
CRYZ	3
CRYZ	4
SCAF11	1
SCAF11	2
SCAF11	4
NUP160	1
NUP160	2
NUP160	4
TMEM160	4
TMEM165	2
TMEM165	3
TMEM165	4
TMEM164	2
TMEM164	4
FOXN4	4
TMEM168	2
TMEM168	3
TMEM168	4
TMEM168	5
FOXN2	2
FOXN2	3
FOXN2	4
REPIN1	2
REPIN1	4
DPCD	4
PMVK	4
PLBD2	4
VWDE	4
GRIN2A	4
GNA12	2
GNA12	3
GNA12	4
GNA13	1
GNA13	2
GNA13	3
GNA13	4
GNA11	4
GNA11	5
ZSCAN12P1	4
SCIN	4
SH2B3	4
TAP1	4
TAP2	2
TAP2	4
MFGE8	2
MFGE8	4
IL6ST	2
IL6ST	4
SBF1	4
SBF2	4
NOL4	4
DBN1	2
DBN1	4
NOL7	4
ACTG1	1
ACTG1	2
ACTG1	3
ACTG1	4
ACTG1	5
CDC73	2
CDC73	3
CDC73	4
C11orf31	4
C11orf30	2
C11orf30	4
C11orf30	5
OLIG3	4
LOC100288974	4
LOC100134713	4
WEE1	2
WEE1	3
WEE1	4
AK124484	4
SRFBP1	2
SRFBP1	4
BCAT2	4
BCAT1	1
BCAT1	2
BCAT1	3
BCAT1	4
TMEM9B	2
TMEM9B	4
DKFZP686I15217	4
C1orf130	5
GBA2	4
AKAP5	4
AK027541	4
DBNL	3
DBNL	4
AKAP1	2
AKAP1	3
AKAP1	4
AKAP2	2
AKAP2	4
GTF2F2	2
GTF2F2	3
GTF2F2	4
CAGE1	5
EIF2D	4
AKAP8	2
AKAP8	3
AKAP8	4
AKAP8	5
AKAP9	4
EIF2A	2
EIF2A	3
EIF2A	4
CYP26A1	4
CADPS2	4
CADPS2	5
TUBE1	4
AK092098	2
AK092098	4
SPATA13	4
RLF	4
NFU1	4
ODF2	4
ODF2	5
RRP1B	2
RRP1B	4
NOVA1	4
TMEM170A	1
TMEM170A	2
TMEM170A	3
TMEM170A	4
HSP90B1	2
HSP90B1	3
HSP90B1	4
KRR1	2
KRR1	4
CWC27	4
TMEM132E	4
FAM64A	4
PEG10	1
PEG10	3
PEG10	4
TMEM132B	4
BC007399	4
AK093416	4
CETN3	4
CETN2	2
CETN2	4
NAIF1	4
LOC100506994	4
FAM92A1	4
H3F3B	1
H3F3B	2
H3F3B	3
H3F3B	4
H3F3B	5
DIO3	5
ALPK1	4
MAU2	2
MAU2	4
POC1B-GALNT4	4
C8orf48	4
C8orf48	5
UCK1	4
UCK2	4
PHRF1	2
PHRF1	4
C8orf42	4
CUX1	2
CUX1	4
CUX2	4
SNORA14A	4
AK097787	4
DERL3	4
BC046483	4
BRF1	4
BC021816	4
DNAJC8	2
DNAJC8	4
DNAJC9	2
DNAJC9	4
CAMSAP2	2
CAMSAP2	3
CAMSAP2	4
DNAJC5	2
DNAJC5	4
DNAJC6	2
DNAJC6	4
DNAJC7	2
DNAJC7	3
DNAJC7	4
DZANK1	4
AK001975	4
DNAJC3	1
DNAJC3	3
DNAJC3	4
SORT1	1
SORT1	2
SORT1	3
SORT1	4
SORT1	5
SLC18A1	5
GOSR1	2
GOSR1	4
RRP15	1
RRP15	2
RRP15	3
RRP15	4
CYP4F11	5
RALBP1	2
RALBP1	4
NRN1	2
NRN1	4
DEAF1	5
RAP1B	2
RAP1B	4
RAP1A	2
RAP1A	4
SPOPL	1
SPOPL	2
SPOPL	3
SPOPL	4
ZNF830	4
ASAP3	4
IER3IP1	2
IER3IP1	4
MIR16-1	4
SNORA65	4
MIR16-2	4
SNORA61	4
SNORA62	4
CUEDC1	4
LRIF1	1
LRIF1	2
LRIF1	3
LRIF1	4
TRIM45	4
FAM91A1	2
FAM91A1	3
FAM91A1	4
MTCP1NB	4
ZNF572	4
ACAT1	4
ACAT2	2
ACAT2	4
RNF152	4
CD200R1	4
LIMD1	1
LIMD1	2
LIMD1	3
LIMD1	4
LIMD1	5
RNF157	4
RNF157	5
PEX1	4
CTF1	4
MIR216A	4
MECP2	1
MECP2	2
MECP2	3
MECP2	4
FXC1	2
FXC1	4
FXC1	5
LDLR	2
LDLR	3
LDLR	4
ZNF579	4
DKFZp761E198	4
TRIM8	2
TRIM8	3
TRIM8	4
TRIM8	5
BEGAIN	4
ZFYVE21	2
ZFYVE21	3
ZFYVE21	4
ZFYVE20	4
ZFYVE27	4
TPCN1	4
TPCN2	4
RAB33B	4
SLC17A4	4
SLC17A5	2
SLC17A5	4
SLC17A7	4
SPAG16	4
UBFD1	2
UBFD1	3
UBFD1	4
C16orf58	2
C16orf58	4
C16orf59	4
IL17RB	4
TRPV3	4
ZNF628	4
CDK5RAP2	4
C16orf53	2
C16orf53	4
C16orf57	3
C16orf57	4
C16orf57	5
C16orf55	4
LOC645949	4
ITCH	1
ITCH	2
ITCH	3
ITCH	4
AX748312	4
ERC1	1
ERC1	2
ERC1	3
ERC1	4
CHMP4B	2
CHMP4B	4
CHMP4C	4
BAX	2
BAX	4
BAX	5
BAD	4
BAD	5
IARS	4
COBLL1	4
SLC37A3	2
SLC37A3	3
SLC37A3	4
CDK18	4
CDK19	2
CDK19	4
TOB1	2
TOB1	3
TOB1	4
TOB1	5
PMPCB	2
PMPCB	4
SLC37A4	2
SLC37A4	4
TOB2	2
TOB2	3
TOB2	4
TOB2	5
CDK12	1
CDK12	2
CDK12	3
CDK12	4
CDK13	2
CDK13	4
CDK10	4
CDK16	2
CDK16	3
CDK16	4
SULF2	2
SULF2	4
GPR126	4
ST5	4
GPR124	4
NEO1	2
NEO1	3
NEO1	4
NEO1	5
GZF1	4
ATP6V1B1	4
ATP6V1B2	1
ATP6V1B2	2
ATP6V1B2	3
ATP6V1B2	4
AASDH	4
GNB3	5
KCNAB1	5
ZNF304	4
ZNF302	4
ZNF300	4
MMP28	4
MMP28	5
STS	4
P2RY2	4
SEC61G	4
P2RY1	4
SEC61B	2
SEC61B	4
MTERFD2	4
MTERFD1	4
HOXB13	4
TFG	2
TFG	4
CTSZ	4
RPL36A	5
RND1	4
RND2	4
RND3	1
RND3	2
RND3	3
RND3	4
NCL	1
NCL	2
NCL	3
NCL	4
NCL	5
CTNNBIP1	5
PPP3CA	2
PPP3CA	3
PPP3CA	4
PPP3CB	4
PPP3CC	4
SESTD1	2
SESTD1	4
KIAA1549	4
RPL13	2
RPL13	4
RPL13	5
LRRC41	2
LRRC41	3
LRRC41	4
LRRC41	5
LRRC40	4
LRRC42	4
ATP8B1	4
LRRC47	4
LRRC47	5
GPATCH4	4
B3GNT5	2
B3GNT5	4
B3GNT1	2
B3GNT1	3
B3GNT1	4
B3GNT2	3
B3GNT2	4
TSFM	2
TSFM	4
RPL18	1
RPL18	2
RPL18	3
RPL18	4
SNORD113-4	4
ADRA2B	5
FGFR3	2
FGFR3	4
PWWP2B	4
PWWP2A	4
BIK	5
SETD6	4
BC041902	4
SWSAP1	4
TBCCD1	4
DAAM1	4
DAAM2	4
HLA-DRB1	4
AL360260	4
CCDC150	4
GUK1	2
GUK1	4
SGK494	4
CCDC155	4
WRAP73	4
TIMM50	4
DZIP3	4
SYT9	2
SYT9	4
LRRC4B	4
MTCH2	2
MTCH2	3
MTCH2	4
MTCH1	2
MTCH1	4
SYT2	4
SYT3	4
SYT6	4
SYT7	4
TIAL1	1
TIAL1	2
TIAL1	4
TIAL1	5
OBFC2B	2
OBFC2B	4
ATP5O	4
OBFC2A	4
TASP1	4
FUBP3	1
FUBP3	2
FUBP3	3
FUBP3	4
FUBP1	2
FUBP1	4
NCSTN	2
[truncated: 20,054 more rows]
