# Supplementary material for: PTRcombiner: mining combinatorial regulation of gene expression from post-transcriptional interaction maps
Source: BMC Genomics. 2014 Apr 23;15:304. doi: 10.1186/1471-2164-15-304 (PMC4234518; doi:10.1186/1471-2164-15-304)
Supplement: Additional file 3 — A zip archive containing the outputs of the mining module of PTR comb iner at different combinations of k and τ , considering the sporadic trans-factors. [file 1471-2164-15-304-S3.zip]

Archive with 210 entries (210 files):
- sporadic/all_results/k10_t0.200000/bases.txt
- sporadic/all_results/k10_t0.200000/clusters.txt
- sporadic/all_results/k10_t0.200000/gene-cluster.txt
- sporadic/all_results/k10_t0.250000/bases.txt
- sporadic/all_results/k10_t0.250000/clusters.txt
- sporadic/all_results/k10_t0.250000/gene-cluster.txt
- sporadic/all_results/k10_t0.300000/bases.txt
- sporadic/all_results/k10_t0.300000/clusters.txt
- sporadic/all_results/k10_t0.300000/gene-cluster.txt
- sporadic/all_results/k10_t0.350000/bases.txt
- sporadic/all_results/k10_t0.350000/clusters.txt
- sporadic/all_results/k10_t0.350000/gene-cluster.txt
- sporadic/all_results/k10_t0.400000/bases.txt
- sporadic/all_results/k10_t0.400000/clusters.txt
- sporadic/all_results/k10_t0.400000/gene-cluster.txt
- sporadic/all_results/k10_t0.450000/bases.txt
- sporadic/all_results/k10_t0.450000/clusters.txt
- sporadic/all_results/k10_t0.450000/gene-cluster.txt
- sporadic/all_results/k10_t0.500000/bases.txt
- sporadic/all_results/k10_t0.500000/clusters.txt
- sporadic/all_results/k10_t0.500000/gene-cluster.txt
- sporadic/all_results/k10_t0.550000/bases.txt
- sporadic/all_results/k10_t0.550000/clusters.txt
- sporadic/all_results/k10_t0.550000/gene-cluster.txt
- sporadic/all_results/k10_t0.600000/bases.txt
- sporadic/all_results/k10_t0.600000/clusters.txt
- sporadic/all_results/k10_t0.600000/gene-cluster.txt
- sporadic/all_results/k10_t0.650000/bases.txt
- sporadic/all_results/k10_t0.650000/clusters.txt
- sporadic/all_results/k10_t0.650000/gene-cluster.txt
- sporadic/all_results/k10_t0.700000/bases.txt
- sporadic/all_results/k10_t0.700000/clusters.txt
- sporadic/all_results/k10_t0.700000/gene-cluster.txt
- sporadic/all_results/k10_t0.750000/bases.txt
- sporadic/all_results/k10_t0.750000/clusters.txt
- sporadic/all_results/k10_t0.750000/gene-cluster.txt
- sporadic/all_results/k10_t0.800000/bases.txt
- sporadic/all_results/k10_t0.800000/clusters.txt
- sporadic/all_results/k10_t0.800000/gene-cluster.txt
- sporadic/all_results/k10_t0.850000/bases.txt
- sporadic/all_results/k10_t0.850000/clusters.txt
- sporadic/all_results/k10_t0.850000/gene-cluster.txt
- sporadic/all_results/k15_t0.200000/bases.txt
- sporadic/all_results/k15_t0.200000/clusters.txt
- sporadic/all_results/k15_t0.200000/gene-cluster.txt
- sporadic/all_results/k15_t0.250000/bases.txt
- sporadic/all_results/k15_t0.250000/clusters.txt
- sporadic/all_results/k15_t0.250000/gene-cluster.txt
- sporadic/all_results/k15_t0.300000/bases.txt
- sporadic/all_results/k15_t0.300000/clusters.txt
- sporadic/all_results/k15_t0.300000/gene-cluster.txt
- sporadic/all_results/k15_t0.350000/bases.txt
- sporadic/all_results/k15_t0.350000/clusters.txt
- sporadic/all_results/k15_t0.350000/gene-cluster.txt
- sporadic/all_results/k15_t0.400000/bases.txt
- sporadic/all_results/k15_t0.400000/clusters.txt
- sporadic/all_results/k15_t0.400000/gene-cluster.txt
- sporadic/all_results/k15_t0.450000/bases.txt
- sporadic/all_results/k15_t0.450000/clusters.txt
- sporadic/all_results/k15_t0.450000/gene-cluster.txt
- sporadic/all_results/k15_t0.500000/bases.txt
- sporadic/all_results/k15_t0.500000/clusters.txt
- sporadic/all_results/k15_t0.500000/gene-cluster.txt
- sporadic/all_results/k15_t0.550000/bases.txt
- sporadic/all_results/k15_t0.550000/clusters.txt
- sporadic/all_results/k15_t0.550000/gene-cluster.txt
- sporadic/all_results/k15_t0.600000/bases.txt
- sporadic/all_results/k15_t0.600000/clusters.txt
- sporadic/all_results/k15_t0.600000/gene-cluster.txt
- sporadic/all_results/k15_t0.650000/bases.txt
- sporadic/all_results/k15_t0.650000/clusters.txt
- sporadic/all_results/k15_t0.650000/gene-cluster.txt
- sporadic/all_results/k15_t0.700000/bases.txt
- sporadic/all_results/k15_t0.700000/clusters.txt
- sporadic/all_results/k15_t0.700000/gene-cluster.txt
- sporadic/all_results/k15_t0.750000/bases.txt
- sporadic/all_results/k15_t0.750000/clusters.txt
- sporadic/all_results/k15_t0.750000/gene-cluster.txt
- sporadic/all_results/k15_t0.800000/bases.txt
- sporadic/all_results/k15_t0.800000/clusters.txt
- sporadic/all_results/k15_t0.800000/gene-cluster.txt
- sporadic/all_results/k15_t0.850000/bases.txt
- sporadic/all_results/k15_t0.850000/clusters.txt
- sporadic/all_results/k15_t0.850000/gene-cluster.txt
- sporadic/all_results/k20_t0.200000/bases.txt
- sporadic/all_results/k20_t0.200000/clusters.txt
- sporadic/all_results/k20_t0.200000/gene-cluster.txt
- sporadic/all_results/k20_t0.250000/bases.txt
- sporadic/all_results/k20_t0.250000/clusters.txt
- sporadic/all_results/k20_t0.250000/gene-cluster.txt
- sporadic/all_results/k20_t0.300000/bases.txt
- sporadic/all_results/k20_t0.300000/clusters.txt
- sporadic/all_results/k20_t0.300000/gene-cluster.txt
- sporadic/all_results/k20_t0.350000/bases.txt
- sporadic/all_results/k20_t0.350000/clusters.txt
- sporadic/all_results/k20_t0.350000/gene-cluster.txt
- sporadic/all_results/k20_t0.400000/bases.txt
- sporadic/all_results/k20_t0.400000/clusters.txt
- sporadic/all_results/k20_t0.400000/gene-cluster.txt
- sporadic/all_results/k20_t0.450000/bases.txt
- sporadic/all_results/k20_t0.450000/clusters.txt
- sporadic/all_results/k20_t0.450000/gene-cluster.txt
- sporadic/all_results/k20_t0.500000/bases.txt
- sporadic/all_results/k20_t0.500000/clusters.txt
- sporadic/all_results/k20_t0.500000/gene-cluster.txt
- sporadic/all_results/k20_t0.550000/bases.txt
- sporadic/all_results/k20_t0.550000/clusters.txt
- sporadic/all_results/k20_t0.550000/gene-cluster.txt
- sporadic/all_results/k20_t0.600000/bases.txt
- sporadic/all_results/k20_t0.600000/clusters.txt
- sporadic/all_results/k20_t0.600000/gene-cluster.txt
- sporadic/all_results/k20_t0.650000/bases.txt
- sporadic/all_results/k20_t0.650000/clusters.txt
- sporadic/all_results/k20_t0.650000/gene-cluster.txt
- sporadic/all_results/k20_t0.700000/bases.txt
- sporadic/all_results/k20_t0.700000/clusters.txt
- sporadic/all_results/k20_t0.700000/gene-cluster.txt
- sporadic/all_results/k20_t0.750000/bases.txt
- sporadic/all_results/k20_t0.750000/clusters.txt
- sporadic/all_results/k20_t0.750000/gene-cluster.txt
- sporadic/all_results/k20_t0.800000/bases.txt
- sporadic/all_results/k20_t0.800000/clusters.txt
- sporadic/all_results/k20_t0.800000/gene-cluster.txt
- sporadic/all_results/k20_t0.850000/bases.txt
- sporadic/all_results/k20_t0.850000/clusters.txt
- sporadic/all_results/k20_t0.850000/gene-cluster.txt
- sporadic/all_results/k25_t0.200000/bases.txt
- sporadic/all_results/k25_t0.200000/clusters.txt
- sporadic/all_results/k25_t0.200000/gene-cluster.txt
- sporadic/all_results/k25_t0.250000/bases.txt
- sporadic/all_results/k25_t0.250000/clusters.txt
- sporadic/all_results/k25_t0.250000/gene-cluster.txt
- sporadic/all_results/k25_t0.300000/bases.txt
- sporadic/all_results/k25_t0.300000/clusters.txt
- sporadic/all_results/k25_t0.300000/gene-cluster.txt
- sporadic/all_results/k25_t0.350000/bases.txt
- sporadic/all_results/k25_t0.350000/clusters.txt
- sporadic/all_results/k25_t0.350000/gene-cluster.txt
- sporadic/all_results/k25_t0.400000/bases.txt
- sporadic/all_results/k25_t0.400000/clusters.txt
- sporadic/all_results/k25_t0.400000/gene-cluster.txt
- sporadic/all_results/k25_t0.450000/bases.txt
- sporadic/all_results/k25_t0.450000/clusters.txt
- sporadic/all_results/k25_t0.450000/gene-cluster.txt
- sporadic/all_results/k25_t0.500000/bases.txt
- sporadic/all_results/k25_t0.500000/clusters.txt
- sporadic/all_results/k25_t0.500000/gene-cluster.txt
- sporadic/all_results/k25_t0.550000/bases.txt
- sporadic/all_results/k25_t0.550000/clusters.txt
- sporadic/all_results/k25_t0.550000/gene-cluster.txt
- sporadic/all_results/k25_t0.600000/bases.txt
- sporadic/all_results/k25_t0.600000/clusters.txt
- sporadic/all_results/k25_t0.600000/gene-cluster.txt
- sporadic/all_results/k25_t0.650000/bases.txt
- sporadic/all_results/k25_t0.650000/clusters.txt
- sporadic/all_results/k25_t0.650000/gene-cluster.txt
- sporadic/all_results/k25_t0.700000/bases.txt
- sporadic/all_results/k25_t0.700000/clusters.txt
- sporadic/all_results/k25_t0.700000/gene-cluster.txt
- sporadic/all_results/k25_t0.750000/bases.txt
- sporadic/all_results/k25_t0.750000/clusters.txt
- sporadic/all_results/k25_t0.750000/gene-cluster.txt
- sporadic/all_results/k25_t0.800000/bases.txt
- sporadic/all_results/k25_t0.800000/clusters.txt
- sporadic/all_results/k25_t0.800000/gene-cluster.txt
- sporadic/all_results/k25_t0.850000/bases.txt
- sporadic/all_results/k25_t0.850000/clusters.txt
- sporadic/all_results/k25_t0.850000/gene-cluster.txt
- sporadic/all_results/k5_t0.200000/bases.txt
- sporadic/all_results/k5_t0.200000/clusters.txt
- sporadic/all_results/k5_t0.200000/gene-cluster.txt
- sporadic/all_results/k5_t0.250000/bases.txt
- sporadic/all_results/k5_t0.250000/clusters.txt
- sporadic/all_results/k5_t0.250000/gene-cluster.txt
- sporadic/all_results/k5_t0.300000/bases.txt
- sporadic/all_results/k5_t0.300000/clusters.txt
- sporadic/all_results/k5_t0.300000/gene-cluster.txt
- sporadic/all_results/k5_t0.350000/bases.txt
- sporadic/all_results/k5_t0.350000/clusters.txt
- sporadic/all_results/k5_t0.350000/gene-cluster.txt
- sporadic/all_results/k5_t0.400000/bases.txt
- sporadic/all_results/k5_t0.400000/clusters.txt
- sporadic/all_results/k5_t0.400000/gene-cluster.txt
- sporadic/all_results/k5_t0.450000/bases.txt
- sporadic/all_results/k5_t0.450000/clusters.txt
- sporadic/all_results/k5_t0.450000/gene-cluster.txt
- sporadic/all_results/k5_t0.500000/bases.txt
- sporadic/all_results/k5_t0.500000/clusters.txt
- sporadic/all_results/k5_t0.500000/gene-cluster.txt
- sporadic/all_results/k5_t0.550000/bases.txt
- sporadic/all_results/k5_t0.550000/clusters.txt
- sporadic/all_results/k5_t0.550000/gene-cluster.txt
- sporadic/all_results/k5_t0.600000/bases.txt
- sporadic/all_results/k5_t0.600000/clusters.txt
- sporadic/all_results/k5_t0.600000/gene-cluster.txt
- sporadic/all_results/k5_t0.650000/bases.txt
- sporadic/all_results/k5_t0.650000/clusters.txt
- sporadic/all_results/k5_t0.650000/gene-cluster.txt
- sporadic/all_results/k5_t0.700000/bases.txt
- sporadic/all_results/k5_t0.700000/clusters.txt
- sporadic/all_results/k5_t0.700000/gene-cluster.txt
- sporadic/all_results/k5_t0.750000/bases.txt
- sporadic/all_results/k5_t0.750000/clusters.txt
- sporadic/all_results/k5_t0.750000/gene-cluster.txt
- sporadic/all_results/k5_t0.800000/bases.txt
- sporadic/all_results/k5_t0.800000/clusters.txt
- sporadic/all_results/k5_t0.800000/gene-cluster.txt
- sporadic/all_results/k5_t0.850000/bases.txt
- sporadic/all_results/k5_t0.850000/clusters.txt
- sporadic/all_results/k5_t0.850000/gene-cluster.txt
