# Supplementary material for: PTRcombiner: mining combinatorial regulation of gene expression from post-transcriptional interaction maps
Source: BMC Genomics. 2014 Apr 23;15:304. doi: 10.1186/1471-2164-15-304 (PMC4234518; doi:10.1186/1471-2164-15-304)
Supplement: Additional file 3 — A zip archive containing the outputs of the mining module of PTR comb iner at different combinations of k and τ , considering the sporadic trans-factors. [file 1471-2164-15-304-S3.zip › sporadic/all_results/k10_t0.250000/clusters.txt]

cluster	composition
01	C22ORF28,CAPRIN1,FUS,MOV10,TAF15
02	HNRNPD
03	PUM1
04	PABPC1
05	U2AF2
06	C22ORF28,CAPRIN1,FUS,FXR1,HNRNPC,HNRNPF,HNRNPU,MOV10,TAF15
07	CAPRIN1,HNRNPH
08	DGCR8
09	FUS,MOV10,PUM2,hsa-miR-103,hsa-miR-107,hsa-miR-15a,hsa-miR-15b,hsa-miR-16,hsa-miR-22,hsa-miR-29a,hsa-miR-29b,hsa-miR-29c,hsa-miR-424
10	CAPRIN1,MOV10,hsa-let-7a,hsa-let-7b,hsa-let-7c,hsa-let-7d,hsa-let-7e,hsa-let-7f,hsa-let-7g,hsa-let-7i
