# Supplementary material for: PTRcombiner: mining combinatorial regulation of gene expression from post-transcriptional interaction maps
Source: BMC Genomics. 2014 Apr 23;15:304. doi: 10.1186/1471-2164-15-304 (PMC4234518; doi:10.1186/1471-2164-15-304)
Supplement: Additional file 3 — A zip archive containing the outputs of the mining module of PTR comb iner at different combinations of k and τ , considering the sporadic trans-factors. [file 1471-2164-15-304-S3.zip › sporadic/all_results/k10_t0.250000/gene-cluster.txt]

geneSymbol	cluster
UBE2Q1	5
UBE2Q2	8
UBE2Q2	5
RNF10	2
RNF11	2
RNF11	5
NCBP2	2
HSPA4	1
NIPA2	1
SSFA2	8
SSFA2	10
SSFA2	5
KLC4	8
B2M	1
LIFR	8
LIFR	3
PDCD10	3
PDCD10	4
BC047644	8
ATPIF1	5
SLC50A1	2
KIAA0907	1
ZDHHC13	2
AK127339	8
PPP4C	2
RNF13	2
RNF13	3
DBR1	4
RNF114	1
STK24	1
STK24	3
SPTLC2	7
ZSWIM1	2
IRX5	4
RER1	2
ABCD4	2
IRX3	3
IRX3	4
IRX2	3
IRX2	4
FAM59A	2
TNS3	8
JRKL	7
BC040733	8
SP1	8
SP1	1
SP1	7
XPA	2
SP3	1
SP3	3
SP3	7
FAM84B	8
FAM84B	7
CRB2	2
OPA1	3
DUSP28	2
CSRP2BP	7
LAPTM5	8
SNN	5
MAX	2
MAX	3
MAZ	2
MAZ	4
MAZ	5
KTI12	2
ERI1	8
CYB5D1	7
P4HA1	2
CTBP1	2
MAK	8
SLC46A1	8
C10orf26	2
KIAA1274	2
EVL	4
ATP2A2	1
ATP2A2	6
ATP2A2	7
RASGEF1B	8
CRB1	8
ALDH3A1	2
RIT1	2
ATL2	8
PMM2	4
GTF3C1	2
FLJ16124	8
GTF3C5	4
GTF3C4	1
GTF3C4	7
IQSEC1	8
IQSEC3	2
CD99L2	8
PHLDA3	2
XPO1	7
HN1	4
CSDE1	1
CSDE1	6
CSDE1	7
BACH1	1
BACH1	3
IPO8	5
MDK	7
LSR	2
WSB1	1
TTL	7
FBXL19	2
JAGN1	2
GHDC	8
FAM123B	2
SDK2	8
XPOT	3
DNASE1L1	2
THSD4	8
LIN28B	1
LIN28B	10
LIN28B	7
ZFP161	4
CHST8	2
POM121C	8
MRAP	8
AK094674	8
RBM12B	1
CHST3	2
ZEB2	2
TSIX	8
KCNH6	2
KCNH6	5
C14orf126	8
C14orf126	2
NOG	2
ATAD1	1
TOP1	2
PPTC7	1
PPTC7	7
C22orf29	2
C22orf29	7
FRAT2	2
GIT1	2
GIT1	3
GIT1	5
GIT2	4
SERBP1	1
SERBP1	7
TMEM198	8
MINPP1	1
MINPP1	3
FAM134C	7
C22orf25	2
FOXC1	1
FOXC1	3
BC073780	8
METTL2A	2
TRERF1	3
TRERF1	5
SESN3	2
SMAD4	1
SMAD4	7
SMAD5	1
SMAD5	6
SMAD7	8
SMAD7	2
VAPB	2
VAPB	7
VAPA	2
VAPA	3
SMAD3	8
RFK	9
RFK	7
AMMECR1L	2
IL1RAPL1	2
TRAM2	5
CTH	3
DLX6-AS1	8
SERAC1	8
ARF3	2
ARF3	7
ARF1	1
ARF1	2
ARF1	3
ARF6	2
ARF6	5
ARF6	7
ARF5	2
ARF5	5
SARM1	8
SPARC	2
MRPL51	4
HERC2P2	8
ART5	2
PRADC1	4
WDR27	8
MYLK2	2
TCEA1	3
MEI1	8
COX4I1	2
NOL9	2
BFAR	10
BFAR	3
SAR1A	1
SAR1A	2
SUZ12P	2
NFRKB	3
MOB4	5
C19orf10	2
FOXO3	7
RNASEH2C	8
AK124326	8
AK308944	8
CADPS2	2
CCDC115	2
DCAKD	2
RBBP6	3
ATP1A3	2
CEBPD	3
C17orf39	7
ZMPSTE24	8
MGRN1	2
CDC42	2
CDC42	7
LOC100289019	8
BC039516	8
SPHK1	2
ADPGK	8
ARHGEF11	2
ARHGEF11	3
ARHGEF11	7
HMGB3	1
HMGB3	3
EEF1A1	2
HMGB1	2
CPEB3	2
RAB2B	8
RAB2B	2
RAB2B	3
CHAF1A	4
PDDC1	2
LOC645949	8
PGLYRP4	8
MAGEA3	2
LOC550112	8
FRRS1	2
BC039385	8
MAGEA5	4
MAGEA4	4
UBTF	3
CLUL1	2
PEX14	3
LINC00272	2
YLPM1	7
CDCA4	2
CDCA4	3
CLIP4	2
ALDH1A3	2
BC042378	8
UTS2	2
RADIL	8
CD48	4
UXS1	8
CD44	8
NOLC1	1
NOLC1	3
NOLC1	6
NOLC1	7
CA13	2
IGFBPL1	2
TIMM17A	1
ATG4D	8
LOC100507584	8
UCN3	2
RAB21	2
EIF4E3	2
EIF4E3	5
NIPAL3	7
TBL1X	2
TBL1Y	2
CFH	2
CFI	8
CFI	2
FBXO3	8
FBXO3	3
GLRA1	2
CALU	1
CALU	6
CYB5B	7
SNX27	2
FAR1	1
FAR1	7
CREBBP	2
CREBBP	3
ACTR1A	2
GTF3A	7
CHPF	2
DMRTC1B	2
EWSR1	1
EWSR1	7
WDR77	1
WDR77	10
WDR77	7
TRIM11	7
RPN1	2
TRIM17	8
TRIM16	2
AMMECR1	5
SPRED2	5
ADPRHL2	8
AK094342	8
C21orf2	4
CHI3L2	2
CYP4F3	8
PRPF6	2
ASB2	2
MAPKAP1	4
MAPKAP1	5
ASB1	7
ASB6	2
ASB7	2
BC040855	8
AK097119	8
SIX6	4
C15orf38	7
SIX1	3
FOXK1	8
GUK1	4
RFC5	1
CNPY2	8
CNPY1	8
CIRBP	7
HDGF	1
HDGF	7
PRY	4
HMG20A	8
HMG20A	2
HMG20A	3
C2orf54	8
C5orf43	1
C5orf43	5
CRISPLD2	2
MRPL32	7
MRPL33	4
ZNF676	8
CHM	5
MRPL39	3
MRPL39	4
ARRDC4	8
SHOX2	2
DMRTC1	2
THOC2	2
THOC6	2
PDE8B	3
C9orf30-TMEFF1	2
ZNF222	8
APP	1
APP	7
ZNF843	8
NRXN1	2
RFX3	2
TPST2	4
TPST2	5
YDJC	7
PGAM5	2
PGAM5	4
WHSC1	8
WHSC1	5
WHSC1	7
PAK4	2
PAK6	4
TAF5L	7
XPNPEP1	2
PAK2	3
PAK2	5
AX746830	8
ZIC3	2
TRAPPC2	2
OXSR1	2
COPS2	1
KCNG1	2
KCNG3	8
KCNG3	7
KHDRBS1	5
KHDRBS1	7
COPS4	4
COPS5	4
COPS5	7
ZNF592	5
YTHDF2	1
MED6	3
EAF1	7
PFN1P2	2
MNX1	7
KIAA1377	8
C17orf65	2
SCAP	2
SUB1	1
SUB1	6
ATXN7L3	7
TREX1	2
ACVR2B	7
CAMTA2	3
CBX1	7
CCDC90A	5
NLK	5
TMEM45A	8
TNS4	2
TCF4	2
TCF7	3
DLD	1
ARID2	8
GCK	2
NUDT3	1
NUDT3	2
NUDT3	3
NUDT4	3
NUDT5	4
REEP2	7
C15orf24	7
APLNR	8
PPP5C	2
DOCK8	8
FASTKD1	8
ZNF773	8
NUBP2	2
MEF2B	8
MEF2B	2
PFN2	1
PFN2	7
LRP1B	8
LOC283888	2
CTCF	3
SHISA2	8
MEF2D	8
MEF2D	3
GAS1	3
GAS1	5
COX11	1
COX11	6
COX11	7
GAS5	1
COX15	1
FBXL22	2
SSB	2
NUTF2	2
EPHX1	2
FAM168B	1
FAM168B	7
ATP11A	8
ZNF331	2
KIAA1467	2
AX748251	8
EIF2B5	3
UGCG	3
CSMD2	8
MALAT1	1
C20orf30	2
QPRT	2
RMP	5
MLF2	1
MLF2	2
NUP62	8
NUP62	4
NUP62	7
TMEM14B	8
WASF2	7
MECOM	8
TPM3	8
TPM3	2
SNRPA1	3
SNRPA1	4
TPM1	2
RPS6KB2	4
ETF1	1
ETF1	10
ETF1	7
AL133111	8
UTP15	2
SIPA1	3
HBXIP	3
HBXIP	4
FBXW2	1
FBXW2	10
FBXW2	7
KIAA1147	7
FBXW5	2
KIAA1267	2
FBXW7	2
CDCP1	2
PHACTR4	8
PHACTR4	2
CLIC4	1
CLIC4	2
CLIC4	3
CLIC4	6
CLIC4	7
EVC	8
PHACTR1	8
C7orf73	8
PHACTR2	7
SMNDC1	1
KRTAP2-2	8
IFRD1	3
TET2	7
RABL2A	2
B4GALT6	5
YKT6	7
RABL2B	2
GRTP1	3
BBX	1
BBX	3
BBX	7
RPS4X	7
C2orf66	8
SLMO2	1
SLMO2	7
TJP2	8
API5	7
TJP1	3
BUD13	2
EDC3	7
DLST	2
RHPN2	3
YOD1	1
TTC3	8
MFN2	7
PPAT	1
PPAT	3
TTC23	8
NAA50	7
KIAA1191	2
MAD2L2	8
ATP6V0B	7
LGI4	8
MAD2L1	1
PCBD2	2
TCEB2	7
TCEB1	4
IL1F10	8
PRDX3	2
PRDX2	4
PRDX1	2
PRDX1	7
AP3S2	8
AP3S2	2
AP3S2	7
NFYB	2
NFYB	3
NFYB	4
AP3S1	2
AP3S1	3
AP3S1	4
ZMAT5	2
ZMAT4	2
SVIP	5
NR1D1	3
NR1D2	1
NR1D2	3
NR1D2	5
NR1D2	7
PITX1	2
OTUB1	7
SWAP70	2
ZNF7	3
TMEM85	8
ZNF2	2
AXIN1	3
PACRGL	5
RNF182	8
FYN	3
RRS1	2
TOR1A	2
AAGAB	7
TRPM6	8
RDH10	2
RDH10	10
PDK4	3
RAC1	3
NINJ1	3
RUFY2	8
MRPS18A	2
VCP	8
VCP	7
NBPF14	2
NBPF11	2
NBPF11	5
NBPF10	2
VASP	2
NPSR1	2
PBX2	2
PBX3	3
PBX3	5
UBAC2	10
TJAP1	8
TJAP1	2
NDUFV2	3
NDUFV2	4
DPH3	1
SLC16A1	1
SLC16A1	7
SLC16A5	2
SLC16A4	2
NSUN6	2
TUBG1	2
WIBG	5
ENO3	8
DCAF7	7
WIPF2	7
CALCB	2
CMKLR1	8
MON1A	8
TUFM	2
CD38	2
C9orf30	2
ZFX	1
ZFX	2
LYVE1	3
CKB	2
C8orf85	8
ZFR	3
RRP7A	7
CDR2L	2
NR2C2AP	7
GNAS-AS1	2
RBM4B	2
RBM4B	5
POLR3B	8
S100PBP	2
B3GAT3	4
MAN2B2	8
UQCRB	4
POLR3K	7
POLR3H	8
CACNA1H	8
UXT	2
CALM2	2
CALM3	1
CALM3	3
CALM3	7
SPG21	2
CALM1	1
CALM1	7
FAM46A	2
UPK1B	2
THRA	2
PSD3	5
PERP	1
PERP	7
DLGAP4	2
MYO7A	8
GLO1	1
GLO1	2
GLO1	7
MBNL2	1
CUL1	3
WDR65	2
FLCN	2
BMP8A	8
SLC25A3	2
R3HDM2	2
CLCN4	8
PER2	2
PHB2	3
FLRT2	8
BRD9	2
GNPAT	4
BRD4	2
BRD4	3
BRD4	7
BRD7	3
BRD2	2
BRD2	3
BRD3	2
KAT8	3
DNAJA3	3
IL1RAP	8
AKT1	2
PTPN11	7
BX247991	8
MYCBP	3
MYCBP	4
HNMT	8
TTC16	8
TTC16	2
RP9P	5
GLT1D1	2
BC062337	8
CD3D	4
MRPL24	4
MRPL27	2
CSF2RA	2
MRPL20	2
SEH1L	1
SEH1L	2
MRPL22	3
DNAJC27	5
GNAO1	2
C3orf67	8
TSPYL6	8
TSPYL6	2
THAP7-AS1	8
HABP4	3
SLC31A1	2
SLC31A2	2
SLC31A2	4
LAIR1	2
NPTX1	1
NPTX1	7
ZFP91	7
NDRG3	7
ZSCAN1	8
CD207	2
SRSF5	1
SRSF5	3
SRSF5	7
SRSF4	1
SRSF7	1
SRSF6	1
SRSF6	2
SRSF1	8
SRSF1	1
SRSF1	6
SRSF1	7
PPM1B	2
PPM1A	2
PPM1A	3
SRSF2	1
SRSF2	7
PRLR	8
EGR3	8
ADAMTS2	8
USP46	5
SRSF9	1
C2orf61	2
PPP6C	2
PPP6C	3
PPP6C	10
CANX	1
CANX	2
CANX	6
CANX	7
FLJ33630	8
FLJ33630	7
RNF138	5
CDK4	7
CHEK2	2
ZNF226	1
ZNF226	2
CHEK1	2
CHEK1	3
CISD2	5
CLNS1A	7
UMPS	3
TMOD2	8
VILL	2
ZNF580	5
ZNF583	2
MRPL3	2
ZNF587	2
MRPL1	2
MRPL1	4
PTPN2	2
PTPN2	4
PTPN1	3
ZFAT	8
RG9MTD2	2
PTPN6	4
ZNF611	2
GINS3	8
ZNF613	2
GINS1	2
GINS1	7
PPP1R10	2
PPP1R10	3
SLC3A2	2
ZNF618	8
LRCH4	8
CAMKK2	3
HBT8	8
TPRA1	8
EIF4EBP2	1
EIF4EBP2	2
EIF4EBP2	5
EIF4EBP2	7
C10orf46	1
C10orf46	2
C10orf46	10
C10orf46	7
RALGAPA2	8
GRK4	8
SRCAP	7
AGBL5	8
BAG4	2
SH2D1A	2
RTKN	2
MSRB2	2
GRN	2
ALG10B	1
LRRC37A2	8
RPS2	2
CHMP3	5
CD79B	2
C15orf34	8
C15orf37	2
CSDC2	8
ARHGAP23	5
ATXN1L	8
PLD6	8
GMFG	4
ZNF385A	3
ZNF385A	5
GMFB	1
GMFB	5
PPAPDC1B	5
BC030761	2
HOXA10	1
HOXA10	2
HOXA10	3
PSMA2	1
ARPP19	1
PPBP	2
PSMA1	2
PSMA4	7
PSMA5	4
SLC22A18AS	8
SLC22A18AS	2
BNIP3	2
ERCC2	2
CAPN2	8
SRC	2
FBXO46	2
KIAA1456	8
PTP4A3	2
FAM214B	2
EIF2C1	8
EIF2C1	2
EIF2C2	2
EIF2C2	3
LGALS9	4
RPS6KA3	3
AX747565	2
AX747565	7
EIF4G3	5
LGALS3	2
LGALS7	4
RMND5A	1
RMND5A	7
TCAP	8
RPRD1A	5
NUP50	10
UQCRFS1	4
AKIRIN1	1
KCNJ4	2
CAPZB	7
E2F2	8
EIF2AK4	5
TAPBP	2
TAPBP	4
AGPAT5	5
AGPAT5	7
AGPAT4	8
AGPAT3	2
AGPAT2	4
WAPAL	2
TSPAN31	7
RNASEH2A	8
KIAA1217	2
NMI	3
TMPO	8
TMPO	1
TMPO	6
CDCA5	7
PSMD11	2
LDHAL6A	2
SMCR8	4
SMCR8	7
SDHC	8
SDHC	5
SDHC	7
KIAA1522	5
KIAA1522	7
PSMD13	7
MPDU1	2
ZNF169	8
FMR1	3
FNDC3A	8
PEX13	5
TMEM159	2
ANGEL1	5
SMCR7	2
SMCR7	3
TIMM17B	4
GCNT4	2
MANBAL	2
MANBAL	7
PRICKLE4	7
RPL28	7
NAP1L1	2
CALCOCO2	2
RPL23	1
RPL23	6
RPL22	3
TGOLN2	1
GLT25D2	8
EI24	5
EI24	7
ATG7	7
MID1IP1	5
EYA2	8
CHTOP	1
CHTOP	2
FBXO32	8
PIGK	8
DKKL1	2
ZFAT-AS1	8
PIGO	8
PIGO	2
PIGQ	8
PIGT	2
KIAA0494	1
KIAA0494	6
WRAP53	7
PIGW	7
PIGY	1
KIAA1143	2
TAGLN	2
ANKLE1	8
TAX1BP3	5
PPP1CC	1
PPP1CC	3
PPP1CC	6
OLR1	2
PPP1CA	2
PPP1CA	4
SRRM1	2
FAM105A	8
SRRM2	2
SRRM2	7
OAZ2	7
AK124308	8
OAZ1	1
OAZ1	7
GOLGA3	2
RDH16	2
PDK2	2
EBP	2
RDH11	2
UNC119	3
UNC119	5
KLHL2	5
ALPI	2
NAB2	2
NAB2	4
VEZT	1
FAM178A	7
FXYD2	8
FXYD3	2
KLK10	2
SRP9	1
SRP9	2
OGFRL1	5
MAFK	8
DMGDH	8
PPID	4
OGG1	2
MAFG	3
GUCA1C	8
SLC39A10	9
SLC39A11	2
ALLC	8
SESN2	7
HIF1AN	2
RBPJ	2
EIF1AX	1
EIF1AY	2
EIF1AY	3
ZNF79	4
PTP4A1	1
PTP4A1	10
PTP4A1	3
PTP4A1	6
SAP18	1
SAP18	3
SAP18	4
SAP18	7
PTP4A2	1
PTP4A2	2
KRAS	8
COMMD7	8
ZSCAN22	8
CD28	4
DDIT4	7
NKIRAS2	5
MRPS7	7
MRPS6	2
BC043280	8
ARHGDIA	7
HCFC1R1	7
FUT11	2
CD24	2
CD24	5
UNC5B	7
PCGF2	5
MYLIP	7
SMAD2	2
PPIB	2
HHEX	3
HHEX	5
AK096834	8
UBR7	1
LOC730668	8
CDK5RAP3	8
URI1	5
SOCS4	1
SOCS4	7
CALN1	2
HEMK1	8
BMP2	3
ACYP2	2
SOCS2	8
SOCS2	2
DR1	1
EIF4G2	1
EIF4G2	6
PPP2CB	7
CCNY	8
CCNY	2
CCNY	5
TERF2	2
PPP2CA	1
PPP2CA	3
GRB2	2
GRB2	3
GRB2	7
CHTF8	7
ULBP3	2
FOXM1	3
FEM1A	2
CCNJ	8
CCNJ	7
HOXC9	3
RASSF8	8
RASSF8	5
TRIM39	4
BX648270	8
TRIM32	2
RASSF3	2
BCL2L2-PABPN1	2
KCNQ1OT1	8
HOXC4	2
HOXC4	7
TRIM35	2
ZCCHC9	7
CD151	2
HCST	2
CTIF	2
KREMEN2	2
KREMEN1	8
GSK3B	3
LUC7L	3
FRA10AC1	8
NCKAP1	2
ATP5C1	2
PTN	2
CHD2	5
CHD2	7
C5orf62	8
CHD4	2
CLDN19	8
MRP63	4
SCD	7
WISP1	2
MNT	2
MNT	3
RBMX2	2
BC040189	8
CRMP1	2
TGFB1I1	2
FN3K	2
GPRC5B	8
PTS	3
TROAP	4
TTC5	2
MRPL11	2
MRPL11	4
RCN2	2
MRPL16	2
MRPL16	3
MRPL16	4
MRPL17	4
MRPL17	7
MRPL18	3
MN1	2
MN1	3
CDC25A	8
CDC25A	9
CDC25A	4
C3orf52	2
CHD5	8
ARPC5	1
RNF40	2
TMPRSS12	8
DCUN1D1	2
DCUN1D3	2
DYNC1LI2	1
DYNC1LI2	7
POLR2B	3
POLR2M	2
RHOB	2
AKR7A2	2
MEGF9	8
RHOF	2
F11R	2
POLR2J	3
AK095365	8
ABCG1	2
ABCG1	4
TMEM65	7
ELP4	3
MPL	2
AVP	2
USP51	2
ITM2C	7
ITM2B	2
METTL21D	8
SNCB	2
POLRMT	3
LMAN1	2
LMAN1	10
AIFM1	2
RNF122	2
GRPEL2	1
GAMT	2
VBP1	1
LAP3	8
ILKAP	3
MAPK10	5
SLC36A1	8
OPN3	2
OPN3	5
NCOR2	7
SCML1	1
BTG3	4
ZNF629	7
OGFOD2	8
ZNF624	2
ZNF625	2
ZNF626	2
ZNF623	2
C4orf36	2
RPS9	7
C4orf32	5
RPL7	2
TMEM30A	1
TMEM30A	7
SRD5A1	2
SRD5A1	3
TES	1
TES	2
TES	3
DKFZp564E1082	7
LOC407835	2
RAP2A	5
SIAH1	3
SIAH1	5
FAM49B	1
RASSF5	8
ZFP36L1	7
MBD6	5
GGA1	8
PIP4K2A	7
AMFR	2
ADO	1
ADO	5
ADM	2
ADM	4
C10orf96	2
BC030753	8
COMMD3-BMI1	1
COMMD3-BMI1	3
COMMD3-BMI1	5
FHOD3	8
SOS2	3
ZNFX1-AS1	1
PKD2	8
TACC2	3
FEM1B	3
FEM1B	7
JDP2	2
PIAS2	2
PPARGC1A	8
PIAS1	3
PRKACA	2
PRKACA	4
PRKACA	7
PIAS4	2
PRKACB	4
ZNF131	3
BRE	2
BRE	4
PSMB4	2
PSMB4	7
BC011648	8
C14orf109	4
HDHD2	7
NPM3	3
KALRN	2
JUNB	2
JUND	2
HIST1H2AL	2
R3HDM4	5
MICAL3	8
P2RX5	1
P2RX4	8
BCL2L14	8
THAP11	5
BCL2L11	7
BCL2L13	8
BCL2L12	4
PRPF19	7
PRPF18	2
KCNK6	2
MLH3	8
KCNK1	3
KCNK1	4
KCNK3	2
ZNF557	2
ZNF554	2
CTU1	7
IL1R1	5
NACC2	8
MSX1	3
MSX1	4
HSD11B2	4
SH3KBP1	2
TMPRSS9	2
KCTD20	8
PGRMC2	1
PGRMC2	3
KIAA1530	2
CECR7	2
ZNF93	2
GTF2H4	3
TMEM163	8
JMY	7
LRRC56	8
LRRC57	8
KCNE1L	2
TMEM168	2
LRRC58	8
LRRC58	1
LRRC59	1
LRRC59	7
NEBL	8
NEBL	2
PCDH9	2
RPL26L1	2
EED	3
COL14A1	8
LOC401320	8
TARBP2	4
OAT	2
GNA13	1
GNA13	3
GNA11	2
LOC574538	8
BAP1	2
BAP1	3
ATF6	7
ZNF286A	2
SDHD	3
TBC1D10A	2
ATF2	2
ATF2	3
SMARCC2	2
ERRFI1	7
ZCCHC11	8
PPAP2C	3
BUB1B	3
GPR22	8
TMCO1	1
SUMO3	8
TSPYL4	8
SBF1	3
MOCS2	4
BC040901	8
L1CAM	3
RAET1E	8
GATAD2A	2
GATAD2A	5
GATAD2A	7
CCDC149	8
UBE2J1	5
DLG1	8
CMAS	10
DLG3	2
SDF4	1
SDF4	7
DLG5	8
BLOC1S2	1
PTGER4	4
SRPK1	7
AX748210	8
C11orf30	8
C11orf30	2
PPP2R4	7
PTGER3	8
PTGER3	2
FAM114A1	2
GRWD1	7
METTL19	8
PCGF3	5
TMEM170B	5
WEE1	3
METTL16	7
MPI	7
SLC38A6	4
SLC38A1	3
SLC38A1	7
LHB	2
SLC38A3	4
SLC38A2	1
SLC38A2	6
CAMK2D	2
SLC45A4	8
MDFIC	1
MDFIC	5
BCAT1	7
OSBPL9	3
STK4	10
STK4	3
C20orf11	8
C20orf11	1
OSBPL2	2
RSU1	2
OSBPL7	8
CXCL16	2
ADRA1A	2
UBE4B	2
ATXN7L1	8
GTF2F1	2
AKAP2	7
GTF2F2	4
CD3EAP	2
NPEPPS	3
APBA2	8
AKAP8	2
CCDC117	1
CCDC117	7
ZSCAN10	8
FLYWCH1	8
YBX1	8
STARD7	1
STARD7	3
YBX2	2
SMC1A	8
SMC1A	1
SMC1A	7
CD1D	4
CD1E	4
CD1B	4
CD1C	4
KLK9	8
CD1A	4
RRP1B	1
RRP1B	7
CELF6	8
NUAK2	2
BLCAP	3
HSP90B1	1
HSP90B1	7
POLR1D	5
POLR1D	7
TMEM47	8
C1orf21	8
CLCN3	7
FZD10	3
ADARB1	8
PEG10	1
CHIC2	2
LOC648232	8
PTAR1	5
WDR43	2
KLHL30	2
PEPD	2
GTF2B	3
CCL28	2
AHSA2	5
ZIC5	1
ZIC2	2
ZIC2	3
H3F3B	1
H3F3B	2
RNF103-CHMP3	5
TBC1D24	2
TNFRSF4	4
DPY19L4	8
SRPR	8
HOXB9	1
HOXB9	2
GUCY2D	2
C8orf48	2
FIBCD1	2
PHRF1	8
CHUK	4
HOXB5	2
CUX1	5
SNPH	2
RHOU	1
PPARA	8
ING5	8
ING5	2
CAPS	2
CSGALNACT2	5
ING1	7
TP53INP2	5
AHCY	7
PDAP1	8
PDAP1	2
CSNK1A1	2
CSNK1A1	3
C5orf15	1
KCNT1	8
SLC35A1	3
CAMSAP1	8
HES7	4
DNAJC3	1
C8A	8
TMEM191B	8
POLR2F	8
POLR2F	2
POLR2F	3
POLR2F	7
TTC36	8
MYZAP	2
EML3	8
GOSR2	2
GOSR2	5
SLC18A1	2
ECHDC1	1
CHST11	2
RBM6	3
SNIP1	8
BCLAF1	1
BCLAF1	6
ZNF831	8
RHOC	7
DYRK2	7
MAP3K4	2
LAPTM4A	7
RGMB	1
RGMB	5
LHFPL1	8
LHFPL1	2
CDIPT	2
CDIPT	7
TLL1	2
NCOA6	3
NCOA5	8
NCOA5	2
HCRTR2	8
ACTR10	3
NR2F2	7
ATOH7	5
MARCKS	2
KIAA0146	8
POLR2K	2
POLR2K	3
POLR2K	4
HMGB2	8
HMGB2	1
HMGB2	2
HMGB2	7
LCOR	7
MINOS1	5
LIMD1	2
BSG	8
KIF21A	3
RNF157	2
KIF21B	8
MECP2	3
MECP2	5
MECP2	7
CEP41	8
LDLR	3
TMEM64	5
ZNF470	8
SIGMAR1	7
SLC27A6	2
SORT1	2
SLC27A2	4
SREK1	1
SREK1	6
CAPZA1	1
CAPZA1	2
CAPZA1	3
ZNF638	2
ACPP	2
ZFYVE26	8
ZFYVE26	7
SCARF1	8
RAB33B	4
GEMIN2	2
GEMIN2	3
SLC17A5	3
AK1	2
IL21R	2
LMO4	3
LMO4	7
TBCB	2
TBCA	2
AK4	2
HIST4H4	7
MST1P9	8
HSPE1	3
C16orf52	5
MMD	3
BX537481	8
C16orf57	2
C16orf57	5
PRKD3	8
APOL6	8
APOL6	2
CTTN	8
CTTN	2
CTTN	7
AP1S2	5
MAP4	7
LOC100507086	8
DHFR	2
LOC100288428	8
NARG2	2
BAX	2
BAX	7
MCRS1	3
MCRS1	4
ZNF497	8
FAM109B	2
BAD	2
SYN3	8
ZNF493	8
ELOVL6	8
ZNF490	8
AFAP1	8
TMEM68	2
EIF2S1	1
EIF2S3	1
ZNF498	2
DDX17	1
DDX17	2
DDX17	3
DDX17	7
HERPUD1	3
AK056228	8
TOB1	2
LPIN3	2
SLC37A4	7
TOB2	2
ERGIC3	8
GRIN3A	8
KLF6	7
KLF5	3
KLF5	7
NEO1	2
CASKIN2	2
ATP6V1B2	3
FCGRT	2
PSMC4	2
TRA2A	1
TRA2A	2
TRA2A	7
KLF9	1
KLF9	7
SLC7A5	7
ESAM	8
SIM2	2
STL	8
SLC2A4RG	5
TET3	5
TET3	7
REST	2
PRSS16	2
SFSWAP	3
MMP28	2
MEX3D	8
KLHDC7A	8
P2RY6	2
ZC3H13	2
SETD8	2
SETD8	5
SURF2	3
BTRC	8
BTRC	2
PDE1C	8
MAP3K12	2
MAP3K13	2
NCL	1
NCL	2
ZNF543	2
CTNNBIP1	2
SLC1A5	2
KIAA1239	2
DCAF10	8
ZNF548	2
FUCA2	8
FLJ37201	8
LIN7C	2
LIN7C	3
LIN7C	10
LIN7B	3
TGM6	2
SFTPC	4
IDI1	2
IDI1	3
AX747325	7
LRRC41	2
MARCH7	10
DCTPP1	1
ZXDC	8
LRRC47	2
IKBKE	4
RPL17-C18ORF32	8
CLSTN1	2
CLSTN2	8
RARA	2
RARA	3
B3GNT5	5
B3GNT1	7
RARG	5
TSFM	3
SETD5	1
SETD5	5
SETD5	6
SETD5	7
B3GNT8	2
DHRS3	2
ADRA2B	2
SETD4	7
BC036412	8
APOBEC3C	2
RABIF	2
RABIF	5
DYRK1A	2
DYRK1A	7
CTSW	4
MTMR3	7
MTMR2	7
ELSPBP1	2
SMG7	5
ETNK1	7
TPO	8
DAAM1	3
TSC22D3	1
TSC22D3	2
TSC22D3	7
TSC22D2	2
AL360260	8
CXCL3	2
SMARCAL1	8
IMPA1	3
IMPA2	8
AK091028	8
EDEM2	2
EDEM3	1
EDEM3	7
NMT1	2
SNAI2	3
WRAP73	3
WRAP73	4
TUFT1	2
OSBPL10	3
VAT1	2
SLC2A9	2
PTGES3	8
SAP30L	8
SLC2A5	8
SLC2A5	2
SLC2A5	4
UBTD2	5
UBA52	8
UBA52	7
TIAL1	2
TIAL1	7
PLAGL2	2
PLAGL2	3
PLAGL2	5
PLAGL1	8
MESDC1	2
MESDC2	7
CCL1	4
GIMAP8	8
CCL7	2
CCL4	4
METRNL	2
NCSTN	2
NCSTN	5
PIP5K1C	8
MAPK6	3
VANGL1	5
DAGLB	8
EXOSC1	2
EXOSC6	2
DLG4	2
HSBP1	1
GFER	7
TMEM167B	5
SH3TC2	8
ADAMTSL5	2
TULP2	2
TCP11L1	2
TULP4	2
HPGD	8
LRRTM1	8
GNAI1	3
PPP1R14C	1
KIN	4
UBP1	5
INCENP	3
AATF	7
C9orf41	2
PRSS23	2
GTF2IRD1	8
GTF2IRD1	3
PDIK1L	8
C5orf42	8
LINC00094	5
C1orf55	2
F12	4
KDM5C	8
LOC647979	1
ICMT	1
SDSL	2
SRRT	10
FCF1	2
ZNF740	7
PCDH10	2
LOC219347	8
AKR1A1	4
BC128130	8
PCDH18	8
ALKBH5	2
TOR2A	5
CDKAL1	2
GUCA1B	2
GUCA1B	7
SERPINA10	2
SMCR7L	1
SMCR7L	10
SMCR7L	5
SMCR7L	7
PLB1	8
SCYL1	3
RCOR3	5
STXBP3	3
SRSF8	7
SMPD1	2
TIGD7	8
DBF4B	5
LOC151171	8
BRIP1	2
FLT4	2
ANKRD30BP2	4
SET	7
SKP2	2
DNAJB1	3
DNAJB1	7
CFLAR	8
FANCE	2
FANCC	2
AAMP	3
AAMP	7
LRRFIP1	8
HNRNPAB	1
C10orf76	8
SUGP2	8
FANCI	7
HAS3	5
H1F0	3
THAP1	10
FRK	8
UBE3C	8
HNRNPA0	1
U2SURP	1
U2SURP	7
MRPS18B	3
ENO1	7
ENO2	7
CA8	4
LOC100131193	8
CITED2	2
CITED2	3
ZNF805	8
ZNF805	1
NFKB2	3
COL17A1	8
BC041455	8
CNOT6L	8
GNB2L1	7
E2F1	7
LLGL1	7
BNC2	8
IRS2	3
IRS2	7
CDK1	1
CDK1	2
HOXA5	2
HOXA3	5
APAF1	8
CDK7	2
CDK7	3
CDK8	4
CDK9	2
RNF145	7
CALR	2
AMOTL1	7
PTK2	3
PTK7	2
NEURL	2
GRSF1	1
C6orf89	5
AK128059	8
MGLL	8
MGLL	3
SF3B3	8
SF3B3	1
SF3B3	2
SF3B3	7
SF3B2	2
SF3B2	3
LOC282980	8
ITGB3BP	2
ITGB3BP	3
LIMS1	2
LIMS1	4
MCL1	1
MCL1	3
MCL1	7
BC105019	8
PRMT2	5
SORBS2	2
SEMA6A	2
RERG	2
CNIH4	8
SUN2	7
ATG16L1	2
XCR1	2
ADCK3	7
C3orf33	2
HSPD1	1
HSPD1	10
DNAJC14	2
MTX3	1
MTX3	6
MTX3	7
MTX2	4
NFKBIL1	2
MTHFS	3
NANP	2
RLIM	1
AMD1	1
AMD1	10
COPG	2
ATP10A	2
ENDOG	4
PRKCD	3
TANC2	8
PADI2	2
EBF3	2
METTL21B	2
LMAN2	7
UCP3	2
UCP3	4
NAT8L	2
PM20D2	10
SEC11A	1
DDX21	1
DDX21	2
CELF1	7
NRIP3	2
TYMS	2
VTI1A	8
VTI1A	2
ARID3A	2
VTI1B	2
VTI1B	5
FKBPL	2
C9orf167	2
DDOST	7
FLVCR2	8
ADD3	3
ACTG1	2
ACTG2	4
RAB3IP	8
RAB3IP	4
RAB3IP	5
C19orf2	5
C19orf6	7
PPP4R2	2
PPP4R2	3
CHSY1	3
PPIL1	1
PPIL1	7
TPI1	8
PPIL4	2
GGPS1	7
QARS	4
TMED10	1
TMED10	6
PRPF39	1
TOMM5	1
PPP1R3B	2
PNPLA2	2
MAP3K2	7
TRUB1	2
TRUB1	3
CYP4F11	2
DEAF1	2
DEAF1	4
PARD6B	2
CCDC92	2
CLK2P	2
CLK2P	3
SORBS1	8
ZNF573	2
MARVELD1	5
MARVELD2	2
TPGS2	8
CCBP2	2
LUC7L3	1
LUC7L3	7
LUC7L2	1
KIAA0319L	8
ZNF207	1
ZNF207	2
ZNF207	6
ZNF207	7
CTSK	2
TBXAS1	2
CAMKMT	2
IDH1	2
KCNAB1	2
TPSB2	8
SH3GLB2	4
KIAA1002	2
AK307134	8
RPL15	1
TOMM34	2
ANKZF1	8
RIBC1	8
RPL12	8
RPL13	2
RPL13	4
SEMA3E	8
TMEM101	2
TMEM101	7
SAV1	3
SAV1	5
RPL18	1
RPL18	7
FNDC3B	5
SETD7	1
SETD7	7
BC128410	2
GHITM	1
GHITM	2
GHITM	3
SMPDL3A	2
CXCL5	2
INPP5F	2
NME3	7
SYK	4
LOC100507053	8
NKAIN2	8
TRPM2	8
FKBP1A	2
FKBP1A	3
C2orf67	7
ZNF37A	8
ZNF37A	1
PKD1	8
SHC1	3
C16orf53	7
GPX4	4
FLJ12334	8
AKNA	8
PSG7	8
STOML2	2
VENTX	2
MATR3	1
MYADM	2
GLYR1	7
PYCR1	2
TIMM8B	3
PCNXL3	2
L01117	8
NT5C	7
DCTD	5
NT5E	2
USP22	7
ECH1	2
CARD8	2
AMOTL2	3
PTPLAD1	8
NPPA	2
[truncated: 3,123 more rows]
