# Supplementary material for: PTRcombiner: mining combinatorial regulation of gene expression from post-transcriptional interaction maps
Source: BMC Genomics. 2014 Apr 23;15:304. doi: 10.1186/1471-2164-15-304 (PMC4234518; doi:10.1186/1471-2164-15-304)
Supplement: Additional file 3 — A zip archive containing the outputs of the mining module of PTR comb iner at different combinations of k and τ , considering the sporadic trans-factors. [file 1471-2164-15-304-S3.zip › sporadic/all_results/k10_t0.300000/gene-cluster.txt]

geneSymbol	cluster
UBE2Q1	8
UBE2Q1	6
UBE2Q2	8
UBE2Q2	10
RNF10	2
RNF11	8
RNF11	2
RNF11	6
RNF13	2
RNF13	4
LOC100506866	3
MZT2A	3
PMM2	7
CAMK1	3
SPR	3
ZC3H10	3
RNF114	1
RNF114	9
ZC3H18	3
BC040733	10
SP1	1
SP1	10
SP1	3
XPA	2
SP3	1
SP3	3
SP3	4
SP4	10
OPA3	3
OPA1	4
ARFRP1	3
NSL1	3
UGCG	4
AX748330	3
AX747103	3
ATP2A2	1
ATP2A2	3
ATP2A2	5
ATP2A2	9
ITGA2	6
RIT1	2
DENND4B	3
SWAP70	2
PHLDA3	2
PHLDA3	3
ZNF37BP	3
FBXL19	2
FBXL19	3
FBXL18	6
GHDC	10
SDK2	10
THSD4	10
FAM212B	3
ZFP161	7
CHST8	2
COL4A1	6
GRN	2
CHST3	2
CHST6	3
NOG	2
FAM134C	3
FAM134A	8
BC073780	10
TRERF1	8
TRERF1	4
SMAD4	1
SMAD4	3
SMAD4	9
SMAD5	1
SMAD5	5
SMAD5	9
SMAD7	2
SMAD7	10
SMAD7	6
SMAD1	3
SMAD2	9
SMAD2	2
SMAD3	10
RFK	3
RFK	6
AMMECR1L	2
CYFIP1	8
IGF2R	3
ZC3H13	2
ZC3H13	6
SLC36A1	10
ERICH1	3
HERC2P2	10
ART5	2
TCEA2	7
TCEA1	4
KDM2A	6
COX4I1	2
BFAR	4
CADPS2	2
CCDC115	2
ATP1A3	2
MGRN1	2
MGRN1	3
CRTAP	3
SPHK1	2
MDH1	1
IPO13	3
CPEB4	9
CPEB4	2
CPEB3	2
CPEB2	6
LOC645949	10
IFT81	3
IGFBPL1	2
ATG4B	3
ATG4D	10
CFH	2
CFI	2
CFI	10
ANKFY1	6
CDKAL1	2
CDKAL1	6
HAMP	10
SIX6	7
SIX1	3
SIX1	4
SIX2	3
CNPY2	10
CNPY1	10
COPG2	2
COPG2	3
HMG20A	2
HMG20A	4
HMG20A	10
AAGAB	3
FLJ00104	3
SHOX2	2
APP	1
APP	3
APP	9
NRXN2	3
NRXN1	2
RFX3	2
YDJC	3
IBA57	10
IBA57	3
APC	3
TMEM179B	3
XPNPEP1	2
XPNPEP2	7
XPNPEP3	3
RETSAT	3
KHDRBS1	8
KHDRBS1	9
KHDRBS1	3
KHDRBS1	5
DPYSL5	6
IGFBP2	3
IGFBP5	3
C15orf24	3
APLNR	10
PMS2P1	2
PMS2P3	3
KDM3B	9
BC023568	3
TMC3	10
EIF2B5	4
PRKAR2A	6
TXNIP	1
TXNIP	4
QPRT	2
MLF2	1
MLF2	2
TMEM14B	10
MECOM	10
MECOM	3
ITGA2B	3
KIAA1267	2
KIAA1267	3
PHACTR4	2
PHACTR4	10
CLIC4	1
CLIC4	2
CLIC4	3
CLIC4	4
CLIC4	5
CLIC4	9
PHACTR1	10
PHACTR2	9
PHACTR2	3
KRTAP2-2	10
TMEM143	3
API5	3
LOC574538	10
SECISBP2L	3
SOWAHC	6
KIAA1191	2
ZMAT1	10
ZMAT3	3
ZMAT5	2
ZMAT5	3
ZMAT4	2
NR_026754	3
NR1D1	4
NR1D2	8
NR1D2	1
NR1D2	3
NR1D2	4
ITGB1BP1	3
ZNF7	4
ZNF2	2
OGFR	3
RAC1	4
VCP	10
VCP	3
AP2A2	2
AP2A2	3
PBX2	2
PBX3	8
PBX3	4
AK125558	3
NSUN2	3
NSUN6	2
TUBG1	2
FAM71F1	10
TIMM44	10
TUFM	2
BC043527	10
FAM108B1	6
ERGIC2	6
RRP7A	3
CDR2L	2
ERGIC1	3
LOC386597	10
B3GAT3	3
B3GAT3	7
UXT	2
CALM2	2
CALM2	6
CALM3	1
CALM3	3
CALM3	4
CALM3	5
SPG21	2
CALM1	1
CALM1	3
UPK1B	2
DLGAP4	2
DLGAP4	3
MBNL1	1
MBNL1	9
MBNL2	1
MBNL2	9
A1BG	3
OIP5	6
CLCN3	3
CLCN4	10
BRD9	2
BRD4	2
BRD4	3
BRD4	4
BRD7	4
BRD2	2
BRD2	3
BRD2	4
BRD2	6
BRD3	2
DNAJA3	4
GLG1	3
PTPN11	9
PTPN11	3
MYCBP	4
MYCBP	7
MRPL24	7
MRPL27	2
MRPL27	3
CSF2RA	2
MRPL20	2
C16orf72	6
MRPL22	4
GAB2	3
HABP4	4
NPTX1	1
NPTX1	3
NDRG1	3
NDRG3	9
NDRG3	3
NDRG4	10
NDRG4	3
SRSF5	1
SRSF5	3
SRSF5	4
SRSF5	5
SRSF5	9
SRSF4	1
SRSF7	1
SRSF6	1
SRSF6	2
SRSF6	5
SRSF1	1
SRSF1	3
SRSF1	5
SRSF1	6
SRSF1	9
SRSF1	10
CHD1L	8
SRSF3	3
SRSF3	4
SRSF3	5
SRSF2	1
SRSF2	3
SRSF2	5
SRSF2	9
SRSF9	1
SRSF9	9
SRSF8	3
DNAJB12	3
HLA-DQB1	7
RNF135	10
RNF138	8
HOXA3	8
HOXA3	6
CISD2	8
CLNS1A	3
TSHZ2	3
TSHZ1	6
NOSIP	2
NOSIP	7
VILL	2
ZNF581	3
ZNF580	8
ZNF580	3
ZNF583	2
ZNF587	2
LPAR3	10
ZNF589	3
ASUN	3
CAMKK2	3
CAMKK2	4
MYO1B	3
CHMP3	8
CTPS2	3
PPAPDC1B	8
HOXA10	1
HOXA10	2
HOXA10	4
AK127339	10
FAM160B1	8
ATAT1	3
SRC	2
SRF	3
ZNF323	3
FAM214B	2
LGALS9	7
LGALS8	7
LGALS3	2
LGALS7	7
AKIRIN2	3
AKIRIN1	1
AKIRIN1	5
EIF2AK4	8
HN1	7
MYO19	3
AX748312	3
MYO10	3
HILPDA	3
KIAA1522	8
KIAA1522	3
MPDU1	2
MPDU1	3
LPGAT1	9
TIMM17B	7
GCNT4	2
TIMM17A	1
GCNT1	3
PARD6B	9
PARD6B	2
LPCAT4	8
MID1IP1	8
MID1IP1	3
PIGG	3
PIGK	10
PIGO	2
PIGO	3
PIGO	10
TMEM194A	5
PIGQ	10
PIGQ	3
PIGT	2
PIGT	3
WRAP53	3
PIGW	3
PIGY	1
TAGLN	2
ANKLE1	10
TAX1BP3	8
INPPL1	3
OLR1	2
RHPN2	4
SRRM1	2
SRRM3	3
SRRM2	2
SRRM2	3
PDK2	2
EBP	2
PDK4	4
ALPI	2
TM2D3	3
AK027179	3
OGFRL1	8
SLC39A10	6
SLC39A11	2
SLC39A11	3
EIF1AX	1
EIF1AY	2
EIF1AY	4
ARHGAP23	8
SAP18	1
SAP18	3
SAP18	4
SAP18	7
DDIT4	3
FAM76A	2
MYSM1	3
BMP7	3
BMP2	4
DR1	1
DR1	5
RLIM	1
RLIM	9
TERF2	2
TERF1	3
RASSF8	8
RASSF8	10
RASSF8	5
RASSF8	6
PTOV1	3
RASSF3	2
RASSF5	10
RSAD1	3
ATP5C1	2
CHD3	3
CHD3	6
CHD2	8
CHD2	3
CHD5	10
CHD4	2
MRP63	7
LOC283050	3
TTC5	2
RAB3GAP2	6
IL4R	3
TTC3	10
TTC3	3
C3orf52	2
CAPS	2
NPCR	3
DYNC1LI2	1
DYNC1LI2	3
DYNC1LI2	9
ABCG1	2
ABCG1	7
PLSCR4	6
MPL	2
AVP	2
MPI	3
POLRMT	4
SGSM3	3
MPZ	3
GRPEL2	1
PPT2-EGFL8	2
ILKAP	4
BTG3	7
BTG2	3
C4orf36	2
C4orf32	8
SRD5A1	2
SRD5A1	4
DKFZp564E1082	9
DKFZp564E1082	3
DKFZp564E1082	5
FAM49B	1
ZFP36L1	9
ZFP36L1	3
GGA1	10
GGA1	3
GGA2	3
C10orf96	2
FHOD3	10
PKD2	10
PKD1	10
GJC1	3
DEK	1
DEK	3
DEK	4
DEK	5
PRKACA	2
PRKACA	3
PRKACA	7
C14orf118	3
PRKACB	7
PSMB7	3
ZNF131	4
PSMB4	2
PSMB4	3
PSMB2	3
LMBR1L	3
HDHD2	3
KCNK5	7
KCNK6	2
FAM155B	3
KCNK1	4
KCNK1	7
KCNK3	2
ZNF517	10
C9orf140	3
NACC2	10
VPS13A	3
SH3KBP1	2
SCAF11	9
SCAF11	5
SCAF11	6
NUP160	4
TMEM163	10
TMEM168	2
TMEM168	6
REPIN1	3
NICN1	7
COL14A1	10
COL14A1	3
GRIN2C	3
GNA13	1
GNA13	4
GNA13	9
GNA11	2
MFGE8	3
IL6ST	3
SBF1	3
SBF1	4
ADD2	10
ACTG2	7
C11orf30	2
C11orf30	10
LMBRD1	3
BCAT2	3
BCAT1	3
MACROD2	8
C1orf133	3
AKAP6	10
GTF2F1	2
AKAP1	3
AKAP2	3
AKAP2	6
GTF2F2	7
CAGE1	2
AKAP8	2
PPIL2	3
CCDC117	1
CCDC117	3
CCDC117	5
TMEM170B	8
RRP1B	1
RRP1B	3
RRP1B	6
HSP90B1	1
HSP90B1	3
HSP90B1	9
PEG10	1
NAIF1	3
CCL28	2
FAM92A1	6
H3F3B	1
H3F3B	2
DIO3	2
CCL21	10
C8orf48	2
PHRF1	10
CUX1	8
FAM70A	6
CSNK1A1	2
CSNK1A1	4
DNAJC5	3
DNAJC5	6
DNAJC7	3
DNAJC3	1
DNAJC3	9
GOSR2	8
GOSR2	2
GOSR2	3
SLC18A1	2
RALBP1	3
NRN1	3
NRN1	7
SPOPL	8
SPOPL	3
ZNF831	10
SLC23A2	2
TRIM45	3
FAM91A1	10
ATOH7	8
LIMD1	2
LIMD1	3
RNF157	2
MECP2	8
MECP2	3
MECP2	4
FXC1	2
FXC1	3
FXC1	6
LDLR	4
ZFYVE21	3
ZFYVE20	3
ZFYVE20	6
ZFYVE27	3
ZFYVE26	10
ZFYVE26	3
TPCN2	3
RAB33B	7
SLC17A5	4
SLC17A5	6
UBFD1	6
C16orf59	3
SWI5	3
CDK5RAP3	10
CDK5RAP3	3
C16orf57	8
C16orf57	2
C16orf55	3
BAX	2
BAX	3
BAD	2
TOB1	2
SLC37A4	3
TOB2	2
CDK12	3
CDK13	6
CDK16	3
GPR124	3
NEO1	2
ATP6V1B2	4
STL	10
KCNAB1	2
MMP28	2
P2RY6	2
HOXB13	3
NCL	1
NCL	2
NCL	9
CTNNBIP1	2
PPP3CC	7
DCAF10	10
AK002090	3
LIF	3
KIAA1549	6
LRRC41	2
LRRC41	3
LRRC47	2
B3GNT5	8
B3GNT1	3
B3GNT2	6
TSFM	4
B3GNT8	2
LOC100507062	3
ADRA2B	2
ADRA2C	3
TEX22	3
DAAM1	4
DAAM2	3
AL360260	10
GUK1	7
WRAP73	3
WRAP73	4
WRAP73	7
TUFT1	2
MTCH1	3
MTCH1	6
SYT1	3
TIAL1	9
TIAL1	2
TIAL1	3
OBFC2B	3
NCSTN	8
NCSTN	2
YJEFN3	3
TCP11L1	2
CNTROB	3
ATP5D	2
C1orf52	6
C1orf55	2
LOC100129250	3
MARC1	3
ICMT	1
FCF1	2
FCF1	3
FCF1	6
AK095365	10
GUCA1C	10
GUCA1B	2
GUCA1B	3
SMCR7L	8
SMCR7L	1
SMCR7L	3
C17orf108	3
SMPD4	3
SMPD1	2
BRIP1	2
TTC28	3
AAMP	3
AAMP	4
DOT1L	3
TTC23	10
U2SURP	1
U2SURP	3
U2SURP	5
ENO1	3
ENO2	3
ENO3	10
TAOK1	10
TAOK2	3
CNOT6L	10
LLGL1	3
SLC22A17	3
OIP5-AS1	3
PTK2	4
PTK7	2
PTK7	3
RABGAP1	3
PRKAA1	3
ITGB3BP	2
ITGB3BP	4
DAGLB	10
MCL1	1
MCL1	3
MCL1	4
SORBS1	10
SORBS2	2
ATG16L1	2
C3orf33	2
MTHFS	4
NANP	2
ENDOG	7
TANC2	10
TANC2	3
C15orf62	3
EBF4	3
EBF3	2
LMNA	3
UCP3	2
UCP3	7
AK128439	3
BDH1	3
DDX21	1
DDX21	2
DDX21	5
DDX21	6
GULP1	3
RPL32P3	3
ZNF93	2
FLVCR2	10
DCTD	8
RAET1E	10
UBE2J1	8
FKBP10	3
RAB3IP	8
RAB3IP	10
RAB3IP	7
C20orf11	1
C20orf11	10
GGPS1	3
TRUB1	2
TRUB1	4
BCLAF1	1
BCLAF1	5
BCLAF1	6
BCLAF1	9
CLK2P	2
CLK2P	4
MARCKS	2
ATPAF2	3
CCDC77	3
SHC1	4
PEX26	3
TMEM101	2
TMEM101	3
TMEM107	8
TMEM107	3
GHITM	1
GHITM	2
GHITM	4
SMPDL3A	2
SPEN	6
FKBP1A	2
FKBP1A	3
FKBP1A	4
FKBP1A	6
SPEG	3
BX537811	3
FLJ12334	10
PAIP2	1
PAIP1	2
AK095179	3
AK095179	6
TIMM8B	4
CDC16	3
NT5C	3
NT5E	2
UNC50	3
NKAIN2	10
MAP1B	3
UNC5B	3
UNC5D	10
CCP110	10
SPICE1	10
PKNOX1	10
PKNOX2	7
GNAQ	4
MEF2BNB-MEF2B	10
GNAS	1
GNAS	2
GNAS	3
DSCR3	4
GNAL	10
ZHX1-C8ORF76	10
AGFG2	3
AGFG1	10
AGFG1	6
DPF2	2
DPF1	3
ASNA1	2
KRT1	7
DACT3	10
BCAP29	8
BCAP29	3
TMCC1	2
TMCC1	6
MGC23284	3
SDR42E1	10
AK124973	3
RPL36A	2
EPB41L2	3
EPB41L5	10
EPB41L5	3
ABCA12	2
PLEKHM2	3
FLJ43860	10
BC015688	3
VPS4B	4
GMEB2	10
GMEB2	3
GMEB1	2
SLC43A2	2
TAGAP	10
LRRN1	4
TREML2	2
RIPK2	4
GPAA1	10
GPAA1	3
INSC	10
MRPL37	6
INSR	2
RUNX1T1	10
RUNX1T1	6
HIST2H2BE	6
ZNF813	10
SPTBN1	3
KLF13	3
KLF13	4
ARPC4-TTLL3	2
ARPC4-TTLL3	3
KLF11	2
KLF11	10
EBAG9	4
KLF16	3
KLF15	3
TFAP2A	2
TFAP2A	3
TFAP2A	4
TFAP2A	6
TFAP2C	2
TFAP2C	4
PCNA	1
PCNA	4
SLC44A2	3
ZBTB7A	2
ZBTB7A	3
SLC44A5	3
MSI2	2
MSI2	4
PCNP	1
PCNP	2
PCNP	3
PCNP	5
HDAC1	3
ENGASE	3
ENGASE	6
SAMHD1	4
C1D	2
NDUFS3	4
NDUFS3	7
NDUFS7	3
NDUFS7	7
COQ4	2
COQ7	2
COQ7	4
COQ7	10
COQ7	7
UFD1L	2
UFD1L	3
ILF3	2
ILF3	3
ILF2	1
ZRANB1	6
ZRANB2	9
ZRANB2	5
LSM12	2
LSM12	10
CHMP2A	2
PCDHGB6	2
ATP9A	2
ATP9A	4
KLK9	10
RREB1	3
TPX2	3
WWC3	2
PPT1	1
PPT1	3
PPT2	2
PPT2	3
WHSC1L1	2
MICAL3	10
MICAL3	3
PHC3	9
PHC3	3
PHC3	5
PHC3	6
GPR107	3
GPR108	2
STAT3	2
SAFB	2
ZNF367	4
SLC35E2	2
H2AFV	9
H2AFX	1
H2AFX	2
H2AFY	2
H2AFY	3
H2AFZ	3
RNF6	2
RNF7	6
RNF2	7
H2AFJ	10
NCAPG2	3
PDGF	2
CLTA	3
PPP1R21	3
CLTC	1
CLTC	5
CLTB	10
NGLY1	7
ADRBK1	7
ADRBK2	3
NMD3	10
EPM2A	3
FAM118B	3
LMX1B	3
SRPRB	2
SRPRB	6
PRKRIR	2
ACTR8	7
abParts	2
abParts	3
ACTR3	3
ACTR2	9
ACTR2	3
CLUAP1	3
WBSCR22	2
WBSCR22	3
LOC100133311	3
HYDIN	2
GBX2	10
GBX2	7
GNL3L	10
GNL3L	3
POLDIP3	3
POLDIP2	1
GP1BA	2
RASA1	6
HHEX	8
HHEX	4
TGS1	2
TGS1	10
AB007962	10
IDUA	2
IDUA	10
NKX3-1	2
RPL12	10
A1BG-AS1	3
ADAM10	2
ADAM10	3
ADAM15	2
ADAM15	3
ADAM17	2
ADAM18	2
LOC730227	10
CPNE8	2
CPNE2	8
CPNE1	3
DNMT3A	3
BC047364	10
U2AF1L4	2
SNRPN	2
SNRPN	7
AK055017	3
GDE1	1
SHANK3	3
SNRPG	3
SNRPG	4
ZDHHC14	2
ZDHHC17	3
ZDHHC11	3
ZDHHC13	2
ZDHHC13	6
ZDHHC12	7
PRKAG1	3
ZDHHC18	3
PCSK4	3
PCSK5	2
DUSP28	2
HIPK2	3
HIPK2	6
LEMD3	6
LEMD2	3
NAPG	2
NAPG	7
LOC442028	3
NAPB	3
C3orf17	3
LOC100507218	3
LARP1	1
LARP1	3
LARP1	9
LARP4	9
LARP4	3
LARP6	2
ZNF174	8
ZNF175	10
ZNF175	3
LOC401320	10
LOC401320	3
LMLN	10
ZGPAT	3
EIF5A2	4
EIF5A2	7
C20orf30	2
LSM14B	3
LSM14A	1
LSM14A	9
UBE2D2	8
UBE2D2	9
UBE2D2	3
UBE2D3	2
AX747530	3
MLL3	2
MLL3	3
MLL2	3
MLL5	2
MLL5	4
MLL5	10
TMEM127	8
TMEM127	2
FOXJ3	10
FOXJ3	3
TMEM123	1
TMEM123	5
TMEM129	3
TMEM128	2
NUFIP2	3
NUFIP2	6
VPRBP	3
PREPL	5
AF035281	3
FBXO34	4
SLC35B3	3
SLC35B2	6
FBXO30	9
FBXO30	4
SLC35B4	3
SLC35B4	5
FBXO32	10
SPSB1	2
SDPR	10
CDC37	6
LOC340037	3
BRWD3	3
BRWD1	8
BRWD1	10
BRWD1	3
S100A1	3
S100A3	2
KIAA0513	2
KIAA0513	10
LONRF2	3
TCFL5	3
AIP	4
AIP	7
APBA3	2
APBA2	10
LOC100288428	10
ATP13A1	3
ATP13A3	3
ATP13A3	6
RAI1	3
SKA2	9
SKA2	3
SKA2	5
ADAT2	10
TTBK2	2
E2F7	6
E2F6	2
E2F6	3
E2F6	4
E2F5	8
E2F5	4
E2F4	4
E2F3	2
E2F3	4
E2F3	10
E2F2	10
E2F1	3
C6orf89	8
C6orf89	3
ACBD3	1
ACBD3	10
ACBD5	10
ACBD4	3
TUSC1	2
C2orf29	3
C2orf28	2
PYCR2	3
PYCR1	2
LOC100131366	10
FAM168A	3
GNG10	4
GNG11	2
GNG12	1
GNG12	2
GNG12	9
GNG13	2
URB1	10
IL36B	10
HPCAL1	7
HPCAL4	3
DFFA	2
DFFB	2
DFFB	10
DFFB	7
TMEM229A	10
SEC24C	3
RNF19A	6
ACCN2	3
ACCN4	2
PYCRL	3
MRPL42	1
C16orf95	3
IPW	2
IPW	7
MRPL44	2
MRPL49	3
MRPL49	4
SAMD12	10
POM121C	10
POM121C	3
ZNF697	3
ZNF696	3
TRIM39-RPP21	7
C16orf3	7
COPZ1	1
NEK7	2
NEK7	7
NEK4	4
C21orf2	3
C21orf2	7
U2AF1	1
U2AF1	3
U2AF2	3
GPR160	8
CCDC162P	10
CCDC6	6
SHE	10
SHF	3
COX7A1	2
MGA	10
MGA	3
MGA	4
MTHFD2	1
TBP	2
TBP	4
TBP	6
AK097866	10
NSD1	10
NSD1	3
NSD1	5
NSD1	6
ADSS	3
ADSS	4
ADSS	6
GMNN	2
SAMD4B	3
C7orf10	7
GAS2L1	8
AL133111	10
ZNF436	6
ZNF346	3
ZNF345	7
ZNF432	10
ZNF432	3
ZNF438	10
RALGDS	3
AK021876	3
DLL1	3
NUDT10	10
DLL3	2
DLL3	4
NUDT16	3
NUDT14	3
NUDT15	9
ZW10	3
NUDT19	1
NUDT19	2
NUDT19	9
STX8	7
BC063600	3
STX3	8
RSRC2	1
STX6	3
STAB2	2
TP73-AS1	3
LGI4	10
TRMT2A	3
LGI2	10
TRMT2B	3
LOC90246	10
IMPACT	2
DRG2	3
DRG2	6
LOC100506776	10
NLGN1	10
AURKA	1
CELSR3	3
TXLNA	1
TXLNA	2
TXLNA	3
TXLNA	5
TBKBP1	3
AHCY	3
ABI2	5
NKTR	3
FOXL2	8
L26953	9
ACADVL	3
RAB4A	1
KRT31	2
LOC148413	3
PKDCC	3
IL24	10
IL26	2
AXL	2
CAV1	9
ATP6AP1	10
ATP6AP1	3
ENSA	1
ENSA	3
ENSA	4
BC043355	10
PRY2	7
AK055785	3
LAMTOR1	2
LAMTOR1	3
LAMTOR1	6
BC009500	3
RBBP9	2
RBBP9	3
ADCY1	3
RBBP7	3
RBBP6	3
RBBP6	4
RBBP5	2
RBBP4	1
RBBP4	2
RBBP4	9
RAB42	2
NUCKS1	1
NUCKS1	10
NUCKS1	3
NUCKS1	5
NUCKS1	9
ZACN	10
FAM208A	2
FAM208B	1
PTPLAD1	10
PTPLAD1	5
C12orf4	2
C12orf5	10
C12orf5	3
AK125871	10
XRCC5	1
XRCC5	2
XRCC5	3
XRCC5	5
XRCC5	9
PITPNB	2
PITPNB	4
SMURF1	2
SMURF1	3
AK094196	10
MEIS2	3
NARS	1
NARS	2
TFRC	3
TFRC	5
NARF	2
NARF	6
GSPT1	9
RALGPS2	3
MIER1	1
MIER3	10
RSL1D1	6
PAPD5	10
PAPD5	3
LMNB2	1
LMNB2	3
LMNB2	5
LMNB2	9
IL13RA1	3
LMNB1	1
LMNB1	3
LRBA	3
TOLLIP	2
CD274	6
CD276	8
MRPS22	4
MRPS22	7
MRPS23	4
UBE2MP1	2
PPP2R5D	4
PPP2R5E	4
PPP2R5C	10
LCMT2	10
LCMT2	7
YY1	1
YY1	4
KCNA6	10
JMJD6	3
JMJD7	3
ZHX2	2
JMJD8	3
ZHX1	10
ZHX1	3
ZHX1	6
SYCE2	3
ARL5B	1
ARL5B	5
ACACA	3
CCDC33	2
FOXD4	7
ZNF784	3
FOXD2	2
SLFN11	1
FOXD1	10
C19orf26	2
SIGMAR1	3
LOC653501	2
IL1RAPL1	2
TTPAL	10
SMOC1	3
SMOC1	4
MLLT6	3
MLLT6	6
UVRAG	10
MLLT3	2
SYNJ1	6
PHOSPHO2	3
OSR1	2
GTPBP4	1
GTPBP4	10
GTPBP4	3
GTPBP4	9
GTPBP1	8
GTPBP1	10
GTPBP1	3
GTPBP1	6
GTPBP3	6
GTPBP2	4
GTPBP8	10
MOB3A	2
BCL9	2
BCL9	3
ESYT2	10
BCL6	4
BCL3	8
BCL3	4
BCL2	8
BCL2	6
CDX2	3
PLK5	10
LYRM2	1
LYRM2	10
LYRM2	5
BX247991	10
LYRM7	3
NKX2-5	2
GIGYF2	8
GIGYF2	10
GIGYF2	3
BC045779	3
TTYH1	7
TTYH3	2
SMS	2
CSNK1G2	3
CSNK1G2	6
SERPINB8	10
SERPINB8	4
CSNK1G1	6
SERPINB1	2
SERPINB5	4
PCGF3	8
PCGF3	6
PCGF2	8
PCGF5	8
PCGF6	3
MAGED2	2
TAF11	2
ATP8B3	10
ATP8B2	2
ATP8B2	3
CLIC1	3
STC1	10
STC2	1
STC2	3
ELP4	4
ASPHD2	2
ASPHD1	3
SPRYD3	6
SPRYD4	3
SPRYD5	2
SPRYD7	10
KLHDC4	10
KLHDC5	10
KLHDC5	3
KLHDC3	3
LRP5L	3
ASXL1	3
ZBTB39	2
TMEM9B	3
C1orf130	2
GBA2	3
C1orf135	3
ZBTB34	2
ZBTB34	6
SMC1A	1
SMC1A	10
SMC1A	3
SMC1A	5
KLHL30	2
MDK	3
KIAA0895	6
TRIM44	6
GBAS	4
TRIM43	2
TRIM41	8
TRIM41	2
TRIM41	3
TBPL1	6
PEX5	3
PEX7	10
PEX6	3
NRD1	3
ESAM	10
ACE	10
ATP5O	6
ME2	2
GNAI2	10
GNAI1	4
GPR146	2
SLC7A8	2
MPZL1	9
BC005905	3
AFMID	2
SLC7A6	3
SLC7A6	4
CITED2	2
CITED2	4
PFDN1	4
NFKBIA	4
NFKBIA	6
PFDN5	3
MTHFR	10
MTHFR	6
ZNF219	2
PHF21B	3
CSNK1A1L	2
TBC1D9B	3
RIN2	4
PDE4DIP	2
WWOX	10
WWOX	3
CLPX	4
CLPP	7
PGS1	3
LATS1	6
DDOST	3
ODZ3	6
PDCL	9
PDCL	2
ODZ1	2
ODZ1	10
ARID4B	10
ARID4B	6
SRCIN1	2
SRCIN1	3
C7orf73	10
LOC646471	3
ZNF417	2
AK307275	8
SSSCA1	2
SSSCA1	7
POU4F1	3
HM13	3
PTPRU	2
PTPRT	10
PTPRS	2
PTPRS	3
TINF2	3
EZR	9
LILRP2	10
PTPRG	10
PTPRF	2
PTPRC	7
PTPRA	10
DKFZP586I1420	10
PTPRJ	2
PTPRJ	3
PTPRH	10
IFT27	10
IFT27	3
CPM	2
CPD	9
CPD	5
PAIP2B	3
GAPVD1	2
CYP46A1	10
NR5A2	3
ERGIC3	10
ERGIC3	3
ABLIM1	4
MAMSTR	3
LMTK2	10
HHIP	3
HHIP	7
HMGN4	1
HMGN4	10
HMGN4	6
HMGN3	9
HMGN2	2
HMGN1	1
RC3H2	9
IFIT5	2
CDKN1A	4
GDI1	3
ARL5A	3
TTC30A	10
TMEM8B	3
TFAP4	2
SPG20	10
PSAP	3
KRT15	2
WDR36	2
LOC100507584	10
KRT18	2
GIGYF1	3
NBPF9	8
NBPF9	2
TLE3	3
TLE3	4
PAG1	6
TLE1	2
NBPF1	8
NBPF1	2
NBPF1	10
TLE4	2
TLE4	6
PLP1	2
PLP1	10
CDC7	3
TFPT	3
SERF2	3
TM9SF4	2
TM9SF1	2
PCDHB16	2
TM9SF3	1
TM9SF3	5
TM9SF3	9
TFPI	2
NAT9	3
SPATS2L	6
NAT2	2
FAIM3	10
MEPCE	10
MEPCE	3
KCNC4	8
KCNC4	2
KCNC4	6
SDC3	3
KCNC3	3
KIAA2022	2
CPSF7	3
CPSF7	6
CPSF6	1
CPSF6	5
CPSF3	2
CPSF2	4
MAD1L1	2
SIPA1L3	2
SIPA1L3	3
SIPA1L2	6
LTBP3	3
ARIH2	3
ARIH2	6
ARIH2	7
ARIH1	3
ARIH1	6
AL389983	3
PPFIA4	3
SLC35F1	3
MBD6	8
MBD6	3
MBD1	3
CMTM6	3
FAM126A	8
CMTM4	3
CMTM4	5
CMTM5	2
TSPAN12	8
TSPAN12	3
TSPAN14	2
TSPAN14	10
TSPAN17	3
REXO1	2
REXO1	6
SLC25A17	2
SLC25A12	2
SLC25A12	3
SLC25A11	3
TUBA3E	2
AB1	4
EAF1	3
NDUFA10	10
NDUFA10	3
FOXF2	4
NDUFA13	3
CCDC19	2
TMUB2	2
TMUB2	3
SYNCRIP	1
SYNCRIP	3
SYNCRIP	5
GNG4	2
GNG4	7
GNG5	2
GNG3	3
BC041455	10
NOA1	10
PDXK	3
ALG2	6
BC039385	10
SMARCE1	6
COX6B1	6
STAM	7
TTLL3	3
CCNE2	4
CCNE2	6
HAR1A	10
HAR1A	3
CCNE1	6
RAB11A	4
RAB11B	3
RAB11B	4
RAB11B	7
GCC1	2
GCC1	6
TBC1D8B	3
RASGEF1B	10
MAGEB2	7
SMYD5	3
SMYD2	3
MRFAP1	1
MRFAP1	5
MRFAP1	6
IRF3	3
IRF2	2
IRF2	7
IRF1	4
IRF7	10
BC043580	10
IRF5	10
IRF8	10
CLUL1	2
PDX1	10
CLK2	2
CLK2	4
CLK3	3
CLK3	7
CLK4	3
CLK4	4
CLK4	7
SNX27	2
SNX27	3
RUNDC1	10
ONECUT2	3
ONECUT2	6
ZBTB10	1
AY387666	3
SEH1L	1
SEH1L	2
SEH1L	6
LYSMD3	1
LYSMD3	5
ACVR2B	3
ACVR2B	6
LYSMD4	3
DAB2IP	4
UNG	1
UNG	3
UNG	9
UNK	3
TRIM65	3
TRIM66	10
TRIM67	2
AK057554	10
C2orf63	3
C7orf60	8
C2orf61	2
C2orf67	3
C2orf66	10
NRF1	3
NAGPA	3
FLJ45340	10
SNHG15	3
SERTAD2	8
SERTAD3	2
SNHG11	3
BIK	2
ZSCAN1	10
HEMK1	10
HEMK1	3
CYBA	2
AF113016	1
AF113016	3
AF113016	9
SLA	7
DHCR24	3
DHCR24	5
MCC	2
MCC	3
PTMA	4
NOTCH2	9
ZNF658	2
ZNF655	8
MCU	3
ZNF652	9
ZNF652	2
ZNF652	3
ZNF652	10
FGFRL1	3
HSF2	3
NISCH	3
RAPGEF6	3
RAPGEF1	3
RAPGEF3	3
ZNF384	2
ZNF470	10
DMTF1	10
DMTF1	6
MST1P9	10
AK310794	3
MDM2	1
MDM2	2
MDM2	4
MDM2	5
MDM2	9
MDM4	9
MDM4	2
MDM4	3
SNRPD1	1
SNRPD1	4
SNRPD1	9
SYNGR1	3
KPNA4	1
KPNA4	2
KPNA4	3
KPNA4	9
KIN	7
UNC119B	3
FRS3	2
FRS2	8
FRS2	1
FRS2	6
GOLT1B	6
CRK	4
PC	2
B4GALT1	4
B4GALT3	7
B4GALT5	8
B4GALT5	3
B4GALT5	4
B4GALT7	2
B4GALT6	8
AK096395	3
TNFRSF1B	10
TNFRSF1A	2
TNFRSF1A	4
SPRN	3
POLR2J3	2
VMAC	2
DOHH	3
PCDHA11	10
ARNTL2	8
EHMT1	3
ADIPOR2	8
ADIPOR2	10
ADIPOR2	3
ADIPOR1	1
PTPN7	7
NBPF20	2
AK091028	10
FOSL1	2
MARK2	2
MARK2	3
MARK2	10
STOX2	6
IGBP1	4
CD63	2
CD69	10
CD69	7
TPD52L2	4
TPD52L3	2
ISOC2	3
BC069047	10
WDR13	3
WDR13	4
WDR11	3
CHRD	2
KIAA1308	3
GABPA	7
PPP2R1A	2
PPP2R1A	3
PPP2R1A	6
LMF1	10
JHDM1D	3
C1orf210	2
C1orf213	3
USP9X	3
WASL	4
ZMYND10	2
ZMYND11	8
ZMYND11	6
NOC4L	2
CGGBP1	8
CGGBP1	9
CGGBP1	4
IDH3A	4
C10orf35	2
BC052241	3
RHOBTB2	10
AF116693	3
INO80B	3
DIS3L2	2
DIS3L2	3
KIAA0913	3
KIAA0913	6
TEX261	8
PLOD2	10
ERBB2IP	2
ERBB2IP	4
TEX264	3
LDLRAD3	2
GOLGA2P5	3
PBXIP1	3
AK096834	10
NAV1	2
NAV1	10
CSNK1D	3
CSNK1E	2
CSNK1E	4
IREB2	4
IL36RN	2
ANKS3	3
KCTD13	8
KCTD13	2
KCTD12	10
KCTD12	3
BX648855	3
KCTD10	10
KCTD17	3
KCTD15	8
KCTD15	1
KCTD15	6
ZKSCAN1	1
ZKSCAN1	10
ZKSCAN1	9
GLIS2	3
LOC100128640	3
SLC25A37	3
SLC25A36	1
SLC25A36	3
SLC25A31	2
SLC25A39	6
TUBA1B	1
TUBA1B	3
TUBA1B	5
TUBA1B	9
TUBA1A	3
TMEM182	8
TMEM181	3
TMEM180	2
TMEM186	2
LOC100505854	3
RIMKLB	3
LOC100288198	3
PGBD3	3
TAF6	3
G6PD	8
TAF9	3
TAF9	7
TAF8	3
TSPAN31	3
POMT2	10
ALAD	3
STOM	4
NPLOC4	3
TMEM86A	3
FNIP1	2
AX747913	3
PIK3C2A	3
LOC100505648	3
NT5C3L	3
BCL10	2
BCL10	4
PDCD6	2
PDCD7	4
PDCD4	9
TCF20	2
TCF20	3
PDCD1	7
PRUNE	8
PBLD	3
DSG2	3
ARFGEF1	10
ARFGEF2	10
VPS26A	9
PGPEP1	2
PGPEP1	3
SMU1	2
SREBF1	4
RAB39B	10
TAF6L	4
TATDN2	3
ADNP	9
ADNP	4
ADNP	6
C1orf174	2
LRP1B	10
RPIA	3
RPIA	7
MTA1	8
MTA1	2
MTA1	3
MTA2	2
MTA2	3
DGCR14	10
LRP11	9
AK126351	3
GPC2	3
GPC4	3
MPHOSPH10	4
MTAP	9
MTAP	4
BICD2	10
BICD1	8
SEC22B	2
BC040869	10
BBS5	3
AK125157	3
C2orf49	8
C2orf42	8
C2orf42	6
NIPA2	1
SSFA2	8
SSFA2	10
SSFA2	5
AK127889	3
PDCD10	3
PDCD10	4
[truncated: 5,749 more rows]
