# Supplementary material for: PTRcombiner: mining combinatorial regulation of gene expression from post-transcriptional interaction maps
Source: BMC Genomics. 2014 Apr 23;15:304. doi: 10.1186/1471-2164-15-304 (PMC4234518; doi:10.1186/1471-2164-15-304)
Supplement: Additional file 3 — A zip archive containing the outputs of the mining module of PTR comb iner at different combinations of k and τ , considering the sporadic trans-factors. [file 1471-2164-15-304-S3.zip › sporadic/all_results/k10_t0.350000/gene-cluster.txt]

geneSymbol	cluster
UBE2Q1	10
UBE2Q1	7
RNF14	8
CCNE1	7
RNF10	2
RNF11	2
RNF11	10
NCBP2	2
NCBP2	6
HSPA4	1
NIPA2	1
LOC100506866	3
SSFA2	8
SSFA2	10
SSFA2	6
CS	5
CS	6
B2M	1
UBE2Q2	10
AK123177	3
AK127889	3
CSNK2A2	10
PDCD10	9
PDCD10	3
PDCD10	4
ATPIF1	8
ATPIF1	10
ATPIF1	6
FASN	6
FLJ42393	3
SLC50A1	2
KIAA0907	1
KIAA0907	5
KIAA0907	7
ZDHHC13	2
ZDHHC13	7
DERL1	5
CAMK1	3
RAP1GAP2	3
PPP4C	2
RNF13	2
RNF13	4
SNX10	10
SNX10	4
ZNF704	8
ZC3H10	3
RNF114	1
RNF114	5
RNF114	6
STK24	1
STK24	4
STK24	5
SPTLC2	3
SPTLC2	6
ZSWIM1	2
TMEM59	8
TMEM59	3
ABCD1	3
LOC100130275	3
IRX6	3
RER1	2
ABCD4	2
IRX3	9
IRX3	4
IRX2	9
IRX2	4
FAM59A	2
TNS3	3
JRKL	3
PTOV1	3
SP1	1
SP1	3
SP1	6
XPA	2
SP3	8
SP3	1
SP3	3
SP3	4
FAM84B	3
HAP1	3
POLR3GL	3
CRB2	2
NUP50	7
PCSK4	3
OPA1	4
UQCR11	8
DUSP28	2
AK026965	3
POGLUT1	3
SNN	10
MAX	2
MAX	3
MAX	4
WHSC2	3
MAZ	9
MAZ	2
MAZ	10
TRAPPC4	3
TRAPPC4	7
KTI12	2
C10orf28	3
P4HA1	2
P4HA1	5
CTBP1	2
C10orf26	2
C10orf26	3
NSL1	3
SATB1	3
KIAA1274	2
AX748330	3
AX747103	3
ATP2A2	8
ATP2A2	1
ATP2A2	3
ATP2A2	5
ATP2A2	6
ALDH3A2	8
PNISR	5
ITGA2	7
ALDH3A1	2
RIT1	2
RARRES3	4
MFSD11	8
MFSD11	6
EDC3	3
GTF3C1	2
MFSD12	3
ELL3	3
GTF3C4	1
GTF3C4	3
IQSEC1	8
MTX2	9
IQSEC3	2
CD99L2	8
CD99L2	3
PHLDA3	2
PHLDA3	3
XPO1	8
XPO1	3
XPO1	5
XPO1	6
HN1	8
HN1	9
HN1	6
C15orf17	3
CSDE1	1
CSDE1	3
CSDE1	5
CSDE1	6
CSDE1	7
CSDE1	8
XPO7	3
XPO7	7
SCARNA12	3
LEMD3	7
BACH1	1
BACH1	4
IPO8	10
ZNF37BP	3
MTCP1	3
SQLE	8
LSR	2
WSB1	1
WSB1	5
C6orf89	10
C6orf89	3
TTL	3
TTL	6
FBXL19	2
FBXL19	3
JAGN1	2
MRPL51	9
AGPAT2	9
FAM123B	2
CCDC127	10
AGPAT1	3
SOLH	3
DNASE1L1	2
DNASE1L1	3
MPV17	7
PPIH	4
FAM212B	3
LIN28B	8
LIN28B	1
LIN28B	3
LIN28B	6
HMGCS1	3
HMGCS1	7
KIAA0895L	3
ZFP161	9
CHST8	2
COL4A1	7
PPIF	8
PPIF	6
RBM12B	8
RBM12B	1
RBM12B	5
CHST3	2
CD83	9
ZEB2	2
NPTN	3
ABHD10	8
ABHD10	5
RPS6KA2	3
KCNH6	2
KCNH6	10
AMZ2	3
C14orf126	2
PISD	3
PISD	7
VAV3	9
NOG	2
ATAD1	8
ATAD1	1
TOP1	8
TOP1	2
PPTC7	1
PPTC7	3
PPTC7	5
C22orf29	2
C22orf29	3
FRAT2	2
DLAT	4
GIT1	2
GIT1	4
GIT1	10
GIT2	9
SERBP1	8
SERBP1	1
SERBP1	3
SERBP1	6
TMEM198	3
MRPL53	9
MINPP1	1
MINPP1	4
FAM134C	3
C22orf25	2
FOXC1	1
FOXC1	4
EIF4H	8
EIF4H	3
ZNF7	4
METTL2A	2
CARD10	7
JAZF1	10
SMYD2	3
SESN2	8
SESN2	3
SESN3	2
SMAD4	1
SMAD4	3
SMAD4	5
SMAD5	8
SMAD5	1
SMAD5	5
SMAD5	6
SMAD7	2
SMAD7	7
VAPB	8
VAPB	2
VAPB	3
VAPA	2
VAPA	4
VAPA	5
GPR113	3
TPTE2	10
CTSW	9
AMMECR1L	2
KIAA1826	5
IL1RAPL1	2
IGF2R	3
CTH	4
LOC100506713	3
TMEM9	3
NUSAP1	5
PELI3	3
PELI2	8
PELI2	5
ARF3	8
ARF3	2
ARF3	3
ARF3	6
ARF1	1
ARF1	2
ARF1	4
ARF1	5
ARF1	6
ARF1	8
ARF6	2
ARF6	3
ARF6	10
ARF5	2
ARF5	10
MARC1	3
SPARC	2
FOXE1	9
SENP3	8
RAB3IP	9
RAB3IP	10
AP3D1	3
MPZL1	8
MPZL1	5
ERICH1	3
NAPB	3
DBNDD2	7
TUG1	8
TUG1	5
TUG1	6
ART5	2
PRADC1	9
DRAP1	3
MYLK2	2
BAHD1	3
BARX2	3
IRX5	9
COX4I1	2
NOL9	2
NOL8	3
CHTF18	3
SH2B1	3
SAR1A	8
SAR1A	1
SAR1A	2
SUZ12P	2
SUZ12P	3
SRPK1	3
SRPK1	5
C3orf17	3
MOB4	10
MOB4	6
C19orf10	2
RAB11FIP3	3
FOXO3	3
FOXO3	6
LLGL1	3
SCLY	3
LAPTM4B	8
FAM156B	3
RAB11FIP4	3
CADPS2	2
FAM20B	3
CCDC115	2
DCAKD	2
PDS5A	8
ADARB1	3
MBD6	10
MBD6	3
ATP1A3	2
CEBPD	4
C17orf39	3
LGALS8	9
SMEK1	5
MGRN1	2
MGRN1	3
RGS14	9
CDC42	2
CDC42	3
AGGF1	3
SPHK1	2
DAB2	4
HAUS5	8
ARHGEF11	2
ARHGEF11	3
ARHGEF11	4
HMGB3	1
HMGB3	4
EEF1A1	2
HMGB1	2
HMGB1	5
NADSYN1	3
CPEB3	2
RAB2A	3
RAB2B	2
RAB2B	4
FIZ1	10
FIZ1	3
PDDC1	2
PDDC1	3
MAGEA3	2
LOC550112	3
FRRS1	2
SURF2	4
MAGEA5	9
GCHFR	3
NFX1	3
UCKL1	3
IFT81	3
UBTF	8
UBTF	4
UBTF	5
LOC100129250	3
CLUL1	2
SMCR5	3
LINC00272	2
IRAK1	3
YLPM1	3
SLIT2	3
CDCA4	2
CDCA4	4
CDCA4	7
CLIP4	2
HOMER1	3
ALDH1A3	2
SCAF11	8
SCAF11	5
SCAF11	6
UTS2	2
TIMM17B	9
MCM10	8
CD48	9
TRIM65	3
EIF4G3	10
NOLC1	1
NOLC1	3
NOLC1	4
NOLC1	5
NOLC1	6
NOLC1	8
CD46	5
CA13	2
CA12	7
IGFBPL1	2
ATG4B	3
TIMM17A	1
VMA21	8
VMA21	5
VMA21	6
PRICKLE4	3
ELAC2	3
UCN3	2
RAB21	2
EIF4E3	2
EIF4E3	3
EIF4E3	10
CLK3	9
CLK3	3
TBL1X	2
TBL1Y	2
CFH	2
CFI	2
THAP8	3
STX11	9
GLRA1	2
CALU	8
CALU	1
CALU	5
CALU	6
CYB5B	3
CYB5B	5
CYB5B	6
SNX27	8
SNX27	2
SNX27	3
SUPT16H	8
DERL3	3
FAR1	1
FAR1	3
FAR1	5
CREBBP	2
CREBBP	4
ACTR1A	8
ACTR1A	2
CALCOCO1	3
SLC29A2	9
GTF3A	3
CHID1	3
CHPF	2
DMRTC1B	2
EWSR1	8
EWSR1	1
EWSR1	3
EWSR1	6
WDR77	8
WDR77	1
WDR77	3
WDR77	6
WDR76	3
TRIM11	3
RPN1	2
TRIM13	8
TRIM13	3
TRIM14	8
TRIM16	2
AMMECR1	10
HDAC3	9
SPRED2	10
APPBP2	3
APPBP2	5
PAN2	3
SFMBT2	3
C21orf2	9
C21orf2	3
CHI3L2	2
RCBTB1	3
ARNTL2	10
HDAC5	3
INE1	3
PRPF6	2
ASB2	2
MAPKAP1	9
MAPKAP1	10
MAPKAP1	3
ZBED3	10
ASB1	3
ASB6	2
ASB7	2
ZNF577	8
ASB8	3
C15orf38	3
SIX1	3
SIX1	4
FOXK1	8
FOXK1	3
FOXK1	5
CA8	9
PCF11	3
RFC5	1
RNMT	8
RNMT	6
RNMT	7
HDAC8	3
HDGF	8
HDGF	1
HDGF	3
HDGF	5
PIP4K2A	8
PIP4K2A	3
HMG20A	2
HMG20A	4
C5orf43	1
C5orf43	10
C5orf43	6
CRISPLD2	2
MRPL32	3
FLJ00104	3
AK128656	3
ZFAND2A	7
UBE2R2	8
UBE2R2	7
MRPL39	9
MRPL39	4
SMARCE1	8
RPL39L	9
SHOX2	2
ZWINT	8
ZWINT	5
DMRTC1	2
THOC2	2
THOC2	3
THOC6	2
PDE8B	4
SH3BP4	4
C9orf30-TMEFF1	2
DIEXF	3
DIEXF	7
APP	1
APP	3
APP	5
APP	6
NRXN2	3
NRXN1	2
RFX3	2
TPST2	9
TPST2	10
YDJC	3
PGAM5	9
PGAM5	2
FLJ42709	3
ELK4	8
WHSC1	10
WHSC1	3
WHSC1	6
PAK4	2
APC	3
TMEM179B	3
TAF5L	3
TAF5L	6
XPNPEP1	2
PAK2	10
PAK2	4
XPNPEP3	3
RECQL5	3
ZIC3	2
FAM122B	5
FAM122B	6
FAM122B	7
TRAPPC2	2
OXSR1	2
OXSR1	3
MSL2	3
MSL2	5
COPS2	8
COPS2	1
KCNG1	2
KCNG3	8
KCNG3	3
KHDRBS1	8
KHDRBS1	10
KHDRBS1	3
KHDRBS1	5
KHDRBS1	6
NUBPL	3
COPS5	9
COPS5	3
ZNF592	10
ZNF592	3
YTHDF2	8
YTHDF2	1
MED1	8
MED1	3
MED1	5
TMEM107	8
TMEM107	10
TMEM107	3
EAF1	8
EAF1	3
EAF1	6
MED4	8
MED4	6
PFN1P2	2
MNX1	3
NUP153	4
C17orf65	2
SCAP	2
ZDHHC18	3
CBX4	10
CBX4	4
ZNF606	3
ANGEL1	10
SUB1	8
SUB1	1
SUB1	5
SUB1	6
ATXN7L3	3
TREX1	2
TREX1	3
EPS15	4
EPS15	5
CBX2	7
CAMTA2	4
CBX1	3
B4GALT3	9
KXD1	3
NLK	10
PPP1R9B	3
NUDCD3	8
TNS4	2
COL8A1	9
TCF4	2
TCF7	4
TMEM50B	9
DLD	1
DLD	5
DLD	6
SIX2	3
ARID2	8
GCK	2
NUDT3	1
NUDT3	2
NUDT3	4
NUDT4	4
NUDT4	6
NUDT5	9
IGFBP2	3
SEPN1	3
SET	8
SET	3
IGFBP5	3
ARGLU1	3
AY387666	3
EIF5A2	9
EIF5A2	4
LARS	3
LARS	5
C15orf24	3
CA2	6
ACTR10	4
C15orf23	6
PPP5C	2
PPP5C	3
PMS2P3	3
NUBP2	2
MEF2B	2
PFN2	8
PFN2	1
PFN2	3
PFN2	5
PFN2	6
PIGS	8
LOC283888	2
CTCF	4
CTCF	6
MEF2D	3
MEF2D	4
GAS1	10
GAS1	4
COX11	8
COX11	1
COX11	3
COX11	5
COX11	6
GAS5	1
GAS5	5
COX15	1
COX15	6
FBXL22	2
SSB	2
NUTF2	2
NUTF2	3
EPHX1	2
EPHX1	3
ANKRD13D	3
TMTC1	5
FAM168B	1
FAM168B	3
FAM168B	6
PRKAA1	3
PRKAA1	5
ZNF331	2
KIAA1467	2
GTPBP2	4
TIMM8B	4
UGCG	4
PRKAR2A	7
MAGT1	8
SGSM3	3
MALAT1	1
MALAT1	5
EVL	9
EVL	3
C20orf30	2
QPRT	2
RMP	10
MLF2	1
MLF2	2
NUP62	9
NUP62	3
NOTCH2NL	3
WDR27	3
MECOM	3
ITGA2B	3
TPM4	5
TPM3	2
TPM3	3
PRPF40B	3
TPM1	2
RPS6KB2	9
RPS6KB2	3
ETF1	1
ETF1	3
ETF1	5
ETF1	6
NDFIP2	8
NDFIP2	5
NDFIP2	6
AP3M2	3
WDFY1	6
UTP15	2
LSM14B	3
AREG	4
TTC28	3
FBXW2	8
FBXW2	1
FBXW2	3
FBXW2	6
FAM89B	10
FAM89B	3
FBXW5	2
KIAA1267	2
KIAA1267	3
FBXW7	2
FBXW7	7
CDCP1	2
PHACTR4	2
CLIC4	1
CLIC4	2
CLIC4	3
CLIC4	4
CLIC4	5
CLIC4	6
CLIC4	8
LETMD1	8
LETMD1	3
RPS6KL1	3
PHACTR2	8
PHACTR2	3
PHACTR2	5
SMNDC1	1
SMNDC1	5
SEPHS2	8
TET3	10
TET3	3
TET2	3
RABL2A	2
SSX2IP	8
SSX2IP	6
YKT6	3
YKT6	6
RABL2B	2
NUP155	4
AK095621	3
TMEM143	3
BBX	8
BBX	1
BBX	3
BBX	4
BBX	6
RPS4X	3
RPS4X	6
SYNC	5
AX747530	3
SLMO2	8
SLMO2	1
SLMO2	3
SLMO2	6
LOC100133091	3
C14orf43	3
GTF2IRD1	3
GTF2IRD1	4
TJP1	3
TJP1	4
BUD13	2
ANKRD27	3
DLST	2
RHPN2	4
CD1B	9
YOD1	1
RAB14	5
TTC3	8
TTC3	3
MFN2	3
MFN2	6
SECISBP2L	3
PPAT	1
PPAT	4
ZNF33B	3
ITGB2	9
ZNF33A	3
ZNF33A	7
TUB	8
TUB	3
TUB	5
SH3PXD2A	3
NAA50	8
NAA50	3
NAA50	6
KIAA1191	8
KIAA1191	2
ATP6V0B	3
MAD2L1	1
DENND4B	3
PCBD2	2
TCEB2	3
QSER1	8
QSER1	5
QSER1	6
PRDX3	8
PRDX3	2
ACVR2B	8
ACVR2B	3
ACVR2B	6
PRDX1	2
PRDX1	3
AP3S2	2
AP3S2	3
NFYB	9
NFYB	2
NFYB	4
ZMAT3	3
AP3S1	9
AP3S1	2
AP3S1	4
ZMAT5	2
ZMAT5	3
ZMAT4	2
NR_026754	3
C20orf194	3
PITX2	3
NR1D1	4
NR1D2	1
NR1D2	10
NR1D2	3
NR1D2	4
NR1D2	6
PITX1	2
ITGB1BP1	3
SWAP70	2
PHOSPHO2-KLHL23	3
TMEM85	6
ZNF2	2
AMOT	3
AXIN1	4
SNX19	5
PACRGL	10
FYN	4
PURA	4
PURA	7
LOC146880	3
RRS1	2
TOR1A	2
AAGAB	3
RDH10	2
KRI1	3
PIK3R2	10
CCT6A	8
CCT6A	6
BC016978	3
PDK4	4
HNRNPUL2	3
RAB1B	7
AP2B1	8
AP2B1	5
AK094639	3
DAB2IP	4
RUFY3	3
THAP11	10
MRPS18A	2
VCP	3
NBPF14	2
NBPF11	2
NBPF11	10
NBPF10	2
CYTH1	3
VASP	2
NPSR1	2
PBX2	2
WBP1	3
TJAP1	2
SLC16A9	3
DPH3	8
DPH3	1
DPH3	7
SLC16A1	8
SLC16A1	1
SLC16A1	3
SLC16A1	5
NSUN2	3
SLC16A5	2
SLC16A4	2
NSUN6	2
TUBG1	2
WIBG	10
DBT	3
SLC35A1	4
BACH2	8
WIPF2	8
WIPF2	3
CALCB	2
DCAF8	3
TUFM	2
CD38	2
C9orf30	2
ZFX	1
ZFX	2
ZFX	5
ZFX	6
LYVE1	4
CKB	8
CKB	2
CKB	6
ZFR	4
ERGIC2	7
RRP7A	3
CDR2L	2
ERGIC1	3
GNAS-AS1	2
RBM4B	2
RBM4B	10
UQCRH	6
S100PBP	2
S100PBP	5
B3GAT3	9
B3GAT3	3
CD3D	9
UQCRB	9
POLR3K	3
POLR3H	3
UXT	2
UNK	3
CALM2	8
CALM2	2
CALM2	6
CALM2	7
CALM3	8
CALM3	1
CALM3	3
CALM3	4
CALM3	6
SPG21	2
CALM1	1
CALM1	3
CALM1	6
FAM46A	2
UPK1B	2
THRA	2
THRA	3
PSD3	8
PSD3	10
PERP	1
PERP	3
DLGAP4	2
DLGAP4	3
GLRX5	8
GLO1	8
GLO1	1
GLO1	2
GLO1	3
GLO1	6
MBNL2	1
MBNL2	5
WDR61	3
AK027179	3
WDR65	2
FLCN	2
OIP5	7
C1orf226	3
SLC25A3	2
CREB5	8
CREB5	5
CDH24	3
R3HDM2	2
R3HDM2	3
PER2	2
PHB2	4
BRD9	2
HMGCR	8
ZNF513	3
BRD4	2
BRD4	3
BRD4	4
LOC100272228	3
BRD7	4
BRD2	8
BRD2	2
BRD2	3
BRD2	4
BRD3	2
KAT8	3
KAT8	4
DNAJA3	4
AX746967	3
ORMDL3	3
REPIN1	3
AKT1	2
AKT1	3
KIF5A	7
PTPN11	3
PTPN11	5
PTPN11	6
AX746968	3
PQBP1	3
MYCBP	8
MYCBP	9
MYCBP	4
KAT7	3
AK126318	3
TTC16	2
RP9P	10
RP9P	3
GLT1D1	2
TTC19	3
TTC18	3
NUP160	4
PMS2CL	3
MRPL27	2
MRPL27	3
CSF2RA	2
MRPL20	2
SEH1L	1
SEH1L	2
SEH1L	6
SEH1L	7
MRPL22	4
DNAJC27	10
GNAO1	2
GAB2	3
TSPYL6	2
HABP4	4
SLC31A1	2
SLC31A2	9
SLC31A2	2
LAIR1	2
NPTX1	1
NPTX1	3
ZFP91	3
NDRG1	3
PTGFRN	6
NDRG3	3
NDRG3	5
NDRG4	8
NDRG4	3
TGFA	10
CD207	2
SRSF5	1
SRSF5	3
SRSF5	4
SRSF5	5
SRSF5	6
SRSF5	8
SRSF4	8
SRSF4	1
SRSF7	8
SRSF7	1
SRSF6	8
SRSF6	1
SRSF6	2
SRSF6	6
SRSF1	1
SRSF1	3
SRSF1	5
SRSF1	6
SRSF1	7
SRSF1	8
PPM1B	2
PPM1A	8
PPM1A	2
PPM1A	3
PPM1A	4
PPM1A	5
SRSF2	8
SRSF2	1
SRSF2	3
SRSF2	5
SRSF2	6
USP45	3
PYCRL	3
SRSF9	8
SRSF9	1
SRSF9	5
C2orf61	2
ATF7	3
ATF7	7
DNAJB12	3
PPP6C	2
PPP6C	4
PPP6C	7
CANX	1
CANX	2
CANX	3
CANX	5
CANX	6
CANX	8
FLJ33630	3
RNF138	10
RNF138	5
RPL10A	3
FAM122A	7
TCF12	5
CHEK2	2
ZNF226	1
ZNF226	2
IL1R1	10
CHEK1	2
CHEK1	4
CHEK1	7
CISD2	10
DALRD3	3
CLNS1A	3
UMPS	4
CHMP3	10
TSHZ2	3
FADD	3
TSHZ1	7
DTX1	9
CHML	8
CHML	6
VILL	2
ZNF581	3
ZNF580	10
ZNF580	3
ZNF583	2
MRPL3	2
ZNF587	2
MRPL1	9
MRPL1	2
PTPN3	8
PTPN3	3
PTPN2	9
PTPN2	2
PTPN1	4
RG9MTD2	2
PTPN6	9
PTPN4	3
ZNF611	2
HOXC11	4
ZNF613	2
GINS1	8
GINS1	2
GINS1	3
ASUN	3
GINS4	3
PPP1R10	2
PPP1R10	3
PPP1R10	4
SLC3A2	2
CAMKK2	3
CAMKK2	4
AX747192	3
EIF4EBP2	10
EIF4EBP2	1
EIF4EBP2	2
EIF4EBP2	3
EIF4EBP2	5
C10orf46	1
C10orf46	2
C10orf46	3
C10orf46	6
C10orf46	7
C10orf46	8
SPAG1	7
NRF1	3
USP8	4
BAG4	2
YBEY	3
SH2D1A	2
RTKN	2
MSRB2	2
RPS7	3
GRN	2
DUSP3	8
ALG10B	1
ARRB2	3
RPS2	2
PPP1R18	3
LOC100128640	3
TTYH1	9
FSTL1	8
FSTL1	3
FSTL1	5
CD79B	2
C15orf37	2
ZNF503-AS2	3
ADI1	3
CTPS2	3
BC045779	3
C14orf181	3
ZNF385A	10
ZNF385A	4
SMARCC1	8
SMARCC1	3
GMFB	1
GMFB	10
KDM3B	5
BC030761	2
HOXA10	8
HOXA10	1
HOXA10	2
HOXA10	4
PSMA2	1
PSMA2	3
ARPP19	1
ARPP19	5
ARPP19	6
PPBP	2
PSMA1	2
PSMA4	8
PSMA4	3
NHLRC3	8
NHLRC3	3
SLC22A18AS	2
TMEM209	5
SLC7A5	3
BNIP3	2
ATAT1	3
ERCC2	2
ERCC2	3
FMR1-AS1	3
ENC1	3
SRC	2
FBXO46	2
FBXO41	3
PTP4A3	2
ZNF323	3
SF3B1	5
FAM214B	2
EVI5	5
EIF2C1	2
EIF2C1	3
PREPL	8
PREPL	6
EIF2C3	3
EIF2C2	2
EIF2C2	4
LGALS9	9
RPS6KA3	8
RPS6KA3	4
AX747565	8
AX747565	2
AX747565	3
AK127443	8
LGALS3	2
KIAA1875	3
FSCN3	3
RMND5A	8
RMND5A	1
RMND5A	3
RMND5B	3
RPRD1A	8
RPRD1A	10
RPRD1A	6
SNORD17	8
SNORD17	3
TRAFD1	3
AKIRIN2	3
AKIRIN1	8
AKIRIN1	1
AKIRIN1	6
KCNJ4	2
CAPZB	3
SEPT11	8
SEPT11	5
KIF3A	8
EIF2AK4	10
TAPBP	9
TAPBP	2
TP53I11	3
AGPAT5	10
AGPAT5	3
AGPAT5	5
SCARNA10	3
AGPAT3	2
ASF1B	8
ASF1B	6
WAPAL	2
WAPAL	5
TSPAN31	3
RILPL1	3
KIAA1217	2
CSNK2B	3
MYO10	3
OCRL	8
TMPO	8
TMPO	1
TMPO	5
TMPO	6
CDCA5	3
SREBP-1	4
PSMD11	2
HILPDA	3
LDHAL6A	2
SMCR8	9
SMCR8	3
SDHC	10
SDHC	3
SDHC	6
KIAA1522	10
KIAA1522	3
PSMD13	3
MPDU1	2
MPDU1	3
FMR1	8
FMR1	4
FMR1	6
FNDC3A	8
PEX13	10
LPGAT1	8
LPGAT1	5
TMEM159	2
GCDH	3
SMCR7	2
SMCR7	4
CDC37L1	7
GCNT4	2
TMEM33	8
TMEM33	3
TMEM33	5
MANBAL	2
MANBAL	3
GCNT1	3
RPL28	3
SIK1	3
NAP1L1	2
NAP1L1	5
CALCOCO2	2
NAP1L4	3
RPL23	8
RPL23	1
RPL23	5
RPL23	6
RPL22	8
RPL22	4
TGOLN2	8
TGOLN2	1
TGOLN2	6
MRPS7	3
EI24	8
EI24	10
EI24	3
EI24	6
ELL	3
ATG7	3
ELOVL5	8
ELOVL5	5
ELOVL5	6
TMEM97	8
TMEM97	6
EYA4	3
PIAS1	4
PLAG1	7
MID1IP1	10
MID1IP1	3
MID1IP1	5
MPND	3
CHTOP	1
CHTOP	2
CHTOP	3
CHTOP	5
CHTOP	6
CHTOP	8
NFKBIA	4
PIGG	3
MAMSTR	3
PIGK	5
PSMB8	9
DKKL1	2
PIGO	2
PIGO	3
TMEM194A	8
TMEM194A	6
PIGQ	3
LOXL3	3
PIGT	2
PIGT	3
KIAA0494	8
KIAA0494	1
KIAA0494	5
KIAA0494	6
WRAP53	3
PIGW	3
PIGY	1
KIAA1143	2
KIAA1143	5
TAGLN	2
CSNK1G2	3
TAX1BP3	10
SDC4	3
PPP1CB	8
PPP1CB	5
PPP1CB	6
PPP1CC	8
PPP1CC	1
PPP1CC	4
PPP1CC	5
PPP1CC	6
OLR1	2
PPP1CA	9
PPP1CA	2
SRRM1	2
SRRM1	6
FAM105A	8
SRRM3	3
SRRM2	2
SRRM2	3
OAZ2	3
OAZ1	1
OAZ1	3
GOLGA3	8
GOLGA3	2
GOLGA3	3
GOLGA3	5
RDH16	2
PDK2	2
EBP	2
RDH11	2
UNC119	10
UNC119	4
KLHL2	10
ALPI	2
NAB2	9
NAB2	2
VEZT	1
VEZT	5
FAM178A	3
RAE1	3
TM2D3	8
TM2D3	3
FXYD3	2
KLK10	2
GANAB	3
SRP9	8
SRP9	1
SRP9	2
SRP9	6
ADCK3	3
OGFRL1	10
ZFAND5	8
ZFAND5	6
MAFK	3
SGCB	8
SLC25A37	3
PPID	9
MAP3K7	7
OGG1	2
MAFG	3
MAFG	4
FASTK	3
SLC39A10	7
SLC39A11	2
SLC39A11	3
TRERF1	10
TRERF1	4
KDM4B	3
VSIG10	3
HIF1AN	2
HIF1AN	3
RBPJ	2
RBPJ	5
NR4A1	9
NR4A1	4
EIF1AX	1
EIF1AY	2
EIF1AY	4
PREB	9
ZNF79	9
ZNF79	3
SNRNP35	3
DVL1	3
PTP4A1	8
PTP4A1	1
PTP4A1	4
PTP4A1	5
PTP4A1	6
ZSCAN29	8
ZSCAN29	3
SAP18	1
SAP18	3
SAP18	4
SAP18	9
PTP4A2	1
PTP4A2	2
PTP4A2	5
URI1	10
BC036195	3
A1BG	3
CD28	9
DDIT4	8
DDIT4	3
DDIT4	6
DNAJC10	8
ATP1A1OS	3
HCG27	3
LOC340544	3
MRPS6	2
C9orf25	3
HCFC1R1	3
FUT11	2
CD24	2
CD24	10
AF289551	3
PCGF2	10
MYLIP	3
SMAD2	2
SMAD2	5
MYSM1	3
PPIB	2
PPIB	3
ABHD2	8
PCGF5	10
PCGF5	6
HHEX	10
HHEX	4
UBR7	1
CHD1L	10
KRAS	6
BMP7	3
SOCS4	1
SOCS4	3
SOCS4	5
SOCS4	6
CALN1	2
HEMK1	3
BMP2	4
ACYP2	2
SOCS2	2
DR1	8
DR1	1
DR1	6
EIF4G2	8
EIF4G2	1
EIF4G2	5
EIF4G2	6
PPP2CB	3
CCNY	2
CCNY	10
WDR59	3
RAB11FIP2	8
TERF2	2
PPP2CA	1
PPP2CA	4
FAT1	5
GRB2	2
GRB2	3
GRB2	4
CHTF8	3
ULBP3	2
BC043601	3
FOXM1	3
FOXM1	4
RNF26	9
RNF26	10
FEM1A	2
MZT2A	3
CCNJ	3
CCNJ	5
HOXC9	4
MFSD9	3
TRIM39	9
TRIM39	3
ACSL1	8
ACSL1	3
SIGLEC10	9
ANKRD30BP2	9
TRIM32	2
RASSF3	2
BCL2L2-PABPN1	2
BCL2L2-PABPN1	3
TMEM120B	3
HOXC4	2
HOXC4	3
HOXC4	6
TRIM35	2
C6orf62	8
C6orf62	5
CD151	2
CD151	3
HCST	2
CTIF	2
CTIF	3
KREMEN2	2
GSK3B	8
GSK3B	3
GSK3B	4
GSK3B	5
LUC7L	3
LUC7L	4
NCKAP1	8
NCKAP1	2
ZC3H7B	3
ATP5C1	2
PTN	2
CHD3	3
CHD2	10
CHD2	3
CHD4	2
MRP63	9
SCD	8
SCD	3
SCD	6
WISP1	2
MNT	2
MNT	4
ABI2	8
ABI2	6
LOC283050	3
LSM4	6
TERF1	3
LASP1	5
RBMX2	2
MORC3	5
CRMP1	2
TGFB1I1	2
FN3K	2
PTS	4
IFRD1	4
TTC5	2
MRPL11	9
MRPL11	2
LOC100505687	3
RAB3GAP2	7
RCN2	8
RCN2	2
RCN2	6
MRPL16	9
MRPL16	2
MRPL16	4
MRPL17	9
MRPL17	3
MRPL18	4
MN1	2
MN1	4
CDC25A	9
CDC25A	3
CDC25A	7
C3orf52	2
LTB4R	3
RHOV	3
ARPC5	1
ARPC5	5
RNF40	8
RNF40	2
RNF40	6
POLR2E	3
DCUN1D1	2
POLR2G	8
DCUN1D3	2
POLR2A	3
DYNC1LI2	1
DYNC1LI2	3
DYNC1LI2	5
DYNC1LI2	6
POLR2B	4
POLR2M	2
RHOB	2
AKR7A2	2
ITPR1	3
MEGF9	8
RHOF	2
RHOF	3
F11R	2
F11R	6
POLR2J	4
ABCG1	9
ABCG1	2
TMEM65	8
TMEM65	3
TMEM65	6
ELP4	4
ELMO1	9
LRIG1	3
TMEM60	3
MPL	2
AVP	2
USP53	7
USP51	2
ITM2C	3
ITM2B	2
ZNF444	10
EBF4	3
SNCB	2
CASKIN1	3
AIFM2	3
LMAN1	2
LMAN1	6
AIFM1	2
MPZ	3
RNF122	2
ANKRD52	3
GRPEL2	8
GRPEL2	1
GAMT	2
VBP1	1
VBP1	6
RASSF8	8
RASSF8	10
RASSF8	6
SLK	8
ILKAP	4
PLEKHH1	3
MAPK10	10
MAPK12	3
ARF4	5
OPN3	2
OPN3	10
NCOR2	3
SCML1	1
UBE2Q2P1	3
ZNF629	3
CAPRIN1	8
OGFOD2	3
ZNF624	2
ZNF625	2
ZNF626	2
ZNF621	3
DICER1	8
DICER1	4
DICER1	5
DICER1	7
ZNF623	2
C4orf36	2
C10orf76	3
RPL7	2
TMEM30A	8
TMEM30A	1
TMEM30A	3
TMEM30A	6
SRD5A1	2
SRD5A1	4
TES	1
TES	2
TES	4
TES	5
NOTCH2	8
NOTCH2	5
RPL4	3
LOC407835	2
RAP2C	6
RAP2A	10
RAP2A	6
SIAH1	10
SIAH1	4
FAM49B	8
FAM49B	1
C1orf99	10
ZFP36L1	3
ZFP36L1	5
RPL3	3
GGA1	3
AMFR	2
AMFR	5
GGA2	3
ATXN2L	7
ADO	1
ADO	10
GNPAT	9
ADM	9
ADM	2
HTR7P1	3
C10orf96	2
AK299501	3
COMMD3-BMI1	1
COMMD3-BMI1	10
COMMD3-BMI1	4
COMMD3-BMI1	6
OIP5-AS1	3
SOS2	4
SOS1	3
ZNFX1-AS1	1
TACC1	8
TACC1	5
TACC2	4
FEM1B	8
FEM1B	3
FEM1B	4
FEM1B	6
JDP2	2
JDP2	3
GJC1	3
PIAS2	2
NXPH4	7
MCART1	3
PRKACA	9
PRKACA	2
PRKACA	3
C14orf118	3
PIAS4	2
C2orf67	3
PSMB7	3
TMEM234	3
BRE	9
BRE	2
PSMB4	2
PSMB4	3
DBR1	9
PSMB2	3
MKI67	8
LMBR1L	3
AX747770	3
HDHD2	3
NPM3	4
KALRN	2
JUNB	2
JUND	2
FAM113A	3
HIST1H2AL	2
LOC254128	3
NRIP2	3
ATF3	8
R3HDM4	10
MICAL3	3
P2RX5	1
U2AF2	3
PNMA2	3
BCL2L11	3
LONRF1	8
BCL2L12	9
BCL2L12	3
PRPF19	3
PRPF18	2
KCNK6	2
TCFL5	3
FAM155B	3
COL6A2	3
RPS19BP1	3
KCNK3	2
RETSAT	3
ZNF557	2
ZNF557	5
ZNF554	2
CTU1	3
C9orf140	3
RSAD1	3
DQ590227	3
NAT10	3
NPRL2	3
VPS13A	3
SH3KBP1	2
RPL32P3	3
TMPRSS9	2
KCTD20	8
VKORC1L1	8
PGRMC2	8
PGRMC2	1
PGRMC2	4
PGRMC1	8
PGRMC1	6
TRAF7	3
HOOK2	3
KIAA1530	2
CECR7	2
ZNF93	2
CD2AP	8
CD2AP	4
ARPC5L	8
JMY	3
TMEM165	5
RTF1	8
RTF1	3
FBXO3	3
FBXO3	4
ATP6V1C2	8
ATP6V1C2	6
KCNE1L	2
TMEM168	2
TMEM168	7
LRRC58	8
LRRC58	1
LRRC58	6
LRRC59	8
LRRC59	1
LRRC59	3
MCU	8
MCU	3
DTNBP1	3
NEBL	2
NEBL	3
PCDH9	2
PCDH9	3
HIST2H2BE	7
DIS3	3
RPL26L1	2
RPL38	7
TAB3	3
RPL37	3
TAB1	3
COL14A1	3
LOC401320	3
PCDH7	8
TARBP2	9
TARBP2	3
TARBP2	7
OAT	2
OAT	3
OAT	5
PTPN7	9
GNA13	8
GNA13	1
GNA13	4
GNA13	5
GNA11	2
ATF5	3
ATF4	3
BAP1	2
BAP1	3
BAP1	4
ATF6	3
ZNF286A	2
SDHD	8
SDHD	4
TBC1D10A	2
ATF2	2
ATF2	4
SMARCC2	2
SMARCC2	3
ERRFI1	3
GALNT11	3
PPAP2C	4
MFGE8	3
BUB1B	4
SUMO1	5
TMCO1	1
SUMO3	8
IL6ST	3
IL6ST	5
SBF1	3
SBF1	4
HUNK	3
MOCS1	3
TOMM40	3
L1CAM	4
GATAD2A	2
GATAD2A	3
GATAD2A	10
CCDC148	3
AKAP1	8
AKAP1	3
DLG1	3
DLG3	2
SDF4	1
SDF4	3
SMG1	5
BLOC1S2	1
PTGER4	9
NFRKB	4
BC048998	3
SYS1	7
C11orf30	2
PPP2R4	3
PTGER3	2
FAM114A1	2
[truncated: 5,823 more rows]
