# Supplementary material for: PTRcombiner: mining combinatorial regulation of gene expression from post-transcriptional interaction maps
Source: BMC Genomics. 2014 Apr 23;15:304. doi: 10.1186/1471-2164-15-304 (PMC4234518; doi:10.1186/1471-2164-15-304)
Supplement: Additional file 3 — A zip archive containing the outputs of the mining module of PTR comb iner at different combinations of k and τ , considering the sporadic trans-factors. [file 1471-2164-15-304-S3.zip › sporadic/all_results/k10_t0.600000/gene-cluster.txt]

geneSymbol	cluster
RNF14	8
RNF14	2
RNF14	3
RNF14	4
UBE2Q1	2
UBE2Q2	3
UBE2Q2	4
UBE2Q2	7
RNF10	1
RNF10	2
RNF10	5
RNF10	9
RNF11	1
RNF11	3
RNF11	5
RNF11	9
RNF13	1
RNF13	2
RNF13	4
RNF13	10
LOC100506866	8
LOC100506866	2
LOC100506866	6
MZT2A	8
MZT2A	6
PMM2	8
AK023627	2
ZNF709	7
ZNF703	8
ZNF703	2
ZNF703	3
ZNF703	4
ZNF703	5
ZNF701	3
ZNF700	2
ZNF707	9
C6orf141	6
ZNF704	8
ZNF704	9
ZNF704	4
ZC3H10	6
ZC3H13	8
ZC3H13	1
ZC3H13	2
ZC3H13	4
ZC3H15	9
ZC3H15	2
ZC3H15	4
ZC3H15	5
ZC3H14	8
ZC3H14	9
ZC3H14	3
ZC3H14	4
RNF111	4
ZC3H18	4
ZC3H18	6
cytochrome	2
cytochrome	5
FOXQ1	7
DHX9	8
DHX9	3
DHX9	4
DHX9	5
TCOF1	8
TCOF1	5
NUP98	9
NUP98	2
XPC	9
SP1	2
SP1	3
SP1	4
SP1	5
SP1	6
SP1	9
XPA	1
XPA	9
SP3	2
SP3	3
SP3	4
SP3	5
SP3	6
SP3	8
SP3	10
SP4	3
SP4	4
SPPL3	3
OPA3	8
OPA3	9
OPA3	6
OPA1	9
OPA1	10
GTSE1	3
ARFRP1	6
SPPL2B	3
SPPL2B	5
NSL1	8
NSL1	2
NSL1	6
NSL1	7
UGCG	10
AX748330	6
AX747103	8
AX747103	6
ATP2A2	2
ATP2A2	3
ATP2A2	4
ATP2A2	5
ATP2A2	6
ATP2A2	7
ATP2A2	8
ATP2A2	9
ITGA2	2
NOP2	9
NOP2	2
NOP2	3
NOP2	5
RIT1	1
RIT1	3
RIT1	7
DENND4A	4
DENND4B	5
DENND4B	6
SWAP70	1
SWAP70	4
SWAP70	9
PHLDA3	1
PHLDA3	6
UFSP2	8
ASS1	3
LOC100652770	8
LOC100652770	3
ZNF37BP	8
ZNF37BP	9
ZNF37BP	2
ZNF37BP	6
ZNF37BP	7
FLJ42393	6
TIPRL	9
TIPRL	2
TIPRL	3
TIPRL	4
TIPRL	5
FBXL14	4
FBXL14	5
FBXL19	1
FBXL19	2
FBXL19	6
FBXL18	9
FBXL18	7
FAM116A	2
H19	9
FAM212B	6
CHST8	1
COL4A5	7
COL4A4	7
COL4A3	2
GRN	1
GRN	5
CHST3	1
CHST3	9
CHST3	7
CHST6	6
HLCS	9
HLCS	2
HLCS	4
NOG	1
NOG	7
ITGAV	9
ITGAV	7
COX7C	2
COX7C	3
COX7C	4
COX7C	5
CAMK1	3
CAMK1	6
CAMK1	7
FAM134C	2
FAM134C	3
FAM134C	4
FAM134C	6
ITGAE	2
ITGAE	3
FAM134A	8
TRERF1	10
TRERF1	7
SMAD4	2
SMAD4	3
SMAD4	4
SMAD4	5
SMAD4	6
SMAD4	7
SMAD5	2
SMAD5	3
SMAD5	4
SMAD5	5
SMAD5	7
SMAD5	8
SMAD5	9
SMAD7	1
SMAD7	5
GOLPH3L	3
GOLPH3L	4
GOLPH3L	5
GOLPH3L	7
SMAD1	2
SMAD1	6
SMAD2	1
SMAD2	2
SMAD2	3
SMAD2	4
SMAD2	5
SMAD2	7
SMAD3	2
SMAD3	5
SMAD3	7
AMMECR1L	1
AMMECR1L	2
AMMECR1L	4
AMMECR1L	9
LOC100506054	6
CYFIP1	7
IGF2R	9
IGF2R	2
IGF2R	6
IGF2R	7
CYFIP2	8
CYFIP2	2
RNF114	2
RNF114	3
RNF114	4
RNF114	5
RNF114	7
RNF114	9
SLC36A1	8
SLC36A1	3
C14orf118	8
C14orf118	9
C14orf118	2
C14orf118	6
ART3	2
HERC2P2	2
ART5	1
DRAP1	6
TCEA1	10
TCEA1	5
TCEA1	7
MGC57346	8
MGC57346	2
ABCD1	6
COX4I1	8
COX4I1	1
COX4I1	5
COX4I1	9
BFAR	10
BFAR	2
BFAR	3
BFAR	4
BFAR	5
GUSBP4	8
CADPS2	1
CCDC115	1
CCDC112	2
CCDC113	2
ATP1A3	1
ATP1A1	3
ATP1A1	5
MGRN1	1
MGRN1	6
MGRN1	9
CRTAP	9
CRTAP	4
CRTAP	5
CRTAP	6
BC078172	5
SPHK2	8
SPHK1	1
IPO11	2
IPO11	7
CUEDC2	3
CUEDC2	5
IPO13	6
CPEB4	1
CPEB4	2
CPEB4	3
CPEB4	4
CPEB4	7
CPEB1	2
CPEB3	1
CPEB3	2
CPEB3	4
CPEB2	7
RBMXL1	2
RBMXL1	4
ZNF44	8
ZNF780A	2
ZNF780A	3
ZNF780A	5
ZNF780A	7
ZNF780B	9
ZNF780B	2
ZNF780B	5
IFT80	9
IFT80	2
IFT80	7
IFT81	6
GRINA	3
GRINA	5
MCM10	8
MCM10	2
MCM10	4
NUP93	9
IGFBPL1	1
ATG4B	6
CFH	1
CFI	1
PNP	8
PNP	3
PNP	5
ANKFY1	8
ANKFY1	2
CREBBP	1
CREBBP	2
CREBBP	4
CREBBP	10
PNN	8
PNN	3
PNN	5
ATP6V0E1	3
ATP6V0E1	5
ATP6V0E2	8
ATP6V0E2	5
CFP	8
LTBP1	7
MLLT1	3
SIX4	2
SIX4	4
SIX5	2
SIX1	10
SIX1	6
SIX2	6
CNPY3	9
CNPY3	5
CNPY2	5
ANKRD30BL	8
ANKRD30BL	5
HMG20A	1
HMG20A	2
HMG20A	5
HMG20A	7
HMG20A	8
HMG20A	10
HMG20B	3
AAGAB	3
AAGAB	4
AAGAB	5
AAGAB	6
FLJ00104	6
FLJ00104	7
C3orf75	3
C3orf75	4
C3orf72	7
SHOX2	1
SHOX2	2
SHOX2	3
SHOX2	4
ZFP82	3
ZFP82	4
CHFR	7
SYPL1	3
SYPL1	4
RCOR3	8
RCOR3	9
RCOR3	2
RCOR3	4
RCOR3	7
RFX5	4
APP	2
APP	3
APP	4
APP	5
APP	6
APP	7
APP	9
RFX7	9
RFX7	3
RFX7	4
NRXN3	8
NRXN2	6
NRXN1	1
RFX3	1
AX746885	9
YDJC	3
YDJC	5
YDJC	6
IBA57	2
IBA57	4
IBA57	5
IBA57	6
IBA57	8
IBA57	9
APC	9
APC	4
APC	5
APC	6
TMEM179B	6
ABCE1	9
ABCE1	3
ABCE1	4
ABCE1	5
ABCE1	7
UQCRC2	8
XPNPEP1	1
XPNPEP1	7
XPNPEP3	8
XPNPEP3	3
XPNPEP3	5
XPNPEP3	6
AK055694	6
ADNP	2
ADNP	3
ADNP	4
ADNP	10
ADNP	7
KHDRBS1	2
KHDRBS1	3
KHDRBS1	4
KHDRBS1	5
KHDRBS1	6
KHDRBS1	7
KHDRBS1	8
KHDRBS1	9
RPS15AP10	2
RPS15AP10	3
GGCT	9
GGCT	3
MSL3P1	3
TARS2	8
TARS2	9
TARS2	2
TARS2	3
TARS2	5
DPYSL2	9
DPYSL2	4
DPYSL3	2
DPYSL3	4
IGFBP2	6
AK311383	9
IGFBP5	8
IGFBP5	6
IGFBP5	7
CYP2R1	2
GJA1	4
GJA1	7
C15orf24	3
C15orf24	4
C15orf24	6
C15orf23	9
C15orf23	3
C15orf23	4
C15orf23	5
PMS2P1	1
PMS2P3	6
KDM3B	2
KDM3B	3
KDM3B	4
KDM3B	5
KDM3B	7
PPP6R3	8
PPP6R3	9
PPP6R3	7
BC023568	6
GTPBP2	9
GTPBP2	10
GTPBP2	3
EIF2B1	8
EIF2B1	2
PRKAR2A	9
PRKAR2B	2
PRKAR2B	3
PRKAR2B	4
PRKAR2B	5
MAGT1	8
MAGT1	9
MAGT1	4
MAGT1	7
TXNIP	2
TXNIP	3
TXNIP	4
TXNIP	5
TXNIP	7
TXNIP	9
TXNIP	10
AX747592	2
MLF1	9
MLF1	5
QPRT	1
QPRT	5
MLF2	1
MLF2	2
MLF2	3
MLF2	4
MLF2	5
TMEM14C	8
TMEM14C	2
TMEM14C	5
TMEM14B	2
MECOM	6
MECOM	7
ITGA2B	6
LOC440944	8
LOC440944	2
LOC440944	7
C9orf125	4
C9orf123	3
KIAA1267	1
KIAA1267	2
KIAA1267	5
KIAA1267	6
PHACTR4	1
PHACTR4	3
PHACTR4	4
CLIC4	1
CLIC4	2
CLIC4	3
CLIC4	4
CLIC4	5
CLIC4	6
CLIC4	7
CLIC4	8
CLIC4	9
CLIC4	10
PHACTR1	9
PHACTR1	2
PHACTR2	2
PHACTR2	3
PHACTR2	4
PHACTR2	6
PHACTR2	7
PHACTR2	8
TMEM147	2
TMEM147	5
TMEM143	6
ITGA6	4
TMEM140	8
LOC644714	2
API5	3
API5	4
API5	5
API5	6
RTKN2	2
RTKN2	7
SOWAHA	2
SECISBP2L	6
SOWAHC	4
FAM32A	3
FAM32A	4
FAM32A	5
KIAA1191	8
KIAA1191	1
KIAA1191	2
KIAA1191	3
KIAA1191	4
VMP1	9
VMP1	4
VMP1	7
ZMAT3	6
ZMAT2	3
ZMAT5	1
ZMAT5	3
ZMAT5	6
ZMAT4	1
C19orf24	3
C19orf24	5
C19orf25	3
MYBL1	2
MYBL1	7
NR1D1	10
NR1D2	2
NR1D2	3
NR1D2	4
NR1D2	5
NR1D2	6
NR1D2	9
NR1D2	10
MYBL2	5
ITGB1BP1	9
ITGB1BP1	6
ZNF7	10
ZNF2	1
ZNF3	3
TIPIN	9
TIPIN	3
ZNF8	2
ZNF8	3
C11orf10	5
HNRNPA0	2
HNRNPA0	3
HNRNPA0	4
HNRNPA0	5
HNRNPA0	7
HNRNPA0	8
HNRNPA0	9
OGFR	6
CDC5L	3
CDC5L	4
RAC3	3
RAC1	3
RAC1	4
RAC1	5
RAC1	7
RAC1	8
RAC1	9
RAC1	10
SBDS	3
SBDS	4
VCL	2
VCL	3
VCL	4
VCP	8
VCP	2
VCP	3
VCP	5
VCP	6
BC041964	9
BC041964	2
BC041964	7
AP2A2	1
AP2A2	6
LILRB3	7
MRPS18C	3
PBX2	1
PBX2	9
PBX3	10
PBX3	4
PBX3	5
PBX1	8
PBX1	4
PBX1	7
BCL6	9
BCL6	10
AK125558	9
AK125558	6
NSUN2	9
NSUN2	2
NSUN2	6
NSUN2	7
NSUN5	3
NSUN4	9
NSUN4	3
NSUN4	4
ZNF160	8
NSUN6	1
TUBG1	1
TUBG1	3
TARS	2
PTCH1	2
PTCH1	4
TIMM44	3
TIMM44	5
TUFM	1
TUFM	3
TUFM	5
FAM108B1	2
FAM108B1	3
FAM108B1	4
FAM108B1	5
RAD9A	3
RAD9A	5
ERGIC2	4
RRP7A	3
RRP7A	6
CDR2L	1
ERGIC1	4
ERGIC1	6
B3GAT3	9
B3GAT3	2
B3GAT3	5
B3GAT3	6
B3GAT2	2
ADCYAP1R1	8
CPPED1	8
CPPED1	2
CPPED1	5
UXT	1
CALM2	1
CALM2	3
CALM2	4
CALM2	5
CALM2	7
CALM2	8
CALM2	9
CALM3	2
CALM3	3
CALM3	4
CALM3	5
CALM3	6
CALM3	8
CALM3	9
CALM3	10
SPG21	1
CALM1	2
CALM1	3
CALM1	4
CALM1	5
CALM1	6
CALM1	9
UPK1B	1
DLGAP4	1
DLGAP4	6
MBNL1	2
MBNL1	3
MBNL1	4
MBNL1	5
MBNL1	7
MBNL1	9
MBNL2	2
MBNL2	3
MBNL2	4
MBNL2	5
MBNL2	7
MBNL3	2
A1BG	8
A1BG	6
CLCN3	2
CLCN3	3
CLCN3	4
CLCN3	6
CLCN5	9
FAM169A	9
FAM169A	2
FAM169A	4
BRD8	8
BRD8	9
BRD8	5
BRD9	1
BRD9	7
BRD4	1
BRD4	3
BRD4	6
BRD4	7
BRD4	8
BRD4	9
BRD4	10
BRD7	10
BRD1	2
BRD1	5
BRD2	1
BRD2	4
BRD2	6
BRD2	7
BRD2	8
BRD2	9
BRD2	10
BRD3	1
BRD3	2
BRD3	4
BRD3	5
DNAJA2	2
DNAJA2	3
DNAJA2	7
DNAJA3	10
DNAJA3	3
DNAJA1	8
DNAJA1	3
GLG1	8
GLG1	6
GLG1	7
PTPN13	8
PTPN13	2
PTPN11	2
PTPN11	3
PTPN11	4
PTPN11	5
PTPN11	6
PTPN11	7
PTPN11	9
BX247991	2
MYCBP	8
MYCBP	10
MYCBP	3
MYCBP	4
MYCBP	5
PTPN14	7
SETD1B	1
SETD1B	3
SETD1B	9
SETD1B	7
LYAR	2
ABHD16A	8
MRPL24	3
MRPL24	4
MRPL24	5
MRPL27	1
MRPL27	2
MRPL27	6
CSF2RA	1
DMD	8
DMD	2
DMD	7
MRPL20	1
C16orf72	2
C16orf72	3
C16orf72	7
MRPL22	10
GAB2	6
C16orf79	3
LOC100506844	2
GAB1	2
HABP4	10
SNORA81	5
C2orf84	2
NPTX1	2
NPTX1	3
NPTX1	4
NPTX1	5
NPTX1	6
NDRG1	4
NDRG1	6
NDRG3	2
NDRG3	3
NDRG3	4
NDRG3	6
NDRG3	7
NDRG4	8
NDRG4	9
NDRG4	4
NDRG4	6
SRSF5	2
SRSF5	3
SRSF5	4
SRSF5	5
SRSF5	6
SRSF5	7
SRSF5	8
SRSF5	9
SRSF5	10
SRSF4	8
SRSF4	2
SRSF4	3
SRSF4	4
SRSF4	5
SRSF7	8
SRSF7	2
SRSF7	3
SRSF7	4
SRSF7	5
SRSF6	1
SRSF6	2
SRSF6	3
SRSF6	4
SRSF6	5
SRSF6	8
SRSF6	9
SRSF1	2
SRSF1	3
SRSF1	4
SRSF1	5
SRSF1	6
SRSF1	7
SRSF1	8
SRSF1	9
CHD1L	9
CHD1L	3
CHD1L	5
SRSF3	2
SRSF3	3
SRSF3	4
SRSF3	5
SRSF3	6
SRSF3	8
SRSF3	9
SRSF3	10
CDK1	1
CDK1	2
CDK1	3
CDK1	4
CDK1	5
CDK1	8
SRSF9	2
SRSF9	3
SRSF9	4
SRSF9	5
SRSF9	7
SRSF9	8
HOXA5	8
HOXA5	1
HOXA5	4
HOXA5	5
RAPH1	4
RAPH1	7
DNAJB14	9
DNAJB14	2
RNF138	9
RNF138	2
RNF138	4
RNF138	7
CISD3	4
CISD1	3
CLNS1A	3
CLNS1A	6
CLNS1A	7
TSHZ2	6
TSHZ2	7
TSHZ1	4
TSHZ1	7
NOSIP	1
VILL	1
ZNF581	8
ZNF581	2
ZNF581	6
ZNF580	2
ZNF580	6
ZNF583	1
ZNF583	2
ZNF582	5
TIPARP	2
TIPARP	4
ZNF587	1
ZNF587	2
ZNF587	3
ZNF587	5
ZNF587	7
ZNF589	9
ZNF589	2
ZNF589	6
BCL9L	7
ASUN	2
ASUN	5
ASUN	6
ASUN	7
CAMKK2	10
CAMKK2	6
MTRF1L	2
MYO1E	2
MYO1E	7
MYO1D	2
MYO1C	7
MYO1B	2
MYO1B	4
MYO1B	6
CHMP3	3
CHMP3	4
RPL36AL	8
RPL36AL	3
RPL36AL	5
CHMP7	5
CHMP5	3
CHMP5	4
CHMP5	5
CTPS2	6
LGALSL	5
HOXA10	1
HOXA10	2
HOXA10	3
HOXA10	4
HOXA10	5
HOXA10	8
HOXA10	10
FAM188A	2
FAM188A	3
FAM160B1	2
FAM160B1	4
FAM160B1	7
ATAT1	6
SRC	1
NEMF	7
ZNF326	9
ZNF326	3
ZNF326	5
SRF	8
SRF	2
SRF	4
SRF	6
ZNF320	5
ZNF323	6
FAM214A	2
FAM214B	1
SRI	4
SRI	5
ZNF329	3
SRM	8
SRM	3
SRR	9
SRR	5
LGALS8	8
LGALS8	9
LGALS3	1
AKIRIN2	4
AKIRIN2	5
AKIRIN2	6
AKIRIN1	2
AKIRIN1	3
AKIRIN1	4
AKIRIN1	5
AKIRIN1	8
AKIRIN1	9
EIF2AK1	8
EIF2AK1	3
HN1	8
HN1	9
HN1	3
HN1	4
HN1	5
EREG	7
MYO19	8
MYO19	6
MYO19	7
FAM136A	9
FAM136A	4
FAM136A	5
TRNT1	8
TRNT1	2
ASAP2	8
MYO10	6
MYO10	7
OCRL	8
OCRL	4
SNORD17	8
SNORD17	4
SNORD17	5
SNORD17	6
TBX2	6
KIAA1522	3
KIAA1522	4
KIAA1522	6
MPDU1	8
MPDU1	1
MPDU1	3
MPDU1	6
KIAA1033	9
KIAA1033	2
KIAA1033	7
LPGAT1	2
LPGAT1	3
LPGAT1	4
LPGAT1	5
LPGAT1	7
LPGAT1	8
GCNT4	1
TIMM17A	2
TIMM17A	3
TIMM17A	4
TIMM17A	5
GCNT1	2
GCNT1	6
C14orf135	8
C14orf135	9
C14orf132	8
LPCAT3	7
LPCAT1	4
LPCAT1	5
MID1IP1	2
MID1IP1	4
MID1IP1	5
MID1IP1	6
MID1IP1	7
MID1IP1	9
PIGA	3
PIGA	4
PIGC	2
PIGC	5
PIGG	6
PIGH	9
PIGH	4
PIGK	2
PIGK	4
PIGK	7
PIGL	9
PIGM	2
PIGM	4
PIGM	5
PIGN	9
PIGO	1
PIGO	4
PIGO	6
TMEM194A	8
TMEM194A	9
TMEM194A	2
TMEM194A	3
TMEM194A	4
PIGQ	6
PIGS	8
PIGS	3
PIGS	4
PIGT	8
PIGT	1
PIGT	6
PIGT	9
PIGU	7
WRAP53	3
WRAP53	6
PIGW	2
PIGW	3
PIGW	4
PIGW	6
PIGX	3
PIGX	4
PIGY	2
PIGY	3
PIGY	4
PIGY	5
TAGLN	1
TAX1BP1	3
TAX1BP1	4
ANKLE2	3
ANKLE2	4
ANKLE2	5
ELAC2	6
OLR1	1
RHPN2	10
RHPN2	4
RHPN2	5
SRRM1	1
SRRM1	3
SRRM1	4
SRRM1	5
SRRM1	7
SRRM1	8
SRRM1	9
BBIP1	4
SRRM3	6
SRRM2	1
SRRM2	3
SRRM2	4
SRRM2	5
SRRM2	6
SRRM2	7
DQ573949	2
PDK1	8
PDK1	9
PDK1	7
PDK2	1
EBP	1
EBP	4
EBP	5
EBP	7
PDK4	10
LNPEP	2
MYO5C	8
ALPI	1
ZNF292	9
ZNF292	7
SEC61A1	9
SEC61A1	2
SEC61A1	3
SEC61A1	4
SEC61A1	5
SEC61A2	8
SEC61A2	2
SEC61A2	3
TM2D1	4
PECR	8
TM2D3	8
TM2D3	9
TM2D3	4
TM2D3	5
TM2D3	6
SBP1	2
AK027179	6
RGL4	8
RGL4	6
ZFAND6	4
ZFAND5	8
ZFAND5	9
ZFAND5	3
ZFAND5	4
ZFAND5	5
ZFAND3	3
ZFAND3	4
ZFAND1	2
ZFAND1	3
ZFAND1	5
AF131837	2
SLC39A10	9
SLC39A10	2
SLC39A10	4
SLC39A11	1
SLC39A11	6
LOC96610	2
SLC39A14	3
SLC39A14	4
SLC39A14	5
EIF1AX	2
EIF1AX	3
EIF1AX	4
EIF1AX	5
EIF1AY	1
EIF1AY	10
RSBN1	9
RSBN1	2
RSBN1	4
EIF1AD	3
ARHGAP20	2
ARHGAP27	5
ARHGAP26	5
SAP18	2
SAP18	3
SAP18	4
SAP18	5
SAP18	6
SAP18	10
EVI5	2
EVI5	4
EVI5	7
ARHGAP29	9
ARHGAP28	8
SYDE1	5
DDIT3	5
DDIT4	3
DDIT4	4
DDIT4	5
DDIT4	6
DDIT4	8
DDIT4	9
AK096279	2
LOC284889	8
LOC284889	9
LOC284889	3
LOC284889	5
FAM76A	1
FAM76A	7
NKRF	3
NKRF	4
PMF1-BGLAP	5
AFTPH	3
AFTPH	4
MYSM1	8
MYSM1	2
MYSM1	3
MYSM1	6
MYSM1	7
ATG2B	9
ATG2B	3
ATG2B	5
PPPDE1	8
PPPDE1	2
PPPDE1	4
PPPDE2	3
PPPDE2	7
BMP7	2
BMP7	4
BMP7	5
BMP7	6
BMP2	10
DR1	2
DR1	3
DR1	4
DR1	5
DR1	8
DR1	9
RLIM	2
RLIM	3
RLIM	4
RLIM	5
RLIM	7
RLIM	8
C1orf35	8
C1orf35	5
FEM1C	2
FEM1C	3
FEM1C	4
FEM1C	7
TERF2	1
TERF2	4
TERF1	8
TERF1	6
DNAJC18	2
FEM1A	1
FEM1A	3
GOLGA8A	7
RASSF8	8
RASSF8	9
RASSF8	2
RASSF8	3
RASSF8	4
RASSF1	8
RASSF1	3
PTOV1	8
PTOV1	2
PTOV1	3
PTOV1	5
PTOV1	6
RASSF3	1
RASSF3	2
RASSF3	3
NHP2	2
NHP2	3
NHP2	4
NHP2	5
SPRY2	8
RSAD1	6
ATP5C1	1
ATP5C1	5
ATP8B3	7
CHD3	8
CHD3	6
CHD2	2
CHD2	3
CHD2	6
CHD2	7
CHD4	1
CHD4	9
CHD7	5
CHD6	2
CHD6	7
CHD9	8
CAP1	2
CAP1	4
CAP1	5
CAP2	9
LOC283050	6
LINC00324	8
EXD2	8
TTC5	1
C3orf58	3
C3orf58	7
RAB3GAP2	8
RAB3GAP2	2
RAB3GAP2	7
IL4R	6
TTC3	8
TTC3	4
TTC3	6
PIKFYVE	8
PIKFYVE	9
PIKFYVE	4
C3orf52	1
CAPS	1
CAPS	4
NPCR	6
DYNC1LI1	3
DYNC1LI2	2
DYNC1LI2	3
DYNC1LI2	4
DYNC1LI2	5
DYNC1LI2	6
DYNC1LI2	7
DYNC1LI2	9
ABCG1	1
PLSCR4	2
PRDM15	7
PRDM10	9
PLSCR1	2
MPL	1
AVP	1
MPI	3
MPI	6
POLRMT	10
HIST1H3F	2
MPZ	6
MCPH1	2
GRPEL1	2
GRPEL1	3
GRPEL1	4
GRPEL1	5
GRPEL2	8
GRPEL2	2
GRPEL2	3
GRPEL2	4
GRPEL2	5
SLC36A4	4
ILKAP	10
ASPHD1	6
QRSL1	3
BTG3	2
BTG3	3
BTG3	4
BTG2	6
SOSTDC1	2
FAHD1	3
C4orf36	1
C4orf32	2
C4orf32	7
SRD5A3	8
SRD5A1	1
SRD5A1	10
DKFZp564E1082	2
DKFZp564E1082	3
DKFZp564E1082	4
DKFZp564E1082	5
DKFZp564E1082	6
DKFZp564E1082	7
DKFZp564E1082	8
DKFZp564E1082	9
HELLS	8
HELLS	2
HELLS	4
FAM49B	8
FAM49B	2
FAM49B	3
FAM49B	4
FAM49B	5
ZFP36L1	2
ZFP36L1	3
ZFP36L1	4
ZFP36L1	6
ZFP36L1	7
GGA1	6
GGA3	8
GGA3	4
GGA3	5
GGA2	8
GGA2	2
GGA2	6
C15orf44	2
C15orf44	3
C15orf44	4
C15orf40	8
C10orf96	1
C21orf59	6
ADH5	3
PKD2	8
PKD1	9
C4orf3	7
GJC1	2
GJC1	4
GJC1	5
GJC1	6
ZNF138	2
ZNF138	3
LOC100499177	3
PRKACA	1
PRKACA	3
PRKACA	6
ERICH1	6
PRKACB	8
PRKACB	2
PRKACB	4
PRKACB	5
PSMB7	2
PSMB7	3
PSMB7	5
PSMB7	6
ZNF131	10
ZNF131	2
ZNF131	3
ZNF131	5
ZNF131	7
PSMB5	3
PSMB5	4
PSMB5	5
PSMB4	1
PSMB4	2
PSMB4	3
PSMB4	4
PSMB4	5
PSMB4	6
PSMB4	7
PSMB4	9
PSMB2	2
PSMB2	4
PSMB2	6
PSMB1	2
PSMB1	3
PSMB1	5
PSMB1	7
PFKFB2	8
PFKFB2	9
PFKFB2	7
HDHD1	2
HDHD2	3
HDHD2	4
HDHD2	6
C20orf72	8
C20orf72	9
C20orf72	3
AK025140	2
AK025140	3
AK025140	4
RMI1	3
RMI2	2
RMI2	4
SNORD21	5
CSDA	4
CSDA	7
SNORD25	2
SNORD27	5
SNORD26	5
SNORD29	5
KCNK5	2
KCNK6	1
FAM155B	4
FAM155B	6
AK095546	2
AK095546	4
AK095546	7
CRY2	8
KCNK3	1
RETSAT	6
C9orf140	2
C9orf140	6
NACC2	4
VPS13D	2
ACOT13	8
ACOT13	2
VPS13A	8
VPS13A	9
VPS13A	6
SH3KBP1	1
VPS13C	7
LRP5L	6
BEX4	9
BEX4	3
BEX4	5
BEX2	3
PPAN-P2RY11	3
PPAN-P2RY11	5
SCAF11	2
SCAF11	3
SCAF11	4
SCAF11	7
SCAF11	8
SCAF11	9
NUP160	8
NUP160	9
NUP160	2
NUP160	10
NUP160	7
TMEM165	2
TMEM165	4
TMEM165	5
TMEM165	7
TMEM164	3
ME2	1
TMEM168	1
TMEM168	2
TMEM168	4
FOXN2	9
FOXN2	2
FOXN2	4
FOXN2	7
REPIN1	2
REPIN1	5
REPIN1	6
NICN1	8
NICN1	9
PMVK	2
PMVK	6
GRIN2C	6
GNA12	9
GNA12	3
GNA13	2
GNA13	3
GNA13	4
GNA13	5
GNA13	7
GNA13	8
GNA13	10
GNA11	1
SH2B3	3
SH2B3	4
SH2B3	5
MFGE8	5
MFGE8	6
IL6ST	8
IL6ST	2
IL6ST	4
IL6ST	6
IL6ST	7
SBF1	8
SBF1	10
SBF1	6
SBF1	7
DBN1	8
DBN1	9
DBN1	7
NOL7	2
ADD2	9
OGDH	7
CDC73	4
CDC73	7
C11orf31	8
C11orf31	3
C11orf30	8
C11orf30	1
C11orf30	9
WEE1	2
WEE1	3
WEE1	4
WEE1	7
WEE1	8
WEE1	9
WEE1	10
SRFBP1	2
SRFBP1	3
BCAT2	5
BCAT2	6
BCAT1	9
BCAT1	2
BCAT1	3
BCAT1	4
BCAT1	6
GBA2	8
GBA2	6
AK027541	2
GTF2F1	1
GTF2F1	2
AKAP1	8
AKAP1	9
AKAP1	4
AKAP1	5
AKAP1	6
AKAP2	2
AKAP2	3
AKAP2	4
AKAP2	6
GTF2F2	8
GTF2F2	3
GTF2F2	7
CAGE1	1
CAGE1	9
AKAP8	1
AKAP8	3
AKAP8	5
AKAP9	8
AKAP9	2
AKAP9	7
EIF2A	2
CCDC117	2
CCDC117	3
CCDC117	4
CCDC117	5
CCDC117	6
CCDC117	8
CCDC117	9
TUBE1	2
TUBE1	3
PHPT1	3
PHPT1	5
RLF	9
ODF2	8
ODF2	1
ODF2	7
RRP1B	2
RRP1B	3
RRP1B	4
RRP1B	5
RRP1B	6
RAB7A	3
RAB7A	4
RAB7A	5
RAB7A	7
HSP90B1	2
HSP90B1	3
HSP90B1	4
HSP90B1	5
HSP90B1	6
HSP90B1	7
HSP90B1	9
KRR1	9
KRR1	2
KRR1	3
KRR1	4
TMEM132E	2
TMEM132E	5
FAM64A	5
AK311282	8
PEG10	2
PEG10	3
PEG10	4
PEG10	5
CETN3	3
NAIF1	5
NAIF1	6
CCL28	1
H3F3C	4
H3F3B	1
H3F3B	2
H3F3B	3
H3F3B	4
H3F3B	5
H3F3B	8
H3F3B	9
DIO2	7
DIO3	1
MAU2	8
MAU2	2
TRIOBP	5
TRIOBP	7
C8orf48	1
UCK1	2
UCK1	3
UCK2	3
UCK2	5
PHRF1	8
PHRF1	2
PHRF1	3
C8orf42	2
C8orf42	5
CUX1	3
CUX1	4
DERL3	6
BRF2	2
BC021816	2
DNAJC8	8
DNAJC8	2
DNAJC8	3
DNAJC8	4
CSNK1A1	1
CSNK1A1	10
CSNK1A1	3
CSNK1A1	4
CAMSAP2	2
CAMSAP2	4
DNAJC5	8
DNAJC5	4
DNAJC5	6
CAMSAP1	8
CAMSAP1	9
CAMSAP1	3
CAMSAP1	4
DZANK1	2
DNAJC2	5
DNAJC3	2
DNAJC3	3
DNAJC3	4
DNAJC3	5
DNAJC3	7
DNAJC3	9
GOSR2	8
GOSR2	1
GOSR2	6
SLC18A2	2
SLC18A2	4
SLC18A1	1
SLC18A1	7
GOSR1	8
GOSR1	3
GOSR1	4
RRP15	2
RRP15	4
RRP15	5
RRP15	7
RRP15	8
RRP15	9
CYP4F11	1
RALBP1	6
NRN1	2
NRN1	4
NRN1	6
MAP3K6	9
RAP1B	8
RAP1B	2
RAP1B	5
RAP1B	7
RAP1A	2
RAP1A	4
SPOPL	2
SPOPL	6
MAP3K4	1
MAP3K4	2
MAP3K4	9
MIR16-1	2
MIR16-1	5
MIR16-1	7
SNORA66	9
SNORA66	5
LRIF1	2
TRIM45	8
TRIM45	6
FAM91A1	9
FAM91A1	2
FAM91A1	5
RNF152	9
LIMD1	1
LIMD1	4
LIMD1	5
LIMD1	6
RNF157	1
MECP2	9
MECP2	10
MECP2	3
MECP2	4
MECP2	6
PEX3	2
LDLR	8
LDLR	10
ZFYVE21	2
ZFYVE21	6
ZFYVE20	2
ZFYVE20	3
ZFYVE20	4
ZFYVE20	6
ZFYVE27	5
ZFYVE27	6
ZFYVE26	8
ZFYVE26	3
ZFYVE26	6
TPCN2	6
RAB33B	2
RAB33B	4
RAB33B	7
SLC17A5	10
SLC17A5	4
UBFD1	8
UBFD1	2
UBFD1	3
UBFD1	4
C16orf58	9
C16orf59	9
C16orf59	6
C16orf52	2
C16orf52	3
C16orf52	5
C16orf53	3
C16orf53	6
C16orf53	7
CDK5RAP1	2
C16orf57	1
C16orf55	8
C16orf55	6
ITCH	2
ITCH	4
CHMP4A	3
CHMP4A	5
CHMP4B	3
CHMP4B	4
CHMP4B	5
CHMP4C	3
BAX	1
BAX	3
BAX	5
BAX	6
BAD	1
IARS	5
COBLL1	7
SLC37A3	9
SLC37A3	2
SLC37A3	3
SLC37A3	4
CDK19	3
TOB1	1
TOB1	4
TOB1	7
PMPCB	2
PMPCB	3
PMPCB	4
SLC37A4	3
SLC37A4	6
TOB2	1
TOB2	2
TOB2	3
TOB2	4
CDK12	2
CDK12	4
CDK12	6
CDK12	7
CDK12	8
CDK12	9
CDK13	9
CDK10	9
CDK16	8
CDK16	5
CDK16	6
CDK17	2
CDK17	4
CDK14	8
GPR126	2
GPR126	4
GPR124	2
GPR124	6
NEO1	8
NEO1	1
NEO1	4
RBL2	9
RBL2	4
ATP6V1B2	8
ATP6V1B2	10
ATP6V1B2	4
ATP6V1B2	5
TMEM173	5
CTSD	5
CTSD	6
ZNF304	8
ZNF302	9
MMP28	1
P2RY1	4
P2RY6	1
HOXB13	8
HOXB13	6
TFG	4
LOC100507433	7
RND3	2
RND3	7
NCL	1
NCL	2
NCL	3
NCL	4
NCL	5
NCL	7
CTNNBIP1	1
PPP3CA	8
PPP3CA	3
PPP3CA	4
PPP3CB	9
AK002090	6
LIF	6
KIAA1549	8
KIAA1549	4
AX746542	7
LRRC41	1
LRRC41	6
LRRC47	1
LRRC47	2
LRRC47	4
LRRC47	7
LRRC49	2
B3GNT5	9
B3GNT5	4
B3GNT1	3
B3GNT1	4
B3GNT1	6
B3GNT2	3
FNDC4	2
FGFR2	2
FGFR2	4
FGFR2	5
B3GNT8	1
YLPM1	8
YLPM1	9
YLPM1	3
YLPM1	6
ADRA2B	1
RPL19	4
RPL19	6
TEX22	6
BIK	1
FGFR1	9
TBCCD1	7
DAAM1	8
DAAM1	9
DAAM1	10
DAAM2	6
C16orf46	8
C16orf46	4
YIF1B	1
YIF1B	3
CCDC157	3
SGK494	8
WRAP73	10
WRAP73	3
WRAP73	6
TUFT1	1
SYT9	5
FN1	2
SYT1	6
TIAL1	1
TIAL1	2
TIAL1	3
TIAL1	4
TIAL1	5
TIAL1	6
TIAL1	7
OBFC2B	8
OBFC2B	5
OBFC2B	6
OBFC2A	2
OBFC2A	7
TASP1	9
FUBP3	2
FUBP3	3
FUBP3	5
FUBP3	7
FUBP3	8
FUBP3	9
FUBP1	8
FUBP1	2
FUBP1	3
FUBP1	5
NCSTN	1
NCSTN	2
NCSTN	4
CEP104	2
YJEFN3	6
NBL1	1
NBL1	10
NBL1	6
CNTROB	6
BC032415	9
ANGPT2	8
ANGPT2	2
ATP5D	1
N4BP2L1	8
C1orf52	8
C1orf52	2
C1orf52	3
C1orf52	5
C1orf56	4
C1orf55	1
C1orf55	2
C1orf55	9
C1orf55	7
LOC100129250	6
LOC647979	2
LOC647979	3
LOC647979	4
LOC647979	5
LOC647979	7
ICMT	2
[truncated: 20,274 more rows]
