# Supplementary material for: PTRcombiner: mining combinatorial regulation of gene expression from post-transcriptional interaction maps
Source: BMC Genomics. 2014 Apr 23;15:304. doi: 10.1186/1471-2164-15-304 (PMC4234518; doi:10.1186/1471-2164-15-304)
Supplement: Additional file 3 — A zip archive containing the outputs of the mining module of PTR comb iner at different combinations of k and τ , considering the sporadic trans-factors. [file 1471-2164-15-304-S3.zip › sporadic/all_results/k15_t0.200000/clusters.txt]

cluster	composition
01	HNRNPD
02	C22ORF28,CAPRIN1,FUS,FXR1,HNRNPC,HNRNPF,HNRNPU,MOV10,TAF15
03	U2AF2
04	FUS,MOV10,hsa-miR-1
05	DGCR8
06	C22ORF28,CAPRIN1,hsa-miR-744
07	CAPRIN1,FUS,MOV10,PUM2,hsa-miR-103,hsa-miR-107,hsa-miR-15a,hsa-miR-15b,hsa-miR-16,hsa-miR-424
08	CAPRIN1,FUS,MOV10,hsa-let-7a,hsa-let-7b,hsa-let-7c,hsa-let-7d,hsa-let-7e,hsa-let-7f,hsa-let-7g,hsa-let-7i
09	CAPRIN1,hsa-miR-130a,hsa-miR-130b,hsa-miR-147b,hsa-miR-19a,hsa-miR-19b,hsa-miR-301a,hsa-miR-301b
10	C22ORF28,CAPRIN1,FUS,FXR1,MOV10,PUM2,TAF15,hsa-miR-106b,hsa-miR-130a,hsa-miR-130b,hsa-miR-148a,hsa-miR-148b,hsa-miR-17,hsa-miR-18a,hsa-miR-20a,hsa-miR-301a,hsa-miR-301b,hsa-miR-320,hsa-miR-93
11	C22ORF28,CAPRIN1,FUS,HNRNPF,HNRNPH,MOV10
12	HNRNPD,PUM1
13	CAPRIN1,MOV10,hsa-miR-124
14	C22ORF28,CAPRIN1,FUS,FXR1,HNRNPC,HNRNPF,MOV10,PUM2,TAF15
15	PARK7
