# Supplementary material for: PTRcombiner: mining combinatorial regulation of gene expression from post-transcriptional interaction maps
Source: BMC Genomics. 2014 Apr 23;15:304. doi: 10.1186/1471-2164-15-304 (PMC4234518; doi:10.1186/1471-2164-15-304)
Supplement: Additional file 3 — A zip archive containing the outputs of the mining module of PTR comb iner at different combinations of k and τ , considering the sporadic trans-factors. [file 1471-2164-15-304-S3.zip › sporadic/all_results/k15_t0.350000/gene-cluster.txt]

geneSymbol	cluster
UBE2Q1	10
UBE2Q1	7
RNF14	8
UBE2Q2	10
UBE2Q2	14
RNF10	2
RNF11	2
RNF11	10
RNF13	2
RNF13	4
RNF13	15
LOC100506866	3
MZT2A	3
PMM2	9
CAMK1	3
SPR	3
ZNF704	8
ZC3H10	3
RNF114	1
RNF114	5
RNF114	6
RNF114	13
ZC3H14	8
ZC3H14	6
ZC3H18	3
DHX9	8
BC040733	14
SP1	1
SP1	14
SP1	3
SP1	13
SP1	6
XPA	2
SP3	8
SP3	1
SP3	3
SP3	4
SP3	13
SP4	14
OPA3	3
OPA1	4
ARFRP1	3
NSL1	3
UGCG	4
AX748330	3
AX747103	3
ATP2A2	1
ATP2A2	3
ATP2A2	5
ATP2A2	6
ATP2A2	8
ATP2A2	13
ITGA2	7
RIT1	2
DENND4B	3
SWAP70	2
PHLDA3	2
PHLDA3	3
UFSP2	12
ZNF37BP	3
SQLE	8
TIPRL	6
FBXL19	2
FBXL19	3
FBXL18	7
GHDC	14
SDK2	14
THSD4	14
FAM212B	3
ZFP161	9
CHST8	2
COL4A2	12
COL4A1	7
GRN	2
CHST3	2
CHST6	3
NOG	2
ITGAV	12
ZNF703	8
FAM134C	3
FAM134A	10
BC073780	14
TRERF1	10
TRERF1	4
SMAD4	1
SMAD4	3
SMAD4	5
SMAD4	13
SMAD5	8
SMAD5	1
SMAD5	5
SMAD5	6
SMAD5	13
SMAD7	2
SMAD7	14
SMAD7	7
SMAD1	3
SMAD2	2
SMAD2	5
SMAD3	14
RFK	3
RFK	6
RFK	7
AMMECR1L	2
CYFIP1	10
IGF2R	3
ZC3H13	8
ZC3H13	2
ZC3H13	7
SLC36A1	14
ERICH1	3
HERC2P2	14
ART5	2
SPTLC1	8
SPTLC1	5
TCEA2	9
TCEA1	4
MEI1	14
COX4I1	2
BFAR	12
BFAR	4
CADPS2	2
CCDC115	2
ATP1A3	2
MGRN1	2
MGRN1	3
CRTAP	3
SPHK1	2
ADPGK	14
IPO13	3
CPEB4	2
CPEB4	5
CPEB4	13
CPEB3	2
LOC645949	14
IFT81	3
MCM10	8
BC126296	14
IGFBPL1	2
ATG4B	3
ATG4D	14
CFH	2
CFI	2
CFI	14
ANKFY1	7
CDKAL1	2
CDKAL1	7
HAMP	14
SIX6	9
SIX1	3
SIX1	4
SIX2	3
CNPY2	14
CNPY1	14
HMG20A	2
HMG20A	4
HMG20A	14
AAGAB	3
FLJ00104	3
SHOX2	2
RFX5	12
APP	1
APP	3
APP	5
APP	6
RFX7	12
NRXN2	3
NRXN1	2
RFX3	2
YDJC	3
IBA57	8
IBA57	3
IBA57	14
APC	3
TMEM179B	3
ABCE1	6
XPNPEP1	2
XPNPEP2	9
XPNPEP3	3
RETSAT	3
KHDRBS1	8
KHDRBS1	10
KHDRBS1	3
KHDRBS1	5
KHDRBS1	6
IGFBP2	3
IGFBP5	3
C15orf24	3
APLNR	14
C15orf23	6
PMS2P1	2
PMS2P3	3
KDM3B	5
BC023568	3
TMC3	14
EIF2B5	4
PRKAR2A	7
MAGT1	8
TXNIP	1
TXNIP	4
TXNIP	6
QPRT	2
MLF2	1
MLF2	2
TMEM14B	14
MECOM	3
MECOM	14
ITGA2B	3
KIAA1267	2
KIAA1267	3
PHACTR4	2
PHACTR4	14
CLIC4	1
CLIC4	2
CLIC4	3
CLIC4	4
CLIC4	5
CLIC4	6
CLIC4	8
CLIC4	13
PHACTR1	14
PHACTR2	8
PHACTR2	3
PHACTR2	5
KRTAP2-2	14
TMEM143	3
API5	3
LOC574538	14
SECISBP2L	3
KIAA1191	8
KIAA1191	2
KIAA1191	13
ZMAT1	14
ZMAT3	3
ZMAT5	2
ZMAT5	3
ZMAT4	2
NR_026754	3
NR1D1	4
NR1D2	1
NR1D2	3
NR1D2	4
NR1D2	6
NR1D2	10
NR1D2	13
ITGB1BP1	3
ZNF7	4
ZNF2	2
OGFR	3
RAC1	8
RAC1	4
RAC1	6
VCP	3
VCP	14
AP2A2	2
AP2A2	3
PBX2	2
PBX3	10
PBX3	4
PBX1	8
AK125558	3
NSUN2	3
NSUN4	6
NSUN6	2
TUBG1	2
FAM71F1	14
TIMM44	14
TUFM	2
BC043527	14
RAD9A	12
ERGIC2	7
RRP7A	3
CDR2L	2
ERGIC1	3
LOC386597	14
B3GAT3	9
B3GAT3	3
UXT	2
CALM2	8
CALM2	2
CALM2	6
CALM2	7
CALM3	8
CALM3	1
CALM3	3
CALM3	4
CALM3	6
SPG21	2
CALM1	1
CALM1	3
CALM1	6
UPK1B	2
DLGAP4	2
DLGAP4	3
MBNL1	1
MBNL1	5
MBNL1	6
MBNL2	1
MBNL2	5
MBNL2	13
A1BG	3
OIP5	7
CLCN3	3
CLCN4	14
BRD9	2
BRD4	2
BRD4	3
BRD4	4
BRD7	4
BRD2	8
BRD2	2
BRD2	3
BRD2	4
BRD3	2
DNAJA3	4
GLG1	3
PTPN11	3
PTPN11	5
PTPN11	6
MYCBP	8
MYCBP	9
MYCBP	4
MRPL24	9
MRPL27	2
MRPL27	3
CSF2RA	2
MRPL20	2
SEH1L	1
SEH1L	2
SEH1L	6
SEH1L	7
MRPL22	4
GAB2	3
HABP4	4
NPTX1	1
NPTX1	3
NPTX1	13
NDRG1	3
NDRG3	3
NDRG3	5
NDRG4	8
NDRG4	3
NDRG4	14
SRSF5	1
SRSF5	3
SRSF5	4
SRSF5	5
SRSF5	6
SRSF5	8
SRSF4	8
SRSF4	1
SRSF7	8
SRSF7	1
SRSF7	13
SRSF6	8
SRSF6	1
SRSF6	2
SRSF6	13
SRSF6	6
SRSF1	1
SRSF1	3
SRSF1	5
SRSF1	6
SRSF1	7
SRSF1	8
SRSF1	13
SRSF1	14
CHD1L	10
SRSF3	8
SRSF3	3
SRSF3	4
SRSF3	6
SRSF2	1
SRSF2	3
SRSF2	5
SRSF2	6
SRSF2	8
SRSF2	15
SRSF9	8
SRSF9	1
SRSF9	5
SRSF8	3
SRSF8	6
DNAJB12	3
HLA-DQB1	9
RNF135	14
RNF138	10
RNF138	5
HOXA3	10
HOXA3	7
CISD2	10
CLNS1A	3
TSHZ2	3
TSHZ1	7
NOSIP	9
NOSIP	2
VILL	2
ZNF581	3
ZNF580	10
ZNF580	3
ZNF583	2
ZNF587	2
LPAR3	14
ZNF589	3
ASUN	3
CAMKK2	3
CAMKK2	4
MYO1B	3
CHMP3	10
CTPS2	3
PPAPDC1B	10
HOXA10	8
HOXA10	1
HOXA10	2
HOXA10	4
AK127339	14
FAM160B1	10
FAM160B1	5
ATAT1	3
SRC	2
SRF	8
SRF	3
ZNF323	3
FAM214B	2
LGALS9	9
LGALS8	9
LGALS3	2
LGALS7	9
AKIRIN2	3
AKIRIN1	8
AKIRIN1	1
AKIRIN1	6
EIF2AK4	10
HN1	8
HN1	9
HN1	6
MYO19	3
AX748312	3
MYO10	3
OCRL	8
HILPDA	3
KIAA1522	10
KIAA1522	3
MPDU1	2
MPDU1	3
LPGAT1	8
LPGAT1	11
LPGAT1	5
TIMM17B	9
GCNT4	2
TIMM17A	1
GCNT1	3
PARD6B	8
PARD6B	2
PARD6B	5
LPCAT4	10
MID1IP1	10
MID1IP1	3
MID1IP1	5
PIGG	3
PIGK	5
PIGK	14
PIGO	2
PIGO	3
PIGO	14
PIGP	12
PIGQ	3
PIGQ	14
PIGS	8
PIGT	2
PIGT	3
WRAP53	3
PIGW	3
PIGY	1
PIGY	13
TAGLN	2
ANKLE1	14
TAX1BP3	10
INPPL1	3
OLR1	2
RHPN2	4
SRRM1	2
SRRM1	6
SRRM3	3
SRRM2	2
SRRM2	3
PDK2	2
EBP	2
PDK4	4
ALPI	2
SEC61A1	6
TM2D3	8
TM2D3	3
AK027179	3
OGFRL1	10
ZFAND5	8
ZFAND5	6
SLC39A10	7
SLC39A11	2
SLC39A11	3
CEP120	12
EIF1AX	1
EIF1AX	13
EIF1AY	2
EIF1AY	4
ARHGAP23	10
SAP18	1
SAP18	3
SAP18	4
SAP18	9
EVI5	5
DDIT4	8
DDIT4	3
DDIT4	6
PCGF3	10
PCGF3	12
MYSM1	3
PPPDE1	8
BMP7	3
BMP2	4
DR1	8
DR1	1
DR1	6
RLIM	8
RLIM	1
RLIM	5
RLIM	13
ASF1A	15
TERF2	2
TERF1	3
RASSF8	8
RASSF8	10
RASSF8	14
RASSF8	6
PTOV1	3
RASSF3	2
RASSF5	14
RSAD1	3
ATP5C1	2
CHD3	3
CHD2	10
CHD2	3
CHD5	14
CHD4	2
MRP63	9
LOC283050	3
TTC5	2
RAB3GAP2	7
IL4R	3
TTC3	8
TTC3	3
TTC3	14
PIKFYVE	8
C3orf52	2
CAPS	2
NPCR	3
DYNC1LI2	1
DYNC1LI2	3
DYNC1LI2	5
DYNC1LI2	6
DYNC1LI2	13
ABCG1	9
ABCG1	2
MPL	2
AVP	2
MPI	3
POLRMT	4
SGSM3	3
MPZ	3
GRPEL2	8
GRPEL2	1
GRPEL2	13
ILKAP	4
BTG3	9
BTG2	3
C4orf36	2
C4orf32	10
SRD5A1	2
SRD5A1	4
DKFZp564E1082	8
DKFZp564E1082	3
DKFZp564E1082	5
DKFZp564E1082	6
HELLS	8
FAM49B	8
FAM49B	1
ZFP36L1	3
ZFP36L1	5
GGA1	3
GGA1	14
GGA2	3
C10orf96	2
FHOD3	14
PKD2	14
PKD1	14
GJC1	3
PRKACA	9
PRKACA	2
PRKACA	3
C14orf118	3
PSMB8	9
PSMB7	3
ZNF131	4
PSMB4	2
PSMB4	3
PSMB2	3
LMBR1L	3
LMBR1L	12
HDHD2	3
KCNK5	9
KCNK6	2
FAM155B	3
KCNK1	9
KCNK1	4
KCNK3	2
ZNF517	14
C9orf140	3
NACC2	14
VPS13A	3
SH3KBP1	2
SCAF11	8
SCAF11	5
SCAF11	6
NUP160	4
TMEM163	14
TMEM165	5
TMEM168	2
TMEM168	7
FOXN2	5
REPIN1	3
NICN1	9
COL14A1	3
COL14A1	14
GRIN2C	3
GNA13	8
GNA13	1
GNA13	4
GNA13	5
GNA13	13
GNA11	2
PRKAR1A	5
MFGE8	3
IL6ST	3
IL6ST	5
SBF1	3
SBF1	4
ADD2	14
ACTG2	9
C11orf30	2
C11orf30	14
LMBRD1	3
SRFBP1	12
BCAT2	3
BCAT1	3
BCAT1	13
BCAT1	6
MACROD2	10
C1orf133	3
AKAP6	14
GTF2F1	2
GTF2F1	12
AKAP1	8
AKAP1	3
AKAP2	3
AKAP2	7
GTF2F2	9
CAGE1	2
AKAP8	2
AKAP8	12
PPIL2	3
CCDC117	8
CCDC117	1
CCDC117	3
CCDC117	13
CCDC117	6
ODF2	2
RRP1B	1
RRP1B	3
RRP1B	13
HSP90B1	1
HSP90B1	3
HSP90B1	5
HSP90B1	6
KRR1	6
PEG10	1
PEG10	13
NAIF1	3
CCL28	2
H3F3B	1
H3F3B	2
H3F3B	13
H3F3B	6
DIO3	2
CCL21	14
C8orf48	2
PHRF1	14
CUX1	10
FAM70A	7
DNAJC8	8
CSNK1A1	2
CSNK1A1	4
DNAJC5	8
DNAJC5	3
DNAJC5	7
DNAJC7	3
DNAJC3	1
DNAJC3	5
DNAJC3	6
DNAJC3	13
GOSR2	2
GOSR2	3
GOSR2	10
SLC18A1	2
GOSR1	8
RRP15	8
RRP15	5
RALBP1	3
NRN1	9
NRN1	3
SPOPL	10
SPOPL	3
ZNF831	14
TRIM45	3
FAM91A1	14
ATOH7	10
LIMD1	2
LIMD1	3
RNF157	2
MECP2	10
MECP2	3
MECP2	4
MECP2	6
FXC1	2
FXC1	3
FXC1	7
LDLR	4
TRIM8	2
TRIM8	10
ZFYVE21	3
ZFYVE20	3
ZFYVE27	3
ZFYVE26	3
ZFYVE26	14
TPCN2	3
RAB33B	9
RAB33B	5
SLC17A5	12
SLC17A5	4
UBFD1	8
UBFD1	7
C16orf59	3
SWI5	3
CDK5RAP3	3
CDK5RAP3	14
C16orf57	2
C16orf57	10
C16orf55	3
ITCH	11
ERC1	8
ERC1	12
BAX	2
BAX	3
BAD	2
TOB1	2
SLC37A4	3
TOB2	2
CDK12	8
CDK12	3
CDK12	12
CDK12	5
CDK16	3
GPR124	3
NEO1	8
NEO1	2
ATP6V1B2	8
ATP6V1B2	4
STL	14
KCNAB1	2
MMP28	2
P2RY1	12
P2RY6	2
HOXB13	3
NCL	1
NCL	2
NCL	5
CTNNBIP1	2
PPP3CA	8
PPP3CC	9
AK002090	3
LIF	3
KIAA1549	8
LRRC41	2
LRRC41	3
LRRC47	2
LRRC47	5
B3GNT5	10
B3GNT5	12
B3GNT1	3
TSFM	4
B3GNT8	2
LOC100507062	3
ADRA2B	2
ADRA2C	3
TEX22	3
DAAM1	4
DAAM2	3
AL360260	14
C16orf46	8
GUK1	9
WRAP73	9
WRAP73	3
WRAP73	4
TUFT1	2
SYT9	12
MTCH1	3
MTCH1	7
SYT1	3
TIAL1	2
TIAL1	3
TIAL1	5
OBFC2B	3
NCSTN	2
NCSTN	10
YJEFN3	3
TCP11L1	8
TCP11L1	2
CNTROB	3
ATP5D	2
C1orf55	2
LOC100129250	3
MARC1	3
ICMT	1
ICMT	13
ICMT	15
FCF1	2
FCF1	3
AK095365	14
GUCA1C	14
GUCA1B	2
GUCA1B	3
SMCR7L	1
SMCR7L	3
SMCR7L	6
SMCR7L	10
SMCR7L	12
SMCR7L	13
C17orf108	3
SMPD4	3
SMPD1	2
BRIP1	2
ATP5A1	12
TTC28	3
AAMP	3
AAMP	4
DOT1L	3
TTC23	14
U2SURP	8
U2SURP	1
U2SURP	3
U2SURP	6
ENO1	3
ENO2	3
ENO3	14
TAOK1	8
TAOK1	14
TAOK2	3
CNOT6L	14
LLGL1	3
SLC22A17	3
OIP5-AS1	3
PTK2	4
PTK7	8
PTK7	2
PTK7	3
RABGAP1	3
PRKAA1	3
PRKAA1	5
ITGB3BP	2
ITGB3BP	4
PFDN2	9
PFDN2	2
MCL1	1
MCL1	3
MCL1	4
MCL1	13
MCL1	6
SORBS1	14
SORBS2	2
ODC1	8
ATG16L1	2
C3orf33	2
MTHFS	4
NANP	2
ENDOG	9
TANC2	3
TANC2	14
C15orf62	3
EBF4	3
EBF3	2
LMNA	3
UCP3	9
UCP3	2
AK128439	3
BDH1	3
DDX21	8
DDX21	1
DDX21	2
DDX21	13
DDX21	6
GULP1	3
RPL32P3	3
ZNF93	2
FLVCR2	14
DCTD	10
RAET1E	14
UBE2J1	10
FKBP10	3
RAB3IP	9
RAB3IP	10
RAB3IP	14
C20orf11	8
C20orf11	1
C20orf11	13
C20orf11	14
GGPS1	3
TRUB1	12
TRUB1	2
TRUB1	4
BCLAF1	1
BCLAF1	5
BCLAF1	6
BCLAF1	7
BCLAF1	8
BCLAF1	13
CLK2P	2
CLK2P	4
MARCKS	2
ATPAF2	3
CCDC77	3
SHC1	4
PEX26	3
TMEM109	6
TMEM101	2
TMEM101	3
TMEM107	8
TMEM107	10
TMEM107	3
GHITM	8
GHITM	1
GHITM	2
GHITM	4
GHITM	13
SMPDL3A	2
SPEN	8
SPEN	7
FKBP1A	8
FKBP1A	2
FKBP1A	3
FKBP1A	4
FKBP1A	7
SPEG	3
MANEAL	5
BX537811	3
FLJ12334	14
PAIP2	8
PAIP2	1
PAIP1	2
AK095179	3
TIMM8B	4
CDC16	3
NT5C	3
NT5E	2
UNC50	3
NKAIN2	14
MAP1B	3
UNC5B	3
UNC5D	14
CCP110	14
SPICE1	14
PKNOX1	14
PKNOX2	9
GNAQ	8
GNAQ	4
MEF2BNB-MEF2B	14
GNAS	1
GNAS	2
GNAS	3
GNAS	5
GNAS	6
GNAS	8
MED13L	5
DSCR3	4
GNAL	14
ZHX1-C8ORF76	14
AGFG2	3
AGFG1	14
AGFG1	7
DPF2	2
DPF1	3
ASNA1	2
KRT1	9
DACT3	14
BCAP29	10
BCAP29	3
TMCC1	2
TMCC1	7
MGC23284	3
SDR42E1	14
AK124973	3
RPL36A	2
EPB41L2	3
EPB41L5	3
EPB41L5	14
ABCA12	2
PLEKHM2	3
FLJ43860	14
BC015688	3
VPS4B	11
VPS4B	4
GMEB2	3
GMEB2	14
GMEB1	2
SLC43A2	2
TAGAP	14
VHL	3
LRRN1	4
TREML2	2
RIPK2	4
GPAA1	3
GPAA1	14
INSC	14
GPRIN3	8
INSR	2
RUNX1T1	14
HIST2H2BE	7
ZNF813	14
SPTBN1	3
KLF13	3
KLF13	4
ARPC4-TTLL3	2
ARPC4-TTLL3	3
KLF11	2
KLF11	14
EBAG9	4
KLF16	3
KLF15	3
TFAP2A	2
TFAP2A	3
TFAP2A	4
TFAP2A	7
TFAP2C	2
TFAP2C	4
PCNA	8
PCNA	1
PCNA	4
SLC44A2	3
ZBTB7A	2
ZBTB7A	3
SLC44A5	3
MSI2	2
MSI2	4
PCNP	1
PCNP	2
PCNP	3
PCNP	6
PCNP	8
PCNP	12
HDAC1	3
ENGASE	3
ENGASE	7
SAMHD1	4
RPA1	8
C1D	2
NDUFS1	5
NDUFS3	9
NDUFS3	4
NDUFS7	9
NDUFS7	3
COQ4	2
COQ7	9
COQ7	2
COQ7	4
COQ7	14
UFD1L	2
UFD1L	3
ILF3	8
ILF3	2
ILF3	3
ILF3	6
ILF2	1
ILF2	13
ZRANB1	7
ZRANB2	8
ZRANB2	5
ZRANB2	6
ZRANB2	13
WARS2	14
CHMP2B	13
CHMP2A	2
PCDHGB6	2
ATP9A	8
ATP9A	2
ATP9A	4
KLK9	14
RREB1	3
TPX2	3
WWC3	2
PPT1	1
PPT1	3
PPT2	2
PPT2	3
WHSC1L1	2
MICAL3	3
MICAL3	14
PHC3	3
PHC3	5
PHC3	6
PHC3	7
PHC3	8
PHC3	12
PHC3	13
GPR107	3
GPR108	2
STAT3	2
AP1G1	3
SAFB	2
ZNF367	4
ZNF367	13
SLC35E2	2
H2AFV	5
H2AFV	6
H2AFV	13
H2AFX	8
H2AFX	1
H2AFX	2
H2AFY	8
H2AFY	2
H2AFY	3
H2AFY	6
H2AFZ	3
H2AFZ	6
RNF6	2
RNF7	7
RNF2	9
H2AFJ	14
NCAPG2	3
PDGF	2
CLTA	3
PPP1R21	3
CLTC	8
CLTC	1
CLTC	13
CLTC	6
CLTB	14
NGLY1	9
ADRBK1	9
ADRBK2	3
NMD3	14
SCNN1D	14
EPM2A	3
FAM118B	3
LMX1B	3
SRPRB	2
PRKRIR	2
PRKRIR	12
ACTR8	9
abParts	2
abParts	3
ACTR3	8
ACTR3	3
ACTR3	6
ACTR2	3
ACTR2	5
ACTR2	6
CLUAP1	3
WBSCR22	2
WBSCR22	3
LOC100133311	3
HYDIN	2
GBX2	9
GBX2	14
GNL3L	8
GNL3L	3
GNL3L	5
GNL3L	14
POLDIP3	8
POLDIP3	3
POLDIP2	1
POLDIP2	13
GP1BA	2
HHEX	10
HHEX	4
TGS1	2
TGS1	14
AB007962	14
IDUA	2
IDUA	14
NKX3-1	2
RPL12	14
A1BG-AS1	3
ADAM10	2
ADAM10	3
ADAM15	2
ADAM15	3
ADAM17	2
ADAM18	2
LOC730227	14
CPNE8	2
CPNE2	10
CPNE1	3
DNMT3A	3
BC047364	14
U2AF1L4	2
SNRPN	9
SNRPN	2
AK055017	3
GDE1	1
SNRPB	8
SHANK3	3
SNRPG	3
SNRPG	4
ZDHHC14	2
ZDHHC17	3
ZDHHC11	3
ZDHHC13	2
ZDHHC13	7
ZDHHC12	9
PRKAG1	3
ZDHHC18	3
PCSK4	3
PCSK5	2
DUSP28	2
HIPK2	3
HIPK2	12
HIPK1	6
LEMD3	7
LEMD2	3
NAPG	8
NAPG	9
NAPG	2
LOC442028	3
ESPL1	12
NAPB	3
C3orf17	3
LOC100507218	3
LARP1	1
LARP1	3
LARP1	5
LARP1	6
LARP4	3
LARP4	5
LARP4	13
LARP6	2
ZNF174	10
ZNF175	3
ZNF175	14
LOC401320	3
LOC401320	14
LMLN	14
ZGPAT	3
EIF5A2	9
EIF5A2	4
C20orf30	2
LSM14B	3
LSM14A	1
LSM14A	12
LSM14A	5
LSM14A	6
UBE2D2	10
UBE2D2	3
UBE2D2	5
UBE2D2	6
UBE2D3	2
UBE2D3	6
AX747530	3
MLL3	8
MLL3	2
MLL3	3
MLL2	3
MLL5	2
MLL5	4
MLL5	14
FAM104A	12
TMEM127	2
TMEM127	10
FOXJ3	8
FOXJ3	3
FOXJ3	12
FOXJ3	14
FOXJ3	15
TMEM123	8
TMEM123	1
TMEM123	13
TMEM123	6
TMEM129	3
TMEM128	2
NUFIP2	3
NUFIP2	12
NUFIP2	7
VPRBP	3
PREPL	8
PREPL	13
PREPL	6
AF035281	3
FBXO34	4
SLC35B3	3
FBXO30	4
FBXO30	5
SLC35B4	8
SLC35B4	3
SLC35B4	12
SLC35B4	6
FBXO32	14
SPSB1	2
HINT1	8
HINT1	6
SDPR	14
LOC340037	3
BRWD3	3
BRWD1	10
BRWD1	3
BRWD1	14
S100A1	3
S100A3	2
KIAA0513	2
KIAA0513	14
LONRF2	3
LONRF1	8
TCFL5	3
AIP	9
AIP	4
APBA3	2
APBA2	14
MORC3	5
LOC100288428	14
WDR3	5
ATP13A1	3
ATP13A3	3
ATP13A3	7
FAM60A	6
RAI1	3
SKA2	8
SKA2	3
SKA2	5
SKA2	6
ADAT2	14
TTBK2	2
E2F6	2
E2F6	3
E2F6	4
E2F5	10
E2F5	4
E2F4	4
E2F3	2
E2F3	4
E2F3	14
E2F3	6
E2F2	8
E2F2	14
E2F1	3
C6orf89	10
C6orf89	3
ACBD3	1
ACBD3	14
ACBD5	14
ACBD4	3
ZDBF2	13
TUSC1	2
C2orf29	3
C2orf28	2
PYCR2	8
PYCR2	3
PYCR1	2
LOC100131366	14
FAM168A	3
GNG10	4
GNG11	2
GNG12	8
GNG12	1
GNG12	2
GNG12	5
GNG12	13
GNG13	2
URB2	13
URB1	14
IL36B	14
LIPA	5
HPCAL1	9
HPCAL4	3
DFFA	2
DFFA	12
DFFB	9
DFFB	2
DFFB	14
TMEM229A	14
SEC24C	3
ACCN2	3
ACCN4	2
PYCRL	3
KAL1	12
KAL1	5
C16orf95	3
IPW	9
IPW	2
MRPL44	2
MRPL49	3
MRPL49	4
SAMD12	14
POM121C	3
POM121C	14
ZNF697	3
ZNF696	3
TRIM39-RPP21	9
C16orf3	9
COPZ1	1
COPZ1	6
NEK7	9
NEK7	2
NEK4	4
C21orf2	9
C21orf2	3
U2AF1	1
U2AF1	3
U2AF2	3
GPR160	10
CCDC162P	14
SHE	14
SHF	3
COX7A1	2
MGA	3
MGA	4
MGA	5
MGA	14
MTHFD2	1
MTHFD2	13
TBP	2
TBP	4
TBP	7
AK097866	14
NSD1	3
NSD1	6
NSD1	8
NSD1	12
NSD1	13
NSD1	14
NUDCD3	8
ADSS	3
ADSS	4
GMNN	2
SAMD4B	3
C7orf10	9
GAS2L1	10
AL133111	14
ZNF346	3
ZNF345	9
ZNF432	3
ZNF432	14
ZNF438	14
RALGDS	3
AK021876	3
DLL1	3
NUDT10	14
DLL3	2
DLL3	4
NUDT16	8
NUDT16	3
NUDT14	3
NUDT15	5
ZW10	3
NUDT19	1
NUDT19	2
NUDT19	5
NUDT19	13
STX8	9
BC063600	3
STX3	10
RSRC2	1
RSRC2	13
RSRC2	6
STX6	3
STAB2	2
TP73-AS1	3
LGI4	14
TRMT2A	3
LGI2	14
TRMT2B	3
LOC90246	14
IMPACT	2
DRG2	3
DRG2	7
LOC100506776	14
CLIC1	3
AURKA	8
AURKA	1
TXLNG	12
CELSR3	3
TXLNA	8
TXLNA	1
TXLNA	2
TXLNA	3
TXLNA	6
TBKBP1	3
AHCY	3
ABI2	8
ABI2	13
ABI2	6
ABI1	13
NKTR	8
NKTR	3
NKTR	5
FOXL2	10
L26953	5
L26953	6
L26953	13
GPI	8
GPI	6
ACADVL	3
RAB4A	1
KRT31	2
LOC148413	3
PKDCC	3
IL24	14
IL26	2
CAV2	8
AXL	2
CAV1	12
CAV1	5
CAV1	13
ATP6AP1	8
ATP6AP1	3
ATP6AP1	14
ATP6AP1	6
ATP6AP2	8
ATP6AP2	6
ENSA	1
ENSA	3
ENSA	4
ENSA	6
CLINT1	5
BC043355	14
PRY2	9
AK055785	3
LAMTOR1	2
LAMTOR1	3
BC009500	3
LRP8	14
RBBP9	2
RBBP9	3
ADCY1	3
RBBP7	8
RBBP7	3
ADCY9	12
RBBP5	2
RBBP4	1
RBBP4	2
RBBP4	5
RBBP4	6
RAB42	2
NUCKS1	1
NUCKS1	3
NUCKS1	5
NUCKS1	6
NUCKS1	8
NUCKS1	13
NUCKS1	14
ZACN	14
FAM208A	2
FAM208B	8
FAM208B	1
FAM208B	13
SKAP2	8
PTPLAD1	8
PTPLAD1	14
PTPLAD1	6
C12orf4	2
C12orf4	12
C12orf5	3
C12orf5	14
XRCC3	3
XRCC5	1
XRCC5	2
XRCC5	3
XRCC5	5
XRCC5	6
XRCC5	8
XRCC5	13
PITPNB	2
PITPNB	4
SMURF1	2
SMURF1	3
AK094196	14
MEIS2	3
NARS	8
NARS	1
NARS	2
NARS	13
TFRC	8
TFRC	3
TFRC	13
TFRC	6
NARF	2
NARF	7
GSPT1	8
GSPT1	5
GSPT1	13
RALGPS2	3
MIER1	1
MIER1	13
MIER1	6
MIER3	8
MIER3	14
RSL1D1	12
RSL1D1	13
PAPD7	5
PAPD5	8
PAPD5	3
PAPD5	14
LMNB2	1
LMNB2	3
LMNB2	5
LMNB2	6
LMNB2	8
LMNB2	13
IL13RA1	3
LMNB1	8
LMNB1	1
LMNB1	3
LMNB1	13
LRBA	3
TOLLIP	2
CD274	7
CD276	8
CD276	10
MRPS22	9
MRPS22	4
MRPS23	4
MRPS23	13
UBE2MP1	2
PPP2R5D	4
PPP2R5E	4
PPP2R5C	14
LCMT2	9
LCMT2	14
YY1	1
YY1	4
NAMPT	8
KCNA6	14
JMJD6	3
JMJD7	3
ZHX2	2
JMJD8	3
ZHX1	3
ZHX1	14
ZHX1	6
SYCE2	3
ACACA	3
CCDC33	2
FOXD4	9
ZNF784	3
FOXD2	2
SLFN11	1
SLFN11	13
FOXD1	14
APPL1	8
C19orf26	2
SIGMAR1	8
SIGMAR1	3
LOC653501	2
IL1RAPL1	2
TTPAL	14
SMOC1	3
SMOC1	4
THUMPD1	8
MLLT6	8
MLLT6	3
MLLT6	7
UVRAG	14
MLLT3	2
COPG2	2
COPG2	3
PHOSPHO2	3
ZNHIT6	8
OSR1	2
GTPBP4	1
GTPBP4	3
GTPBP4	5
GTPBP4	14
GTPBP1	10
GTPBP1	3
GTPBP1	14
GTPBP1	7
GTPBP3	7
GTPBP2	4
GTPBP8	14
MOB3A	2
BCL9	2
BCL9	3
ESYT2	14
BCL6	4
BCL3	10
BCL3	4
BCL2	10
BCL2	7
CDX2	3
PLK5	14
LYRM2	8
LYRM2	1
LYRM2	14
LYRM2	13
LYRM2	6
BX247991	14
LYRM7	3
NKX2-5	2
GIGYF2	10
GIGYF2	3
GIGYF2	14
BC045779	3
TTYH1	9
TTYH3	2
KLHL29	3
CSNK1G2	3
SERPINB8	4
SERPINB8	14
CSNK1G1	7
SERPINB1	2
SERPINB5	4
FAM76A	2
PCGF2	10
PCGF5	10
PCGF5	13
PCGF5	6
PCGF6	3
MAGED2	2
C6orf62	8
C6orf62	5
ATP8B3	14
ATP8B2	2
ATP8B2	3
STC1	14
STC2	1
STC2	3
STC2	6
ELP4	4
ASPHD2	2
ASPHD1	3
DEK	8
DEK	1
DEK	3
DEK	4
DEK	6
SPRYD4	3
SPRYD4	12
SPRYD5	2
SPRYD7	14
KLHDC4	14
KLHDC5	3
KLHDC5	14
PTGFRN	6
LRP5L	3
ASXL1	3
ASXL1	5
ZBTB39	2
TMEM9B	3
C1orf130	2
GBA2	3
C1orf135	3
ZBTB34	2
SMC1A	1
SMC1A	3
SMC1A	6
SMC1A	8
SMC1A	13
SMC1A	14
KLHL30	2
MDK	3
TMEM97	8
TMEM97	6
TRIM44	8
GBAS	4
TRIM43	2
TRIM41	2
TRIM41	3
TRIM41	10
TBPL1	7
PEX5	3
PEX7	14
PEX6	3
NRD1	3
ESAM	14
GALNT1	8
GALNT1	5
ACE	14
ATP5S	12
ATP5O	7
ME2	2
ATP5B	8
GNAI2	14
GNAI3	8
GNAI1	4
GPR146	2
SLC7A8	2
MPZL1	8
MPZL1	5
BC005905	3
AFMID	2
SLC7A6	3
SLC7A6	4
TRAK2	3
CITED2	2
CITED2	4
PFDN1	4
NFKBIA	4
PFDN5	3
MTHFR	14
ZNF219	2
TM9SF2	5
PHF21B	3
CSNK1A1L	2
TBC1D9B	3
RIN2	4
PDE4DIP	2
WWOX	3
WWOX	14
CLPX	4
CLPP	9
PGS1	3
LATS1	13
DDOST	3
ODZ3	7
PDCL	2
PDCL	5
ODZ1	2
ODZ1	14
ARID4B	8
ARID4B	15
ARID4B	5
ARID4B	14
ARID4B	7
SRCIN1	2
SRCIN1	3
C7orf73	14
LOC646471	3
ZNF417	2
AK307275	10
DQ594001	8
DQ594001	6
SSSCA1	9
SSSCA1	2
POU4F1	3
HM13	3
PTPRU	2
PTPRT	14
PTPRS	2
PTPRS	3
TINF2	3
EZR	8
EZR	5
EZR	13
LILRP2	14
PTPRG	14
PTPRF	8
PTPRF	2
PTPRF	6
PTPRC	9
PTPRA	14
DKFZP586I1420	14
PTPRJ	2
PTPRJ	3
PTPRH	14
IFT27	3
IFT27	14
CPM	2
CPD	8
CPD	5
CPD	6
GAPVD1	2
CYP46A1	14
NR5A2	3
ERGIC3	3
ERGIC3	14
ABLIM1	4
ABLIM1	6
MAMSTR	3
LMTK2	14
HHIP	9
HHIP	3
HMGN4	1
HMGN4	14
HMGN3	5
HMGN2	2
HMGN1	1
HMGN1	6
RC3H2	8
RC3H2	5
RC3H2	13
IFIT5	2
CDKN1A	4
MAP1LC3B	8
PIM2	2
GDI2	8
GDI1	3
ARL5A	3
ARL5B	8
ARL5B	1
ARL5B	13
ARL5B	6
TMEM8B	3
TFAP4	2
SPG20	14
PSAP	8
PSAP	3
PSAP	6
KRT15	2
WDR36	2
WDR36	12
LOC100507584	14
EIF4A1	6
KRT18	2
FGF9	3
NBPF9	2
NBPF9	10
TLE3	3
TLE3	4
PAG1	7
TLE1	2
NBPF1	2
NBPF1	10
NBPF1	14
TLE4	2
TLE4	7
PLP1	2
PLP1	14
CDC7	3
CDC7	6
TFPT	3
SERF2	3
TM9SF4	2
TM9SF1	8
TM9SF1	2
PCDHB16	2
TM9SF3	8
TM9SF3	1
TM9SF3	5
TM9SF3	6
TM9SF3	13
TFPI	2
NAT9	3
SPATS2L	7
NAT2	2
FAIM3	14
MEPCE	3
MEPCE	14
KCNC4	2
KCNC4	10
SDC3	3
KCNC3	3
KIAA2022	2
CPSF7	3
CPSF7	7
CPSF6	8
CPSF6	1
CPSF6	13
CPSF6	6
CPSF3	2
CPSF2	4
MAD1L1	2
SIPA1L3	2
SIPA1L3	3
LTBP3	3
ARIH2	9
ARIH2	3
ARIH1	3
AL389983	3
PPFIA4	3
SLC35F1	3
SLC35F2	13
SLC35F2	6
MBD6	10
MBD6	3
MBD1	3
CMTM6	3
CMTM6	6
FAM126A	10
CMTM4	8
CMTM4	3
CMTM4	6
CMTM5	2
TRMT112	8
TSPAN12	10
TSPAN12	3
TSPAN12	5
TSPAN14	2
TSPAN14	14
TSPAN17	3
REXO1	2
SLC25A17	2
SLC25A12	2
SLC25A12	3
SLC25A11	3
[truncated: 7,526 more rows]
