# Supplementary material for: PTRcombiner: mining combinatorial regulation of gene expression from post-transcriptional interaction maps
Source: BMC Genomics. 2014 Apr 23;15:304. doi: 10.1186/1471-2164-15-304 (PMC4234518; doi:10.1186/1471-2164-15-304)
Supplement: Additional file 3 — A zip archive containing the outputs of the mining module of PTR comb iner at different combinations of k and τ , considering the sporadic trans-factors. [file 1471-2164-15-304-S3.zip › sporadic/all_results/k15_t0.400000/gene-cluster.txt]

geneSymbol	cluster
RNF14	6
UBE2Q1	9
UBE2Q1	13
UBE2Q2	15
UBE2Q2	5
UBE2Q2	13
RNF10	1
RNF10	7
RNF11	1
RNF11	9
RNF11	13
RNF11	7
RNF13	8
RNF13	1
RNF13	14
RNF13	15
LOC100506866	3
LOC100506866	6
MZT2A	3
MZT2A	6
PMM2	11
PMM2	12
PMM2	6
FHIT	11
ZNF709	5
CAMK1	3
CAMK1	5
SPR	11
SPR	3
ZNF707	7
ZNF706	7
ZNF704	15
ZNF704	6
ZNF704	7
ZC3H10	3
ZC3H13	15
ZC3H13	1
ZC3H13	11
ZC3H13	6
ZC3H13	9
ZC3H15	7
ZC3H14	6
ZC3H14	7
RNF111	14
RNF111	15
ZC3H18	3
FOXQ1	5
DHX9	4
DHX9	6
DHX9	15
TCOF1	6
NUP98	7
XPC	7
SP1	15
SP1	2
SP1	3
SP1	4
SP1	7
XPA	1
XPA	7
SP3	2
SP3	3
SP3	4
SP3	6
SP3	8
SP3	15
NUP93	7
OPA3	3
OPA3	6
OPA3	7
OPA1	8
OPA1	7
GTSE1	11
B2M	4
B2M	14
B2M	15
NSL1	3
NSL1	5
NSL1	6
UGCG	8
AX748330	3
AX747103	3
AX747103	6
ATP2A2	2
ATP2A2	3
ATP2A2	4
ATP2A2	5
ATP2A2	6
ATP2A2	7
ATP2A2	11
ITGA2	9
NOP2	7
RIT1	1
RIT1	5
DENND4A	15
DENND4B	3
SWAP70	1
SWAP70	15
SWAP70	7
PREB	12
PREB	7
PHLDA3	1
PHLDA3	3
UFSP2	6
LOC100652770	6
ZNF37BP	3
ZNF37BP	5
ZNF37BP	6
ZNF37BP	7
SQLE	11
SQLE	6
SQLE	15
TIPRL	15
TIPRL	4
TIPRL	7
FBXL14	15
FBXL19	1
FBXL19	3
FBXL18	9
FBXL18	5
FBXL18	7
H19	7
FAM212B	3
ZFP161	12
CHST8	1
COL4A5	5
COL4A4	5
COL4A1	9
COL4A1	14
GRN	1
CHST3	1
CHST3	5
CHST3	7
CHST6	3
HLCS	7
NOG	1
NOG	5
ITGAV	5
ITGAV	7
SIGMAR1	3
SIGMAR1	4
SIGMAR1	6
ZNF703	4
ZNF703	6
ZNF703	15
FAM134C	3
FAM134A	13
FAM134A	6
SMAD9	11
TRERF1	8
TRERF1	5
TRERF1	13
SMAD4	2
SMAD4	3
SMAD4	4
SMAD4	5
SMAD4	11
SMAD4	14
SMAD5	2
SMAD5	4
SMAD5	5
SMAD5	6
SMAD5	7
SMAD5	15
SMAD7	1
SMAD7	9
GOLPH3L	4
GOLPH3L	5
GOLPH3L	15
SMAD1	11
SMAD1	3
SMAD2	1
SMAD2	4
SMAD2	5
SMAD3	5
F12	12
AMMECR1L	1
AMMECR1L	15
AMMECR1L	7
CYFIP1	5
CYFIP1	13
IGF2R	3
IGF2R	5
IGF2R	7
SLC36A4	14
RNF114	2
RNF114	4
RNF114	5
RNF114	7
SLC36A1	6
ERICH1	3
ART5	1
SPTLC1	5
SPTLC1	6
TCEA2	12
TCEA1	8
TCEA1	5
MGC57346	6
KDM2A	9
KDM2A	6
KDM2A	7
COX4I1	1
COX4I1	6
COX4I1	7
BFAR	8
BFAR	4
GUSBP4	6
CADPS2	1
CCDC115	1
CCDC111	11
ATP1A3	1
MGRN1	11
MGRN1	1
MGRN1	3
MGRN1	7
CRTAP	11
CRTAP	3
CRTAP	7
SPHK2	6
SPHK1	1
IPO11	5
IPO13	3
CPEB4	1
CPEB4	2
CPEB4	5
CPEB4	15
CPEB3	1
CPEB3	15
CPEB2	9
CPEB2	5
ZNF780A	5
ZNF780B	7
IFT80	5
IFT80	7
IFT81	3
MCM10	6
SP4	15
IGFBPL1	1
ATG4B	3
CFH	1
CFI	1
PNP	6
ANKFY1	9
ANKFY1	6
CREBBP	8
CREBBP	1
CREBBP	11
CREBBP	15
PNN	6
ATP6V0E2	6
CFP	11
CFP	6
SIX6	12
SIX1	8
SIX1	3
SIX2	3
CNPY3	7
ANKRD30BL	6
HMG20A	8
HMG20A	1
HMG20A	5
HMG20A	6
AAGAB	3
AAGAB	4
FLJ00104	11
FLJ00104	3
FLJ00104	5
C3orf72	5
SHOX2	1
SHOX2	14
CHFR	5
SYPL1	15
RCOR3	11
RCOR3	13
RCOR3	5
RCOR3	6
RCOR3	7
APP	15
APP	3
APP	4
APP	5
APP	7
RFX7	15
RFX7	14
RFX7	7
NRXN3	6
NRXN2	3
NRXN1	1
RFX3	1
AX746885	7
YDJC	3
IBA57	11
IBA57	3
IBA57	6
IBA57	7
APC	3
APC	7
TMEM179B	3
ABCE1	4
ABCE1	5
ABCE1	7
UQCRC2	6
XPNPEP1	1
XPNPEP1	5
XPNPEP2	12
XPNPEP3	3
XPNPEP3	6
RETSAT	3
KHDRBS1	3
KHDRBS1	4
KHDRBS1	5
KHDRBS1	6
KHDRBS1	7
KHDRBS1	13
GGCT	7
TARS2	6
TARS2	7
DPYSL2	7
IGFBP2	3
AK311383	7
IGFBP5	11
IGFBP5	3
IGFBP5	5
IGFBP5	6
LOC729013	5
GJA1	5
C15orf24	3
C15orf24	15
C15orf23	11
C15orf23	4
C15orf23	7
PMS2P1	1
PMS2P3	3
KDM3B	4
KDM3B	5
KDM3B	14
KDM3B	15
NIF3L1	8
NIF3L1	1
NIF3L1	3
BC023568	3
EIF2B5	8
EIF2B1	6
PRKAR2A	9
PRKAR2A	7
PRKAR2B	4
MAGT1	5
MAGT1	6
MAGT1	7
TXNIP	8
TXNIP	15
TXNIP	4
TXNIP	5
TXNIP	7
MLF1	7
QPRT	1
MLF2	1
MLF2	4
TMEM14C	6
MECOM	3
MECOM	5
ITGA2B	3
LOC440944	5
LOC440944	6
KIAA1267	1
KIAA1267	3
PHACTR4	1
PHACTR4	15
CLIC4	1
CLIC4	2
CLIC4	3
CLIC4	4
CLIC4	5
CLIC4	6
CLIC4	7
CLIC4	8
CLIC4	15
PHACTR1	7
PHACTR2	3
PHACTR2	5
PHACTR2	6
ENY2	11
TMEM143	3
TMEM140	6
LOC644714	11
API5	3
API5	4
API5	15
RTKN2	5
SECISBP2L	10
SECISBP2L	3
SECISBP2L	14
SOWAHC	9
SOWAHC	15
FAM32A	4
KIAA1191	1
KIAA1191	2
KIAA1191	6
VMP1	15
VMP1	5
VMP1	7
ZMAT3	3
ZMAT5	1
ZMAT5	3
ZMAT4	1
NR_026754	3
NR_026754	5
MYBL1	5
NR1D1	8
NR1D2	2
NR1D2	3
NR1D2	4
NR1D2	7
NR1D2	8
NR1D2	11
NR1D2	13
NR1D2	14
NR1D2	15
ITGB1BP1	3
ITGB1BP1	7
ZNF7	8
ZNF2	1
TIPIN	7
AK021977	5
RAC1	8
RAC1	4
RAC1	5
RAC1	6
RAC1	7
VCL	15
VCP	3
VCP	6
BC041964	10
BC041964	5
BC041964	7
AP2A2	1
AP2A2	3
LILRB3	5
PBX2	1
PBX2	7
PBX3	8
PBX3	13
PBX3	15
PBX1	5
PBX1	6
BCL6	8
BCL6	7
AK125558	3
AK125558	7
NSUN2	3
NSUN2	5
NSUN2	7
NSUN4	11
NSUN4	7
NSUN6	1
TUBG1	1
TUFM	1
FAM108B1	9
FAM108B1	4
FAM108B1	15
ERGIC2	9
RRP7A	3
CDR2L	1
ERGIC1	3
B3GAT3	3
B3GAT3	12
B3GAT3	7
FAM66C	11
CPPED1	14
CPPED1	6
UXT	1
CALM2	1
CALM2	4
CALM2	5
CALM2	6
CALM2	7
CALM2	9
CALM2	15
CALM3	3
CALM3	4
CALM3	6
CALM3	7
CALM3	8
CALM3	11
CALM3	14
CALM3	15
SPG21	1
CALM1	15
CALM1	3
CALM1	4
CALM1	14
CALM1	7
GSDMB	11
UPK1B	1
DLGAP4	1
DLGAP4	3
MBNL1	15
MBNL1	4
MBNL1	5
MBNL1	14
MBNL1	7
MBNL2	2
MBNL2	4
MBNL2	5
MBNL2	15
A1BG	3
A1BG	6
OIP5	9
CLCN3	3
CLCN5	7
FAM169A	15
FAM169A	7
BRD8	6
BRD8	7
BRD9	1
BRD9	5
BRD4	1
BRD4	3
BRD4	5
BRD4	6
BRD4	7
BRD4	8
BRD4	11
BRD7	8
BRD2	1
BRD2	3
BRD2	5
BRD2	6
BRD2	7
BRD2	8
BRD2	9
BRD3	1
DNAJA2	5
DNAJA3	8
PTPN18	6
GLG1	11
GLG1	3
GLG1	5
GLG1	6
PTPN13	6
PTPN11	3
PTPN11	4
PTPN11	5
PTPN11	7
MYCBP	8
MYCBP	12
MYCBP	4
MYCBP	6
PTPN14	5
AKT3	15
MRPL24	12
MRPL24	4
MRPL27	1
MRPL27	3
CSF2RA	1
DMD	5
DMD	6
MRPL20	1
C16orf72	9
C16orf72	5
C16orf72	14
MRPL22	8
GAB2	3
HABP4	8
HABP4	14
NPTX1	2
NPTX1	3
NPTX1	4
NPTX1	15
NDRG1	3
PTGFRN	15
PTGFRN	14
PTGFRN	7
NDRG3	3
NDRG3	5
NDRG4	3
NDRG4	6
NDRG4	7
SRSF5	3
SRSF5	4
SRSF5	5
SRSF5	6
SRSF5	7
SRSF5	8
SRSF5	11
SRSF5	15
SRSF4	4
SRSF4	6
SRSF4	15
SRSF7	2
SRSF7	11
SRSF7	4
SRSF7	14
SRSF7	6
SRSF6	1
SRSF6	2
SRSF6	4
SRSF6	6
SRSF6	7
SRSF6	11
SRSF6	15
SRSF1	2
SRSF1	3
SRSF1	4
SRSF1	5
SRSF1	6
SRSF1	7
SRSF1	9
SRSF1	11
SRSF1	15
CHD1L	13
CHD1L	7
SRSF3	3
SRSF3	4
SRSF3	6
SRSF3	7
SRSF3	8
SRSF3	11
SRSF3	15
CDK1	1
CDK1	2
CDK1	4
CDK1	6
CDK1	15
SRSF9	4
SRSF9	5
SRSF9	6
SRSF8	3
SRSF8	14
SRSF8	7
DNAJB12	11
DNAJB12	3
HLA-DQB1	12
DNAJB14	11
DNAJB14	7
RNF138	15
RNF138	13
RNF138	5
RNF138	7
HOXA3	9
HOXA3	13
CISD2	13
CISD3	11
CISD1	14
CLNS1A	3
CLNS1A	5
TSHZ2	3
TSHZ2	5
TSHZ1	9
TSHZ1	5
TSHZ1	15
NOSIP	1
NOSIP	12
VILL	1
ZNF581	11
ZNF581	3
ZNF581	6
ZNF580	11
ZNF580	3
ZNF580	13
ZNF583	1
TIPARP	15
ZNF587	1
ZNF587	5
ZNF587	14
ZNF589	11
ZNF589	3
ZNF589	7
ASUN	3
ASUN	5
CAMKK2	8
CAMKK2	11
CAMKK2	3
MYO1E	5
MYO1C	5
MYO1B	3
LOC100128640	3
RPL36AL	6
CHMP5	4
CTPS2	3
HOXA13	11
PPAPDC1B	13
HOXA10	8
HOXA10	1
HOXA10	4
HOXA10	6
FAM160B1	5
FAM160B1	13
ATAT1	3
SRC	1
NEMF	5
ZNF326	7
SRF	3
SRF	6
SRF	15
ZNF323	3
FAM214B	1
SRI	15
SRM	6
SRR	11
SRR	7
LGALS9	12
LGALS8	12
LGALS8	6
LGALS8	7
LGALS3	1
LGALS7	12
AKIRIN2	3
AKIRIN1	15
AKIRIN1	4
AKIRIN1	6
AKIRIN1	7
EIF2AK1	11
EIF2AK1	6
EIF2AK4	13
HN1	12
HN1	4
HN1	6
HN1	7
EREG	5
MYO19	14
MYO19	3
MYO19	5
MYO19	6
AX748312	3
TRNT1	11
TRNT1	6
ASAP2	6
MYO10	3
MYO10	5
OCRL	6
HILPDA	3
HILPDA	7
KIAA1522	11
KIAA1522	3
KIAA1522	13
MPDU1	1
MPDU1	3
MPDU1	6
KIAA1033	5
KIAA1033	7
LPGAT1	10
LPGAT1	4
LPGAT1	5
LPGAT1	6
LPGAT1	15
TIMM17B	12
GCNT4	1
TIMM17A	4
GCNT1	3
C14orf135	6
C14orf135	7
C14orf132	6
LPCAT4	13
LPCAT2	11
LPCAT3	5
MID1IP1	3
MID1IP1	13
MID1IP1	5
MID1IP1	7
PIGG	3
PIGH	7
PIGK	5
PIGL	7
PIGM	15
PIGN	7
PIGO	1
PIGO	3
TMEM194A	15
TMEM194A	2
TMEM194A	11
TMEM194A	6
TMEM194A	7
PIGQ	3
PIGS	11
PIGS	6
PIGT	1
PIGT	3
PIGT	6
PIGT	7
PIGU	5
WRAP53	3
PIGW	3
PIGW	15
PIGY	2
PIGY	4
PIGY	15
TAGLN	1
TAX1BP1	14
TAX1BP3	13
ANKLE2	4
ANKLE2	15
INPPL1	3
OLR1	1
RHPN2	8
RHPN2	15
SRRM1	1
SRRM1	11
SRRM1	5
SRRM1	6
SRRM1	7
BBIP1	11
BBIP1	15
SRRM3	3
SRRM2	1
SRRM2	3
SRRM2	4
SRRM2	5
SRRM2	15
PDK1	5
PDK1	6
PDK1	7
PDK2	1
EBP	1
EBP	5
PDK4	8
ALPI	1
C9orf114	7
SEC61A1	4
SEC61A1	7
SEC61A2	6
PECR	6
TM2D3	15
TM2D3	3
TM2D3	6
TM2D3	7
AK027179	3
OGFRL1	13
ZFAND5	4
ZFAND5	6
ZFAND5	7
BC035245	5
BC035245	7
PPID	12
SLC39A10	15
SLC39A10	9
SLC39A10	11
SLC39A10	7
SLC39A11	1
SLC39A11	3
SLC39A14	11
SLC39A14	4
SLC39A14	15
EIF1AX	2
EIF1AX	4
EIF1AX	15
EIF1AY	8
EIF1AY	1
RSBN1	15
RSBN1	7
ARHGAP23	13
SAP18	3
SAP18	4
SAP18	8
SAP18	11
SAP18	12
SAP18	15
EVI5	5
EVI5	15
ARHGAP29	7
ARHGAP28	6
HHAT	6
DDIT4	3
DDIT4	4
DDIT4	6
DDIT4	7
LOC284889	6
LOC284889	7
RBFA	11
PCGF3	9
PCGF3	13
PCGF3	15
NKRF	15
AFTPH	15
MYSM1	3
MYSM1	5
MYSM1	6
ATG2B	7
PPPDE1	6
PPPDE1	15
PPPDE2	5
BMP7	3
BMP7	15
BMP2	8
DR1	15
DR1	4
DR1	6
DR1	7
RLIM	2
RLIM	14
RLIM	4
RLIM	5
RLIM	6
C1orf35	6
ASF1A	15
ASF1A	14
ASF1A	7
TERF2	1
TERF1	3
TERF1	6
DNAJC19	11
GOLGA8A	5
RASSF8	9
RASSF8	15
RASSF8	13
RASSF8	6
RASSF8	7
RASSF1	14
RASSF1	6
PTOV1	3
PTOV1	6
RASSF3	1
RASSF3	11
RASSF3	14
NHP2	4
RSAD1	3
ATP5C1	1
CHD3	9
CHD3	3
CHD3	6
CHD2	3
CHD2	5
CHD2	13
CHD4	1
CHD4	7
CHD6	5
CHD9	6
CAP2	7
LOC283050	3
LINC00324	6
TTC5	1
C3orf58	5
RAB3GAP2	9
RAB3GAP2	11
RAB3GAP2	5
RAB3GAP2	6
IL4R	3
TTC3	3
TTC3	6
RAB3GAP1	6
RAB3GAP1	7
C3orf52	1
CAPS	1
NPCR	3
DAG1	5
DYNC1LI2	2
DYNC1LI2	3
DYNC1LI2	4
DYNC1LI2	5
DYNC1LI2	7
DYNC1LI2	11
DYNC1LI2	15
ABCG1	1
ABCG1	12
PLSCR4	9
PRDM15	5
PRDM10	7
MPL	1
AVP	1
MPI	3
POLRMT	8
RER1	1
RER1	11
RER1	5
MPZ	3
GRPEL1	11
GRPEL2	2
GRPEL2	4
GRPEL2	6
GRPEL2	15
SF3B14	6
ILKAP	8
CKS1B	11
ASPHD1	3
QRSL1	11
BTG3	12
BTG3	14
BTG3	15
BTG2	3
BTG1	6
C4orf36	1
C4orf32	10
C4orf32	5
C4orf32	13
SRD5A3	6
SRD5A1	8
SRD5A1	1
DKFZp564E1082	3
DKFZp564E1082	4
DKFZp564E1082	5
DKFZp564E1082	6
DKFZp564E1082	7
DKFZp564E1082	11
DKFZp564E1082	15
HELLS	11
HELLS	6
FAM49B	4
FAM49B	6
ZFP36L1	3
ZFP36L1	5
ZFP36L1	15
GGA1	3
GGA3	6
GGA2	11
GGA2	3
GGA2	6
C15orf40	6
C10orf96	1
PKD2	6
PKD1	7
C4orf3	5
GJC1	3
GJC1	15
SPRYD3	9
PRKACA	11
PRKACA	1
PRKACA	3
PRKACA	12
C14orf118	3
C14orf118	6
C14orf118	7
PRKACB	10
PRKACB	12
PRKACB	6
PRKACB	15
PSMB7	3
ZNF131	8
ZNF131	11
ZNF131	5
PSMB5	4
PSMB4	1
PSMB4	3
PSMB4	5
PSMB4	7
PSMB2	3
PSMB1	5
PFKFB2	5
PFKFB2	6
PFKFB2	7
LMBR1L	3
LMBR1L	6
LMBR1L	7
HDHD2	3
C20orf72	6
C20orf72	7
R3HDM4	11
R3HDM4	13
CSDA	5
SNORD29	11
SNORD28	11
SNORD28	6
KCNK6	1
FAM155B	3
KCNK1	8
KCNK1	12
KCNK1	5
KCNK1	15
CRY2	14
CRY2	6
KCNK3	1
C9orf140	3
NACC2	14
ACOT13	6
VPS13A	3
VPS13A	6
VPS13A	7
LOC100128788	5
VPS13C	5
BEX4	11
BEX4	7
SCAF11	9
SCAF11	15
SCAF11	5
SCAF11	6
SCAF11	7
NUP160	8
NUP160	5
NUP160	6
NUP160	7
TMEM165	5
TMEM165	15
TMEM168	1
TMEM168	14
TMEM168	9
FOXN2	15
FOXN2	5
FOXN2	7
REPIN1	3
NICN1	12
NICN1	6
NICN1	7
COL14A1	3
GRIN2C	3
GNA12	14
GNA12	7
GNA13	2
GNA13	4
GNA13	5
GNA13	6
GNA13	8
GNA13	14
GNA13	15
GNA11	1
SH2B3	4
MFGE8	3
IL6ST	11
IL6ST	3
IL6ST	5
IL6ST	6
IL6ST	15
SBF1	8
SBF1	3
SBF1	5
SBF1	6
DBN1	5
DBN1	6
DBN1	7
ADD2	7
OGDH	5
ACTG2	12
CDC73	5
C11orf31	6
C11orf30	1
C11orf30	11
C11orf30	6
C11orf30	7
WEE1	2
WEE1	5
WEE1	6
WEE1	7
WEE1	8
WEE1	10
WEE1	11
WEE1	15
BCAT2	3
BCAT1	2
BCAT1	3
BCAT1	7
MACROD2	13
C1orf133	3
GTF2F1	1
AKAP1	11
AKAP1	15
AKAP1	3
AKAP1	6
AKAP1	7
AKAP2	11
AKAP2	9
AKAP2	3
AKAP2	15
SEP15	5
SEP15	7
C1orf135	11
C1orf135	3
AKAP8	1
AKAP9	5
AKAP9	6
CCDC117	2
CCDC117	3
CCDC117	4
CCDC117	6
CCDC117	7
CCDC117	15
AK092098	6
RLF	7
TMEM170B	13
TMEM170B	15
RRP1B	9
RRP1B	2
RRP1B	3
RRP1B	4
RRP1B	15
TMEM170A	2
TMEM170A	14
TMEM170A	6
TMEM170A	15
HSP90B1	15
HSP90B1	3
HSP90B1	4
HSP90B1	5
HSP90B1	7
KRR1	15
KRR1	7
AK311282	6
PEG10	2
PEG10	4
NAIF1	3
CCL28	1
FAM92A1	9
H3F3B	1
H3F3B	2
H3F3B	4
H3F3B	6
H3F3B	7
H3F3B	11
H3F3B	15
DIO2	5
DIO3	1
MAU2	6
C8orf48	1
PHRF1	6
CUX1	13
FAM70A	9
FAM70A	11
DNAJC8	6
CSNK1A1	8
CSNK1A1	1
CSNK1A1	15
CAMSAP2	15
DNAJC5	9
DNAJC5	3
DNAJC5	6
DNAJC7	3
DNAJC7	6
AK001975	11
DNAJC3	2
DNAJC3	4
DNAJC3	5
DNAJC3	7
GOSR2	1
GOSR2	3
GOSR2	13
GOSR2	6
SLC18A1	1
SLC18A1	5
GOSR1	14
GOSR1	6
GOSR1	15
RRP15	15
RRP15	5
RRP15	6
RRP15	7
CCDC97	7
RALBP1	3
NRN1	3
NRN1	12
MAP3K6	7
RAP1B	5
RAP1B	6
RAP1A	15
MAP3K7	9
IER3IP1	7
MIR16-1	5
SNORA66	7
TRIM45	3
TRIM45	6
FAM91A1	7
ATOH7	13
RNF152	7
LIMD1	1
LIMD1	3
RNF157	1
MECP2	8
MECP2	15
MECP2	3
MECP2	13
MECP2	7
TBPL1	9
LDLR	8
LDLR	10
LDLR	6
ZFYVE21	3
ZFYVE20	9
ZFYVE20	3
ZFYVE27	3
ZFYVE26	3
ZFYVE26	6
TPCN2	3
RAB33B	12
RAB33B	5
RAB33B	15
SLC17A5	8
SLC17A5	9
SLC17A5	15
SPAG17	11
UBFD1	9
UBFD1	6
UBFD1	15
C16orf58	7
C16orf59	3
C16orf59	7
SWI5	3
CDK5RAP3	11
CDK5RAP3	3
CDK5RAP3	6
C16orf57	1
C16orf57	13
C16orf55	3
C16orf55	6
ITCH	10
ITCH	15
ERC1	15
ERC1	11
ERC1	6
ERC1	7
CHMP4B	4
BAX	1
BAX	3
BAD	1
COBLL1	5
SLC37A3	15
SLC37A3	14
SLC37A3	7
CDK18	11
TOB1	1
TOB1	5
TOB1	15
PMPCB	15
SLC37A4	3
TOB2	1
TOB2	15
CDK12	15
CDK12	3
CDK12	5
CDK12	6
CDK12	7
CDK13	9
CDK13	7
CDK10	7
CDK16	3
CDK16	6
CDK17	14
CDK17	15
CDK14	6
GPR124	3
NEO1	1
NEO1	6
NEO1	15
RBL2	7
ATP6V1B2	8
ATP6V1B2	6
ATP6V1B2	15
KCNAB1	1
ZNF304	6
ZNF302	7
MMP28	1
P2RY6	1
HOXB13	3
HOXB13	6
TFG	15
LOC100507433	5
RND3	5
NCL	1
NCL	4
NCL	5
NCL	15
CTNNBIP1	1
PPP3CA	6
PPP3CA	15
PPP3CB	7
PPP3CC	12
AK002090	3
LIF	3
KIAA1549	9
KIAA1549	6
AX746542	5
LRRC41	1
LRRC41	3
LRRC40	11
LRRC47	1
LRRC47	5
B3GNT5	15
B3GNT5	13
B3GNT5	7
B3GNT1	3
B3GNT2	9
TSFM	8
TSFM	7
RPL18	3
RPL18	4
RPL18	6
B3GNT8	1
FNDC1	5
ADRA2B	1
ADRA2C	3
TEX22	3
BIK	1
FGFR1	7
TBCCD1	5
DAAM1	8
DAAM1	6
DAAM1	7
DAAM2	3
DAAM2	14
C16orf46	6
CCDC150	11
YIF1B	1
SGK494	6
WRAP73	8
WRAP73	3
WRAP73	12
TUFT1	1
LRRC4B	11
MTCH1	9
MTCH1	3
MTCH1	6
SYT1	3
TIAL1	1
TIAL1	3
TIAL1	4
TIAL1	5
TIAL1	15
OBFC2B	3
OBFC2B	6
OBFC2A	11
OBFC2A	5
OBFC2A	14
TASP1	7
FUBP3	5
FUBP3	6
FUBP3	7
FUBP1	11
FUBP1	6
NCSTN	1
NCSTN	13
NCSTN	15
YJEFN3	11
YJEFN3	3
NBL1	8
NBL1	1
NBL1	3
CNTROB	3
BC032415	7
ANGPT2	6
GNAI1	8
GNAI1	15
C1orf52	9
C1orf52	11
C1orf52	6
C1orf55	1
C1orf55	5
C1orf55	7
LOC100129250	3
MARC1	3
MARC1	5
ICMT	2
ICMT	4
ICMT	14
ICMT	15
DNAJB8-AS1	11
FCF1	1
FCF1	3
FCF1	5
FCF1	9
ATP6V0A1	11
ATP6V0A1	6
ATP6V0A1	7
ATP6V0A2	15
GUCA1B	1
GUCA1B	3
SMCR7L	2
SMCR7L	3
SMCR7L	4
SMCR7L	13
SMCR7L	7
C17orf108	3
ATM	14
ATM	6
ATM	7
SMPD4	3
MIR614	5
SMPD1	1
SMPD1	7
BRIP1	1
BRIP1	5
ATP5A1	7
TTC28	3
TTC28	7
AAMP	8
AAMP	3
DOT1L	3
TTC23	6
UBE3C	11
UBE3C	6
U2SURP	3
U2SURP	4
U2SURP	6
U2SURP	7
U2SURP	11
U2SURP	14
U2SURP	15
ENO1	3
ENO1	6
ENO1	7
ENO2	3
ENO4	7
TAOK1	6
TAOK1	7
TAOK2	3
TAOK3	6
LLGL1	3
SLC22A17	3
ACOX1	5
OIP5-AS1	3
OIP5-AS1	5
OIP5-AS1	7
LOC728613	5
PFDN1	8
PTK2	8
PTK7	1
PTK7	3
PTK7	6
RABGAP1	3
RABGAP1	14
RABGAP1	6
PRKAA2	6
PRKAA2	7
PRKAA1	3
PRKAA1	5
PRKAA1	14
PRKAA1	15
ITGB3BP	8
ITGB3BP	1
ITGB3BP	5
MCL1	2
MCL1	3
MCL1	4
MCL1	7
MCL1	8
MCL1	15
PFDN5	3
SORBS3	14
SORBS2	1
ODC1	11
ODC1	4
ODC1	6
ATG16L1	1
ATG16L2	7
C3orf33	1
ARHGDIA	3
ARHGDIA	6
ARHGDIA	7
NANP	1
NANP	15
C3orf38	15
TANC1	11
TANC1	5
TANC2	3
TANC2	5
TANC2	7
C15orf62	3
C15orf62	6
EBF4	3
EBF4	7
EBF3	1
LMNA	11
LMNA	3
LMNA	5
UCP3	1
UCP3	12
AK128439	3
AK128439	7
BDH1	3
DDX21	1
DDX21	2
DDX21	4
DDX21	6
DDX21	7
DDX21	9
DDX21	11
DDX21	15
DDX24	15
GULP1	3
GULP1	5
GULP1	6
GULP1	7
RPL32P3	3
RPL32P3	5
ZNF93	1
FLVCR1	5
FLVCR1	7
AFF4	15
AFF4	3
AFF4	5
AFF4	7
UBE2J1	13
UBE2J1	14
FKBP10	3
FKBP10	7
FKBP11	3
FAM3C	4
C20orf11	2
C20orf11	4
C20orf11	14
C20orf11	6
C20orf11	15
PDPN	7
GGPS1	11
GGPS1	3
SNORD43	11
TRUB1	8
TRUB1	1
TRUB1	15
SNORD41	6
C9orf167	1
CLK2P	8
CLK2P	1
PLA2G6	7
MARCKS	1
MARCKS	5
MARCKS	7
SNORD92	6
SNORD92	7
ATPAF2	3
CCDC77	3
ATPAF1	15
ATPAF1	7
SHC1	8
SHC1	5
PEX26	3
TMEM109	7
TMEM101	1
TMEM101	3
TMEM100	14
TMEM107	3
TMEM107	5
TMEM107	6
TMEM107	7
TMEM107	11
TMEM107	13
TMEM107	14
GHITM	8
GHITM	1
GHITM	2
GHITM	4
GHITM	6
SMPDL3A	1
SPEN	15
SPEN	9
SPEN	11
SPEN	6
SPEN	7
FKBP1A	1
FKBP1A	3
FKBP1A	5
FKBP1A	6
FKBP1A	7
FKBP1A	8
FKBP1A	9
SPEG	3
SPEG	7
MANEAL	5
BX537811	11
BX537811	3
BX537811	5
BX537811	6
BX537811	7
STOML2	1
STOML2	6
PAIP1	1
AK095179	11
AK095179	9
AK095179	3
AK095179	14
TIMM8A	7
TIMM8B	8
CDC16	3
CDC16	6
PDE4DIP	1
AHNAK	5
AHNAK	15
PPP1R9A	14
PPP1R9A	15
NT5E	1
UNC50	3
MAP1B	3
MAP1B	5
MAP1B	6
UNC5B	3
UNC5B	15
BC037540	7
CCP110	7
FRMD6	15
PKNOX1	15
PKNOX2	12
DSCR8	1
GNAS	1
GNAS	3
GNAS	4
GNAS	5
GNAS	6
GNAS	7
GNAS	11
MED13L	5
MED13L	15
PTCD2	6
PTCD2	7
PTCD3	7
DSCR3	8
DSCR3	5
DSCR3	7
PTCD1	6
AGFG2	3
AGFG1	9
AGFG1	14
AGFG1	7
DPF2	1
DPF1	3
ASNA1	1
KRT1	12
VPS45	6
BCAP29	3
BCAP29	13
BCAP29	6
BCAP29	7
TMCC1	1
TMCC1	14
TMCC1	9
MGC23284	11
MGC23284	3
AK124973	3
ZNF337	11
RPL36A	1
RPL36A	11
UBE2I	6
EPB41L3	6
EPB41L2	3
EPB41L2	15
EPB41L5	3
EPB41L5	6
ACSS3	11
CCDC25	7
UBE2K	2
UBE2K	4
UBE2K	5
UBE2K	7
UBE2K	10
UBE2K	11
UBE2K	15
PLEKHM1	7
PLEKHM2	3
BC015688	3
VPS4B	8
VPS4B	10
VPS4B	4
VPS4B	15
GMEB2	3
GMEB1	1
SLC43A2	1
NAA10	3
NAA10	7
DCAF12	15
DCAF12	2
DCAF12	11
DCAF12	7
LRRN1	8
TREML2	1
PPP1R15B	14
PPP1R15B	5
PPP1R15B	6
GPAA1	3
SNORA46	6
SNORA46	7
RECK	11
SNORA43	6
MRPL37	9
MRPL37	11
MRPL37	6
GPRIN3	6
GPRIN3	15
GPRIN1	6
SNORA48	5
INSR	1
INSR	15
INSR	7
RUNX1T1	9
HIST2H2BE	9
SPTBN2	7
SPTBN1	3
SPTBN1	5
SPTBN1	15
KLF13	8
KLF13	3
ARPC4-TTLL3	1
ARPC4-TTLL3	3
ARPC4-TTLL3	7
KLF11	1
KLF11	14
EBAG9	8
EBAG9	6
RNF170	11
MRPL30	4
MRPL30	15
KLF15	3
TFAP2A	1
TFAP2A	3
TFAP2A	5
TFAP2A	7
TFAP2A	8
TFAP2A	9
TFAP2A	11
TFAP2A	15
TFAP2C	8
TFAP2C	1
GBE1	5
PCNA	8
PCNA	4
PCNA	6
SLC44A2	3
ZBTB7A	1
ZBTB7A	3
SLC44A5	3
PMPCA	7
MSI2	8
MSI2	1
MSI2	7
PCNP	1
PCNP	3
PCNP	4
PCNP	6
PCNP	7
PCNP	15
PCNT	11
PCNX	11
PCNX	7
HDAC1	11
HDAC1	3
HDAC1	5
HDAC1	6
ENGASE	9
ENGASE	3
ENGASE	6
SAMHD1	8
RPA1	4
RPA1	6
C1D	1
C1D	15
NDUFS1	5
NDUFS3	8
NDUFS3	12
COQ9	11
NDUFS7	3
NDUFS7	12
NDUFS8	6
COQ4	1
COQ7	8
COQ7	1
COQ7	12
UFD1L	11
UFD1L	1
UFD1L	3
UFD1L	5
UFD1L	6
ILF3	1
ILF3	3
ILF3	4
ILF3	5
ILF3	6
ILF3	7
ILF2	2
ILF2	4
ZRANB1	9
ZRANB1	14
ZRANB1	15
ZRANB2	2
ZRANB2	5
ZRANB2	6
ZRANB2	7
ZRANB2	11
ZRANB2	15
CHMP2B	2
CHMP2B	15
PCDHGB2	7
PCDHGB1	7
CHMP2A	1
PCDHGB7	7
PCDHGB6	1
PCDHGB6	7
ATP9A	8
ATP9A	1
ATP9A	15
ATP9A	6
ATP9A	7
PCDHGB4	7
RREB1	3
TPX2	3
DENND2A	6
WWC3	1
WWC2	3
WWC2	5
WWC2	6
PPT2	1
PPT2	3
WHSC1L1	1
WHSC1L1	5
MICAL1	7
MICAL2	7
MICAL3	3
MICAL3	7
PHC3	2
PHC3	3
PHC3	5
PHC3	6
PHC3	7
PHC3	9
PHC3	11
PHC3	15
GPR107	11
GPR107	3
GPR107	7
GPR108	1
MFAP3L	6
AK307233	5
SAFB	1
ZNF367	8
ZNF367	2
ZNF367	15
SLC35E2	1
H2AFV	2
H2AFV	15
H2AFV	5
H2AFV	7
H2AFX	1
H2AFX	4
H2AFX	6
H2AFY	1
H2AFY	3
H2AFY	4
H2AFY	6
H2AFY	7
H2AFY	11
H2AFZ	11
H2AFZ	3
H2AFZ	4
H2AFZ	7
RNF6	1
RNF6	15
RNF6	7
RNF7	9
RNF4	15
RNF2	12
RNF2	14
RNF2	15
H2AFJ	6
NCAPG2	11
NCAPG2	3
NCAPG2	6
NCAPG2	7
RFX1	11
RFX1	5
PPP1R26	15
PDGF	1
CLTA	3
PPP1R21	3
CLTC	2
CLTC	4
CLTC	6
CLTC	7
NGLY1	12
DPEP1	12
ADRBK2	3
ADRBK2	6
ADRBK2	7
NMD3	6
ZNF605	6
EPM2A	3
FAM118A	11
MTRR	5
LMX1B	3
RECQL	15
SRPRB	1
SRPRB	11
SRPRB	5
SRPRB	9
SIK3	6
MAP7D1	14
MAP7D1	15
AK130076	11
PRKRIR	1
PRKRIR	5
ACTR8	11
ACTR8	12
BAIAP2	6
abParts	1
abParts	3
ACTR3	15
ACTR3	3
ACTR3	4
ACTR3	6
ACTR3	7
ACTR2	15
ACTR2	3
ACTR2	5
ACTR2	14
ACTR2	7
CLUAP1	3
WBSCR22	1
WBSCR22	3
LOC100133311	3
HYDIN	1
GBX2	12
GNL3L	3
GNL3L	5
GNL3L	6
POLDIP3	3
POLDIP3	4
POLDIP3	6
POLDIP2	2
POLDIP2	4
[truncated: 13,947 more rows]
