# Supplementary material for: PTRcombiner: mining combinatorial regulation of gene expression from post-transcriptional interaction maps
Source: BMC Genomics. 2014 Apr 23;15:304. doi: 10.1186/1471-2164-15-304 (PMC4234518; doi:10.1186/1471-2164-15-304)
Supplement: Additional file 3 — A zip archive containing the outputs of the mining module of PTR comb iner at different combinations of k and τ , considering the sporadic trans-factors. [file 1471-2164-15-304-S3.zip › sporadic/all_results/k15_t0.550000/gene-cluster.txt]

geneSymbol	cluster
RNF14	11
RNF14	3
RNF14	12
RNF14	7
UBE2Q1	11
UBE2Q1	14
UBE2Q2	10
UBE2Q2	3
UBE2Q2	12
UBE2Q2	6
RNF10	8
RNF10	1
RNF10	11
RNF10	4
RNF11	1
RNF11	3
RNF11	4
RNF11	8
RNF11	10
RNF11	14
RNF13	1
RNF13	9
RNF13	10
RNF13	11
RNF13	12
RNF13	13
LOC100506866	11
LOC100506866	5
LOC100506866	7
MZT2A	5
MZT2A	7
PMM2	15
PMM2	7
ASS1	3
FHIT	15
ZNF709	10
ZNF709	6
CBX3	1
CBX3	2
CBX3	3
CBX3	4
CBX3	6
CBX3	8
CBX3	9
CBX3	10
CBX3	11
CBX3	12
CBX3	15
CAMK1	3
CAMK1	5
CAMK1	6
ZNF701	3
ZNF700	11
ZNF707	8
ZNF706	8
ZNF704	8
ZNF704	10
ZNF704	12
ZNF704	7
ZC3H10	5
ZC3H13	1
ZC3H13	7
ZC3H13	10
ZC3H13	11
ZC3H13	12
ZC3H13	14
ZC3H13	15
ZC3H15	8
ZC3H15	12
ZC3H15	2
ZC3H15	11
ZC3H15	4
ZC3H14	8
ZC3H14	3
ZC3H14	12
ZC3H14	7
FAM65B	10
ZC3H18	12
ZC3H18	5
cytochrome	10
cytochrome	11
cytochrome	4
FOXQ1	6
DHX9	12
DHX9	10
DHX9	3
DHX9	4
DHX9	7
TCOF1	4
TCOF1	7
NSRP1	10
NUP98	8
NUP98	10
NUP98	11
XPC	8
SP1	2
SP1	3
SP1	4
SP1	5
SP1	8
SP1	10
SP1	11
SP1	12
XPA	8
XPA	1
SP3	2
SP3	3
SP3	4
SP3	5
SP3	7
SP3	9
SP3	10
SP3	11
SP3	12
SP4	10
SP4	3
SP4	12
SPPL3	10
SPPL3	3
OPA3	8
OPA3	5
OPA3	7
OPA1	8
OPA1	9
OPA1	10
RAB40C	10
GTSE1	10
GTSE1	3
GTSE1	15
ARFRP1	5
SPPL2B	3
SPPL2B	4
NSL1	11
NSL1	5
NSL1	6
NSL1	7
UGCG	9
AX748330	5
AX747103	5
AX747103	7
ATP2A2	2
ATP2A2	3
ATP2A2	4
ATP2A2	5
ATP2A2	6
ATP2A2	7
ATP2A2	8
ATP2A2	10
ATP2A2	11
ATP2A2	12
ATP2A2	15
ITGA2	11
ITGA2	14
NOP2	8
NOP2	11
NOP2	3
NOP2	4
ITGA4	10
RIT1	1
RIT1	10
RIT1	3
RIT1	6
DENND4A	10
DENND4A	12
DENND4B	4
DENND4B	5
DENND4C	10
SWAP70	8
SWAP70	1
SWAP70	10
SWAP70	12
PHLDA1	10
PHLDA3	1
PHLDA3	5
UFSP2	7
TAP2	10
AK023627	11
LOC100652770	3
LOC100652770	7
ZNF37BP	8
ZNF37BP	11
ZNF37BP	5
ZNF37BP	6
ZNF37BP	7
FLJ42393	5
TIPRL	3
TIPRL	4
TIPRL	8
TIPRL	10
TIPRL	11
TIPRL	12
FBXL14	12
FBXL14	10
FBXL14	4
FBXL16	10
FBXL19	1
FBXL19	11
FBXL19	5
FBXL18	8
FBXL18	14
FBXL18	6
FAM116A	10
FAM116A	11
H19	8
FAM212B	5
CHST9	10
CHST8	1
COL4A5	6
COL4A4	6
COL4A3	11
COL4A1	10
COL4A1	14
GRN	1
GRN	4
CHST3	8
CHST3	1
CHST3	6
CHST2	10
CHST6	5
HLCS	8
HLCS	11
HLCS	12
NOG	1
NOG	6
ITGAV	8
ITGAV	6
COX7C	11
COX7C	12
COX7C	3
COX7C	4
COX7C	15
ZNF703	3
ZNF703	4
ZNF703	7
ZNF703	10
ZNF703	11
ZNF703	12
NOV	10
FAM134C	11
FAM134C	3
FAM134C	12
FAM134C	5
ITGAE	11
ITGAE	3
FAM134A	10
FAM134A	7
SMAD9	15
TRERF1	9
TRERF1	6
SMAD4	2
SMAD4	3
SMAD4	4
SMAD4	5
SMAD4	6
SMAD4	10
SMAD4	11
SMAD4	12
SMAD4	13
SMAD4	15
SMAD5	2
SMAD5	3
SMAD5	4
SMAD5	6
SMAD5	7
SMAD5	8
SMAD5	10
SMAD5	11
SMAD5	12
SMAD7	1
SMAD7	10
SMAD7	4
SMAD7	14
GOLPH3L	12
GOLPH3L	10
GOLPH3L	3
GOLPH3L	4
GOLPH3L	6
SMAD1	11
SMAD1	5
SMAD1	15
SMAD2	1
SMAD2	3
SMAD2	4
SMAD2	6
SMAD2	11
SMAD2	12
SMAD3	11
SMAD3	4
SMAD3	6
AMMECR1L	1
AMMECR1L	2
AMMECR1L	8
AMMECR1L	10
AMMECR1L	11
AMMECR1L	12
CYFIP1	6
IGF2R	8
IGF2R	10
IGF2R	11
IGF2R	5
IGF2R	6
NECAP2	11
RNF114	2
RNF114	3
RNF114	4
RNF114	6
RNF114	8
RNF114	11
RNF114	12
SLC36A1	3
SLC36A1	7
ERICH1	5
ART3	11
HERC2P2	11
ART5	1
DRAP1	5
TCEA1	9
TCEA1	10
TCEA1	4
TCEA1	6
MGC57346	11
MGC57346	7
KDM2A	8
KDM2A	10
KDM2A	11
KDM2A	14
KDM2A	7
COX4I1	8
COX4I1	1
COX4I1	4
COX4I1	7
BFAR	11
BFAR	9
BFAR	3
BFAR	4
BFAR	12
EDA	10
GUSBP4	7
CADPS2	1
CCDC115	1
CCDC112	11
CCDC113	10
CCDC113	11
CCDC111	10
CCDC111	15
LEO1	10
ATP1A3	1
ATP1A1	3
ATP1A1	4
MGRN1	8
MGRN1	1
MGRN1	5
MGRN1	15
CRTAP	8
CRTAP	12
CRTAP	4
CRTAP	5
CRTAP	15
BC078172	4
SPHK2	7
SPHK1	1
MDH1	2
MDH1	3
MDH1	4
MDH1	10
MDH1	11
MDH1	12
CUEDC2	3
CUEDC2	4
IPO13	5
CPEB4	1
CPEB4	2
CPEB4	3
CPEB4	6
CPEB4	10
CPEB4	11
CPEB4	12
CPEB1	11
CPEB3	1
CPEB3	10
CPEB3	11
CPEB3	12
CPEB2	10
CPEB2	14
CPEB2	6
RBMXL1	11
RBMXL1	12
ZNF44	7
ABAT	10
ZNF780A	11
ZNF780A	10
ZNF780A	3
ZNF780A	4
ZNF780A	6
ZNF780B	8
ZNF780B	11
ZNF780B	4
BRF2	11
RHEBL1	10
IFT80	8
IFT80	11
IFT80	6
IFT81	5
GRINA	3
GRINA	4
MCM10	2
MCM10	11
MCM10	12
MCM10	7
NUP93	8
IGFBPL1	1
ATG4B	5
THUMPD2	11
THUMPD2	3
CFH	1
CFI	1
PNP	3
PNP	4
PNP	7
SLC4A7	6
SLC4A7	10
SLC4A7	11
SLC4A7	12
SLC4A7	14
SLC4A7	15
CREBBP	1
CREBBP	9
CREBBP	10
CREBBP	11
CREBBP	12
CREBBP	15
PNN	10
PNN	3
PNN	4
PNN	7
ATP6V0E1	3
ATP6V0E1	4
ATP6V0E2	4
ATP6V0E2	7
CFP	15
CFP	7
LTBP1	6
BC035245	8
BC035245	12
BC035245	6
SIX4	2
SIX4	11
SIX4	12
SIX4	13
SIX5	11
SIX1	9
SIX1	5
SIX2	5
CNPY3	8
CNPY3	4
CNPY2	4
COPG2	1
COPG2	5
COPG2	6
HMG20A	1
HMG20A	4
HMG20A	6
HMG20A	7
HMG20A	9
HMG20A	10
HMG20A	11
HMG20B	3
AAGAB	12
AAGAB	3
AAGAB	4
AAGAB	5
FLJ00104	5
FLJ00104	6
FLJ00104	15
SLC7A6OS	15
C3orf75	3
C3orf75	12
C3orf72	6
SHOX2	11
SHOX2	1
SHOX2	3
SHOX2	12
ZFP82	3
ZFP82	12
CHFR	6
EFHA1	10
SYPL1	10
SYPL1	3
SYPL1	12
RCOR3	6
RCOR3	7
RCOR3	8
RCOR3	11
RCOR3	12
RCOR3	15
RFX5	12
APP	2
APP	3
APP	4
APP	5
APP	6
APP	8
APP	10
APP	11
APP	12
RFX7	8
RFX7	10
RFX7	3
RFX7	12
NRXN3	10
NRXN3	7
NRXN2	5
NRXN1	1
RFX3	1
AX746885	8
YDJC	3
YDJC	4
YDJC	5
IBA57	4
IBA57	5
IBA57	7
IBA57	8
IBA57	11
IBA57	12
IBA57	15
APC	8
APC	12
APC	4
APC	5
TMEM179B	5
ABCE1	8
ABCE1	12
ABCE1	3
ABCE1	4
ABCE1	6
UQCRC2	7
XPNPEP1	1
XPNPEP1	6
XPNPEP3	3
XPNPEP3	4
XPNPEP3	5
XPNPEP3	7
AK055694	5
AK055694	15
RETSAT	5
KHDRBS1	3
KHDRBS1	4
KHDRBS1	5
KHDRBS1	6
KHDRBS1	7
KHDRBS1	8
KHDRBS1	10
KHDRBS1	11
KHDRBS1	12
ZNHIT1	8
ZNHIT1	11
ZNHIT1	3
ZNHIT1	4
ZNHIT1	6
GGCT	8
GGCT	3
ARPP21	10
MSL3P1	3
TARS2	8
TARS2	11
TARS2	3
TARS2	4
TARS2	7
DPYSL2	8
DPYSL2	12
DPYSL3	11
DPYSL3	12
IGFBP2	5
LRFN1	15
AK311383	8
IGFBP5	15
IGFBP5	5
IGFBP5	6
IGFBP5	7
LOC729013	6
GJA1	12
GJA1	6
C15orf24	10
C15orf24	3
C15orf24	12
C15orf24	5
C15orf23	8
C15orf23	12
C15orf23	3
C15orf23	4
C15orf23	15
PMS2P1	1
PMS2P3	5
C15orf29	10
KDM3B	3
KDM3B	4
KDM3B	6
KDM3B	10
KDM3B	11
KDM3B	12
ZNF117	10
KDM3A	10
PPP6R3	8
PPP6R3	10
PPP6R3	6
PPP6R3	7
BC023568	5
GTPBP2	8
GTPBP2	9
GTPBP2	10
GTPBP2	3
GTPBP2	15
EIF2B1	11
EIF2B1	7
PRKAR2A	8
PRKAR2A	14
PRKAR2B	11
PRKAR2B	12
PRKAR2B	3
PRKAR2B	4
MAGT1	8
MAGT1	12
MAGT1	6
MAGT1	7
TXNIP	2
TXNIP	3
TXNIP	4
TXNIP	6
TXNIP	8
TXNIP	9
TXNIP	10
TXNIP	11
TXNIP	12
ATP2A1	10
MLF1	8
MLF1	4
QPRT	1
QPRT	4
MLF2	1
MLF2	2
MLF2	3
MLF2	4
MLF2	11
MLF2	12
TMEM14C	11
TMEM14C	4
TMEM14C	7
TMEM14B	11
MECOM	5
MECOM	6
ITGA2B	5
LOC440944	11
LOC440944	6
LOC440944	7
C9orf125	12
CEPT1	1
CEPT1	2
CEPT1	3
CEPT1	4
CEPT1	8
CEPT1	10
CEPT1	11
CEPT1	12
KIAA1267	1
KIAA1267	10
KIAA1267	11
KIAA1267	4
KIAA1267	5
PHACTR4	1
PHACTR4	10
PHACTR4	3
PHACTR4	12
CLIC4	1
CLIC4	2
CLIC4	3
CLIC4	4
CLIC4	5
CLIC4	6
CLIC4	7
CLIC4	8
CLIC4	9
CLIC4	10
CLIC4	11
CLIC4	12
PHACTR1	8
PHACTR1	11
PHACTR3	10
LARP4B	2
LARP4B	6
LARP4B	8
LARP4B	10
LARP4B	11
LARP4B	12
TMEM147	11
TMEM147	4
ENY2	15
TMEM143	5
ITGA6	12
TMEM140	7
SF1	1
SF1	2
SF1	3
SF1	4
SF1	5
SF1	6
SF1	8
SF1	10
SF1	11
SF1	12
LOC644714	11
LOC644714	15
API5	12
API5	10
API5	3
API5	4
API5	5
RTKN2	10
RTKN2	11
RTKN2	6
SOWAHA	11
SECISBP2L	10
SECISBP2L	5
SECISBP2L	13
SOWAHC	10
SOWAHC	12
SOWAHC	14
FAM32A	12
FAM32A	3
FAM32A	4
KIAA1191	1
KIAA1191	2
KIAA1191	3
KIAA1191	7
KIAA1191	11
KIAA1191	12
VMP1	8
VMP1	10
VMP1	12
VMP1	6
ZMAT3	5
ZMAT2	3
ZMAT5	1
ZMAT5	3
ZMAT5	5
ZMAT4	1
C19orf24	3
C19orf24	4
C19orf25	3
MYBL1	11
MYBL1	6
NR1D1	9
NR1D2	2
NR1D2	3
NR1D2	4
NR1D2	5
NR1D2	8
NR1D2	9
NR1D2	10
NR1D2	11
NR1D2	12
NR1D2	13
NR1D2	15
MYBL2	4
ITGB1BP1	8
ITGB1BP1	5
ZNF7	9
ZNF7	10
ZNF2	1
ZNF3	3
TIPIN	8
TIPIN	3
ZNF8	11
ZNF8	3
C11orf10	10
C11orf10	4
MORC2-AS1	11
OGFR	5
CDC5L	3
CDC5L	12
RAC3	3
RAC1	3
RAC1	4
RAC1	6
RAC1	7
RAC1	8
RAC1	9
RAC1	12
SBDS	3
SBDS	12
VCL	11
VCL	10
VCL	3
VCL	12
VCP	11
VCP	3
VCP	4
VCP	5
VCP	7
BC041964	8
BC041964	10
BC041964	11
BC041964	13
BC041964	6
AP2A2	1
AP2A2	5
LILRB3	6
FIGNL1	3
FIGNL1	5
FIGNL1	6
FIGNL1	7
FIGNL1	8
FIGNL1	11
FIGNL1	12
FIGNL1	15
PBX2	8
PBX2	1
PBX2	10
PBX3	9
PBX3	10
PBX3	4
PBX3	12
PBX1	12
PBX1	6
PBX1	7
BCL6	8
BCL6	9
BCL6	10
AK125558	8
AK125558	5
NSUN3	10
NSUN2	8
NSUN2	10
NSUN2	11
NSUN2	5
NSUN2	6
NSUN5	3
NSUN4	8
NSUN4	3
NSUN4	12
NSUN4	15
ZNF160	7
NSUN6	1
TUBG1	1
TUBG1	3
TARS	10
TARS	11
PTCH1	10
PTCH1	11
PTCH1	12
TIMM44	3
TIMM44	4
TUFM	1
TUFM	3
TUFM	4
FAM108B1	3
FAM108B1	4
FAM108B1	10
FAM108B1	11
FAM108B1	12
FAM108B1	14
RAD9A	3
RAD9A	4
ERGIC2	12
ERGIC2	14
RRP7A	3
RRP7A	5
CDR2L	1
ERGIC1	12
ERGIC1	5
CEP78	11
B3GAT3	8
B3GAT3	11
B3GAT3	4
B3GAT3	5
B3GAT2	11
FAM66C	15
CPPED1	11
CPPED1	4
CPPED1	13
CPPED1	7
UXT	1
CALM2	1
CALM2	3
CALM2	4
CALM2	6
CALM2	7
CALM2	8
CALM2	10
CALM2	12
CALM2	14
CALM3	2
CALM3	3
CALM3	4
CALM3	5
CALM3	7
CALM3	8
CALM3	9
CALM3	10
CALM3	11
CALM3	12
CALM3	15
SPG21	1
CALM1	2
CALM1	3
CALM1	4
CALM1	5
CALM1	8
CALM1	10
CALM1	11
CALM1	12
GSDMB	15
UPK1B	1
DLGAP4	1
DLGAP4	10
DLGAP4	5
MBNL1	2
MBNL1	3
MBNL1	4
MBNL1	6
MBNL1	8
MBNL1	10
MBNL1	11
MBNL1	12
MBNL2	2
MBNL2	3
MBNL2	4
MBNL2	6
MBNL2	10
MBNL2	11
MBNL2	12
MBNL3	11
A1BG	5
A1BG	7
PLK2	10
OIP5	10
OIP5	14
CLCN3	11
CLCN3	3
CLCN3	12
CLCN3	5
APPL2	8
CLCN5	8
FAM169A	8
FAM169A	10
FAM169A	11
FAM169A	12
BRD8	8
BRD8	4
BRD8	7
BRD9	1
BRD9	6
BRD4	1
BRD4	3
BRD4	5
BRD4	6
BRD4	7
BRD4	8
BRD4	9
BRD4	15
BRD7	9
BRD1	10
BRD1	11
BRD1	4
BRD2	1
BRD2	5
BRD2	6
BRD2	7
BRD2	8
BRD2	9
BRD2	10
BRD2	12
BRD2	14
BRD3	1
BRD3	2
BRD3	11
BRD3	4
BRD3	12
DNAJA2	11
DNAJA2	10
DNAJA2	3
DNAJA2	6
DNAJA3	9
DNAJA3	10
DNAJA3	3
DNAJA1	3
DNAJA1	7
GLG1	15
GLG1	5
GLG1	6
GLG1	7
PTPN13	10
PTPN13	11
PTPN13	7
PTPN11	3
PTPN11	4
PTPN11	5
PTPN11	6
PTPN11	8
PTPN11	11
PTPN11	12
CLMP	11
MYCBP	9
MYCBP	3
MYCBP	4
MYCBP	12
MYCBP	7
PTPN14	10
PTPN14	6
SETD1B	8
SETD1B	1
SETD1B	10
SETD1B	3
SETD1B	6
LYAR	10
LYAR	11
MRPL24	12
MRPL24	3
MRPL24	4
MRPL27	1
MRPL27	11
MRPL27	5
CSF2RA	1
DMD	11
DMD	6
DMD	7
MRPL20	1
C16orf72	11
C16orf72	10
C16orf72	3
C16orf72	14
C16orf72	6
MRPL22	9
GAB2	5
MRPL28	4
LOC100506844	11
GAB1	10
GAB1	11
HABP4	9
HABP4	13
SNORA81	4
C2orf84	11
NPTX1	2
NPTX1	3
NPTX1	4
NPTX1	5
NPTX1	10
NPTX1	11
NPTX1	12
NDRG1	12
NDRG1	5
NDRG3	11
NDRG3	3
NDRG3	12
NDRG3	5
NDRG3	6
NDRG4	8
NDRG4	12
NDRG4	5
NDRG4	7
SRSF5	2
SRSF5	3
SRSF5	4
SRSF5	5
SRSF5	6
SRSF5	7
SRSF5	8
SRSF5	9
SRSF5	10
SRSF5	11
SRSF5	12
SRSF5	15
SRSF4	2
SRSF4	3
SRSF4	4
SRSF4	7
SRSF4	10
SRSF4	11
SRSF4	12
SRSF7	2
SRSF7	3
SRSF7	4
SRSF7	7
SRSF7	11
SRSF7	12
SRSF7	13
SRSF7	15
SRSF6	1
SRSF6	2
SRSF6	3
SRSF6	4
SRSF6	7
SRSF6	8
SRSF6	10
SRSF6	11
SRSF6	12
SRSF6	15
SRSF1	2
SRSF1	3
SRSF1	4
SRSF1	5
SRSF1	6
SRSF1	7
SRSF1	8
SRSF1	10
SRSF1	11
SRSF1	12
SRSF1	14
SRSF1	15
CHD1L	8
CHD1L	3
CHD1L	4
SRSF3	3
SRSF3	4
SRSF3	5
SRSF3	7
SRSF3	8
SRSF3	9
SRSF3	10
SRSF3	11
SRSF3	12
SRSF3	15
CDK1	1
CDK1	2
CDK1	3
CDK1	4
CDK1	7
CDK1	10
CDK1	11
CDK1	12
SRSF9	2
SRSF9	3
SRSF9	4
SRSF9	6
SRSF9	7
SRSF9	11
SRSF9	12
SRSF8	8
SRSF8	3
SRSF8	12
SRSF8	5
DNAJB12	5
DNAJB12	15
DNAJB14	8
DNAJB14	11
DNAJB14	15
RNF138	2
RNF138	6
RNF138	8
RNF138	10
RNF138	11
RNF138	12
RNF139	10
CISD2	10
CISD3	12
CISD3	15
CISD1	10
CISD1	3
CLNS1A	3
CLNS1A	5
CLNS1A	6
TSHZ2	5
TSHZ2	6
TSHZ3	10
TSHZ1	10
TSHZ1	12
TSHZ1	14
TSHZ1	6
NOSIP	1
VILL	1
ZNF581	15
ZNF581	11
ZNF581	5
ZNF581	7
ZNF580	11
ZNF580	5
ZNF580	15
ZNF583	1
ZNF583	11
ZNF582	4
TIPARP	10
TIPARP	11
TIPARP	12
ZNF587	11
ZNF587	1
ZNF587	3
ZNF587	4
ZNF587	6
TAF9B	12
ZNF589	8
ZNF589	11
ZNF589	5
ZNF589	15
BCL9L	10
BCL9L	6
ASUN	11
ASUN	4
ASUN	5
ASUN	6
CAMKK2	9
CAMKK2	10
CAMKK2	5
CAMKK2	15
LRIG3	10
LRIG3	13
LRIG3	14
SLC20A2	8
SLC20A2	10
SLC20A2	6
MYO1E	10
MYO1E	11
MYO1E	6
MYO1D	11
MYO1C	6
MYO1B	2
MYO1B	11
MYO1B	12
MYO1B	5
CHMP3	3
CHMP3	12
RPL36AL	3
RPL36AL	4
RPL36AL	7
CHMP7	4
CHMP5	12
CHMP5	3
CHMP5	4
CTPS2	5
LGALSL	4
HOXA13	10
HOXA13	15
HOXA11	10
HOXA10	1
HOXA10	2
HOXA10	3
HOXA10	4
HOXA10	7
HOXA10	9
HOXA10	10
HOXA10	11
HOXA10	12
CEP57	5
CEP57	6
CEP57	8
CEP57	11
CEP57	12
CEP57	15
FAM160B1	11
FAM160B1	12
FAM160B1	6
ATAT1	5
SRC	1
NEMF	10
NEMF	6
ZNF326	8
ZNF326	10
ZNF326	3
ZNF326	4
SRF	2
SRF	5
SRF	7
SRF	10
SRF	11
SRF	12
ZNF320	4
ZNF323	5
ZNF322	10
FAM214A	10
FAM214A	11
FAM214B	1
SRI	12
SRI	10
SRI	4
ZNF329	3
SRM	3
SRM	7
SRR	8
SRR	4
SRR	15
LGALS8	8
LGALS8	7
LGALS3	1
AKIRIN2	12
AKIRIN2	4
AKIRIN2	5
AKIRIN1	2
AKIRIN1	3
AKIRIN1	4
AKIRIN1	7
AKIRIN1	8
AKIRIN1	10
AKIRIN1	11
AKIRIN1	12
EIF2AK1	15
EIF2AK1	10
EIF2AK1	3
EIF2AK1	7
EIF2AK3	10
ADCY9	10
HN1	8
HN1	12
HN1	3
HN1	4
HN1	7
EREG	6
MYO19	10
MYO19	5
MYO19	6
MYO19	7
FAM136A	8
FAM136A	12
FAM136A	4
TRNT1	15
TRNT1	11
TRNT1	7
ASAP1	10
ASAP2	10
ASAP2	7
MYO10	5
MYO10	6
OCRL	12
OCRL	7
HILPDA	8
HILPDA	5
KIAA1522	3
KIAA1522	12
KIAA1522	5
KIAA1522	15
MPDU1	1
MPDU1	3
MPDU1	5
MPDU1	7
KIAA1033	8
KIAA1033	10
KIAA1033	11
KIAA1033	6
LPGAT1	3
LPGAT1	4
LPGAT1	6
LPGAT1	7
LPGAT1	10
LPGAT1	11
LPGAT1	12
LPGAT1	13
GCNT4	1
TIMM17A	11
TIMM17A	12
TIMM17A	2
TIMM17A	3
TIMM17A	4
GCNT1	11
GCNT1	5
C14orf135	8
C14orf135	7
C14orf132	7
ELL	11
ELL	5
LPCAT3	6
LPCAT1	12
LPCAT1	4
MID1IP1	4
MID1IP1	5
MID1IP1	6
MID1IP1	8
MID1IP1	11
MID1IP1	12
MID1IP1	13
PIGA	3
PIGA	12
PIGB	10
PIGC	11
PIGC	4
PIGG	5
PIGH	8
PIGH	12
PIGK	11
PIGK	12
PIGK	6
PIGL	8
PIGM	12
PIGM	2
PIGM	11
PIGM	4
PIGM	10
PIGN	8
PIGO	1
PIGO	12
PIGO	5
PIGP	11
PIGP	3
PIGQ	5
PIGS	15
PIGS	3
PIGS	12
PIGS	7
PIGT	8
PIGT	1
PIGT	5
PIGT	7
PIGU	6
WRAP53	3
WRAP53	5
PIGW	11
PIGW	10
PIGW	3
PIGW	12
PIGW	5
PIGX	3
PIGX	12
PIGY	2
PIGY	3
PIGY	4
PIGY	10
PIGY	11
PIGY	12
TAGLN	1
TAX1BP1	3
TAX1BP1	12
TAX1BP1	13
ANKLE2	12
ANKLE2	10
ANKLE2	3
ANKLE2	4
ELAC2	5
OLR1	1
RHPN2	9
RHPN2	10
RHPN2	4
RHPN2	12
SRRM1	1
SRRM1	3
SRRM1	4
SRRM1	6
SRRM1	7
SRRM1	8
SRRM1	12
SRRM1	15
BBIP1	10
BBIP1	12
BBIP1	15
SRRM3	5
SRRM2	1
SRRM2	3
SRRM2	4
SRRM2	5
SRRM2	6
SRRM2	10
SRRM2	12
DQ573949	11
PDK1	8
PDK1	6
PDK1	7
RGL1	10
PDK2	1
EBP	1
EBP	4
EBP	6
EBP	12
PDK4	9
PDK4	10
LNPEP	11
ALPI	1
ZNF292	8
ZNF292	10
ZNF292	6
SEC61A1	8
SEC61A1	11
SEC61A1	3
SEC61A1	4
SEC61A1	12
SEC61A2	11
SEC61A2	3
SEC61A2	7
TM2D1	12
PECR	7
TM2D3	4
TM2D3	5
TM2D3	7
TM2D3	8
TM2D3	10
TM2D3	12
SBP1	11
AK027179	5
OGFRL1	10
ZFAND5	3
ZFAND5	4
ZFAND5	7
ZFAND5	8
ZFAND5	12
ZFAND5	13
ZFAND3	3
ZFAND3	12
ZFAND1	11
ZFAND1	10
ZFAND1	3
ZFAND1	4
AF131837	11
SLC39A10	8
SLC39A10	10
SLC39A10	11
SLC39A10	12
SLC39A10	14
SLC39A10	15
SLC39A11	1
SLC39A11	5
LOC96610	11
SLC39A14	12
SLC39A14	10
SLC39A14	3
SLC39A14	4
SLC39A14	15
EIF1AX	2
EIF1AX	3
EIF1AX	4
EIF1AX	10
EIF1AX	11
EIF1AX	12
EIF1AY	1
EIF1AY	9
RSBN1	8
RSBN1	10
RSBN1	11
RSBN1	12
EIF1AD	10
EIF1AD	3
ARHGAP20	11
ARHGAP27	4
ARHGAP26	4
SAP18	2
SAP18	3
SAP18	4
SAP18	5
SAP18	9
SAP18	10
SAP18	11
SAP18	12
SAP18	15
EVI5	10
EVI5	11
EVI5	12
EVI5	6
ARHGAP29	8
ARHGAP28	10
ARHGAP28	7
DDIT3	10
DDIT3	4
DDIT4	3
DDIT4	4
DDIT4	5
DDIT4	7
DDIT4	8
DDIT4	12
FAM76B	10
FAM76B	11
FAM76B	6
LOC284889	8
LOC284889	3
LOC284889	4
LOC284889	7
RBFA	15
FAM76A	1
FAM76A	6
NKRF	10
NKRF	3
NKRF	12
PCGF2	8
PCGF2	10
PCGF2	12
AFTPH	10
AFTPH	3
AFTPH	12
MYSM1	11
MYSM1	3
MYSM1	5
MYSM1	6
MYSM1	7
ATG2B	8
ATG2B	3
ATG2B	4
PPPDE1	10
PPPDE1	11
PPPDE1	12
PPPDE1	7
PPPDE2	3
PPPDE2	6
BMP7	2
BMP7	4
BMP7	5
BMP7	10
BMP7	11
BMP7	12
GPR1	10
BMP2	9
BMP2	10
DR1	2
DR1	3
DR1	4
DR1	7
DR1	8
DR1	10
DR1	11
DR1	12
RLIM	2
RLIM	3
RLIM	4
RLIM	6
RLIM	7
RLIM	11
RLIM	12
C1orf35	10
C1orf35	4
C1orf35	7
ASF1A	2
ASF1A	8
ASF1A	10
ASF1A	11
ASF1A	12
ASF1A	13
TERF2	1
TERF2	12
TERF1	5
TERF1	7
DNAJC18	11
DNAJC19	10
DNAJC19	11
DNAJC19	15
GOLGA8A	6
RASSF9	10
RASSF8	3
RASSF8	7
RASSF8	8
RASSF8	10
RASSF8	11
RASSF8	12
RASSF8	14
RASSF1	3
RASSF1	13
RASSF1	7
PTOV1	11
PTOV1	3
PTOV1	4
PTOV1	5
PTOV1	7
RASSF3	11
RASSF3	1
RASSF3	3
RASSF3	13
RASSF3	15
NHP2	11
NHP2	12
NHP2	3
NHP2	4
SPRY2	10
SPRY2	7
RSAD1	5
ATP5C1	1
ATP5C1	4
ATP8B3	6
CHD3	5
CHD3	14
CHD3	7
CHD2	11
CHD2	3
CHD2	5
CHD2	6
CHD4	8
CHD4	1
CHD7	4
MRP63	11
MRP63	10
MRP63	3
MRP63	4
CHD9	10
CHD9	7
CAP1	12
CAP1	11
CAP1	4
CAP2	8
CAP2	10
LOC283050	5
NPC1	10
LINC00324	7
EXD2	7
TTC5	1
C3orf58	10
C3orf58	3
C3orf58	6
TTC1	3
IL4R	5
TTC3	12
TTC3	5
TTC3	7
RAB3GAP1	8
RAB3GAP1	7
C3orf52	1
CAPS	1
CAPS	12
NPCR	5
DYNC1LI1	10
DYNC1LI1	3
DYNC1LI2	2
DYNC1LI2	3
DYNC1LI2	4
DYNC1LI2	5
DYNC1LI2	6
DYNC1LI2	8
DYNC1LI2	10
DYNC1LI2	11
DYNC1LI2	12
DYNC1LI2	15
PRDM16	10
ABCG1	1
PLSCR4	10
PLSCR4	11
PLSCR4	14
PRDM15	6
PRDM10	8
PRDM10	10
PLSCR1	11
MPL	1
AVP	1
MPI	3
MPI	5
SPC25	10
POLRMT	9
SGSM3	8
SGSM3	5
MPZ	5
MCPH1	11
GRPEL1	11
GRPEL1	12
GRPEL1	3
GRPEL1	4
GRPEL1	15
GRPEL2	2
GRPEL2	3
GRPEL2	4
GRPEL2	7
GRPEL2	10
GRPEL2	11
GRPEL2	12
SLC36A4	12
ILKAP	9
CKS1B	15
PP7080	10
QRSL1	3
QRSL1	15
BTG3	11
BTG3	2
BTG3	3
BTG3	12
BTG3	10
BTG2	5
BTG1	10
BTG1	3
BTG1	7
DNALI1	11
C4orf36	1
C4orf32	10
C4orf32	11
C4orf32	13
C4orf32	6
SRD5A3	7
SRD5A1	1
SRD5A1	10
SRD5A1	9
DKFZp564E1082	3
DKFZp564E1082	4
DKFZp564E1082	5
DKFZp564E1082	6
DKFZp564E1082	7
DKFZp564E1082	8
DKFZp564E1082	10
DKFZp564E1082	11
DKFZp564E1082	12
DKFZp564E1082	15
HELLS	15
HELLS	2
HELLS	11
HELLS	12
HELLS	7
FAM49B	2
FAM49B	3
FAM49B	4
FAM49B	7
FAM49B	11
FAM49B	12
ZFP36L1	2
ZFP36L1	3
ZFP36L1	5
ZFP36L1	6
ZFP36L1	10
ZFP36L1	11
ZFP36L1	12
ZFP36L2	10
GGA1	5
GGA3	12
GGA3	4
GGA3	7
GGA2	15
GGA2	11
GGA2	5
GGA2	7
C15orf44	11
C15orf44	3
C15orf44	12
C15orf40	10
C15orf40	7
C10orf96	1
ADH5	3
PKD2	7
PKD1	8
C4orf3	10
C4orf3	6
GJC1	2
GJC1	4
GJC1	5
GJC1	10
GJC1	11
GJC1	12
ZNF138	11
ZNF138	3
LOC100499177	10
LOC100499177	3
SPRYD3	14
PRKACA	1
PRKACA	3
PRKACA	5
PRKACA	15
C14orf118	8
C14orf118	11
C14orf118	5
C14orf118	7
PRKACB	4
PRKACB	7
PRKACB	10
PRKACB	11
PRKACB	12
PRKACB	13
PSMB7	11
PSMB7	3
PSMB7	4
PSMB7	5
ZNF131	3
ZNF131	4
ZNF131	6
ZNF131	9
ZNF131	11
ZNF131	15
PSMB5	12
PSMB5	3
PSMB5	4
PSMB4	1
PSMB4	3
PSMB4	4
PSMB4	5
PSMB4	6
PSMB4	8
PSMB4	11
PSMB4	12
PSMB2	2
PSMB2	11
PSMB2	12
PSMB2	5
PSMB1	11
PSMB1	3
PSMB1	4
PSMB1	6
PFKFB2	8
PFKFB2	6
PFKFB2	7
LMBR1L	8
LMBR1L	5
LMBR1L	7
HDHD2	3
HDHD2	12
HDHD2	5
C20orf72	8
C20orf72	3
C20orf72	7
PFKFB4	12
AK025140	11
AK025140	2
AK025140	3
AK025140	12
R3HDM4	15
RMI1	3
RMI2	2
RMI2	11
RMI2	12
SNORD21	4
CSDA	12
CSDA	6
SNORD25	11
SNORD27	4
SNORD26	4
SNORD29	4
SNORD29	15
SNORD28	15
SNORD28	4
SNORD28	7
KCNK6	1
FAM155B	12
FAM155B	5
KCNK1	9
KCNK1	10
KCNK1	3
KCNK1	12
KCNK1	6
CRY2	13
CRY2	7
KCNK3	1
C9orf140	11
C9orf140	5
C9orf142	10
NACC2	12
VPS13D	11
NACC1	10
NACC1	3
NACC1	4
VPS13A	8
VPS13A	5
VPS13A	7
SH3KBP1	1
VPS13C	6
LRP5L	5
BEX4	8
BEX4	10
BEX4	3
BEX4	4
BEX4	15
BEX2	3
KIAA0556	4
SCAF11	3
SCAF11	6
SCAF11	7
SCAF11	8
SCAF11	10
SCAF11	11
SCAF11	12
SCAF11	14
ZNF726	11
NUP160	6
NUP160	7
NUP160	8
NUP160	9
NUP160	10
NUP160	11
TMEM165	2
TMEM165	4
TMEM165	6
TMEM165	10
TMEM165	11
TMEM165	12
TMEM164	3
ME2	1
TMEM168	1
TMEM168	11
TMEM168	12
TMEM168	13
TMEM168	14
FOXN2	2
FOXN2	6
FOXN2	8
FOXN2	10
FOXN2	11
FOXN2	12
REPIN1	10
REPIN1	11
REPIN1	4
REPIN1	5
NICN1	8
NICN1	7
COL14A1	11
COL14A1	5
GRIN2C	5
GNA12	8
GNA12	3
GNA13	2
GNA13	3
GNA13	4
GNA13	6
GNA13	7
GNA13	9
GNA13	10
GNA13	11
GNA13	12
GNA11	1
NOL8	10
NOL8	11
NOL8	4
NOL8	5
IFFO2	10
MFGE8	4
MFGE8	5
IL6ST	2
IL6ST	5
IL6ST	6
IL6ST	7
IL6ST	10
[truncated: 26,235 more rows]
