# Supplementary material for: PTRcombiner: mining combinatorial regulation of gene expression from post-transcriptional interaction maps
Source: BMC Genomics. 2014 Apr 23;15:304. doi: 10.1186/1471-2164-15-304 (PMC4234518; doi:10.1186/1471-2164-15-304)
Supplement: Additional file 3 — A zip archive containing the outputs of the mining module of PTR comb iner at different combinations of k and τ , considering the sporadic trans-factors. [file 1471-2164-15-304-S3.zip › sporadic/all_results/k20_t0.400000/gene-cluster.txt]

geneSymbol	cluster
RNF14	6
UBE2Q1	9
UBE2Q1	19
UBE2Q1	13
UBE2Q2	17
UBE2Q2	15
UBE2Q2	5
UBE2Q2	13
RNF10	1
RNF10	7
RNF11	1
RNF11	9
RNF11	13
RNF11	7
RNF13	8
RNF13	1
RNF13	14
RNF13	15
LOC100506866	3
LOC100506866	6
MZT2A	3
MZT2A	6
PMM2	19
PMM2	11
PMM2	12
PMM2	6
FHIT	11
ZNF709	5
CAMK1	3
CAMK1	5
SPR	11
SPR	3
ZNF707	7
ZNF706	7
ZNF704	15
ZNF704	6
ZNF704	7
ZC3H10	3
ZC3H13	15
ZC3H13	1
ZC3H13	11
ZC3H13	6
ZC3H13	9
ZC3H15	20
ZC3H15	7
ZC3H14	6
ZC3H14	7
RNF111	14
RNF111	15
ZC3H18	3
cytochrome	18
FOXQ1	5
DHX9	4
DHX9	6
DHX9	15
TCOF1	6
NUP98	7
XPC	7
SP1	2
SP1	3
SP1	4
SP1	7
SP1	15
SP1	17
SP1	19
SP1	20
XPA	1
XPA	7
SP3	2
SP3	3
SP3	4
SP3	6
SP3	8
SP3	15
SP3	20
NUP93	7
OPA3	18
OPA3	3
OPA3	6
OPA3	7
OPA1	8
OPA1	7
FBL	18
GTSE1	11
B2M	20
B2M	4
B2M	14
B2M	15
NSL1	3
NSL1	5
NSL1	6
UGCG	8
AX748330	3
AX747103	3
AX747103	6
ATP2A2	2
ATP2A2	3
ATP2A2	4
ATP2A2	5
ATP2A2	6
ATP2A2	7
ATP2A2	11
ATP2A2	19
ATP2A2	20
ITGA2	9
NOP2	7
RIT1	1
RIT1	19
RIT1	5
DENND4A	15
DENND4B	3
SWAP70	1
SWAP70	15
SWAP70	7
PREB	12
PREB	7
PHLDA3	1
PHLDA3	3
UFSP2	16
UFSP2	6
LOC100652770	6
ZNF37BP	3
ZNF37BP	5
ZNF37BP	6
ZNF37BP	7
SQLE	11
SQLE	6
SQLE	15
BX538221	19
TIPRL	15
TIPRL	4
TIPRL	7
FBXL14	15
FBXL19	1
FBXL19	3
FBXL18	9
FBXL18	19
FBXL18	5
FBXL18	7
GHDC	17
H19	7
SDK2	17
THSD4	17
FAM212B	3
ZFP161	12
CHST8	1
COL4A5	5
COL4A4	5
COL4A2	16
COL4A1	9
COL4A1	14
GRN	1
CHST3	1
CHST3	5
CHST3	7
CHST6	3
HLCS	7
NOG	1
NOG	5
ITGAV	16
ITGAV	5
ITGAV	7
SIGMAR1	3
SIGMAR1	4
SIGMAR1	6
ZNF703	4
ZNF703	6
ZNF703	15
FAM134C	3
FAM134A	13
FAM134A	6
BC073780	17
SMAD9	11
TRERF1	8
TRERF1	5
TRERF1	13
SMAD4	2
SMAD4	3
SMAD4	4
SMAD4	5
SMAD4	11
SMAD4	14
SMAD4	19
SMAD4	20
SMAD5	2
SMAD5	4
SMAD5	5
SMAD5	6
SMAD5	7
SMAD5	15
SMAD5	20
SMAD7	1
SMAD7	17
SMAD7	9
GOLPH3L	4
GOLPH3L	5
GOLPH3L	15
SMAD1	11
SMAD1	3
SMAD2	1
SMAD2	19
SMAD2	4
SMAD2	5
SMAD3	17
SMAD3	5
F12	12
AMMECR1L	1
AMMECR1L	15
AMMECR1L	20
AMMECR1L	7
CYFIP1	5
CYFIP1	13
IGF2R	19
IGF2R	3
IGF2R	5
IGF2R	7
SLC36A4	14
RNF114	20
RNF114	2
RNF114	4
RNF114	5
RNF114	7
SLC36A1	17
SLC36A1	6
ERICH1	3
HERC2P2	17
ART5	1
SPTLC1	20
SPTLC1	5
SPTLC1	6
TCEA2	12
TCEA1	8
TCEA1	5
MGC57346	6
KDM2A	9
KDM2A	19
KDM2A	6
KDM2A	7
COX4I1	1
COX4I1	6
COX4I1	7
BFAR	8
BFAR	16
BFAR	4
GUSBP4	6
CADPS2	1
CCDC115	1
CCDC111	11
ATP1A3	1
MGRN1	11
MGRN1	1
MGRN1	3
MGRN1	7
CRTAP	11
CRTAP	3
CRTAP	7
BC078172	18
SPHK2	6
SPHK1	1
IPO11	18
IPO11	5
IPO13	3
CPEB4	1
CPEB4	2
CPEB4	20
CPEB4	5
CPEB4	15
CPEB3	1
CPEB3	15
CPEB2	9
CPEB2	5
LOC645949	17
ZNF780A	5
ZNF780B	7
IFT80	18
IFT80	5
IFT80	7
IFT81	3
BC040733	17
GRINA	19
ADCY6	19
MCM10	18
MCM10	20
MCM10	6
BC126296	17
SP4	17
SP4	15
IGFBPL1	1
ATG4B	3
ATG4D	17
CFH	1
CFI	1
CFI	17
PNP	6
ANKFY1	9
ANKFY1	6
CREBBP	8
CREBBP	1
CREBBP	11
CREBBP	15
PNN	6
ATP6V0E2	6
CFP	11
CFP	6
UAP1	16
SIX4	20
SIX6	12
SIX1	8
SIX1	3
SIX2	3
CNPY3	7
CNPY2	17
CNPY2	18
CNPY1	17
ANKRD30BL	6
HMG20A	8
HMG20A	1
HMG20A	5
HMG20A	6
HMG20A	17
AAGAB	3
AAGAB	4
FLJ00104	11
FLJ00104	3
FLJ00104	5
C3orf72	5
SHOX2	1
SHOX2	14
CHFR	5
SYPL1	15
RCOR3	5
RCOR3	6
RCOR3	7
RCOR3	11
RCOR3	13
RCOR3	18
RFX5	16
APP	3
APP	4
APP	5
APP	7
APP	15
APP	18
APP	20
RFX7	16
RFX7	15
RFX7	14
RFX7	7
NRXN3	6
NRXN2	3
NRXN1	1
RFX3	1
AX746885	7
YDJC	18
YDJC	3
IBA57	11
IBA57	17
IBA57	3
IBA57	6
IBA57	7
APC	3
APC	7
TMEM179B	3
ABCE1	18
ABCE1	4
ABCE1	5
ABCE1	7
UQCRC2	6
XPNPEP1	1
XPNPEP1	5
XPNPEP2	12
XPNPEP3	3
XPNPEP3	6
RETSAT	3
KHDRBS1	3
KHDRBS1	4
KHDRBS1	5
KHDRBS1	6
KHDRBS1	7
KHDRBS1	13
GGCT	7
TARS2	6
TARS2	7
DPYSL2	7
IGFBP2	3
AK311383	7
IGFBP4	19
IGFBP5	11
IGFBP5	3
IGFBP5	5
IGFBP5	6
LOC729013	5
GJA1	5
C15orf24	18
C15orf24	3
C15orf24	15
APLNR	17
C15orf23	11
C15orf23	4
C15orf23	7
PMS2P1	1
PMS2P3	3
KDM3B	4
KDM3B	5
KDM3B	14
KDM3B	15
NIF3L1	8
NIF3L1	1
NIF3L1	3
BC023568	3
TMC3	17
EIF2B5	8
EIF2B1	6
PRKAR2A	9
PRKAR2A	7
PRKAR2B	4
MAGT1	5
MAGT1	6
MAGT1	7
TXNIP	4
TXNIP	5
TXNIP	7
TXNIP	8
TXNIP	15
TXNIP	18
TXNIP	20
MLF1	7
QPRT	1
MLF2	1
MLF2	19
MLF2	4
MLF2	20
TMEM14C	6
TMEM14B	17
MECOM	17
MECOM	3
MECOM	5
ITGA2B	3
LOC440944	5
LOC440944	6
KIAA1267	1
KIAA1267	3
PHACTR4	1
PHACTR4	18
PHACTR4	17
PHACTR4	15
CLIC4	1
CLIC4	2
CLIC4	3
CLIC4	4
CLIC4	5
CLIC4	6
CLIC4	7
CLIC4	8
CLIC4	15
CLIC4	20
PHACTR1	17
PHACTR1	7
PHACTR2	3
PHACTR2	5
PHACTR2	6
KRTAP2-2	17
ENY2	11
TMEM143	3
TMEM140	6
LOC644714	11
API5	3
API5	4
API5	15
LOC574538	17
RTKN2	5
SECISBP2L	10
SECISBP2L	3
SECISBP2L	14
SOWAHC	9
SOWAHC	15
FAM32A	4
KIAA1191	1
KIAA1191	2
KIAA1191	20
KIAA1191	6
VMP1	15
VMP1	5
VMP1	7
ZMAT1	17
ZMAT3	3
ZMAT2	19
ZMAT5	1
ZMAT5	3
ZMAT4	1
NR_026754	3
NR_026754	5
MYBL1	5
NR1D1	8
NR1D2	2
NR1D2	3
NR1D2	4
NR1D2	7
NR1D2	8
NR1D2	11
NR1D2	13
NR1D2	14
NR1D2	15
NR1D2	18
NR1D2	19
NR1D2	20
ITGB1BP1	3
ITGB1BP1	7
ZNF7	8
ZNF2	1
TIPIN	7
AK021977	5
RAC1	8
RAC1	4
RAC1	5
RAC1	6
RAC1	7
VCL	15
VCP	17
VCP	18
VCP	3
VCP	6
BC041964	10
BC041964	5
BC041964	7
AP2A2	1
AP2A2	3
LILRB3	5
PBX2	1
PBX2	7
PBX3	8
PBX3	13
PBX3	15
PBX1	5
PBX1	6
BCL6	8
BCL6	7
FLJ39653	19
AK125558	3
AK125558	7
NSUN2	3
NSUN2	5
NSUN2	7
NSUN4	11
NSUN4	7
NSUN6	1
TUBG1	1
FAM71F1	17
TARS	18
PTCH1	19
TIMM44	17
TUFM	1
BC043527	17
FAM108B1	9
FAM108B1	4
FAM108B1	15
RAD9A	16
ERGIC2	9
RRP7A	3
CDR2L	1
ERGIC1	3
LOC386597	17
B3GAT3	3
B3GAT3	12
B3GAT3	7
FAM66C	11
CPPED1	14
CPPED1	6
UXT	1
CALM2	1
CALM2	4
CALM2	5
CALM2	6
CALM2	7
CALM2	9
CALM2	15
CALM2	18
CALM2	19
CALM3	3
CALM3	4
CALM3	6
CALM3	7
CALM3	8
CALM3	11
CALM3	14
CALM3	15
CALM3	20
SPG21	1
SPG21	19
CALM1	3
CALM1	4
CALM1	7
CALM1	14
CALM1	15
CALM1	20
GSDMB	11
UPK1B	1
DLGAP4	19
DLGAP4	1
DLGAP4	3
MBNL1	4
MBNL1	5
MBNL1	7
MBNL1	14
MBNL1	15
MBNL1	20
MBNL2	20
MBNL2	2
MBNL2	4
MBNL2	5
MBNL2	15
A1BG	3
A1BG	6
OIP5	9
CLCN3	3
CLCN7	19
CLCN5	7
CLCN4	17
FAM169A	15
FAM169A	7
BRD8	18
BRD8	6
BRD8	7
BRD9	1
BRD9	5
BRD4	1
BRD4	3
BRD4	5
BRD4	6
BRD4	7
BRD4	8
BRD4	11
BRD7	8
BRD1	18
BRD2	1
BRD2	3
BRD2	5
BRD2	6
BRD2	7
BRD2	8
BRD2	9
BRD3	1
BRD3	20
DNAJA2	5
DNAJA3	8
PTPN18	6
GLG1	11
GLG1	3
GLG1	5
GLG1	6
PTPN13	18
PTPN13	6
PTPN11	3
PTPN11	4
PTPN11	5
PTPN11	7
BX247991	17
MYCBP	8
MYCBP	12
MYCBP	4
MYCBP	6
PTPN14	5
AKT3	20
AKT3	15
MRPL24	12
MRPL24	4
MRPL27	1
MRPL27	3
CSF2RA	1
DMD	5
DMD	6
MRPL20	1
C16orf72	9
C16orf72	5
C16orf72	14
MRPL22	8
GAB2	19
GAB2	3
HABP4	8
HABP4	14
NPTX1	20
NPTX1	2
NPTX1	3
NPTX1	4
NPTX1	15
NDRG1	3
PTGFRN	15
PTGFRN	14
PTGFRN	7
NDRG3	3
NDRG3	5
NDRG4	19
NDRG4	17
NDRG4	3
NDRG4	6
NDRG4	7
SRSF5	3
SRSF5	4
SRSF5	5
SRSF5	6
SRSF5	7
SRSF5	8
SRSF5	11
SRSF5	15
SRSF5	18
SRSF5	20
SRSF4	20
SRSF4	18
SRSF4	4
SRSF4	6
SRSF4	15
SRSF7	2
SRSF7	4
SRSF7	6
SRSF7	11
SRSF7	14
SRSF7	20
SRSF6	1
SRSF6	2
SRSF6	4
SRSF6	6
SRSF6	7
SRSF6	11
SRSF6	15
SRSF6	18
SRSF6	20
SRSF1	2
SRSF1	3
SRSF1	4
SRSF1	5
SRSF1	6
SRSF1	7
SRSF1	9
SRSF1	11
SRSF1	15
SRSF1	17
SRSF1	19
SRSF1	20
CHD1L	13
CHD1L	7
SRSF3	3
SRSF3	4
SRSF3	6
SRSF3	7
SRSF3	8
SRSF3	11
SRSF3	15
CDK1	1
CDK1	2
CDK1	4
CDK1	6
CDK1	15
CDK1	20
SRSF9	20
SRSF9	4
SRSF9	5
SRSF9	6
SRSF8	3
SRSF8	14
SRSF8	7
DNAJB12	11
DNAJB12	3
HLA-DQB1	12
RNF135	17
DNAJB14	19
DNAJB14	11
DNAJB14	7
RNF138	20
RNF138	15
RNF138	13
RNF138	5
RNF138	7
HOXA3	9
HOXA3	13
CISD2	13
CISD3	19
CISD3	11
CISD1	14
CLNS1A	3
CLNS1A	5
TSHZ2	19
TSHZ2	3
TSHZ2	5
TSHZ1	9
TSHZ1	5
TSHZ1	15
NOSIP	1
NOSIP	12
VILL	1
ZNF581	11
ZNF581	3
ZNF581	6
ZNF580	11
ZNF580	3
ZNF580	13
ZNF583	1
ZNF583	18
TIPARP	15
ZNF587	1
ZNF587	5
ZNF587	14
LPAR3	17
ZNF589	11
ZNF589	3
ZNF589	7
ASUN	3
ASUN	5
CAMKK2	8
CAMKK2	11
CAMKK2	3
MYO1E	5
MYO1C	5
MYO1B	3
MYO1B	20
LOC100128640	3
RPL36AL	6
CHMP5	4
CTPS2	3
HOXA13	11
PPAPDC1B	13
HOXA10	8
HOXA10	1
HOXA10	4
HOXA10	6
HOXA10	20
AK127339	17
FAM160B1	18
FAM160B1	5
FAM160B1	13
ATAT1	3
SRC	1
NEMF	5
ZNF326	7
SRF	19
SRF	3
SRF	20
SRF	6
SRF	15
ZNF323	3
FAM214B	1
SRI	15
SRM	6
SRR	18
SRR	11
SRR	7
LGALS9	12
LGALS8	12
LGALS8	6
LGALS8	7
LGALS3	1
LGALS7	12
AKIRIN2	3
AKIRIN1	4
AKIRIN1	6
AKIRIN1	7
AKIRIN1	15
AKIRIN1	19
AKIRIN1	20
EIF2AK1	18
EIF2AK1	11
EIF2AK1	6
EIF2AK4	13
ADCY9	16
HN1	12
HN1	4
HN1	6
HN1	7
EREG	5
MYO19	18
MYO19	14
MYO19	3
MYO19	5
MYO19	6
AX748312	3
MYO16	19
TRNT1	11
TRNT1	6
ASAP1	19
ASAP2	6
MYO10	3
MYO10	5
OCRL	6
HILPDA	3
HILPDA	7
KIAA1522	11
KIAA1522	3
KIAA1522	13
MPDU1	1
MPDU1	3
MPDU1	6
KIAA1033	18
KIAA1033	5
KIAA1033	7
LPGAT1	10
LPGAT1	4
LPGAT1	5
LPGAT1	6
LPGAT1	15
TIMM17B	12
GCNT4	1
TIMM17A	20
TIMM17A	4
GCNT1	3
C14orf135	6
C14orf135	7
C14orf132	6
LPCAT4	13
LPCAT2	11
LPCAT3	5
MID1IP1	3
MID1IP1	13
MID1IP1	5
MID1IP1	7
PIGG	3
PIGH	7
PIGK	17
PIGK	5
PIGL	7
PIGM	20
PIGM	15
PIGN	7
PIGO	1
PIGO	3
PIGO	17
TMEM194A	2
TMEM194A	6
TMEM194A	7
TMEM194A	11
TMEM194A	15
TMEM194A	20
PIGQ	17
PIGQ	3
PIGS	19
PIGS	11
PIGS	6
PIGT	1
PIGT	3
PIGT	6
PIGT	7
PIGU	5
WRAP53	3
PIGW	3
PIGW	15
PIGY	20
PIGY	2
PIGY	4
PIGY	15
TAGLN	1
TAX1BP1	14
TAX1BP3	13
ANKLE2	4
ANKLE2	15
INPPL1	3
OLR1	1
RHPN2	8
RHPN2	15
SRRM1	1
SRRM1	11
SRRM1	5
SRRM1	6
SRRM1	7
BBIP1	11
BBIP1	15
SRRM3	3
SRRM2	1
SRRM2	3
SRRM2	4
SRRM2	5
SRRM2	15
SRRM2	18
PDK1	5
PDK1	6
PDK1	7
PDK2	1
EBP	1
EBP	5
PDK4	8
ALPI	1
C9orf114	7
SEC61A1	4
SEC61A1	7
SEC61A2	6
PECR	6
TM2D3	15
TM2D3	3
TM2D3	6
TM2D3	7
AK027179	3
OGFRL1	13
ZFAND5	4
ZFAND5	6
ZFAND5	7
BC035245	5
BC035245	7
PPID	12
SLC39A13	19
SLC39A10	15
SLC39A10	9
SLC39A10	11
SLC39A10	7
SLC39A11	1
SLC39A11	3
SLC39A14	11
SLC39A14	4
SLC39A14	15
CEP120	16
EIF1AX	20
EIF1AX	2
EIF1AX	4
EIF1AX	15
EIF1AY	8
EIF1AY	1
RSBN1	15
RSBN1	7
ARHGAP23	13
LRPAP1	19
ARHGAP21	18
SAP18	3
SAP18	4
SAP18	8
SAP18	11
SAP18	12
SAP18	15
SAP18	20
EVI5	5
EVI5	15
ARHGAP29	7
ARHGAP28	19
ARHGAP28	6
HHAT	6
DDIT4	3
DDIT4	4
DDIT4	6
DDIT4	7
LOC284889	6
LOC284889	7
RBFA	11
PCGF3	9
PCGF3	13
PCGF3	15
PCGF3	16
PCGF3	18
PCGF3	20
NKRF	15
AFTPH	15
MYSM1	3
MYSM1	5
MYSM1	6
ATG2B	7
PPPDE1	6
PPPDE1	15
PPPDE2	5
BMP7	3
BMP7	20
BMP7	15
BMP2	8
DR1	20
DR1	15
DR1	4
DR1	6
DR1	7
RLIM	2
RLIM	4
RLIM	5
RLIM	6
RLIM	14
RLIM	20
C1orf35	6
ASF1A	15
ASF1A	20
ASF1A	14
ASF1A	7
TERF2	1
TERF1	3
TERF1	6
DNAJC19	11
GOLGA8A	5
RASSF8	6
RASSF8	7
RASSF8	9
RASSF8	13
RASSF8	15
RASSF8	17
RASSF1	18
RASSF1	14
RASSF1	6
PTOV1	3
PTOV1	6
RASSF3	1
RASSF3	11
RASSF3	14
RASSF5	17
NHP2	4
RSAD1	3
ATP5C1	1
CHD3	9
CHD3	3
CHD3	6
CHD2	18
CHD2	3
CHD2	5
CHD2	13
CHD5	17
CHD4	1
CHD4	7
CHD6	5
CHD9	6
CAP2	7
LOC283050	3
LINC00324	6
TTC5	1
C3orf58	5
RAB3GAP2	9
RAB3GAP2	11
RAB3GAP2	5
RAB3GAP2	6
IL4R	3
TTC3	19
TTC3	17
TTC3	3
TTC3	6
RAB3GAP1	18
RAB3GAP1	6
RAB3GAP1	7
C3orf52	1
CAPS	1
NPCR	3
DAG1	5
DYNC1LI2	2
DYNC1LI2	3
DYNC1LI2	4
DYNC1LI2	5
DYNC1LI2	7
DYNC1LI2	11
DYNC1LI2	15
DYNC1LI2	20
ABCG1	1
ABCG1	12
PLSCR4	9
PRDM15	5
PRDM10	7
MPL	1
AVP	1
MPI	3
POLRMT	8
RER1	1
RER1	11
RER1	5
MPZ	3
GRPEL1	11
GRPEL2	2
GRPEL2	4
GRPEL2	6
GRPEL2	15
GRPEL2	18
GRPEL2	20
SF3B14	6
ILKAP	8
CKS1B	11
ASPHD1	3
FUCA2	17
QRSL1	11
BTG3	20
BTG3	12
BTG3	14
BTG3	15
BTG2	3
BTG1	6
C4orf36	1
C4orf32	10
C4orf32	5
C4orf32	13
SRD5A3	6
SRD5A1	8
SRD5A1	1
DKFZp564E1082	3
DKFZp564E1082	4
DKFZp564E1082	5
DKFZp564E1082	6
DKFZp564E1082	7
DKFZp564E1082	11
DKFZp564E1082	15
DKFZp564E1082	18
HELLS	18
HELLS	11
HELLS	20
HELLS	6
FAM49B	20
FAM49B	4
FAM49B	6
ZFP36L1	3
ZFP36L1	20
ZFP36L1	5
ZFP36L1	15
GGA1	17
GGA1	3
GGA3	6
GGA2	11
GGA2	19
GGA2	3
GGA2	6
C15orf40	6
C10orf96	1
FHOD1	19
FHOD3	17
PKD2	17
PKD2	19
PKD2	6
PKD1	17
PKD1	18
PKD1	19
PKD1	7
C4orf3	5
GJC1	3
GJC1	20
GJC1	15
SPRYD3	9
PRKACA	11
PRKACA	1
PRKACA	3
PRKACA	12
C14orf118	3
C14orf118	6
C14orf118	7
PRKACB	10
PRKACB	12
PRKACB	6
PRKACB	15
PSMB7	3
ZNF131	8
ZNF131	11
ZNF131	5
PSMB5	4
PSMB4	1
PSMB4	3
PSMB4	5
PSMB4	7
PSMB2	3
PSMB2	20
PSMB1	5
PFKFB2	5
PFKFB2	6
PFKFB2	7
LMBR1L	16
LMBR1L	3
LMBR1L	6
LMBR1L	7
HDHD2	3
C20orf72	6
C20orf72	7
AK025140	19
AK025140	20
R3HDM4	19
R3HDM4	11
R3HDM4	13
RMI2	20
SNORD21	18
SNORD20	18
CSDA	5
SNORD25	18
SNORD27	18
SNORD26	18
SNORD29	18
SNORD29	11
SNORD28	11
SNORD28	6
KCNK6	1
FAM155B	3
KCNK1	8
KCNK1	12
KCNK1	5
KCNK1	15
CRY2	19
CRY2	14
CRY2	6
KCNK3	1
ZNF517	17
C9orf140	3
NACC2	17
NACC2	14
ACOT13	6
VPS13A	3
VPS13A	6
VPS13A	7
LOC100128788	5
VPS13C	5
BEX4	11
BEX4	7
SCAF11	9
SCAF11	15
SCAF11	5
SCAF11	6
SCAF11	7
NUP160	8
NUP160	18
NUP160	5
NUP160	6
NUP160	7
TMEM163	17
TMEM165	18
TMEM165	20
TMEM165	5
TMEM165	15
TMEM168	1
TMEM168	14
TMEM168	9
FOXN2	15
FOXN2	20
FOXN2	5
FOXN2	7
REPIN1	3
NICN1	12
NICN1	6
NICN1	7
COL14A1	17
COL14A1	3
GRIN2C	3
GNA12	14
GNA12	7
GNA13	2
GNA13	4
GNA13	5
GNA13	6
GNA13	8
GNA13	14
GNA13	15
GNA13	20
GNA11	1
ZSCAN12P1	19
SH2B3	4
IFFO1	18
MFGE8	3
IL6ST	3
IL6ST	5
IL6ST	6
IL6ST	11
IL6ST	15
IL6ST	20
SBF1	8
SBF1	3
SBF1	5
SBF1	6
DBN1	19
DBN1	5
DBN1	6
DBN1	7
ADD2	17
ADD2	18
ADD2	7
OGDH	5
ACTG2	12
CDC73	19
CDC73	5
C11orf31	6
C11orf30	1
C11orf30	11
C11orf30	17
C11orf30	6
C11orf30	7
WEE1	2
WEE1	5
WEE1	6
WEE1	7
WEE1	8
WEE1	10
WEE1	11
WEE1	15
WEE1	20
AK124484	19
SRFBP1	16
BCAT2	3
BCAT1	2
BCAT1	3
BCAT1	20
BCAT1	7
MACROD2	13
C1orf133	3
AKAP6	17
GTF2F1	16
GTF2F1	1
AKAP1	11
AKAP1	15
AKAP1	3
AKAP1	6
AKAP1	7
AKAP2	11
AKAP2	9
AKAP2	3
AKAP2	15
SEP15	5
SEP15	7
C1orf135	11
C1orf135	3
AKAP8	16
AKAP8	1
AKAP9	5
AKAP9	6
CCDC117	2
CCDC117	3
CCDC117	4
CCDC117	6
CCDC117	7
CCDC117	15
CCDC117	20
AK092098	6
RLF	7
KLK9	17
TMEM170B	13
TMEM170B	15
RRP1B	2
RRP1B	3
RRP1B	4
RRP1B	9
RRP1B	15
RRP1B	20
TMEM170A	2
TMEM170A	20
TMEM170A	14
TMEM170A	6
TMEM170A	15
HSP90B1	3
HSP90B1	4
HSP90B1	5
HSP90B1	7
HSP90B1	15
HSP90B1	20
KRR1	15
KRR1	7
AK311282	6
PEG10	20
PEG10	2
PEG10	4
NAIF1	3
CCL28	1
FAM92A1	9
H3F3B	1
H3F3B	2
H3F3B	4
H3F3B	6
H3F3B	7
H3F3B	11
H3F3B	15
H3F3B	20
DIO2	5
DIO3	1
CCL21	17
MAU2	6
C8orf48	1
PHRF1	17
PHRF1	6
CUX1	13
FAM70A	9
FAM70A	11
DNAJC8	6
CSNK1A1	8
CSNK1A1	1
CSNK1A1	18
CSNK1A1	15
CAMSAP2	15
DNAJC5	9
DNAJC5	3
DNAJC5	6
DNAJC7	3
DNAJC7	6
AK001975	11
DNAJC3	20
DNAJC3	2
DNAJC3	4
DNAJC3	5
DNAJC3	7
GOSR2	19
GOSR2	1
GOSR2	3
GOSR2	13
GOSR2	6
SLC18A2	20
SLC18A1	1
SLC18A1	5
GOSR1	14
GOSR1	6
GOSR1	15
RRP15	15
RRP15	20
RRP15	5
RRP15	6
RRP15	7
CCDC97	7
RALBP1	3
NRN1	3
NRN1	12
MAP3K6	7
RAP1B	5
RAP1B	6
RAP1A	20
RAP1A	15
MAP3K7	9
MAP3K7	18
ZNF831	17
IER3IP1	7
MIR16-1	5
SNORA66	7
SNORA61	18
SNORA62	18
SNORA63	18
TRIM45	3
TRIM45	6
FAM91A1	17
FAM91A1	7
ATOH7	13
RNF152	7
LIMD1	1
LIMD1	3
RNF157	1
MECP2	8
MECP2	15
MECP2	3
MECP2	13
MECP2	7
TBPL1	9
LDLR	8
LDLR	10
LDLR	6
ZFYVE21	3
ZFYVE20	9
ZFYVE20	3
ZFYVE27	3
ZFYVE26	17
ZFYVE26	3
ZFYVE26	6
TPCN2	3
RAB33B	20
RAB33B	12
RAB33B	5
RAB33B	15
SLC17A5	8
SLC17A5	9
SLC17A5	16
SLC17A5	15
SPAG17	11
UBFD1	9
UBFD1	20
UBFD1	6
UBFD1	15
C16orf58	7
C16orf59	3
C16orf59	7
SWI5	3
CDK5RAP3	11
CDK5RAP3	17
CDK5RAP3	18
CDK5RAP3	3
CDK5RAP3	6
C16orf57	1
C16orf57	13
C16orf55	3
C16orf55	6
ITCH	10
ITCH	15
ERC1	6
ERC1	7
ERC1	11
ERC1	15
ERC1	16
ERC1	18
CHMP4B	4
BAX	1
BAX	3
BAD	1
IARS	18
COBLL1	5
SLC37A3	18
SLC37A3	15
SLC37A3	20
SLC37A3	14
SLC37A3	7
CDK18	11
TOB1	1
TOB1	5
TOB1	15
PMPCB	15
SLC37A4	3
TOB2	1
TOB2	20
TOB2	15
CDK12	3
CDK12	5
CDK12	6
CDK12	7
CDK12	15
CDK12	16
CDK12	19
CDK12	20
CDK13	9
CDK13	7
CDK10	7
CDK16	18
CDK16	3
CDK16	6
CDK17	14
CDK17	15
CDK14	6
GPR124	3
NEO1	1
NEO1	6
NEO1	15
RBL2	7
ATP6V1B2	8
ATP6V1B2	19
ATP6V1B2	6
ATP6V1B2	15
STL	17
KCNAB1	1
ZNF304	6
ZNF302	7
MMP28	1
P2RY1	16
P2RY6	1
HOXB13	3
HOXB13	6
TFG	15
LOC100507433	5
RND3	5
NCL	1
NCL	4
NCL	5
NCL	20
NCL	15
CTNNBIP1	1
PPP3CA	6
PPP3CA	15
PPP3CB	7
PPP3CC	12
AK002090	3
LIF	3
KIAA1549	9
KIAA1549	18
KIAA1549	6
AX746542	5
LRRC41	1
LRRC41	3
LRRC40	11
LRRC47	1
LRRC47	5
B3GNT5	16
B3GNT5	15
B3GNT5	13
B3GNT5	7
B3GNT1	3
B3GNT2	9
TSFM	8
TSFM	7
RPL18	20
RPL18	18
RPL18	3
RPL18	4
RPL18	6
B3GNT8	1
FNDC1	5
ADRA2B	1
ADRA2C	3
TEX22	3
BIK	1
FGFR1	7
TBCCD1	5
DAAM1	8
DAAM1	19
DAAM1	6
DAAM1	7
DAAM2	3
DAAM2	14
AL360260	17
C16orf46	6
CCDC150	11
YIF1B	1
YIF1B	17
SGK494	6
WRAP73	8
WRAP73	3
WRAP73	12
TUFT1	1
SYT9	16
LRRC4B	11
MTCH2	18
MTCH1	9
MTCH1	3
MTCH1	6
SYT1	19
SYT1	3
SYT2	19
SYT3	19
SYT4	19
TIAL1	1
TIAL1	3
TIAL1	4
TIAL1	5
TIAL1	15
OBFC2B	3
OBFC2B	6
OBFC2A	11
OBFC2A	5
OBFC2A	14
TASP1	19
TASP1	7
FUBP3	5
FUBP3	6
FUBP3	7
FUBP1	18
FUBP1	11
FUBP1	6
NCSTN	1
NCSTN	13
NCSTN	15
YJEFN3	11
YJEFN3	3
NBL1	8
NBL1	1
NBL1	3
CNTROB	3
BC032415	7
ANGPT2	6
GNAI1	8
GNAI1	15
C1orf52	9
C1orf52	18
C1orf52	11
C1orf52	6
C1orf55	1
C1orf55	5
C1orf55	7
LOC100129250	3
MARC1	3
MARC1	5
ICMT	20
ICMT	2
ICMT	4
ICMT	14
ICMT	15
DNAJB8-AS1	11
FCF1	1
FCF1	3
FCF1	5
FCF1	9
AK095365	17
ATP6V0A1	11
ATP6V0A1	6
ATP6V0A1	7
ATP6V0A2	15
GUCA1C	17
GUCA1B	1
GUCA1B	3
SMCR7L	2
SMCR7L	3
SMCR7L	4
SMCR7L	7
SMCR7L	13
SMCR7L	16
SMCR7L	20
C17orf108	3
ATM	18
ATM	14
ATM	6
ATM	7
C17orf101	18
SMPD4	3
MIR614	5
SMPD1	1
SMPD1	7
BRIP1	1
BRIP1	5
ATP5A1	16
ATP5A1	18
ATP5A1	7
AKNA	17
TTC28	3
TTC28	7
AAMP	8
AAMP	3
DOT1L	3
TTC23	17
TTC23	18
TTC23	6
UBE3C	17
UBE3C	11
UBE3C	20
UBE3C	6
U2SURP	3
U2SURP	4
U2SURP	6
U2SURP	7
U2SURP	11
U2SURP	14
U2SURP	15
U2SURP	19
U2SURP	20
ENO1	18
ENO1	3
ENO1	6
ENO1	7
ENO2	3
ENO3	17
ENO4	7
CELF6	17
CELF6	18
CELF6	19
TAOK1	17
TAOK1	6
TAOK1	7
TAOK2	3
TAOK3	6
CNOT6L	17
LLGL1	19
LLGL1	3
SLC22A17	3
ACOX1	5
OIP5-AS1	3
OIP5-AS1	5
OIP5-AS1	7
LOC728613	5
PFDN1	8
PTK2	8
PTK7	1
PTK7	3
PTK7	6
RABGAP1	3
RABGAP1	14
RABGAP1	6
PRKAA2	6
PRKAA2	7
PRKAA1	3
PRKAA1	20
PRKAA1	5
PRKAA1	14
PRKAA1	15
ITGB3BP	8
ITGB3BP	1
ITGB3BP	5
DAGLB	17
MCL1	2
MCL1	3
MCL1	4
MCL1	7
MCL1	8
MCL1	15
MCL1	20
SORBS1	17
PFDN5	3
SORBS3	14
SORBS2	1
ODC1	11
ODC1	4
ODC1	6
ATG16L1	1
ATG16L2	19
ATG16L2	7
C3orf33	1
ADPGK	17
ARHGDIA	3
ARHGDIA	6
ARHGDIA	7
NANP	1
NANP	15
C3orf38	20
C3orf38	15
TANC1	11
TANC1	5
TANC2	17
TANC2	3
TANC2	5
TANC2	7
C15orf62	3
C15orf62	6
EBF4	3
EBF4	7
EBF3	1
LMNA	11
LMNA	3
LMNA	5
UCP3	1
UCP3	12
AK128439	3
AK128439	7
BDH1	3
DDX21	1
DDX21	2
DDX21	4
DDX21	6
DDX21	7
DDX21	9
DDX21	11
DDX21	15
DDX21	20
DDX24	15
GULP1	3
GULP1	5
GULP1	6
GULP1	7
RPL32P3	3
RPL32P3	5
ZNF93	1
FLVCR2	17
FLVCR1	5
FLVCR1	7
AFF4	15
AFF4	3
AFF4	20
AFF4	5
AFF4	7
RAET1E	17
UBE2J1	13
UBE2J1	14
FKBP10	3
FKBP10	7
FKBP11	19
FKBP11	3
FAM3C	4
C20orf11	2
C20orf11	4
C20orf11	6
C20orf11	14
C20orf11	15
C20orf11	17
C20orf11	20
PDPN	7
GGPS1	11
GGPS1	19
GGPS1	3
AX747088	19
HAMP	17
SNORD43	11
TRUB1	8
TRUB1	1
TRUB1	20
TRUB1	16
TRUB1	15
SNORD41	6
C9orf167	1
CLK2P	8
CLK2P	1
PLA2G6	7
MARCKS	1
MARCKS	18
MARCKS	5
MARCKS	7
SNORD92	6
SNORD92	7
ATPAF2	3
CCDC77	3
ATPAF1	15
ATPAF1	7
SHC1	8
SHC1	5
PEX26	3
TMEM109	7
SNORD4B	18
TMEM101	1
TMEM101	3
TMEM100	14
TMEM107	3
TMEM107	5
TMEM107	6
TMEM107	7
TMEM107	11
TMEM107	13
TMEM107	14
GHITM	1
GHITM	2
GHITM	4
GHITM	6
GHITM	8
GHITM	20
SMPDL3A	1
SPEN	15
SPEN	9
SPEN	11
SPEN	6
SPEN	7
FKBP1A	1
FKBP1A	3
FKBP1A	5
FKBP1A	6
FKBP1A	7
FKBP1A	8
FKBP1A	9
SPEG	19
SPEG	3
SPEG	7
MANEAL	5
BX537811	3
BX537811	5
BX537811	6
BX537811	7
BX537811	11
BX537811	18
FLJ12334	17
STOML2	1
STOML2	6
PAIP1	1
AK095179	11
AK095179	9
[truncated: 17,482 more rows]
