# Supplementary material for: PTRcombiner: mining combinatorial regulation of gene expression from post-transcriptional interaction maps
Source: BMC Genomics. 2014 Apr 23;15:304. doi: 10.1186/1471-2164-15-304 (PMC4234518; doi:10.1186/1471-2164-15-304)
Supplement: Additional file 3 — A zip archive containing the outputs of the mining module of PTR comb iner at different combinations of k and τ , considering the sporadic trans-factors. [file 1471-2164-15-304-S3.zip › sporadic/all_results/k20_t0.450000/gene-cluster.txt]

geneSymbol	cluster
RNF14	6
UBE2Q1	10
UBE2Q1	20
UBE2Q1	15
UBE2Q2	9
UBE2Q2	18
UBE2Q2	5
UBE2Q2	15
RNF10	1
RNF10	7
RNF11	1
RNF11	15
RNF11	4
RNF11	9
RNF11	7
RNF13	8
RNF13	1
RNF13	16
RNF13	9
LOC100506866	3
LOC100506866	6
MZT2A	3
MZT2A	6
PMM2	14
PMM2	20
PMM2	13
PMM2	6
FHIT	13
ZNF709	9
ZNF709	5
CAMK1	3
CAMK1	5
SPR	3
SPR	13
ZNF707	7
ZNF706	7
ZNF704	9
ZNF704	6
ZNF704	7
ZC3H10	3
ZC3H13	1
ZC3H13	10
ZC3H13	13
ZC3H13	6
ZC3H13	9
ZC3H15	7
ZC3H14	6
ZC3H14	7
RNF111	16
RNF111	9
ZC3H18	3
cytochrome	9
cytochrome	19
FOXQ1	5
DHX9	9
DHX9	4
DHX9	6
TCOF1	6
NSRP1	9
NUP98	9
NUP98	7
XPC	7
SP1	2
SP1	3
SP1	4
SP1	7
SP1	9
SP1	12
SP1	18
SP1	20
XPA	1
XPA	7
SP3	2
SP3	3
SP3	4
SP3	6
SP3	8
SP3	9
SP3	12
NUP93	7
SPPL3	9
OPA3	19
OPA3	3
OPA3	6
OPA3	7
OPA1	8
OPA1	9
OPA1	7
RAB40C	9
GTSE1	9
GTSE1	13
ARFRP1	3
SPPL2B	4
NSL1	3
NSL1	5
NSL1	6
UGCG	8
AX748330	3
AX747103	3
AX747103	6
ATP2A2	2
ATP2A2	3
ATP2A2	4
ATP2A2	5
ATP2A2	6
ATP2A2	7
ATP2A2	9
ATP2A2	12
ATP2A2	13
ATP2A2	20
ITGA2	10
NOP2	4
NOP2	7
ITGA4	9
RIT1	1
RIT1	20
RIT1	5
RIT1	9
DENND4A	9
DENND4B	3
DENND4C	9
SWAP70	1
SWAP70	9
SWAP70	7
PREB	14
PREB	7
PHLDA1	9
PHLDA3	1
PHLDA3	3
UFSP2	17
UFSP2	6
TAP2	9
LOC100652770	6
ZNF37BP	3
ZNF37BP	5
ZNF37BP	6
ZNF37BP	7
SQLE	9
SQLE	13
SQLE	6
BX538221	20
TIPRL	9
TIPRL	4
TIPRL	7
FBXL14	9
FBXL16	9
FBXL19	1
FBXL19	3
FBXL18	10
FBXL18	20
FBXL18	5
FBXL18	7
FAM116A	9
GHDC	18
H19	7
SDK2	18
THSD4	18
FAM212B	3
CHST9	9
CHST8	1
COL4A5	5
COL4A4	5
COL4A2	17
COL4A1	16
COL4A1	9
COL4A1	10
GRN	1
CHST3	1
CHST3	5
CHST3	7
CHST2	9
CHST6	3
HLCS	7
NOG	1
NOG	5
ITGAV	17
ITGAV	5
ITGAV	7
SIGMAR1	3
SIGMAR1	4
SIGMAR1	6
ZNF703	9
ZNF703	4
ZNF703	6
NOV	9
FAM134C	3
FAM134A	9
FAM134A	6
FAM134A	15
BC073780	18
SMAD9	13
TRERF1	8
TRERF1	5
TRERF1	15
SMAD4	2
SMAD4	3
SMAD4	4
SMAD4	5
SMAD4	9
SMAD4	12
SMAD4	13
SMAD4	16
SMAD4	20
SMAD5	2
SMAD5	4
SMAD5	5
SMAD5	6
SMAD5	7
SMAD5	9
SMAD5	12
SMAD7	1
SMAD7	10
SMAD7	18
SMAD7	9
GOLPH3L	9
GOLPH3L	4
GOLPH3L	5
SMAD1	3
SMAD1	13
SMAD2	1
SMAD2	4
SMAD2	5
SMAD2	12
SMAD2	20
SMAD3	18
SMAD3	5
F12	14
AMMECR1L	1
AMMECR1L	9
AMMECR1L	7
CYFIP1	5
CYFIP1	15
IGF2R	9
IGF2R	3
IGF2R	20
IGF2R	5
IGF2R	7
SLC36A4	16
RNF114	12
RNF114	2
RNF114	4
RNF114	5
RNF114	7
SLC36A1	18
SLC36A1	6
ERICH1	3
HERC2P2	18
ART5	1
SPTLC1	5
SPTLC1	6
TCEA2	14
TCEA1	8
TCEA1	9
TCEA1	5
MGC57346	6
KDM2A	9
KDM2A	20
KDM2A	6
KDM2A	7
COX4I1	1
COX4I1	6
COX4I1	7
BFAR	8
BFAR	12
BFAR	4
BFAR	17
EDA	9
GUSBP4	6
CADPS2	1
CCDC115	1
CCDC113	9
CCDC111	9
CCDC111	13
LEO1	9
ATP1A3	1
ATP1A1	4
MGRN1	1
MGRN1	3
MGRN1	13
MGRN1	7
CRTAP	3
CRTAP	13
CRTAP	7
BC078172	19
SPHK2	6
SPHK1	1
IPO11	19
IPO11	5
IPO13	3
CPEB4	1
CPEB4	2
CPEB4	12
CPEB4	5
CPEB4	9
CPEB3	1
CPEB3	9
CPEB2	9
CPEB2	5
ABAT	9
ZNF780A	9
ZNF780A	4
ZNF780A	5
ZNF780B	7
RHEBL1	9
IFT80	19
IFT80	5
IFT80	7
IFT81	3
BC040733	18
GRINA	20
GRINA	4
ADCY6	20
MCM10	19
MCM10	6
BC126296	18
SP4	9
SP4	18
IGFBPL1	1
ATG4B	3
ATG4D	18
CFH	1
CFI	1
CFI	18
PNP	4
PNP	6
ANKFY1	10
ANKFY1	6
CREBBP	8
CREBBP	1
CREBBP	13
CREBBP	9
PNN	9
PNN	4
PNN	6
ATP6V0E1	4
ATP6V0E2	6
CFP	13
CFP	6
UAP1	17
MLLT1	19
SIX4	11
SIX6	14
SIX1	8
SIX1	3
SIX2	3
CNPY3	7
CNPY2	18
CNPY2	19
CNPY1	18
ANKRD30BL	6
HMG20A	1
HMG20A	5
HMG20A	6
HMG20A	8
HMG20A	9
HMG20A	18
AAGAB	3
AAGAB	4
FLJ00104	3
FLJ00104	5
FLJ00104	13
SLC7A6OS	13
C3orf72	5
SHOX2	16
SHOX2	1
CHFR	5
EFHA1	9
SYPL1	9
GPR75	5
RFX5	17
APP	2
APP	3
APP	4
APP	5
APP	7
APP	9
APP	19
RFX7	16
RFX7	9
RFX7	17
RFX7	7
NRXN3	9
NRXN3	6
NRXN2	3
NRXN1	1
RFX3	1
AX746885	7
YDJC	19
YDJC	3
YDJC	4
IBA57	18
IBA57	3
IBA57	13
IBA57	6
IBA57	7
APC	3
APC	7
TMEM179B	3
ABCE1	19
ABCE1	4
ABCE1	5
ABCE1	7
UQCRC2	6
XPNPEP1	1
XPNPEP1	5
XPNPEP2	14
XPNPEP3	3
XPNPEP3	4
XPNPEP3	6
RETSAT	3
KHDRBS1	3
KHDRBS1	4
KHDRBS1	5
KHDRBS1	6
KHDRBS1	7
KHDRBS1	9
KHDRBS1	15
GGCT	7
ARPP21	9
TARS2	4
TARS2	6
TARS2	7
DPYSL2	7
IGFBP2	3
AK311383	7
IGFBP4	20
IGFBP5	3
IGFBP5	5
IGFBP5	6
IGFBP5	13
LOC729013	5
GJA1	5
C15orf24	19
C15orf24	9
C15orf24	3
APLNR	18
C15orf23	4
C15orf23	13
C15orf23	7
PMS2P1	1
PMS2P3	3
C15orf29	9
KDM3B	16
KDM3B	9
KDM3B	4
KDM3B	5
ZNF117	9
KDM3A	9
NIF3L1	8
NIF3L1	1
NIF3L1	3
NIF3L1	9
BC023568	3
TMC3	18
EIF2B5	8
EIF2B1	6
PRKAR2A	10
PRKAR2A	7
PRKAR2B	4
MAGT1	5
MAGT1	6
MAGT1	7
TXNIP	2
TXNIP	4
TXNIP	5
TXNIP	7
TXNIP	8
TXNIP	9
TXNIP	19
ATP2A1	9
MLF1	7
QPRT	1
MLF2	1
MLF2	2
MLF2	4
MLF2	20
TMEM14C	6
TMEM14B	18
MECOM	18
MECOM	3
MECOM	5
ITGA2B	3
LOC440944	5
LOC440944	6
C9orf123	9
KIAA1267	1
KIAA1267	3
KIAA1267	9
PHACTR4	1
PHACTR4	18
PHACTR4	19
PHACTR4	9
CLIC4	1
CLIC4	2
CLIC4	3
CLIC4	4
CLIC4	5
CLIC4	6
CLIC4	7
CLIC4	8
CLIC4	9
CLIC4	12
PHACTR1	18
PHACTR1	7
PHACTR3	9
PHACTR2	3
PHACTR2	12
PHACTR2	5
PHACTR2	6
KRTAP2-2	18
ENY2	13
TMEM143	3
TMEM140	6
SF1	1
SF1	2
SF1	3
SF1	4
SF1	5
SF1	7
SF1	9
SF1	12
SF1	15
SF1	19
LOC644714	13
API5	9
API5	3
API5	4
LOC574538	18
RTKN2	9
RTKN2	5
SECISBP2L	11
SECISBP2L	9
SECISBP2L	3
SECISBP2L	16
SOWAHC	9
FAM32A	4
KIAA1191	1
KIAA1191	2
KIAA1191	12
KIAA1191	6
VMP1	9
VMP1	5
VMP1	7
ZMAT1	18
ZMAT3	3
ZMAT2	20
ZMAT5	1
ZMAT5	3
ZMAT4	1
NR_026754	3
NR_026754	5
MYBL1	5
NR1D1	8
NR1D2	2
NR1D2	3
NR1D2	4
NR1D2	7
NR1D2	8
NR1D2	9
NR1D2	12
NR1D2	13
NR1D2	15
NR1D2	16
NR1D2	19
NR1D2	20
ITGB1BP1	3
ITGB1BP1	7
ZNF7	8
ZNF7	9
ZNF2	1
TIPIN	7
C11orf10	9
AK021977	5
RAC1	8
RAC1	4
RAC1	5
RAC1	6
RAC1	7
VCL	9
VCP	19
VCP	18
VCP	3
VCP	4
VCP	6
BC041964	9
BC041964	11
BC041964	5
BC041964	7
AP2A2	1
AP2A2	3
LILRB3	5
PBX2	1
PBX2	9
PBX2	7
PBX3	8
PBX3	9
PBX3	15
PBX1	5
PBX1	6
BCL6	8
BCL6	9
BCL6	7
FLJ39653	20
AK125558	3
AK125558	7
NSUN3	9
NSUN2	9
NSUN2	3
NSUN2	5
NSUN2	7
NSUN4	13
NSUN4	7
ZNF160	6
NSUN6	1
TUBG1	1
FAM71F1	18
TARS	9
TARS	19
PTCH1	9
PTCH1	20
TIMM44	18
TIMM44	4
TUFM	1
TUFM	4
BC043527	18
FAM108B1	9
FAM108B1	4
FAM108B1	12
RAD9A	17
RAD9A	4
ERGIC2	10
RRP7A	3
CDR2L	1
ERGIC1	3
ZFAT-AS1	18
B3GAT3	3
B3GAT3	14
B3GAT3	7
FAM66C	13
CPPED1	16
CPPED1	11
CPPED1	6
UXT	1
CALM2	1
CALM2	4
CALM2	5
CALM2	6
CALM2	7
CALM2	9
CALM2	10
CALM2	19
CALM2	20
CALM3	2
CALM3	3
CALM3	4
CALM3	6
CALM3	7
CALM3	8
CALM3	9
CALM3	13
CALM3	16
SPG21	1
SPG21	20
CALM1	2
CALM1	3
CALM1	4
CALM1	7
CALM1	9
CALM1	16
GSDMB	13
UPK1B	1
DLGAP4	1
DLGAP4	3
DLGAP4	20
DLGAP4	9
MBNL1	2
MBNL1	4
MBNL1	5
MBNL1	7
MBNL1	9
MBNL1	16
MBNL2	9
MBNL2	2
MBNL2	4
MBNL2	5
MBNL2	12
A1BG	3
A1BG	6
PLK2	9
OIP5	9
OIP5	10
CLCN3	3
CLCN7	20
CLCN5	7
CLCN4	18
FAM169A	9
FAM169A	7
BRD8	19
BRD8	6
BRD8	7
BRD9	1
BRD9	5
BRD4	1
BRD4	3
BRD4	5
BRD4	6
BRD4	7
BRD4	8
BRD4	13
BRD7	8
KSR2	9
BRD2	1
BRD2	3
BRD2	5
BRD2	6
BRD2	7
BRD2	8
BRD2	9
BRD3	1
DNAJA2	9
DNAJA2	5
DNAJA3	8
DNAJA3	9
PTPN18	6
GLG1	3
GLG1	5
GLG1	6
GLG1	13
PTPN13	9
PTPN13	19
PTPN13	6
PTPN11	12
PTPN11	3
PTPN11	4
PTPN11	5
PTPN11	7
BX247991	18
MYCBP	8
MYCBP	4
MYCBP	14
MYCBP	6
PTPN14	9
PTPN14	5
AKT3	9
LYAR	9
MRPL24	4
MRPL24	14
MRPL27	1
MRPL27	3
CSF2RA	1
DMD	5
DMD	6
MRPL20	1
SEH1L	1
SEH1L	2
SEH1L	4
SEH1L	7
SEH1L	9
SEH1L	10
SEH1L	13
MRPL22	8
GAB2	3
GAB2	20
GAB1	9
HABP4	8
HABP4	16
HABP4	11
NPTX1	9
NPTX1	2
NPTX1	3
NPTX1	4
NPTX1	12
NDRG1	3
PTGFRN	16
PTGFRN	9
PTGFRN	7
NDRG3	3
NDRG3	5
NDRG4	18
NDRG4	3
NDRG4	20
NDRG4	6
NDRG4	7
SRSF5	2
SRSF5	3
SRSF5	4
SRSF5	5
SRSF5	6
SRSF5	7
SRSF5	8
SRSF5	9
SRSF5	13
SRSF5	19
SRSF4	9
SRSF4	2
SRSF4	19
SRSF4	4
SRSF4	6
SRSF7	2
SRSF7	4
SRSF7	6
SRSF7	11
SRSF7	12
SRSF7	13
SRSF7	16
SRSF6	1
SRSF6	2
SRSF6	4
SRSF6	6
SRSF6	7
SRSF6	9
SRSF6	12
SRSF6	13
SRSF6	19
SRSF1	2
SRSF1	3
SRSF1	4
SRSF1	5
SRSF1	6
SRSF1	7
SRSF1	9
SRSF1	10
SRSF1	12
SRSF1	13
SRSF1	18
SRSF1	20
CHD1L	15
CHD1L	7
SRSF3	3
SRSF3	4
SRSF3	6
SRSF3	7
SRSF3	8
SRSF3	9
SRSF3	13
CDK1	1
CDK1	2
CDK1	4
CDK1	6
CDK1	9
CDK1	12
SRSF9	2
SRSF9	4
SRSF9	5
SRSF9	6
SRSF8	16
SRSF8	3
SRSF8	7
RAPH1	9
RAPH1	5
HLA-DQB1	14
RNF135	18
DNAJB14	20
DNAJB14	13
DNAJB14	7
RNF138	9
RNF138	15
RNF138	5
RNF138	7
RNF139	9
CISD2	9
CISD2	15
CISD3	20
CISD3	13
CISD1	16
CISD1	9
CLNS1A	3
CLNS1A	5
TSHZ2	3
TSHZ2	20
TSHZ2	5
TSHZ3	9
TSHZ1	9
TSHZ1	10
TSHZ1	5
NOSIP	1
NOSIP	14
VILL	1
ZNF581	3
ZNF581	13
ZNF581	6
ZNF580	3
ZNF580	13
ZNF580	15
ZNF583	1
ZNF583	19
TIPARP	9
ZNF587	16
ZNF587	1
ZNF587	5
LPAR3	18
ZNF589	3
ZNF589	13
ZNF589	7
ZFP161	14
ASUN	3
ASUN	5
ZSWIM7	20
CAMKK2	8
CAMKK2	9
CAMKK2	3
CAMKK2	13
MYO1E	9
MYO1E	5
MYO1C	5
MYO1B	3
LOC100128640	3
RPL36AL	4
RPL36AL	6
CHMP5	4
CTPS2	3
HOXA13	9
HOXA13	13
PPAPDC1B	15
HOXA11	9
HOXA10	1
HOXA10	2
HOXA10	4
HOXA10	6
HOXA10	8
HOXA10	9
AK127339	18
FAM188A	9
FAM160B1	19
FAM160B1	5
FAM160B1	15
ATAT1	3
SRC	1
NEMF	9
NEMF	5
ZNF326	9
ZNF326	4
ZNF326	7
SRF	9
SRF	3
SRF	20
SRF	6
ZNF323	3
ZNF322	9
FAM214A	9
FAM214B	1
SRI	9
SRM	6
SRR	19
SRR	13
SRR	7
LGALS9	14
LGALS8	14
LGALS8	6
LGALS8	7
LGALS3	1
LGALS7	14
AKIRIN2	3
AKIRIN1	2
AKIRIN1	4
AKIRIN1	6
AKIRIN1	7
AKIRIN1	9
AKIRIN1	20
EIF2AK1	9
EIF2AK1	19
EIF2AK1	13
EIF2AK1	6
EIF2AK3	9
EIF2AK4	15
ADCY9	9
ADCY9	17
HN1	4
HN1	14
HN1	6
HN1	7
EREG	5
MYO19	3
MYO19	5
MYO19	6
MYO19	9
MYO19	16
MYO19	19
AX748312	3
MYO16	20
TRNT1	13
TRNT1	6
ASAP1	9
ASAP1	20
ASAP2	9
ASAP2	6
MYO10	3
MYO10	5
OCRL	6
HILPDA	3
HILPDA	7
KIAA1522	3
KIAA1522	13
KIAA1522	15
MPDU1	1
MPDU1	3
MPDU1	6
KIAA1033	9
KIAA1033	19
KIAA1033	5
KIAA1033	7
LPGAT1	4
LPGAT1	5
LPGAT1	6
LPGAT1	9
LPGAT1	11
LPGAT1	12
FLYWCH1	18
TIMM17B	14
GCNT4	1
TIMM17A	2
TIMM17A	4
GCNT1	3
C14orf135	6
C14orf135	7
C14orf132	6
LPCAT4	15
LPCAT2	13
LPCAT3	5
MTM1	9
MID1IP1	11
MID1IP1	15
MID1IP1	3
MID1IP1	5
MID1IP1	7
PIGB	9
PIGG	3
PIGH	7
PIGK	18
PIGK	5
PIGL	7
PIGM	9
PIGN	7
PIGO	1
PIGO	18
PIGO	3
TMEM194A	2
TMEM194A	6
TMEM194A	7
TMEM194A	9
TMEM194A	12
TMEM194A	13
PIGQ	18
PIGQ	3
PIGS	20
PIGS	13
PIGS	6
PIGT	1
PIGT	3
PIGT	6
PIGT	7
PIGU	5
WRAP53	3
PIGW	9
PIGW	3
PIGY	9
PIGY	2
PIGY	4
PIGY	12
TAGLN	1
TAX1BP1	16
TAX1BP3	15
ANKLE2	9
ANKLE2	4
INPPL1	3
OLR1	1
RHPN2	8
RHPN2	9
SRRM1	1
SRRM1	4
SRRM1	5
SRRM1	6
SRRM1	7
SRRM1	13
BBIP1	9
BBIP1	13
SRRM3	3
SRRM2	1
SRRM2	3
SRRM2	4
SRRM2	5
SRRM2	9
SRRM2	19
PDK1	5
PDK1	6
PDK1	7
RGL1	9
PDK2	1
EBP	1
EBP	5
PDK4	8
PDK4	9
ALPI	1
C9orf114	7
SEC61A1	4
SEC61A1	7
SEC61A2	6
PECR	6
TM2D3	9
TM2D3	3
TM2D3	6
TM2D3	7
AK027179	3
OGFRL1	9
OGFRL1	15
ZFAND5	11
ZFAND5	4
ZFAND5	6
ZFAND5	7
ZFAND1	9
ZFAND1	4
PPID	14
SLC39A13	20
SLC39A10	9
SLC39A10	10
SLC39A10	13
SLC39A10	7
SLC39A11	1
SLC39A11	3
SLC39A14	9
SLC39A14	4
SLC39A14	13
CEP120	17
EIF1AX	9
EIF1AX	2
EIF1AX	4
EIF1AX	12
EIF1AY	8
EIF1AY	1
RSBN1	9
RSBN1	7
EIF1AD	9
LRPAP1	20
ARHGAP21	19
SAP18	2
SAP18	3
SAP18	4
SAP18	8
SAP18	9
SAP18	13
SAP18	14
EVI5	9
EVI5	5
ARHGAP29	7
ARHGAP28	9
ARHGAP28	20
ARHGAP28	6
HHAT	6
DDIT4	3
DDIT4	4
DDIT4	6
DDIT4	7
SLCO4C1	9
LOC284889	4
LOC284889	6
LOC284889	7
RBFA	13
PCGF3	9
PCGF3	19
PCGF3	17
PCGF3	15
NKRF	9
AFTPH	9
MYSM1	3
MYSM1	5
MYSM1	6
ATG2B	4
ATG2B	7
PPPDE1	9
PPPDE1	6
PPPDE2	5
BMP7	9
BMP7	3
GPR1	9
BMP2	8
BMP2	9
DR1	9
DR1	2
DR1	4
DR1	6
DR1	7
RLIM	2
RLIM	4
RLIM	5
RLIM	6
RLIM	12
RLIM	16
C1orf35	9
C1orf35	6
ASF1A	16
ASF1A	9
ASF1A	7
TERF2	1
TERF1	3
TERF1	6
DNAJC19	9
DNAJC19	13
GOLGA8A	5
RASSF9	9
RASSF8	6
RASSF8	7
RASSF8	9
RASSF8	12
RASSF8	15
RASSF8	18
RASSF1	16
RASSF1	19
RASSF1	6
PTOV1	3
PTOV1	4
PTOV1	6
RASSF3	16
RASSF3	1
RASSF3	13
RASSF5	18
C6orf62	5
C6orf62	6
NHP2	4
RSAD1	3
ATP5C1	1
NFS1	9
CHD3	3
CHD3	6
CHD2	19
CHD2	3
CHD2	5
CHD2	15
CHD5	18
CHD4	1
CHD4	7
MRP63	9
MRP63	4
MRP63	14
CHD9	9
CHD9	6
CAP2	9
CAP2	7
LOC283050	3
NPC1	9
LINC00324	6
EXD2	6
TTC5	1
C3orf58	9
C3orf58	5
RAB3GAP2	9
RAB3GAP2	10
RAB3GAP2	5
RAB3GAP2	6
RAB3GAP2	13
IL4R	3
TTC3	18
TTC3	3
TTC3	20
TTC3	6
RAB3GAP1	19
RAB3GAP1	6
RAB3GAP1	7
C3orf52	1
CAPS	1
NPCR	3
DAG1	9
DAG1	5
DYNC1LI2	2
DYNC1LI2	3
DYNC1LI2	4
DYNC1LI2	5
DYNC1LI2	7
DYNC1LI2	9
DYNC1LI2	12
DYNC1LI2	13
PRDM16	9
ABCG1	1
ABCG1	14
PLSCR4	9
PRDM15	5
PRDM10	9
PRDM10	7
MPL	1
AVP	1
MPI	3
SPC25	9
POLRMT	8
RER1	1
RER1	13
RER1	4
RER1	5
RER1	9
MPZ	3
GRPEL1	13
GRPEL2	2
GRPEL2	4
GRPEL2	6
GRPEL2	9
GRPEL2	12
GRPEL2	19
SF3B14	9
SF3B14	6
ILKAP	8
CKS1B	13
ASPHD1	3
RBM14-RBM4	20
QRSL1	13
BTG3	16
BTG3	9
BTG3	2
BTG3	14
BTG2	3
BTG1	9
BTG1	6
C4orf36	1
C4orf32	9
C4orf32	11
C4orf32	5
C4orf32	15
SRD5A3	6
SRD5A1	8
SRD5A1	1
SRD5A1	9
DKFZp564E1082	3
DKFZp564E1082	4
DKFZp564E1082	5
DKFZp564E1082	6
DKFZp564E1082	7
DKFZp564E1082	9
DKFZp564E1082	13
DKFZp564E1082	19
HELLS	19
HELLS	13
HELLS	6
METAP2	12
FAM49B	2
FAM49B	4
FAM49B	6
ZFP36L1	9
ZFP36L1	2
ZFP36L1	3
ZFP36L1	5
ZFP36L2	9
GGA1	18
GGA1	3
GGA3	6
GGA2	3
GGA2	20
GGA2	13
GGA2	6
C15orf40	9
C15orf40	6
C10orf96	1
FHOD1	20
FHOD3	18
PKD2	18
PKD2	20
PKD2	6
PKD1	18
PKD1	19
PKD1	20
PKD1	7
C4orf3	9
C4orf3	5
GJC1	9
GJC1	3
LOC100499177	9
PRKACA	1
PRKACA	3
PRKACA	13
PRKACA	14
C14orf118	3
C14orf118	6
C14orf118	7
PRKACB	9
PRKACB	11
PRKACB	14
PRKACB	6
PSMB7	3
ZNF131	8
ZNF131	4
ZNF131	5
ZNF131	13
PSMB5	4
PSMB4	1
PSMB4	3
PSMB4	4
PSMB4	5
PSMB4	7
PSMB2	3
PSMB1	4
PSMB1	5
PFKFB2	5
PFKFB2	6
PFKFB2	7
LMBR1L	17
LMBR1L	3
LMBR1L	6
LMBR1L	7
SZT2	5
C20orf72	6
C20orf72	7
AK025140	2
AK025140	20
R3HDM4	20
R3HDM4	13
R3HDM4	15
SNORD21	19
SNORD20	19
CSDA	5
SNORD25	19
SNORD27	19
SNORD26	19
SNORD29	19
SNORD29	13
SNORD28	13
SNORD28	6
KCNK6	1
FAM155B	3
KCNK1	8
KCNK1	9
KCNK1	5
KCNK1	14
CRY2	16
CRY2	20
CRY2	6
KCNK3	1
ZNF517	18
C9orf140	3
C9orf142	9
NACC2	16
NACC2	18
NACC1	9
NACC1	4
NACC1	20
VPS13A	3
VPS13A	6
VPS13A	7
LOC100128788	5
VPS13C	5
BEX4	9
BEX4	4
BEX4	13
BEX4	7
PPAN-P2RY11	4
SCAF11	9
SCAF11	12
SCAF11	5
SCAF11	6
SCAF11	7
TXLNG	9
TXLNG	17
TXLNG	7
NUP160	5
NUP160	6
NUP160	7
NUP160	8
NUP160	9
NUP160	19
TMEM163	18
TMEM165	9
TMEM165	19
TMEM165	5
TMEM168	16
TMEM168	1
TMEM168	10
FOXN2	9
FOXN2	5
FOXN2	7
REPIN1	9
REPIN1	3
NICN1	14
NICN1	6
NICN1	7
COL14A1	18
COL14A1	3
GRIN2C	3
GNA12	16
GNA12	7
GNA13	2
GNA13	4
GNA13	5
GNA13	6
GNA13	8
GNA13	9
GNA13	12
GNA13	16
GNA11	1
ZSCAN12P1	20
SH2B3	4
IFFO1	19
IFFO2	9
MFGE8	3
IL6ST	9
IL6ST	3
IL6ST	5
IL6ST	6
IL6ST	13
SBF1	8
SBF1	3
SBF1	5
SBF1	6
DBN1	20
DBN1	5
DBN1	6
DBN1	7
ADD2	18
ADD2	19
ADD2	7
OGDH	5
ACTG2	14
CDC73	20
CDC73	5
C11orf31	6
C11orf30	1
C11orf30	6
C11orf30	7
C11orf30	9
C11orf30	13
C11orf30	18
WEE1	2
WEE1	5
WEE1	6
WEE1	7
WEE1	8
WEE1	9
WEE1	11
WEE1	12
WEE1	13
AK124484	20
SRFBP1	9
SRFBP1	17
BCAT2	3
BCAT1	2
BCAT1	3
BCAT1	12
BCAT1	7
C1orf131	9
MACROD2	15
C1orf133	3
AKAP6	18
GTF2F1	1
GTF2F1	17
AKAP1	9
AKAP1	3
AKAP1	13
AKAP1	6
AKAP1	7
AKAP2	9
AKAP2	10
AKAP2	3
AKAP2	13
SEP15	5
SEP15	7
CAGE1	1
CAGE1	7
AKAP8	1
AKAP8	4
AKAP8	17
AKAP8	9
AKAP9	5
AKAP9	6
EIF2A	9
CYP26A1	9
CCDC117	2
CCDC117	3
CCDC117	4
CCDC117	6
CCDC117	7
CCDC117	9
CCDC117	12
PHPT1	4
KLHL36	9
RLF	7
KLK9	18
TMEM170B	9
TMEM170B	12
TMEM170B	15
RRP1B	9
RRP1B	2
RRP1B	3
RRP1B	4
RRP1B	12
NOVA1	9
TMEM170A	16
TMEM170A	9
TMEM170A	2
TMEM170A	12
TMEM170A	6
HSP90B1	2
HSP90B1	3
HSP90B1	4
HSP90B1	5
HSP90B1	7
HSP90B1	9
KRR1	9
KRR1	12
KRR1	7
AK311282	6
PEG10	12
PEG10	2
PEG10	4
CETN3	9
NAIF1	3
CCL28	1
PCLO	20
H3F3B	1
H3F3B	2
H3F3B	4
H3F3B	6
H3F3B	7
H3F3B	9
H3F3B	12
H3F3B	13
DIO2	5
DIO3	1
DIO3	9
CCL21	18
MAU2	6
C8orf48	1
UCK2	9
UCK2	4
PHRF1	18
PHRF1	6
C8orf42	9
CUX1	9
CUX1	15
FAM70A	10
FAM70A	13
UBE2L6	20
DNAJC8	6
CSNK1A1	8
CSNK1A1	1
CSNK1A1	19
CSNK1A1	9
CAMSAP2	9
DNAJC5	10
DNAJC5	3
DNAJC5	6
DNAJC6	9
DNAJC7	3
DNAJC7	6
AK001975	13
DNAJC3	12
DNAJC3	2
DNAJC3	4
DNAJC3	5
DNAJC3	7
GOSR2	1
GOSR2	3
GOSR2	20
GOSR2	6
GOSR2	15
SLC18A1	1
SLC18A1	5
GOSR1	16
GOSR1	9
GOSR1	6
RRP15	9
RRP15	5
RRP15	6
RRP15	7
CCDC97	9
CCDC97	7
RALBP1	3
NRN1	3
NRN1	14
MAP3K6	7
RAP1B	5
RAP1B	6
RAP1A	9
MAP3K7	10
MAP3K7	19
ZNF831	18
ZNF830	9
IER3IP1	7
MIR16-1	5
SNORA66	7
SNORA61	19
SNORA62	19
SNORA63	19
LRIF1	9
TRIM45	3
TRIM45	6
FAM91A1	18
FAM91A1	7
ATOH7	15
RNF152	7
LIMD1	1
LIMD1	3
RNF157	1
MECP2	8
MECP2	9
MECP2	3
MECP2	15
MECP2	7
PEX3	9
LDLR	8
LDLR	9
LDLR	11
LDLR	6
ZFYVE21	3
ZFYVE20	3
ZFYVE20	12
ZFYVE27	3
ZFYVE26	18
ZFYVE26	3
ZFYVE26	6
TPCN2	3
RAB33B	9
RAB33B	5
RAB33B	14
SLC17A5	8
SLC17A5	9
SLC17A5	17
SPAG17	13
UBFD1	9
UBFD1	2
UBFD1	10
UBFD1	6
C16orf58	7
C16orf59	3
C16orf59	7
C16orf52	9
C16orf52	4
C16orf52	13
C16orf52	20
C16orf52	15
CDK5RAP3	19
CDK5RAP3	18
CDK5RAP3	3
CDK5RAP3	13
CDK5RAP3	6
C16orf57	1
C16orf57	15
C16orf55	3
C16orf55	6
LOC645949	18
ITCH	9
ITCH	11
CHMP4A	4
CHMP4B	4
CHMP4C	9
BAX	1
BAX	3
BAX	4
BAX	9
BAD	1
IARS	19
COBLL1	5
SLC37A3	16
SLC37A3	9
SLC37A3	19
SLC37A3	7
CDK18	13
CDK19	11
TOB1	1
TOB1	5
TOB1	9
PMPCB	9
SLC37A4	3
TOB2	1
TOB2	2
TOB2	9
CDK12	3
CDK12	5
CDK12	6
CDK12	7
CDK12	9
CDK12	17
CDK12	20
CDK13	7
CDK10	7
CDK16	19
CDK16	3
CDK16	6
CDK17	16
CDK17	9
CDK14	6
GPR124	9
GPR124	3
NEO1	1
NEO1	6
NEO1	9
RBL2	7
ATP6V1B2	8
ATP6V1B2	9
ATP6V1B2	20
ATP6V1B2	6
STL	18
KCNAB1	1
ZNF304	6
ZNF302	9
ZNF302	7
MMP28	1
P2RY1	17
P2RY6	1
HOXB13	3
HOXB13	6
TFG	9
LOC100507433	5
RND3	5
NCL	1
NCL	2
NCL	4
NCL	5
NCL	9
CTNNBIP1	1
PPP3CA	9
PPP3CA	6
PPP3CB	7
PPP3CC	14
AK002090	3
LIF	3
KIAA1549	19
KIAA1549	6
AX746542	5
LRRC41	1
LRRC41	3
LRRC40	13
LRRC47	1
LRRC47	5
B3GNT5	9
B3GNT5	15
B3GNT5	17
B3GNT5	7
B3GNT1	3
B3GNT2	9
TSFM	8
TSFM	4
TSFM	7
RPL18	19
RPL18	2
RPL18	3
RPL18	4
RPL18	6
B3GNT8	1
LOC100507062	3
ADRA2B	1
ADRA2C	3
TEX22	3
PWWP2A	9
BIK	1
FGFR1	7
TBCCD1	9
TBCCD1	5
DAAM1	8
DAAM1	20
DAAM1	6
DAAM1	7
DAAM2	16
DAAM2	3
AL360260	18
C16orf46	6
CCDC150	13
YIF1B	1
YIF1B	18
SGK494	6
WRAP73	8
WRAP73	3
WRAP73	14
TUFT1	1
SYT9	17
LRRC4B	13
MTCH2	19
MTCH1	10
MTCH1	3
MTCH1	6
SYT1	3
SYT1	20
SYT2	20
SYT3	20
SYT4	20
TIAL1	1
TIAL1	3
TIAL1	4
TIAL1	5
TIAL1	9
OBFC2B	3
OBFC2B	6
OBFC2A	16
OBFC2A	5
OBFC2A	13
TASP1	9
TASP1	20
TASP1	7
FUBP3	9
FUBP3	5
FUBP3	6
FUBP3	7
ATP5L	4
NCSTN	1
NCSTN	15
NCSTN	9
YJEFN3	3
YJEFN3	13
SAP30	9
NBL1	8
NBL1	1
NBL1	3
NBL1	9
TCP11L2	9
CNTROB	3
BC032415	7
ANGPT2	6
GNAI1	8
GNAI1	9
N4BP2L1	6
C1orf52	9
C1orf52	19
C1orf52	4
C1orf52	13
C1orf52	6
C1orf55	1
C1orf55	5
C1orf55	7
LOC100129250	3
MARC1	3
MARC1	5
ICMT	16
ICMT	9
ICMT	2
ICMT	4
ICMT	12
DNAJB8-AS1	13
FCF1	1
FCF1	3
FCF1	5
AK095365	18
ATP6V0A1	13
ATP6V0A1	6
ATP6V0A1	7
ATP6V0A2	9
GUCA1C	18
GUCA1B	1
GUCA1B	3
GUCA1B	4
SMCR7L	2
SMCR7L	3
SMCR7L	4
SMCR7L	7
SMCR7L	12
SMCR7L	15
SMCR7L	17
C17orf108	3
ATM	16
ATM	19
ATM	6
ATM	7
C17orf101	19
SMPD4	3
MIR614	9
MIR614	5
SMPD1	1
SMPD1	7
BRIP1	1
BRIP1	5
ZNF571	9
ATP5A1	17
ATP5A1	19
ATP5A1	4
ATP5A1	7
AKNA	18
TTC28	3
TTC28	7
AAMP	8
AAMP	9
AAMP	3
DOT1L	3
TTC23	18
TTC23	19
TTC23	6
UBE3C	9
UBE3C	18
UBE3C	13
UBE3C	6
U2SURP	2
U2SURP	3
U2SURP	4
U2SURP	6
U2SURP	7
U2SURP	9
U2SURP	13
U2SURP	16
U2SURP	20
ENO1	19
ENO1	3
ENO1	4
ENO1	6
ENO1	7
ENO2	3
ENO3	18
ENO4	7
CELF6	18
CELF6	19
CELF6	20
TAOK1	18
TAOK1	6
TAOK1	7
TAOK2	3
TAOK3	6
CNOT6L	18
LLGL1	9
LLGL1	3
[truncated: 19,471 more rows]
