# Supplementary material for: PTRcombiner: mining combinatorial regulation of gene expression from post-transcriptional interaction maps
Source: BMC Genomics. 2014 Apr 23;15:304. doi: 10.1186/1471-2164-15-304 (PMC4234518; doi:10.1186/1471-2164-15-304)
Supplement: Additional file 3 — A zip archive containing the outputs of the mining module of PTR comb iner at different combinations of k and τ , considering the sporadic trans-factors. [file 1471-2164-15-304-S3.zip › sporadic/all_results/k20_t0.500000/gene-cluster.txt]

geneSymbol	cluster
RNF14	11
RNF14	6
RNF14	7
UBE2Q1	16
UBE2Q1	13
UBE2Q1	7
UBE2Q2	16
UBE2Q2	10
UBE2Q2	11
UBE2Q2	20
UBE2Q2	5
RNF10	8
RNF10	1
RNF10	7
RNF11	1
RNF11	4
RNF11	8
RNF11	10
RNF11	11
RNF11	13
RNF11	16
RNF13	1
RNF13	7
RNF13	9
RNF13	10
RNF13	12
RNF13	17
LOC100506866	3
LOC100506866	6
LOC100506866	7
MZT2A	3
MZT2A	6
PMM2	14
PMM2	6
PMM2	15
AK023627	7
FHIT	14
ZNF709	10
ZNF709	5
CAMK1	11
CAMK1	3
CAMK1	5
SPR	3
SPR	14
ZNF700	7
ZNF707	8
ZNF706	8
ZNF704	8
ZNF704	10
ZNF704	6
ZC3H10	3
ZC3H13	1
ZC3H13	6
ZC3H13	7
ZC3H13	10
ZC3H13	13
ZC3H13	14
ZC3H15	8
ZC3H15	7
ZC3H14	8
ZC3H14	11
ZC3H14	6
FAM65B	10
ZC3H18	3
cytochrome	10
cytochrome	7
FOXQ1	5
DHX9	10
DHX9	11
DHX9	4
DHX9	6
TCOF1	6
NSRP1	10
NUP98	8
NUP98	10
NUP98	7
XPC	8
SP1	2
SP1	3
SP1	4
SP1	7
SP1	8
SP1	10
SP1	11
SP1	18
SP1	20
XPA	8
XPA	1
SP3	2
SP3	3
SP3	4
SP3	6
SP3	7
SP3	9
SP3	10
SP3	11
SP3	18
NUP93	8
SPPL3	10
SPPL3	11
OPA3	8
OPA3	3
OPA3	6
OPA1	8
OPA1	9
OPA1	10
RAB40C	10
GTSE1	10
GTSE1	11
GTSE1	14
ARFRP1	3
SPPL2B	11
SPPL2B	4
NSL1	3
NSL1	5
NSL1	6
NSL1	7
UGCG	9
AX748330	3
AX747103	3
AX747103	6
ATP2A2	2
ATP2A2	3
ATP2A2	4
ATP2A2	5
ATP2A2	6
ATP2A2	7
ATP2A2	8
ATP2A2	10
ATP2A2	11
ATP2A2	14
ATP2A2	18
ITGA2	13
ITGA2	7
NOP2	8
NOP2	11
NOP2	4
NOP2	7
ITGA4	10
RIT1	1
RIT1	10
RIT1	11
RIT1	5
DENND4A	10
DENND4B	3
DENND4C	10
SWAP70	8
SWAP70	1
SWAP70	10
PREB	8
PREB	15
PREB	7
PHLDA1	10
PHLDA3	1
PHLDA3	3
UFSP2	19
UFSP2	6
TAP2	10
ASS1	11
LOC100652770	11
LOC100652770	6
ZNF37BP	8
ZNF37BP	3
ZNF37BP	5
ZNF37BP	6
ZNF37BP	7
SQLE	10
SQLE	14
SQLE	6
TIPRL	8
TIPRL	10
TIPRL	11
TIPRL	4
TIPRL	7
FBXL14	10
FBXL16	10
FBXL19	1
FBXL19	3
FBXL19	7
FBXL18	8
FBXL18	5
FBXL18	13
FAM116A	10
FAM116A	7
GHDC	20
H19	8
SDK2	20
THSD4	20
FAM212B	3
CHST9	10
CHST8	1
COL4A5	5
COL4A4	5
COL4A3	7
COL4A2	19
COL4A1	17
COL4A1	10
COL4A1	13
GRN	1
CHST3	8
CHST3	1
CHST3	5
CHST2	10
CHST6	3
HLCS	8
HLCS	7
NOG	1
NOG	5
ITGAV	8
ITGAV	19
ITGAV	5
SIGMAR1	11
SIGMAR1	3
SIGMAR1	4
SIGMAR1	6
ZNF703	10
ZNF703	11
ZNF703	4
ZNF703	6
ZNF703	7
NOV	10
FAM134C	11
FAM134C	3
FAM134C	7
ITGAE	11
ITGAE	7
FAM134A	16
FAM134A	10
FAM134A	6
BC073780	20
SMAD9	14
TRERF1	16
TRERF1	9
TRERF1	5
SMAD4	2
SMAD4	3
SMAD4	4
SMAD4	5
SMAD4	7
SMAD4	10
SMAD4	11
SMAD4	12
SMAD4	14
SMAD4	17
SMAD4	18
SMAD5	2
SMAD5	4
SMAD5	5
SMAD5	6
SMAD5	7
SMAD5	8
SMAD5	10
SMAD5	11
SMAD5	18
SMAD7	1
SMAD7	10
SMAD7	20
SMAD7	13
GOLPH3L	10
GOLPH3L	11
GOLPH3L	4
GOLPH3L	5
SMAD1	3
SMAD1	14
SMAD1	7
SMAD2	1
SMAD2	4
SMAD2	5
SMAD2	7
SMAD2	11
SMAD2	18
SMAD3	20
SMAD3	5
SMAD3	7
F12	15
AMMECR1L	8
AMMECR1L	1
AMMECR1L	10
AMMECR1L	7
CYFIP1	16
CYFIP1	5
IGF2R	8
IGF2R	10
IGF2R	3
IGF2R	5
IGF2R	7
NECAP2	7
RNF114	2
RNF114	4
RNF114	5
RNF114	7
RNF114	8
RNF114	11
RNF114	18
SLC36A1	11
SLC36A1	20
SLC36A1	6
ERICH1	3
ART3	7
HERC2P2	20
HERC2P2	7
ART5	1
SPTLC1	5
SPTLC1	6
SPTLC1	7
TCEA2	15
TCEA1	9
TCEA1	10
TCEA1	5
MGC57346	6
MGC57346	7
KDM2A	8
KDM2A	10
KDM2A	13
KDM2A	6
KDM2A	7
COX4I1	8
COX4I1	1
COX4I1	6
BFAR	4
BFAR	7
BFAR	9
BFAR	11
BFAR	18
BFAR	19
EDA	10
GUSBP4	6
CADPS2	1
CCDC115	1
CCDC112	7
CCDC113	10
CCDC113	7
CCDC111	10
CCDC111	14
LEO1	10
ATP1A3	1
ATP1A1	11
ATP1A1	4
MGRN1	8
MGRN1	1
MGRN1	3
MGRN1	14
CRTAP	8
CRTAP	3
CRTAP	14
SPHK2	6
SPHK1	1
IPO11	5
IPO11	7
CUEDC2	11
IPO13	3
CPEB4	1
CPEB4	2
CPEB4	5
CPEB4	7
CPEB4	10
CPEB4	11
CPEB4	18
CPEB1	7
CPEB3	1
CPEB3	10
CPEB3	7
CPEB2	10
CPEB2	5
CPEB2	13
RBMXL1	7
ABAT	10
ZNF780A	10
ZNF780A	11
ZNF780A	4
ZNF780A	5
ZNF780A	7
ZNF780B	8
ZNF780B	7
BRF2	7
RHEBL1	10
IFT80	8
IFT80	5
IFT80	7
IFT81	3
BC040733	20
GRINA	11
GRINA	4
MCM10	6
MCM10	7
BC126296	20
SP4	10
SP4	11
SP4	20
IGFBPL1	1
ATG4B	3
ATG4D	20
FAM193A	8
FAM193A	7
CFH	1
CFI	1
CFI	20
PNP	11
PNP	4
PNP	6
ANKFY1	13
ANKFY1	6
ANKFY1	7
CREBBP	1
CREBBP	10
CREBBP	9
CREBBP	14
CREBBP	7
PNN	10
PNN	11
PNN	4
PNN	6
ATP6V0E1	11
ATP6V0E1	4
ATP6V0E2	6
CFP	14
CFP	6
UAP1	19
MLLT1	11
SIX4	12
SIX4	7
SIX5	7
SIX6	15
SIX1	9
SIX1	3
SIX2	3
CNPY3	8
CNPY2	20
CNPY1	20
ANKRD30BL	6
HMG20A	1
HMG20A	5
HMG20A	6
HMG20A	7
HMG20A	9
HMG20A	10
HMG20A	20
HMG20B	11
AAGAB	11
AAGAB	3
AAGAB	4
FLJ00104	3
FLJ00104	5
FLJ00104	14
SLC7A6OS	14
C3orf75	11
C3orf72	5
SHOX2	1
SHOX2	11
SHOX2	17
SHOX2	7
ZFP82	11
CHFR	5
EFHA1	10
SYPL1	10
SYPL1	11
GPR75	5
RFX5	19
APP	2
APP	3
APP	4
APP	5
APP	7
APP	8
APP	10
APP	11
RFX7	8
RFX7	17
RFX7	10
RFX7	11
RFX7	19
NRXN3	10
NRXN3	6
NRXN2	3
NRXN1	1
RFX3	1
AX746885	8
YDJC	11
YDJC	3
YDJC	4
IBA57	3
IBA57	6
IBA57	7
IBA57	8
IBA57	14
IBA57	20
APC	8
APC	3
TMEM179B	3
ABCE1	8
ABCE1	11
ABCE1	4
ABCE1	5
UQCRC2	6
XPNPEP1	1
XPNPEP1	5
XPNPEP2	15
XPNPEP3	11
XPNPEP3	3
XPNPEP3	4
XPNPEP3	6
RETSAT	3
KHDRBS1	3
KHDRBS1	4
KHDRBS1	5
KHDRBS1	6
KHDRBS1	7
KHDRBS1	8
KHDRBS1	10
KHDRBS1	11
KHDRBS1	16
RPS15AP10	11
RPS15AP10	7
GGCT	8
GGCT	11
ARPP21	10
MSL3P1	11
TARS2	8
TARS2	11
TARS2	4
TARS2	6
TARS2	7
DPYSL2	8
DPYSL3	7
IGFBP2	3
LRFN1	14
AK311383	8
IGFBP5	14
IGFBP5	3
IGFBP5	5
IGFBP5	6
LOC729013	5
GJA1	5
C15orf24	11
C15orf24	10
C15orf24	3
APLNR	20
C15orf23	8
C15orf23	11
C15orf23	4
C15orf23	14
PMS2P1	1
PMS2P3	3
C15orf29	10
KDM3B	4
KDM3B	5
KDM3B	7
KDM3B	10
KDM3B	11
KDM3B	17
ZNF117	10
KDM3A	10
NIF3L1	1
NIF3L1	10
NIF3L1	3
NIF3L1	9
BC023568	3
TMC3	20
GTPBP2	8
GTPBP2	9
GTPBP2	10
GTPBP2	11
GTPBP2	14
EIF2B1	6
EIF2B1	7
PRKAR2A	8
PRKAR2A	13
PRKAR2B	11
PRKAR2B	4
PRKAR2B	7
MAGT1	8
MAGT1	5
MAGT1	6
TXNIP	2
TXNIP	4
TXNIP	5
TXNIP	7
TXNIP	8
TXNIP	9
TXNIP	10
TXNIP	11
AX747592	7
MLF1	8
QPRT	1
MLF2	1
MLF2	2
MLF2	11
MLF2	4
MLF2	7
TMEM14C	6
TMEM14C	7
TMEM14B	20
TMEM14B	7
MECOM	3
MECOM	20
MECOM	5
ITGA2B	3
LOC440944	5
LOC440944	6
LOC440944	7
C9orf123	10
C9orf123	11
KIAA1267	1
KIAA1267	10
KIAA1267	3
KIAA1267	7
PHACTR4	1
PHACTR4	10
PHACTR4	11
PHACTR4	20
CLIC4	1
CLIC4	2
CLIC4	3
CLIC4	4
CLIC4	5
CLIC4	6
CLIC4	7
CLIC4	8
CLIC4	9
CLIC4	10
CLIC4	11
CLIC4	18
PHACTR1	8
PHACTR1	20
PHACTR1	7
PHACTR3	10
PHACTR2	3
PHACTR2	5
PHACTR2	6
PHACTR2	7
PHACTR2	11
PHACTR2	18
KRTAP2-2	20
TMEM147	7
ENY2	14
TMEM143	3
TMEM140	6
SF1	1
SF1	2
SF1	3
SF1	4
SF1	5
SF1	7
SF1	8
SF1	10
SF1	11
SF1	16
SF1	18
LOC644714	14
LOC644714	7
KIAA1279	10
KIAA1279	11
API5	11
API5	10
API5	3
API5	4
LOC574538	20
RTKN2	10
RTKN2	5
RTKN2	7
SOWAHA	7
SECISBP2L	17
SECISBP2L	10
SECISBP2L	3
SECISBP2L	12
SOWAHC	10
SOWAHC	13
ITGB2	15
FAM32A	11
FAM32A	4
KIAA1191	1
KIAA1191	2
KIAA1191	6
KIAA1191	7
KIAA1191	11
KIAA1191	18
VMP1	8
VMP1	10
VMP1	5
ZMAT1	20
ZMAT3	3
ZMAT2	11
ZMAT5	11
ZMAT5	1
ZMAT5	3
ZMAT4	1
NR_026754	3
NR_026754	5
C19orf25	11
MYBL1	5
MYBL1	7
NR1D1	9
NR1D2	2
NR1D2	3
NR1D2	4
NR1D2	7
NR1D2	8
NR1D2	9
NR1D2	10
NR1D2	11
NR1D2	12
NR1D2	14
NR1D2	16
NR1D2	17
NR1D2	18
ITGB1BP1	8
ITGB1BP1	3
ZNF7	9
ZNF7	10
ZNF2	1
ZNF3	11
TIPIN	8
TIPIN	11
ZNF8	11
ZNF8	7
C11orf10	10
MORC2-AS1	7
AK021977	5
CDC5L	11
RAC3	11
RAC1	4
RAC1	5
RAC1	6
RAC1	8
RAC1	9
RAC1	11
SBDS	11
VCL	10
VCL	11
VCL	7
VCP	3
VCP	4
VCP	6
VCP	7
VCP	11
VCP	20
BC041964	8
BC041964	10
BC041964	12
BC041964	5
BC041964	7
AP2A2	1
AP2A2	3
LILRB3	5
MRPS18C	11
PBX2	8
PBX2	1
PBX2	10
PBX3	16
PBX3	9
PBX3	10
PBX1	5
PBX1	6
BCL6	8
BCL6	9
BCL6	10
AK125558	8
AK125558	3
NSUN3	10
NSUN2	8
NSUN2	10
NSUN2	3
NSUN2	5
NSUN2	7
NSUN5	11
NSUN4	8
NSUN4	11
NSUN4	14
ZNF160	6
NSUN6	1
TUBG1	1
TUBG1	11
FAM71F1	20
TARS	10
TARS	7
PTCH1	10
PTCH1	7
TIMM44	20
TIMM44	11
TIMM44	4
TUFM	1
TUFM	11
TUFM	4
BC043527	20
FAM108B1	4
FAM108B1	7
FAM108B1	10
FAM108B1	11
FAM108B1	13
FAM108B1	18
RAD9A	19
RAD9A	11
RAD9A	4
ERGIC2	13
RRP7A	11
RRP7A	3
CDR2L	1
ERGIC1	3
CEP78	7
ZFAT-AS1	20
B3GAT3	8
B3GAT3	15
B3GAT3	3
B3GAT3	7
B3GAT2	7
FAM66C	14
CPPED1	17
CPPED1	12
CPPED1	6
CPPED1	7
UXT	1
CALM2	1
CALM2	4
CALM2	5
CALM2	6
CALM2	8
CALM2	10
CALM2	11
CALM2	13
CALM3	2
CALM3	3
CALM3	4
CALM3	6
CALM3	7
CALM3	8
CALM3	9
CALM3	10
CALM3	11
CALM3	14
CALM3	17
SPG21	1
CALM1	2
CALM1	3
CALM1	4
CALM1	7
CALM1	8
CALM1	10
CALM1	11
CALM1	17
GSDMB	14
UPK1B	1
DLGAP4	1
DLGAP4	10
DLGAP4	3
MBNL1	2
MBNL1	4
MBNL1	5
MBNL1	7
MBNL1	8
MBNL1	10
MBNL1	11
MBNL1	17
MBNL2	2
MBNL2	4
MBNL2	5
MBNL2	7
MBNL2	10
MBNL2	11
MBNL2	18
MBNL3	7
A1BG	3
A1BG	6
PLK2	10
OIP5	10
OIP5	13
CLCN3	11
CLCN3	3
CLCN3	7
CLCN5	8
CLCN4	20
FAM169A	8
FAM169A	10
FAM169A	7
BRD8	8
BRD8	6
BRD9	1
BRD9	5
BRD4	1
BRD4	3
BRD4	5
BRD4	6
BRD4	8
BRD4	9
BRD4	11
BRD4	14
BRD7	9
BRD1	10
BRD1	7
BRD2	1
BRD2	3
BRD2	5
BRD2	6
BRD2	8
BRD2	9
BRD2	10
BRD2	13
BRD3	1
BRD3	7
DNAJA2	10
DNAJA2	11
DNAJA2	5
DNAJA2	7
DNAJA3	9
DNAJA3	10
DNAJA3	11
PTPN18	6
GLG1	14
GLG1	3
GLG1	5
GLG1	6
PTPN13	10
PTPN13	6
PTPN13	7
PTPN11	3
PTPN11	4
PTPN11	5
PTPN11	7
PTPN11	8
PTPN11	11
PTPN11	18
BX247991	20
BX247991	7
MYCBP	9
MYCBP	11
MYCBP	4
MYCBP	6
MYCBP	15
PTPN14	10
PTPN14	5
AKT3	10
AKT3	11
AKT3	7
LYAR	10
LYAR	7
MRPL24	11
MRPL24	4
MRPL24	15
MRPL27	1
MRPL27	3
MRPL27	7
CSF2RA	1
DMD	5
DMD	6
DMD	7
MRPL20	1
SEH1L	1
SEH1L	2
SEH1L	4
SEH1L	7
SEH1L	8
SEH1L	10
SEH1L	11
SEH1L	13
SEH1L	14
MRPL22	9
GAB2	3
C16orf79	11
LOC100506844	7
GAB1	10
GAB1	7
HABP4	9
HABP4	12
HABP4	17
C2orf84	7
NPTX1	2
NPTX1	3
NPTX1	4
NPTX1	7
NPTX1	10
NPTX1	11
NPTX1	18
NDRG1	3
PTGFRN	8
PTGFRN	17
PTGFRN	10
PTGFRN	11
NDRG3	11
NDRG3	3
NDRG3	5
NDRG3	7
NDRG4	8
NDRG4	3
NDRG4	20
NDRG4	6
SRSF5	2
SRSF5	3
SRSF5	4
SRSF5	5
SRSF5	6
SRSF5	7
SRSF5	8
SRSF5	9
SRSF5	10
SRSF5	11
SRSF5	14
SRSF4	2
SRSF4	4
SRSF4	6
SRSF4	7
SRSF4	10
SRSF4	11
SRSF7	2
SRSF7	4
SRSF7	6
SRSF7	7
SRSF7	11
SRSF7	12
SRSF7	14
SRSF7	17
SRSF7	18
SRSF6	1
SRSF6	2
SRSF6	4
SRSF6	6
SRSF6	7
SRSF6	8
SRSF6	10
SRSF6	11
SRSF6	14
SRSF6	18
SRSF1	2
SRSF1	3
SRSF1	4
SRSF1	5
SRSF1	6
SRSF1	7
SRSF1	8
SRSF1	10
SRSF1	11
SRSF1	13
SRSF1	14
SRSF1	18
SRSF1	20
CHD1L	8
CHD1L	16
CHD1L	11
SRSF3	3
SRSF3	4
SRSF3	6
SRSF3	7
SRSF3	8
SRSF3	9
SRSF3	10
SRSF3	11
SRSF3	14
CDK1	1
CDK1	2
CDK1	4
CDK1	6
CDK1	7
CDK1	10
CDK1	11
CDK1	18
SRSF9	2
SRSF9	4
SRSF9	5
SRSF9	6
SRSF9	7
SRSF9	11
SRSF8	8
SRSF8	11
SRSF8	3
SRSF8	17
RAPH1	10
RAPH1	5
HLA-DQB1	15
RNF135	20
DNAJB14	8
DNAJB14	14
DNAJB14	7
RNF138	8
RNF138	16
RNF138	10
RNF138	5
RNF138	7
RNF139	10
CISD2	16
CISD2	10
CISD3	14
CISD1	17
CISD1	10
CISD1	11
CLNS1A	11
CLNS1A	3
CLNS1A	5
TSHZ2	3
TSHZ2	5
TSHZ3	10
TSHZ1	10
TSHZ1	5
TSHZ1	13
NOSIP	1
NOSIP	15
VILL	1
ZNF581	3
ZNF581	14
ZNF581	6
ZNF581	7
ZNF580	16
ZNF580	3
ZNF580	14
ZNF580	7
ZNF583	1
ZNF583	7
TIPARP	10
TIPARP	7
ZNF587	1
ZNF587	11
ZNF587	17
ZNF587	5
ZNF587	7
LPAR3	20
ZNF589	8
ZNF589	3
ZNF589	14
ZNF589	7
ZFP161	15
ASUN	3
ASUN	5
ASUN	7
CAMKK2	9
CAMKK2	10
CAMKK2	3
CAMKK2	14
MTRF1L	7
MYO1E	10
MYO1E	5
MYO1E	7
MYO1D	7
MYO1C	5
MYO1B	3
MYO1B	7
LOC100128640	3
RPL36AL	11
RPL36AL	4
RPL36AL	6
CHMP5	11
CHMP5	4
CTPS2	3
HOXA13	10
HOXA13	14
PPAPDC1B	16
HOXA11	10
HOXA10	1
HOXA10	2
HOXA10	4
HOXA10	6
HOXA10	7
HOXA10	9
HOXA10	10
HOXA10	11
AK127339	20
FAM188A	10
FAM188A	11
FAM188A	7
FAM160B1	16
FAM160B1	5
FAM160B1	7
ATAT1	3
SRC	1
NEMF	10
NEMF	5
ZNF326	8
ZNF326	10
ZNF326	11
ZNF326	4
SRF	10
SRF	3
SRF	6
SRF	7
ZNF323	3
ZNF322	10
FAM214A	10
FAM214A	7
FAM214B	1
SRI	10
ZNF329	11
SRM	11
SRM	6
SRR	8
SRR	14
LGALS9	15
LGALS8	8
LGALS8	6
LGALS8	15
LGALS3	1
LGALS7	15
AKIRIN2	3
AKIRIN1	2
AKIRIN1	4
AKIRIN1	6
AKIRIN1	7
AKIRIN1	8
AKIRIN1	10
AKIRIN1	11
EIF2AK1	10
EIF2AK1	11
EIF2AK1	14
EIF2AK1	6
EIF2AK3	10
EIF2AK4	16
ADCY9	10
ADCY9	19
HN1	8
HN1	11
HN1	4
HN1	6
HN1	15
EREG	5
MYO19	17
MYO19	10
MYO19	3
MYO19	5
MYO19	6
AX748312	3
TRNT1	14
TRNT1	6
TRNT1	7
ASAP1	10
ASAP2	10
ASAP2	6
MYO10	3
MYO10	5
OCRL	6
LMLN	20
HILPDA	8
HILPDA	3
KIAA1522	11
KIAA1522	16
KIAA1522	3
KIAA1522	14
MPDU1	11
MPDU1	1
MPDU1	3
MPDU1	6
KIAA1033	8
KIAA1033	10
KIAA1033	5
KIAA1033	7
LPGAT1	4
LPGAT1	5
LPGAT1	6
LPGAT1	7
LPGAT1	10
LPGAT1	11
LPGAT1	12
LPGAT1	18
FLYWCH1	20
TIMM17B	15
GCNT4	1
TIMM17A	2
TIMM17A	11
TIMM17A	4
TIMM17A	7
GCNT1	3
GCNT1	7
C14orf135	8
C14orf135	6
C14orf132	6
LPCAT4	16
LPCAT2	14
LPCAT3	5
MTM1	10
MTM1	7
MID1IP1	3
MID1IP1	5
MID1IP1	7
MID1IP1	8
MID1IP1	12
MID1IP1	16
PIGA	11
PIGB	10
PIGC	7
PIGG	3
PIGH	8
PIGK	20
PIGK	5
PIGK	7
PIGL	8
PIGM	10
PIGM	7
PIGN	8
PIGO	1
PIGO	3
PIGO	20
TMEM194A	2
TMEM194A	6
TMEM194A	7
TMEM194A	8
TMEM194A	10
TMEM194A	11
TMEM194A	14
TMEM194A	18
PIGQ	3
PIGQ	20
PIGS	11
PIGS	14
PIGS	6
PIGT	8
PIGT	1
PIGT	3
PIGT	6
PIGU	5
WRAP53	11
WRAP53	3
PIGW	11
PIGW	10
PIGW	3
PIGW	7
PIGX	11
PIGY	2
PIGY	4
PIGY	7
PIGY	10
PIGY	11
PIGY	18
TAGLN	1
TAX1BP1	17
TAX1BP1	11
TAX1BP1	12
TAX1BP3	16
ANKLE2	10
ANKLE2	11
ANKLE2	4
INPPL1	3
OLR1	1
SERPINB8	9
SERPINB8	20
SRRM1	1
SRRM1	4
SRRM1	5
SRRM1	6
SRRM1	8
SRRM1	11
SRRM1	14
BBIP1	10
BBIP1	14
SRRM3	3
SRRM2	1
SRRM2	3
SRRM2	4
SRRM2	5
SRRM2	10
SRRM2	11
DQ573949	7
PDK1	8
PDK1	5
PDK1	6
RGL1	10
PDK2	1
EBP	1
EBP	5
PDK4	9
PDK4	10
LNPEP	7
ALPI	1
C9orf114	8
SEC61A1	8
SEC61A1	11
SEC61A1	4
SEC61A1	7
SEC61A2	11
SEC61A2	6
SEC61A2	7
PECR	6
TM2D3	8
TM2D3	10
TM2D3	3
TM2D3	6
SBP1	7
AK027179	3
OGFRL1	16
OGFRL1	10
ZFAND5	8
ZFAND5	12
ZFAND5	11
ZFAND5	4
ZFAND5	6
ZFAND3	11
ZFAND1	10
ZFAND1	11
ZFAND1	4
ZFAND1	7
PPID	15
AF131837	7
SLC39A10	8
SLC39A10	10
SLC39A10	13
SLC39A10	14
SLC39A10	7
SLC39A11	1
SLC39A11	3
LOC96610	7
SLC39A14	10
SLC39A14	11
SLC39A14	4
SLC39A14	14
CEP120	19
EIF1AX	2
EIF1AX	4
EIF1AX	7
EIF1AX	10
EIF1AX	11
EIF1AX	18
EIF1AY	1
EIF1AY	9
RSBN1	8
RSBN1	10
RSBN1	7
EIF1AD	10
EIF1AD	11
ARHGAP20	7
SAP18	2
SAP18	3
SAP18	4
SAP18	7
SAP18	9
SAP18	10
SAP18	11
SAP18	14
SAP18	15
EVI5	10
EVI5	5
EVI5	7
ARHGAP29	8
ARHGAP28	10
ARHGAP28	6
SYDE1	19
HHAT	6
DDIT4	8
DDIT4	11
DDIT4	3
DDIT4	4
DDIT4	6
AK096279	7
LOC284889	8
LOC284889	11
LOC284889	4
LOC284889	6
RBFA	14
PCGF3	16
PCGF3	10
PCGF3	19
PCGF3	13
PCGF3	7
NKRF	10
NKRF	11
AFTPH	10
AFTPH	11
MYSM1	11
MYSM1	3
MYSM1	5
MYSM1	6
MYSM1	7
ATG2B	8
ATG2B	11
ATG2B	4
PPPDE1	10
PPPDE1	6
PPPDE1	7
PPPDE2	11
PPPDE2	5
BMP7	10
BMP7	3
BMP7	7
GPR1	10
BMP2	9
BMP2	10
DR1	2
DR1	4
DR1	6
DR1	7
DR1	8
DR1	10
DR1	11
RLIM	2
RLIM	4
RLIM	5
RLIM	6
RLIM	7
RLIM	11
RLIM	17
RLIM	18
C1orf35	10
C1orf35	6
ASF1A	8
ASF1A	17
ASF1A	10
ASF1A	12
ASF1A	7
TERF2	1
TERF1	3
TERF1	6
DNAJC18	7
DNAJC19	10
DNAJC19	14
DNAJC19	7
GOLGA8A	5
RASSF9	10
RASSF8	6
RASSF8	7
RASSF8	8
RASSF8	10
RASSF8	11
RASSF8	13
RASSF8	16
RASSF8	18
RASSF8	20
ZNF519	7
RASSF1	17
RASSF1	11
RASSF1	12
RASSF1	6
PTOV1	11
PTOV1	3
PTOV1	4
PTOV1	6
PTOV1	7
RASSF3	1
RASSF3	7
RASSF3	11
RASSF3	12
RASSF3	14
RASSF3	17
RASSF5	20
C6orf62	5
C6orf62	6
C6orf62	7
NHP2	11
NHP2	4
NHP2	7
TRPC3	12
RSAD1	3
ATP5C1	1
NFS1	10
NFS1	11
CHD3	3
CHD3	13
CHD3	6
CHD2	11
CHD2	16
CHD2	3
CHD2	5
CHD2	7
CHD5	20
CHD4	8
CHD4	1
MRP63	15
MRP63	10
MRP63	11
MRP63	4
MRP63	7
CHD9	10
CHD9	6
CAP1	7
CAP2	8
CAP2	10
LOC283050	3
NPC1	10
LINC00324	6
EXD2	6
TTC5	1
C3orf58	10
C3orf58	11
C3orf58	5
RAB3GAP2	5
RAB3GAP2	6
RAB3GAP2	7
RAB3GAP2	10
RAB3GAP2	13
RAB3GAP2	14
IL4R	3
TTC3	3
TTC3	20
TTC3	6
RAB3GAP1	8
RAB3GAP1	6
C3orf52	1
CAPS	1
NPCR	3
DAG1	10
DAG1	11
DAG1	5
DYNC1LI2	2
DYNC1LI2	3
DYNC1LI2	4
DYNC1LI2	5
DYNC1LI2	7
DYNC1LI2	8
DYNC1LI2	10
DYNC1LI2	11
DYNC1LI2	14
DYNC1LI2	18
PRDM16	10
ABCG1	1
ABCG1	15
PLSCR4	10
PLSCR4	13
PLSCR4	7
PRDM15	5
PRDM10	8
PRDM10	10
PLSCR1	7
MPL	1
AVP	1
MPI	11
MPI	3
SPC25	10
POLRMT	9
RER1	1
RER1	4
RER1	5
RER1	10
RER1	11
RER1	14
MPZ	3
MCPH1	7
GRPEL1	11
GRPEL1	14
GRPEL1	7
GRPEL2	2
GRPEL2	4
GRPEL2	6
GRPEL2	7
GRPEL2	10
GRPEL2	11
GRPEL2	18
SLC36A4	17
SF3B14	10
SF3B14	6
SF3B14	7
ILKAP	9
CKS1B	14
ASPHD1	3
QRSL1	11
QRSL1	14
BTG3	2
BTG3	7
BTG3	10
BTG3	11
BTG3	15
BTG3	17
BTG2	3
BTG1	10
BTG1	11
BTG1	6
FAHD1	11
C4orf36	1
C4orf32	16
C4orf32	10
C4orf32	12
C4orf32	5
C4orf32	7
SRD5A3	6
SRD5A1	1
SRD5A1	10
SRD5A1	9
DKFZp564E1082	3
DKFZp564E1082	4
DKFZp564E1082	5
DKFZp564E1082	6
DKFZp564E1082	7
DKFZp564E1082	8
DKFZp564E1082	10
DKFZp564E1082	11
DKFZp564E1082	14
HELLS	14
HELLS	6
HELLS	7
FAM49B	2
FAM49B	11
FAM49B	4
FAM49B	6
FAM49B	7
ZFP36L1	2
ZFP36L1	3
ZFP36L1	5
ZFP36L1	7
ZFP36L1	10
ZFP36L1	11
ZFP36L2	10
GGA1	3
GGA1	20
GGA3	6
GGA2	3
GGA2	14
GGA2	6
GGA2	7
C15orf44	11
C15orf44	7
C15orf40	10
C15orf40	6
C10orf96	1
FHOD3	20
ADH5	11
PKD2	20
PKD2	6
PKD1	8
PKD1	20
C4orf3	10
C4orf3	5
GJC1	10
GJC1	3
GJC1	7
ZNF138	11
ZNF138	7
LOC100499177	10
LOC100499177	11
SPRYD3	13
PRKACA	11
PRKACA	1
PRKACA	3
PRKACA	14
PRKACA	15
C14orf118	8
C14orf118	3
C14orf118	6
C14orf118	7
PRKACB	10
PRKACB	15
PRKACB	12
PRKACB	6
PRKACB	7
PSMB7	11
PSMB7	3
PSMB7	7
ZNF131	4
ZNF131	5
ZNF131	7
ZNF131	9
ZNF131	11
ZNF131	14
PSMB5	11
PSMB5	4
PSMB4	1
PSMB4	3
PSMB4	4
PSMB4	5
PSMB4	7
PSMB4	8
PSMB4	11
PSMB2	3
PSMB2	7
PSMB1	11
PSMB1	4
PSMB1	5
PSMB1	7
PFKFB2	8
PFKFB2	5
PFKFB2	6
LMBR1L	8
LMBR1L	19
LMBR1L	3
LMBR1L	6
SZT2	5
C20orf72	8
C20orf72	11
C20orf72	6
AK025140	2
AK025140	11
AK025140	7
R3HDM4	16
R3HDM4	14
LY75-CD302	7
RMI2	7
CSDA	5
SNORD25	7
SNORD29	14
SNORD28	14
SNORD28	6
KCNK6	1
FAM155B	3
KCNK1	9
KCNK1	10
KCNK1	11
KCNK1	5
KCNK1	15
CRY2	17
CRY2	12
CRY2	6
KCNK3	1
ZNF517	20
C9orf140	3
C9orf140	7
C9orf142	10
NACC2	17
NACC2	20
VPS13D	7
NACC1	10
NACC1	11
NACC1	4
VPS13A	8
VPS13A	3
VPS13A	6
LOC100128788	5
VPS13C	5
BEX4	8
BEX4	10
BEX4	11
BEX4	4
BEX4	14
BEX2	11
PPAN-P2RY11	11
PPAN-P2RY11	4
SCAF11	5
SCAF11	6
SCAF11	7
SCAF11	8
SCAF11	10
SCAF11	11
SCAF11	13
SCAF11	18
TXLNG	8
TXLNG	10
TXLNG	19
TXLNG	7
NUP160	5
NUP160	6
NUP160	7
NUP160	8
NUP160	9
NUP160	10
TMEM163	20
TMEM165	10
TMEM165	5
TMEM165	7
TMEM164	11
TMEM168	1
TMEM168	17
TMEM168	12
TMEM168	13
TMEM168	7
FOXN2	8
FOXN2	10
FOXN2	5
FOXN2	7
REPIN1	10
REPIN1	3
REPIN1	7
DPCD	11
NICN1	8
NICN1	6
NICN1	15
COL14A1	3
COL14A1	20
COL14A1	7
GRIN2C	3
GNA12	8
GNA12	17
GNA12	11
GNA13	2
GNA13	4
GNA13	5
GNA13	6
GNA13	7
GNA13	9
GNA13	10
GNA13	11
GNA13	17
GNA13	18
GNA11	1
SH2B3	11
SH2B3	4
IFFO2	10
MFGE8	3
IL6ST	3
IL6ST	5
IL6ST	6
IL6ST	7
IL6ST	10
IL6ST	14
SBF1	9
SBF1	3
SBF1	5
SBF1	6
DBN1	8
DBN1	5
DBN1	6
NOL7	7
ADD2	8
ADD2	20
OGDH	5
ACTG2	15
CDC73	5
C11orf31	11
C11orf31	6
C11orf30	1
C11orf30	6
C11orf30	8
C11orf30	10
C11orf30	14
C11orf30	20
WEE1	2
WEE1	5
WEE1	6
WEE1	7
WEE1	8
WEE1	9
WEE1	10
WEE1	11
WEE1	12
WEE1	14
WEE1	18
SRFBP1	19
SRFBP1	10
SRFBP1	11
SRFBP1	7
BCAT2	3
BCAT1	2
BCAT1	3
BCAT1	7
BCAT1	8
BCAT1	11
BCAT1	18
C1orf131	10
MACROD2	16
C1orf133	3
AKAP6	20
AK027541	7
GTF2F1	1
GTF2F1	19
GTF2F1	7
AKAP1	8
AKAP1	10
AKAP1	3
AKAP1	14
AKAP1	6
AKAP2	3
AKAP2	7
AKAP2	10
AKAP2	11
AKAP2	13
AKAP2	14
SEP15	8
SEP15	11
SEP15	5
CAGE1	8
CAGE1	1
AKAP8	19
AKAP8	1
AKAP8	10
AKAP8	11
AKAP8	4
AKAP9	5
AKAP9	6
AKAP9	7
EIF2A	10
EIF2A	7
CYP26A1	10
CCDC117	2
CCDC117	3
CCDC117	4
CCDC117	6
CCDC117	7
CCDC117	8
CCDC117	10
CCDC117	11
CCDC117	18
TUBE1	11
TUBE1	7
PHPT1	11
PHPT1	4
KLHL36	10
RLF	8
KLK9	20
TMEM170B	16
TMEM170B	10
TMEM170B	11
TMEM170B	18
TMEM170B	7
RRP1B	2
RRP1B	3
RRP1B	4
RRP1B	7
RRP1B	10
RRP1B	11
RRP1B	13
RRP1B	18
NOVA1	10
TMEM170A	2
TMEM170A	6
TMEM170A	7
TMEM170A	10
TMEM170A	11
TMEM170A	17
TMEM170A	18
HSP90B1	2
HSP90B1	3
HSP90B1	4
HSP90B1	5
HSP90B1	7
HSP90B1	8
HSP90B1	10
HSP90B1	11
KRR1	8
KRR1	10
KRR1	11
KRR1	18
KRR1	7
[truncated: 24,786 more rows]
