# Supplementary material for: PTRcombiner: mining combinatorial regulation of gene expression from post-transcriptional interaction maps
Source: BMC Genomics. 2014 Apr 23;15:304. doi: 10.1186/1471-2164-15-304 (PMC4234518; doi:10.1186/1471-2164-15-304)
Supplement: Additional file 3 — A zip archive containing the outputs of the mining module of PTR comb iner at different combinations of k and τ , considering the sporadic trans-factors. [file 1471-2164-15-304-S3.zip › sporadic/all_results/k20_t0.550000/clusters.txt]

cluster	composition
01	HNRNPD
02	FUS,MOV10,TAF15
03	CAPRIN1
04	C22ORF28
05	HNRNPH
06	HNRNPC
07	HNRNPU
08	HNRNPF
09	PUM1
10	PUM2
11	FUS
12	MOV10
13	hsa-miR-130a,hsa-miR-130b,hsa-miR-148a,hsa-miR-301a,hsa-miR-301b
14	hsa-miR-15a,hsa-miR-15b,hsa-miR-16,hsa-miR-424
15	HNRNPA2B1
16	PABPC1
17	U2AF2
18	hsa-miR-106b,hsa-miR-17,hsa-miR-20a,hsa-miR-93
19	FUS,FXR1,MOV10
20	hsa-let-7a,hsa-let-7b,hsa-let-7c,hsa-let-7d,hsa-let-7e,hsa-let-7f,hsa-let-7g,hsa-let-7i
