# Supplementary material for: PTRcombiner: mining combinatorial regulation of gene expression from post-transcriptional interaction maps
Source: BMC Genomics. 2014 Apr 23;15:304. doi: 10.1186/1471-2164-15-304 (PMC4234518; doi:10.1186/1471-2164-15-304)
Supplement: Additional file 3 — A zip archive containing the outputs of the mining module of PTR comb iner at different combinations of k and τ , considering the sporadic trans-factors. [file 1471-2164-15-304-S3.zip › sporadic/all_results/k20_t0.750000/gene-cluster.txt]

geneSymbol	cluster
RNF14	8
RNF14	2
RNF14	3
RNF14	4
UBE2Q1	2
UBE2Q1	18
UBE2Q1	10
UBE2Q1	14
UBE2Q2	12
UBE2Q2	18
UBE2Q2	3
UBE2Q2	4
UBE2Q2	7
RNF10	1
RNF10	2
RNF10	5
RNF10	9
RNF11	1
RNF11	3
RNF11	5
RNF11	9
RNF11	12
RNF11	14
RNF11	16
RNF11	18
RNF13	1
RNF13	2
RNF13	4
RNF13	11
RNF13	12
RNF13	16
RNF13	19
LOC100506866	8
LOC100506866	2
LOC100506866	10
LOC100506866	6
MZT2A	8
MZT2A	6
PMM2	8
PMM2	17
PMM2	15
AK023627	2
FHIT	15
ZNF709	12
ZNF709	7
ZNF703	2
ZNF703	3
ZNF703	4
ZNF703	5
ZNF703	8
ZNF703	12
ZNF701	3
ZNF700	2
ZNF700	10
ZNF700	13
ZNF707	9
C6orf141	6
ZNF704	8
ZNF704	9
ZNF704	4
ZNF704	12
ZC3H10	6
ZC3H13	1
ZC3H13	2
ZC3H13	4
ZC3H13	8
ZC3H13	10
ZC3H13	12
ZC3H13	13
ZC3H13	14
ZC3H13	15
ZC3H15	9
ZC3H15	2
ZC3H15	10
ZC3H15	4
ZC3H15	5
ZC3H14	8
ZC3H14	9
ZC3H14	10
ZC3H14	3
ZC3H14	4
RNF111	16
RNF111	12
RNF111	4
ZC3H18	4
ZC3H18	6
cytochrome	2
cytochrome	10
cytochrome	12
cytochrome	5
cytochrome	13
FOXQ1	7
DHX9	8
DHX9	12
DHX9	3
DHX9	4
DHX9	5
TCOF1	8
TCOF1	5
NSRP1	10
NSRP1	12
NUP98	9
NUP98	2
NUP98	12
XPC	9
SP1	2
SP1	3
SP1	4
SP1	5
SP1	6
SP1	9
SP1	10
SP1	12
SP1	13
XPA	1
XPA	9
SP3	2
SP3	3
SP3	4
SP3	5
SP3	6
SP3	8
SP3	10
SP3	11
SP3	12
SP3	13
SP4	12
SP4	10
SP4	3
SP4	4
SP4	13
SPPL3	3
SPPL3	12
SPPL3	13
OPA3	8
OPA3	9
OPA3	6
OPA1	9
OPA1	11
OPA1	12
RAB40C	12
GTSE1	3
GTSE1	12
GTSE1	15
ARFRP1	6
SPPL2B	3
SPPL2B	5
AL832252	10
NSL1	8
NSL1	2
NSL1	6
NSL1	7
UGCG	11
AX748330	6
AX747103	8
AX747103	6
ATP2A2	2
ATP2A2	3
ATP2A2	4
ATP2A2	5
ATP2A2	6
ATP2A2	7
ATP2A2	8
ATP2A2	9
ATP2A2	10
ATP2A2	12
ATP2A2	13
ATP2A2	15
ITGA2	2
ITGA2	14
NOP2	9
NOP2	2
NOP2	3
NOP2	5
ITGA4	12
RIT1	1
RIT1	10
RIT1	3
RIT1	12
RIT1	7
DENND4A	12
DENND4A	4
DENND4B	5
DENND4B	6
DENND4C	10
DENND4C	12
SWAP70	1
SWAP70	4
SWAP70	12
SWAP70	9
PHLDA1	12
PHLDA3	1
PHLDA3	6
UFSP2	8
UFSP2	20
TAP2	12
ASS1	3
LOC100652770	8
LOC100652770	3
ZNF37BP	8
ZNF37BP	9
ZNF37BP	2
ZNF37BP	6
ZNF37BP	7
FLJ42393	6
TIPRL	2
TIPRL	3
TIPRL	4
TIPRL	5
TIPRL	9
TIPRL	12
FBXL14	16
FBXL14	12
FBXL14	4
FBXL14	5
FBXL16	12
FBXL19	1
FBXL19	2
FBXL19	6
FBXL18	9
FBXL18	14
FBXL18	7
FAM116A	2
FAM116A	12
H19	9
FAM212B	6
CHST9	12
CHST8	1
COL4A5	7
COL4A4	7
COL4A3	2
COL4A2	20
COL4A1	12
COL4A1	14
GRN	1
GRN	5
CHST3	1
CHST3	9
CHST3	7
CHST2	12
CHST6	6
HLCS	9
HLCS	2
HLCS	4
NOG	1
NOG	7
ITGAV	9
ITGAV	20
ITGAV	7
COX7C	2
COX7C	3
COX7C	4
COX7C	5
COX7C	15
CAMK1	3
CAMK1	6
CAMK1	7
NOV	12
FAM134C	2
FAM134C	3
FAM134C	4
FAM134C	6
ITGAE	2
ITGAE	3
ITGAE	10
FAM134A	8
FAM134A	18
FAM134A	12
SMAD9	15
TRERF1	18
TRERF1	11
TRERF1	7
SMAD4	2
SMAD4	3
SMAD4	4
SMAD4	5
SMAD4	6
SMAD4	7
SMAD4	10
SMAD4	12
SMAD4	13
SMAD4	15
SMAD4	16
SMAD4	19
SMAD5	2
SMAD5	3
SMAD5	4
SMAD5	5
SMAD5	7
SMAD5	8
SMAD5	9
SMAD5	10
SMAD5	12
SMAD5	13
SMAD7	1
SMAD7	12
SMAD7	5
SMAD7	14
GOLPH3L	3
GOLPH3L	4
GOLPH3L	5
GOLPH3L	7
GOLPH3L	12
GOLPH3L	13
SMAD1	2
SMAD1	6
SMAD1	15
SMAD2	1
SMAD2	2
SMAD2	3
SMAD2	4
SMAD2	5
SMAD2	7
SMAD2	13
SMAD3	2
SMAD3	10
SMAD3	5
SMAD3	7
F12	17
AMMECR1L	1
AMMECR1L	2
AMMECR1L	4
AMMECR1L	9
AMMECR1L	10
AMMECR1L	12
AMMECR1L	13
LOC100506054	6
CYFIP1	18
CYFIP1	7
IGF2R	9
IGF2R	2
IGF2R	12
IGF2R	6
IGF2R	7
AK021563	10
CYFIP2	8
CYFIP2	2
RNF114	2
RNF114	3
RNF114	4
RNF114	5
RNF114	7
RNF114	9
RNF114	10
RNF114	13
SLC36A1	8
SLC36A1	3
AK094188	10
C14orf118	8
C14orf118	9
C14orf118	2
C14orf118	6
ART3	2
HERC2P2	2
ART5	1
DRAP1	6
TCEA2	17
TCEA1	11
TCEA1	12
TCEA1	5
TCEA1	7
MGC57346	8
MGC57346	2
MGC57346	10
ABCD1	6
COX4I1	8
COX4I1	1
COX4I1	5
COX4I1	9
BFAR	2
BFAR	3
BFAR	4
BFAR	5
BFAR	11
BFAR	13
BFAR	20
EDA	12
GUSBP4	8
CADPS2	1
CCDC115	1
CCDC112	2
CCDC113	16
CCDC113	2
CCDC113	12
CCDC111	12
CCDC111	15
LEO1	12
ATP1A3	1
ATP1A1	3
ATP1A1	5
MGRN1	1
MGRN1	15
MGRN1	6
MGRN1	9
CRTAP	9
CRTAP	4
CRTAP	5
CRTAP	6
CRTAP	15
BC078172	5
SPHK2	8
SPHK1	1
IPO11	2
IPO11	7
CUEDC2	3
CUEDC2	5
IPO13	6
CPEB4	1
CPEB4	2
CPEB4	3
CPEB4	4
CPEB4	7
CPEB4	10
CPEB4	12
CPEB4	13
CPEB1	2
CPEB3	1
CPEB3	2
CPEB3	4
CPEB3	13
CPEB3	12
CPEB2	12
CPEB2	14
CPEB2	7
RBMXL1	2
RBMXL1	4
ZNF44	8
ABAT	12
ZNF780A	2
ZNF780A	3
ZNF780A	5
ZNF780A	7
ZNF780A	10
ZNF780A	12
ZNF780A	13
ZNF780B	9
ZNF780B	2
ZNF780B	10
ZNF780B	5
RHEBL1	16
RHEBL1	12
IFT80	9
IFT80	2
IFT80	7
IFT81	6
GRINA	3
GRINA	5
CNTF	13
MCM10	8
MCM10	2
MCM10	4
MCM10	10
NUP93	9
IGFBPL1	1
ATG4B	6
CFH	1
CFI	1
PNP	8
PNP	3
PNP	5
ANKFY1	8
ANKFY1	2
ANKFY1	14
CREBBP	1
CREBBP	2
CREBBP	4
CREBBP	11
CREBBP	12
CREBBP	13
CREBBP	15
PNN	8
PNN	3
PNN	12
PNN	5
ATP6V0E1	3
ATP6V0E1	5
ATP6V0E2	8
ATP6V0E2	5
CFP	8
CFP	15
UAP1	20
LTBP1	7
MLLT1	3
SIX4	16
SIX4	2
SIX4	4
SIX4	10
SIX5	2
SIX6	17
SIX1	11
SIX1	6
SIX2	6
CNPY3	9
CNPY3	5
CNPY2	5
ANKRD30BL	8
ANKRD30BL	5
HMG20A	1
HMG20A	2
HMG20A	5
HMG20A	7
HMG20A	8
HMG20A	11
HMG20A	12
HMG20B	3
AAGAB	3
AAGAB	4
AAGAB	5
AAGAB	6
FLJ00104	15
FLJ00104	6
FLJ00104	7
SLC7A6OS	15
C3orf75	3
C3orf75	4
C3orf72	7
SHOX2	1
SHOX2	2
SHOX2	3
SHOX2	4
ZFP82	3
ZFP82	4
ZFP82	13
CHFR	7
EFHA1	12
SYPL1	12
SYPL1	3
SYPL1	4
SYPL1	13
RCOR3	2
RCOR3	4
RCOR3	7
RCOR3	8
RCOR3	9
RCOR3	15
RCOR3	18
RFX5	20
RFX5	4
APP	2
APP	3
APP	4
APP	5
APP	6
APP	7
APP	9
APP	10
APP	12
RFX7	9
RFX7	3
RFX7	4
RFX7	12
RFX7	20
NRXN3	8
NRXN3	12
NRXN2	6
NRXN1	1
RFX3	1
AX746885	9
YDJC	3
YDJC	5
YDJC	6
IBA57	2
IBA57	4
IBA57	5
IBA57	6
IBA57	8
IBA57	9
IBA57	15
APC	9
APC	4
APC	5
APC	6
APC	13
TMEM179B	6
ABCE1	3
ABCE1	4
ABCE1	5
ABCE1	7
ABCE1	9
ABCE1	13
UQCRC2	8
XPNPEP1	1
XPNPEP1	7
XPNPEP2	17
XPNPEP3	8
XPNPEP3	3
XPNPEP3	5
XPNPEP3	6
AK055694	6
AK055694	15
ADNP	2
ADNP	3
ADNP	4
ADNP	7
ADNP	10
ADNP	11
ADNP	12
ADNP	13
ADNP	14
KHDRBS1	2
KHDRBS1	3
KHDRBS1	4
KHDRBS1	5
KHDRBS1	6
KHDRBS1	7
KHDRBS1	8
KHDRBS1	9
KHDRBS1	12
KHDRBS1	18
RPS15AP10	2
RPS15AP10	3
GGCT	9
GGCT	3
ESPL1	20
ARPP21	12
MSL3P1	3
TARS2	8
TARS2	9
TARS2	2
TARS2	3
TARS2	5
DPYSL2	9
DPYSL2	4
DPYSL3	2
DPYSL3	4
IGFBP2	6
LRFN1	15
AK311383	9
IGFBP5	8
IGFBP5	15
IGFBP5	6
IGFBP5	7
CYP2R1	2
CYP2R1	15
GJA1	10
GJA1	4
GJA1	7
C15orf24	12
C15orf24	10
C15orf24	3
C15orf24	4
C15orf24	6
C15orf23	9
C15orf23	3
C15orf23	4
C15orf23	5
C15orf23	15
PMS2P1	1
PMS2P3	6
C15orf29	12
KDM3B	2
KDM3B	3
KDM3B	4
KDM3B	5
KDM3B	7
KDM3B	12
KDM3B	19
ZNF117	12
KDM3A	12
PPP6R3	8
PPP6R3	9
PPP6R3	10
PPP6R3	12
PPP6R3	7
BC023568	6
GTPBP2	3
GTPBP2	9
GTPBP2	10
GTPBP2	11
GTPBP2	12
GTPBP2	15
EIF2B1	8
EIF2B1	2
EIF2B1	10
PRKAR2A	9
PRKAR2A	14
PRKAR2B	2
PRKAR2B	3
PRKAR2B	4
PRKAR2B	5
MAGT1	8
MAGT1	9
MAGT1	4
MAGT1	13
MAGT1	7
TXNIP	2
TXNIP	3
TXNIP	4
TXNIP	5
TXNIP	7
TXNIP	9
TXNIP	10
TXNIP	11
TXNIP	12
AX747592	2
MLF1	9
MLF1	5
QPRT	1
QPRT	5
MLF2	1
MLF2	2
MLF2	3
MLF2	4
MLF2	5
MLF2	10
TMEM14C	8
TMEM14C	2
TMEM14C	10
TMEM14C	5
TMEM14B	2
MECOM	6
MECOM	7
ITGA2B	6
LOC440944	8
LOC440944	2
LOC440944	7
C9orf125	4
C9orf123	3
C9orf123	12
KIAA1267	1
KIAA1267	2
KIAA1267	12
KIAA1267	5
KIAA1267	6
PHACTR4	1
PHACTR4	3
PHACTR4	4
PHACTR4	12
CLIC4	1
CLIC4	2
CLIC4	3
CLIC4	4
CLIC4	5
CLIC4	6
CLIC4	7
CLIC4	8
CLIC4	9
CLIC4	10
CLIC4	11
CLIC4	12
CLIC4	13
PHACTR1	9
PHACTR1	2
PHACTR3	12
PHACTR2	2
PHACTR2	3
PHACTR2	4
PHACTR2	6
PHACTR2	7
PHACTR2	8
PHACTR2	13
TMEM147	2
TMEM147	10
TMEM147	5
ENY2	15
TMEM143	6
ITGA6	16
ITGA6	4
TMEM140	8
LOC644714	2
LOC644714	15
API5	3
API5	4
API5	5
API5	6
API5	12
API5	13
RTKN2	2
RTKN2	12
RTKN2	7
SOWAHA	2
SECISBP2L	16
SECISBP2L	12
SECISBP2L	13
SECISBP2L	6
SOWAHC	12
SOWAHC	10
SOWAHC	4
SOWAHC	13
SOWAHC	14
ITGB2	17
FAM32A	3
FAM32A	4
FAM32A	5
KIAA1191	1
KIAA1191	2
KIAA1191	3
KIAA1191	4
KIAA1191	8
KIAA1191	10
KIAA1191	13
VMP1	9
VMP1	4
VMP1	12
VMP1	7
ZMAT3	6
ZMAT2	3
ZMAT5	1
ZMAT5	3
ZMAT5	6
ZMAT4	1
C19orf24	3
C19orf24	5
C19orf25	3
MYBL1	2
MYBL1	7
NR1D1	11
NR1D2	2
NR1D2	3
NR1D2	4
NR1D2	5
NR1D2	6
NR1D2	9
NR1D2	10
NR1D2	11
NR1D2	12
NR1D2	13
NR1D2	15
NR1D2	16
NR1D2	18
MYBL2	5
ITGB1BP1	9
ITGB1BP1	6
ZNF7	11
ZNF7	12
ZNF2	1
ZNF3	10
ZNF3	3
TIPIN	9
TIPIN	3
ZNF8	2
ZNF8	3
C11orf10	12
C11orf10	5
HNRNPA0	2
HNRNPA0	3
HNRNPA0	4
HNRNPA0	5
HNRNPA0	7
HNRNPA0	8
HNRNPA0	9
HNRNPA0	10
HNRNPA0	12
HNRNPA0	15
OGFR	6
CDC5L	3
CDC5L	4
CDC5L	13
RAC3	3
RAC1	3
RAC1	4
RAC1	5
RAC1	7
RAC1	8
RAC1	9
RAC1	11
RAC1	16
SBDS	10
SBDS	3
SBDS	4
VCL	12
VCL	2
VCL	3
VCL	4
VCP	2
VCP	3
VCP	5
VCP	6
VCP	8
VCP	10
VCP	13
BC041964	2
BC041964	7
BC041964	9
BC041964	10
BC041964	12
BC041964	16
AP2A2	1
AP2A2	6
LILRB3	7
MRPS18C	10
MRPS18C	3
PBX2	1
PBX2	12
PBX2	9
PBX3	12
PBX3	18
PBX3	11
PBX3	4
PBX3	5
PBX1	8
PBX1	4
PBX1	7
BCL6	9
BCL6	11
BCL6	12
AK125558	9
AK125558	6
NSUN3	12
NSUN2	9
NSUN2	2
NSUN2	12
NSUN2	6
NSUN2	7
NSUN5	3
NSUN4	9
NSUN4	3
NSUN4	4
NSUN4	15
ZNF160	8
ZNF160	13
NSUN6	1
TUBG1	1
TUBG1	10
TUBG1	3
TARS	2
TARS	12
PTCH1	12
PTCH1	2
PTCH1	4
TIMM44	3
TIMM44	5
TUFM	1
TUFM	3
TUFM	5
FAM108B1	2
FAM108B1	3
FAM108B1	4
FAM108B1	5
FAM108B1	12
FAM108B1	13
FAM108B1	14
RAD9A	3
RAD9A	20
RAD9A	5
ERGIC2	16
ERGIC2	4
ERGIC2	13
ERGIC2	14
RRP7A	3
RRP7A	6
CDR2L	1
ERGIC1	4
ERGIC1	6
B3GAT3	9
B3GAT3	2
B3GAT3	5
B3GAT3	6
B3GAT3	17
B3GAT2	2
ADCYAP1R1	8
FAM66C	15
CPPED1	8
CPPED1	16
CPPED1	2
CPPED1	5
UXT	1
CALM2	1
CALM2	3
CALM2	4
CALM2	5
CALM2	7
CALM2	8
CALM2	9
CALM2	10
CALM2	12
CALM2	14
CALM3	2
CALM3	3
CALM3	4
CALM3	5
CALM3	6
CALM3	8
CALM3	9
CALM3	10
CALM3	11
CALM3	12
CALM3	15
SPG21	1
CALM1	2
CALM1	3
CALM1	4
CALM1	5
CALM1	6
CALM1	9
CALM1	10
CALM1	12
GSDMB	15
UPK1B	1
DLGAP4	1
DLGAP4	12
DLGAP4	6
MBNL1	2
MBNL1	3
MBNL1	4
MBNL1	5
MBNL1	7
MBNL1	9
MBNL1	10
MBNL1	12
MBNL2	2
MBNL2	3
MBNL2	4
MBNL2	5
MBNL2	7
MBNL2	10
MBNL2	12
MBNL2	13
MBNL3	2
MBNL3	13
A1BG	8
A1BG	6
PLK2	12
OIP5	10
OIP5	12
OIP5	14
CLCN3	2
CLCN3	3
CLCN3	4
CLCN3	10
CLCN3	6
CLCN5	9
FAM169A	9
FAM169A	2
FAM169A	4
FAM169A	13
FAM169A	12
BRD8	8
BRD8	9
BRD8	5
BRD9	1
BRD9	7
BRD4	1
BRD4	3
BRD4	6
BRD4	7
BRD4	8
BRD4	9
BRD4	11
BRD4	15
BRD7	11
BRD1	2
BRD1	12
BRD1	5
BRD2	1
BRD2	4
BRD2	6
BRD2	7
BRD2	8
BRD2	9
BRD2	11
BRD2	12
BRD2	13
BRD2	14
BRD3	1
BRD3	2
BRD3	10
BRD3	4
BRD3	5
DNAJA2	2
DNAJA2	3
DNAJA2	12
DNAJA2	10
DNAJA2	7
DNAJA3	11
DNAJA3	10
DNAJA3	3
DNAJA3	12
DNAJA1	8
DNAJA1	3
GLG1	8
GLG1	15
GLG1	6
GLG1	7
PTPN13	8
PTPN13	2
PTPN13	12
PTPN11	2
PTPN11	3
PTPN11	4
PTPN11	5
PTPN11	6
PTPN11	7
PTPN11	9
PTPN11	13
BX247991	2
MYCBP	3
MYCBP	4
MYCBP	5
MYCBP	8
MYCBP	10
MYCBP	11
MYCBP	17
PTPN14	10
PTPN14	12
PTPN14	7
SETD1B	1
SETD1B	3
SETD1B	9
SETD1B	12
SETD1B	7
LYAR	2
LYAR	12
LYAR	10
ABHD16A	8
MRPL24	17
MRPL24	3
MRPL24	4
MRPL24	5
MRPL27	1
MRPL27	2
MRPL27	6
CSF2RA	1
DMD	8
DMD	2
DMD	7
MRPL20	1
C16orf72	2
C16orf72	3
C16orf72	7
C16orf72	10
C16orf72	12
C16orf72	14
MRPL22	11
GAB2	6
C16orf79	3
LOC100506844	2
LOC100506844	10
GAB1	2
GAB1	12
HABP4	16
HABP4	11
SNORA81	5
C2orf84	2
NPTX1	2
NPTX1	3
NPTX1	4
NPTX1	5
NPTX1	6
NPTX1	10
NPTX1	12
NPTX1	13
NDRG1	4
NDRG1	6
NDRG3	2
NDRG3	3
NDRG3	4
NDRG3	6
NDRG3	7
NDRG4	8
NDRG4	9
NDRG4	4
NDRG4	6
SRSF5	2
SRSF5	3
SRSF5	4
SRSF5	5
SRSF5	6
SRSF5	7
SRSF5	8
SRSF5	9
SRSF5	10
SRSF5	11
SRSF5	12
SRSF5	15
SRSF4	2
SRSF4	3
SRSF4	4
SRSF4	5
SRSF4	8
SRSF4	10
SRSF4	12
SRSF7	2
SRSF7	3
SRSF7	4
SRSF7	5
SRSF7	8
SRSF7	10
SRSF7	13
SRSF7	15
SRSF7	16
SRSF7	19
SRSF6	1
SRSF6	2
SRSF6	3
SRSF6	4
SRSF6	5
SRSF6	8
SRSF6	9
SRSF6	10
SRSF6	12
SRSF6	13
SRSF6	15
SRSF1	2
SRSF1	3
SRSF1	4
SRSF1	5
SRSF1	6
SRSF1	7
SRSF1	8
SRSF1	9
SRSF1	10
SRSF1	12
SRSF1	13
SRSF1	14
SRSF1	15
CHD1L	9
CHD1L	18
CHD1L	3
CHD1L	5
SRSF3	2
SRSF3	3
SRSF3	4
SRSF3	5
SRSF3	6
SRSF3	8
SRSF3	9
SRSF3	10
SRSF3	11
SRSF3	12
SRSF3	15
CDK1	1
CDK1	2
CDK1	3
CDK1	4
CDK1	5
CDK1	8
CDK1	10
CDK1	12
CDK1	13
SRSF9	2
SRSF9	3
SRSF9	4
SRSF9	5
SRSF9	7
SRSF9	8
SRSF9	10
HOXA5	1
HOXA5	4
HOXA5	5
HOXA5	8
HOXA5	10
HOXA5	12
RAPH1	12
RAPH1	4
RAPH1	7
HLA-DQB1	17
DNAJB14	9
DNAJB14	2
DNAJB14	15
RNF138	2
RNF138	4
RNF138	7
RNF138	9
RNF138	10
RNF138	12
RNF138	18
RNF139	12
RNF139	13
CISD2	18
CISD2	12
CISD3	4
CISD3	15
CISD1	19
CISD1	3
CISD1	12
CLNS1A	3
CLNS1A	6
CLNS1A	7
TSHZ2	6
TSHZ2	7
TSHZ3	12
TSHZ1	12
TSHZ1	4
TSHZ1	14
TSHZ1	7
NOSIP	1
NOSIP	17
VILL	1
ZNF581	8
ZNF581	2
ZNF581	6
ZNF581	15
ZNF580	2
ZNF580	18
ZNF580	6
ZNF580	15
ZNF583	1
ZNF583	2
ZNF582	5
TIPARP	12
TIPARP	2
TIPARP	4
TIPARP	13
ZNF587	1
ZNF587	2
ZNF587	3
ZNF587	5
ZNF587	7
ZNF587	10
ZNF587	13
ZNF587	19
ZNF589	9
ZNF589	2
ZNF589	6
ZNF589	15
BCL9L	12
BCL9L	7
ZFP161	17
ASUN	2
ASUN	5
ASUN	6
ASUN	7
CAMKK2	11
CAMKK2	12
CAMKK2	6
CAMKK2	15
LRIG3	16
LRIG3	12
LRIG3	13
LRIG3	14
MTRF1L	2
MYO1E	2
MYO1E	12
MYO1E	7
MYO1D	2
MYO1C	7
MYO1B	2
MYO1B	4
MYO1B	10
MYO1B	6
CHMP3	18
CHMP3	3
CHMP3	4
RPL36AL	8
RPL36AL	3
RPL36AL	5
CHMP7	10
CHMP7	5
CHMP5	10
CHMP5	3
CHMP5	4
CHMP5	5
CTPS2	6
LGALSL	5
HOXA13	12
HOXA13	15
PPAPDC1B	18
HOXA11	12
HOXA10	1
HOXA10	2
HOXA10	3
HOXA10	4
HOXA10	5
HOXA10	8
HOXA10	10
HOXA10	11
HOXA10	12
FAM188A	2
FAM188A	3
FAM188A	12
FAM188A	10
FAM160B1	2
FAM160B1	18
FAM160B1	4
FAM160B1	13
FAM160B1	7
ATAT1	6
SRC	1
NEMF	12
NEMF	7
ZNF326	9
ZNF326	10
ZNF326	3
ZNF326	12
ZNF326	5
SRF	2
SRF	4
SRF	6
SRF	8
SRF	10
SRF	12
ZNF320	5
ZNF323	6
ZNF322	12
ZNF322	13
FAM214A	16
FAM214A	2
FAM214A	12
FAM214A	10
FAM214A	13
FAM214B	1
SRI	12
SRI	4
SRI	5
ZNF329	16
ZNF329	3
SRM	8
SRM	3
SRR	9
SRR	10
SRR	5
SRR	15
LGALS9	17
LGALS8	8
LGALS8	9
LGALS8	17
LGALS3	1
LGALS7	17
AKIRIN2	4
AKIRIN2	5
AKIRIN2	6
AKIRIN1	2
AKIRIN1	3
AKIRIN1	4
AKIRIN1	5
AKIRIN1	8
AKIRIN1	9
AKIRIN1	10
AKIRIN1	12
EIF2AK1	8
EIF2AK1	10
EIF2AK1	3
EIF2AK1	12
EIF2AK1	15
EIF2AK3	12
EIF2AK4	18
ADCY9	20
ADCY9	12
HN1	3
HN1	4
HN1	5
HN1	8
HN1	9
HN1	17
MIR181B2	13
EREG	7
MYO19	8
MYO19	19
MYO19	12
MYO19	6
MYO19	7
FAM136A	9
FAM136A	10
FAM136A	4
FAM136A	5
MIR210	13
TRNT1	8
TRNT1	2
TRNT1	15
AX747161	10
ASAP2	8
ASAP2	12
MYO10	6
MYO10	7
OCRL	8
OCRL	4
SNORD17	4
SNORD17	5
SNORD17	6
SNORD17	8
SNORD17	10
SNORD17	12
TBX2	6
KIAA1522	18
KIAA1522	3
KIAA1522	4
KIAA1522	6
KIAA1522	15
MPDU1	8
MPDU1	1
MPDU1	3
MPDU1	6
KIAA1033	9
KIAA1033	2
KIAA1033	12
KIAA1033	7
LPGAT1	2
LPGAT1	3
LPGAT1	4
LPGAT1	5
LPGAT1	7
LPGAT1	8
LPGAT1	12
LPGAT1	13
LPGAT1	16
TIMM17B	17
GCNT4	1
TIMM17A	10
TIMM17A	2
TIMM17A	3
TIMM17A	4
TIMM17A	5
GCNT1	2
GCNT1	6
C14orf135	8
C14orf135	9
C14orf132	8
LPCAT4	18
LPCAT2	15
LPCAT3	7
LPCAT1	4
LPCAT1	5
MID1IP1	2
MID1IP1	4
MID1IP1	5
MID1IP1	6
MID1IP1	7
MID1IP1	9
MID1IP1	16
MID1IP1	18
PIGA	3
PIGA	4
PIGB	12
PIGC	2
PIGC	5
PIGG	6
PIGH	9
PIGH	4
PIGK	2
PIGK	4
PIGK	7
PIGL	9
PIGM	12
PIGM	2
PIGM	10
PIGM	4
PIGM	5
PIGN	9
PIGO	1
PIGO	10
PIGO	4
PIGO	6
TMEM194A	2
TMEM194A	3
TMEM194A	4
TMEM194A	8
TMEM194A	9
TMEM194A	10
TMEM194A	12
TMEM194A	13
TMEM194A	15
PIGQ	6
PIGS	8
PIGS	10
PIGS	3
PIGS	4
PIGS	15
PIGT	8
PIGT	1
PIGT	6
PIGT	9
PIGU	7
WRAP53	3
WRAP53	6
PIGW	12
PIGW	2
PIGW	3
PIGW	4
PIGW	6
PIGX	10
PIGX	3
PIGX	4
PIGY	2
PIGY	3
PIGY	4
PIGY	5
PIGY	10
PIGY	12
PIGY	13
TAGLN	1
TAX1BP1	16
TAX1BP1	19
TAX1BP1	3
TAX1BP1	4
TAX1BP3	18
ANKLE2	12
ANKLE2	3
ANKLE2	4
ANKLE2	5
ELAC2	6
OLR1	1
RHPN2	4
RHPN2	5
RHPN2	11
RHPN2	12
RHPN2	13
RHPN2	16
SRRM1	1
SRRM1	3
SRRM1	4
SRRM1	5
SRRM1	7
SRRM1	8
SRRM1	9
SRRM1	13
SRRM1	15
BBIP1	12
BBIP1	4
BBIP1	15
SRRM3	6
SRRM2	1
SRRM2	3
SRRM2	4
SRRM2	5
SRRM2	6
SRRM2	7
SRRM2	12
DQ573949	2
PDK1	8
PDK1	9
PDK1	7
RGL1	12
PDK2	1
EBP	1
EBP	4
EBP	5
EBP	7
PDK4	11
PDK4	12
LNPEP	2
MYO5C	8
MYO5C	12
ALPI	1
ZNF292	9
ZNF292	12
ZNF292	7
SEC61A1	9
SEC61A1	2
SEC61A1	3
SEC61A1	4
SEC61A1	5
SEC61A2	8
SEC61A2	2
SEC61A2	3
TM2D1	10
TM2D1	4
PECR	8
TM2D3	4
TM2D3	5
TM2D3	6
TM2D3	8
TM2D3	9
TM2D3	10
TM2D3	12
SBP1	2
SBP1	10
AK027179	6
RGL4	8
RGL4	6
ZFAND6	4
ZFAND5	3
ZFAND5	4
ZFAND5	5
ZFAND5	8
ZFAND5	9
ZFAND5	16
ZFAND4	10
ZFAND3	3
ZFAND3	4
ZFAND1	2
ZFAND1	3
ZFAND1	5
ZFAND1	10
ZFAND1	12
ZFAND1	13
PPID	17
AF131837	2
SLC39A10	2
SLC39A10	4
SLC39A10	9
SLC39A10	12
SLC39A10	14
SLC39A10	15
SLC39A10	16
SLC39A11	1
SLC39A11	6
LOC96610	2
SLC39A14	3
SLC39A14	4
SLC39A14	5
SLC39A14	10
SLC39A14	12
SLC39A14	13
SLC39A14	15
CEP120	20
EIF1AX	2
EIF1AX	3
EIF1AX	4
EIF1AX	5
EIF1AX	10
EIF1AX	12
EIF1AX	13
EIF1AY	1
EIF1AY	11
RSBN1	9
RSBN1	2
RSBN1	4
RSBN1	13
RSBN1	12
EIF1AD	3
EIF1AD	12
ARHGAP21	13
ARHGAP20	2
ARHGAP27	5
ARHGAP26	5
SAP18	2
SAP18	3
SAP18	4
SAP18	5
SAP18	6
SAP18	10
SAP18	11
SAP18	12
SAP18	15
SAP18	17
EVI5	12
EVI5	2
EVI5	4
EVI5	13
EVI5	7
ARHGAP29	9
ARHGAP29	13
ARHGAP28	8
ARHGAP28	12
SYDE1	20
SYDE1	5
DDIT3	12
DDIT3	5
DDIT4	3
DDIT4	4
DDIT4	5
DDIT4	6
DDIT4	8
DDIT4	9
DDIT4	10
AK096279	2
AK096279	10
LOC284889	8
LOC284889	9
LOC284889	3
LOC284889	5
RBFA	15
FAM76A	1
FAM76A	7
NKRF	12
NKRF	10
NKRF	3
NKRF	4
NKRF	13
PMF1-BGLAP	5
AFTPH	12
AFTPH	10
AFTPH	3
AFTPH	4
MYSM1	2
MYSM1	3
MYSM1	6
MYSM1	7
MYSM1	8
MYSM1	10
MYSM1	13
ATG2B	9
ATG2B	3
ATG2B	5
PPPDE1	8
PPPDE1	12
PPPDE1	2
PPPDE1	4
PPPDE1	13
PPPDE2	3
PPPDE2	7
BMP7	2
BMP7	4
BMP7	5
BMP7	6
BMP7	10
BMP7	12
BMP6	13
GPR1	12
BMP2	10
BMP2	11
BMP2	12
DR1	2
DR1	3
DR1	4
DR1	5
DR1	8
DR1	9
DR1	10
DR1	12
RLIM	2
RLIM	3
RLIM	4
RLIM	5
RLIM	7
RLIM	8
RLIM	10
RLIM	13
C1orf35	8
C1orf35	12
C1orf35	5
FEM1C	2
FEM1C	3
FEM1C	4
FEM1C	7
FEM1C	12
FEM1C	13
FEM1C	14
TERF2	1
TERF2	4
TERF1	8
TERF1	6
DNAJC18	2
FEM1A	1
FEM1A	3
GOLGA8A	16
GOLGA8A	7
GOLGA8B	16
RASSF9	12
RASSF8	2
RASSF8	3
RASSF8	4
RASSF8	8
RASSF8	9
RASSF8	12
RASSF8	13
RASSF8	14
RASSF8	18
RASSF1	8
RASSF1	16
RASSF1	3
PTOV1	8
PTOV1	2
PTOV1	3
PTOV1	5
PTOV1	6
RASSF3	16
RASSF3	1
RASSF3	2
RASSF3	3
RASSF3	15
RASSF2	16
NHP2	2
NHP2	3
NHP2	4
NHP2	5
SPRY2	8
SPRY2	12
RSAD1	6
ATP5C1	1
ATP5C1	5
ATP8B3	13
ATP8B3	7
CHD3	8
CHD3	14
CHD3	6
CHD2	2
CHD2	3
CHD2	6
CHD2	7
CHD2	13
CHD2	18
CHD4	1
CHD4	9
CHD7	5
CHD6	2
CHD6	7
CHD9	8
CHD9	12
CAP1	2
CAP1	4
CAP1	5
CAP2	9
CAP2	12
LOC283050	6
NPC1	12
SKIV2L	13
LINC00324	8
EXD2	8
TTC5	1
C3orf58	10
C3orf58	3
C3orf58	12
C3orf58	13
C3orf58	7
RAB3GAP2	2
RAB3GAP2	7
RAB3GAP2	8
RAB3GAP2	12
RAB3GAP2	14
RAB3GAP2	15
IL4R	6
TTC3	8
TTC3	4
TTC3	6
PIKFYVE	8
PIKFYVE	9
PIKFYVE	4
PIKFYVE	13
C3orf52	1
CAPS	1
CAPS	10
CAPS	4
NPCR	6
DYNC1LI1	3
DYNC1LI1	12
DYNC1LI2	2
DYNC1LI2	3
DYNC1LI2	4
DYNC1LI2	5
DYNC1LI2	6
DYNC1LI2	7
DYNC1LI2	9
DYNC1LI2	10
DYNC1LI2	12
DYNC1LI2	13
DYNC1LI2	15
PRDM16	12
ABCG1	1
ABCG1	17
PLSCR4	2
PLSCR4	12
PLSCR4	14
PRDM15	7
PRDM10	9
PRDM10	12
PLSCR1	2
PLSCR1	10
MPL	1
AVP	1
MPI	3
MPI	6
SPC25	12
POLRMT	11
HIST1H3F	2
HIST1H3F	10
MPZ	6
MCPH1	2
GRPEL1	2
GRPEL1	3
GRPEL1	4
GRPEL1	5
GRPEL1	15
GRPEL2	2
GRPEL2	3
GRPEL2	4
GRPEL2	5
GRPEL2	8
GRPEL2	10
GRPEL2	12
GRPEL2	13
SLC36A4	4
ILKAP	11
CKS1B	15
ASPHD1	6
QRSL1	3
QRSL1	15
BTG3	2
BTG3	3
BTG3	4
BTG3	10
BTG3	12
BTG3	17
BTG3	19
BTG2	6
SOSTDC1	2
FAHD1	3
C4orf36	1
C4orf32	2
C4orf32	7
C4orf32	10
C4orf32	12
C4orf32	16
C4orf32	18
SRD5A3	8
SRD5A1	1
SRD5A1	11
SRD5A1	12
DKFZp564E1082	2
DKFZp564E1082	3
DKFZp564E1082	4
DKFZp564E1082	5
DKFZp564E1082	6
DKFZp564E1082	7
DKFZp564E1082	8
DKFZp564E1082	9
DKFZp564E1082	12
DKFZp564E1082	15
DKFZp564E1082	16
HELLS	8
HELLS	2
HELLS	4
HELLS	10
HELLS	15
FAM49B	2
FAM49B	3
FAM49B	4
FAM49B	5
[truncated: 30,062 more rows]
