# Supplementary material for: PTRcombiner: mining combinatorial regulation of gene expression from post-transcriptional interaction maps
Source: BMC Genomics. 2014 Apr 23;15:304. doi: 10.1186/1471-2164-15-304 (PMC4234518; doi:10.1186/1471-2164-15-304)
Supplement: Additional file 3 — A zip archive containing the outputs of the mining module of PTR comb iner at different combinations of k and τ , considering the sporadic trans-factors. [file 1471-2164-15-304-S3.zip › sporadic/all_results/k25_t0.200000/gene-cluster.txt]

geneSymbol	cluster
UBE2Q1	3
UBE2Q1	15
HIST1H4A	16
UBE2Q2	3
UBE2Q2	5
RNF10	1
RNF11	1
RNF11	3
NCBP2	1
RNF13	1
RNF13	12
SSFA2	8
SSFA2	3
SSFA2	5
SSFA2	13
KLC4	5
LIFR	5
BC047644	5
ATPIF1	3
SLC50A1	1
S100A6	15
CRKL	2
CRKL	11
CRKL	22
CRKL	14
CRKL	7
DISC1	22
PPP4C	1
PPP4C	22
HSPA4	4
HSPA4	22
ZC3H13	1
C11orf58	7
SPTLC2	11
ZSWIM1	1
MEI1	5
IRX1	1
ABCD4	1
FAM59A	1
TNS3	5
BC040733	5
SP1	11
SP1	5
SP1	13
XPA	16
XPA	1
CRB1	5
POLR3GL	15
CRB2	1
DUSP28	1
LAPTM5	5
SNN	3
MAX	1
MAX	12
TRAPPC2	1
KTI12	1
ERI1	5
ANP32E	11
NRTN	16
CTBP1	1
MAK	5
UNC93A	16
CCDC73	16
C10orf26	1
ORAI2	15
KIAA1274	1
EVL	15
ATP2A2	2
ATP2A2	11
RASGEF1B	5
ALDH3A1	1
RIT1	1
GTF3C1	1
FLJ16124	5
DENND4B	15
GTF3C4	22
IQSEC1	5
FTH1	16
IQSEC3	1
CD99L2	5
PHLDA3	1
C15orf17	15
CSDE1	2
CSDE1	11
CSDE1	22
CSDE1	14
CSDE1	7
LSR	1
ADIPOQ	16
ADIPOQ	5
WSB2	15
PSMG3	15
FBXL19	1
AGPAT3	1
GHDC	5
AGPAT2	15
FAM123B	1
SDK2	5
PTBP1	13
DNASE1L1	1
THSD4	5
LIN28B	8
LIN28B	11
FAM212A	15
CHST8	1
MRAP	5
AK094674	5
GRN	1
CHST3	1
ZEB2	1
SMYD4	16
KCNH6	16
KCNH6	1
KCNH6	3
NOG	1
PSMD11	1
TOP1	1
PPIB	1
C22orf29	1
FRAT2	1
GIT1	1
GIT1	3
GIT1	12
SERBP1	11
TMEM198	5
HMGN4	5
C22orf24	5
C22orf25	1
FAM134A	3
BC073780	5
METTL2A	1
TRERF1	3
SESN3	1
SMAD5	2
SMAD5	13
SMAD5	14
SMAD7	1
SMAD7	5
VAPB	1
SMAD2	1
SMAD3	5
AMMECR1L	1
IL1RAPL1	1
TRAM2	3
DLX6-AS1	5
ARF3	1
ARF3	11
ARF3	4
ARF1	1
ARF1	12
ARF6	1
ARF6	3
ARF5	1
ARF5	3
SARM1	5
SPARC	1
HERC2P2	5
ART5	1
GLTP	16
MYLK2	1
COX4I1	1
NOL9	1
BFAR	8
SAR1A	1
FCGR3B	1
MOB4	3
C19orf10	1
RAB11FIP2	4
RNASEH2C	5
AK124326	5
AK308944	5
CADPS2	1
CCDC115	1
DCAKD	1
ADARB1	5
ATP1A3	1
CXXC5	15
FAM176B	15
ZMPSTE24	5
MGRN1	1
CDC42	1
LOC100289019	5
BC039516	5
SPHK1	1
CUEDC1	15
LARP1	11
EEF1A1	1
HMGB1	1
KIAA1033	16
CPEB3	16
CPEB3	1
RAB2B	1
RAB2B	12
RAB2B	5
FIZ1	3
PDDC1	1
LOC645949	5
PGLYRP4	5
MAGEA3	1
LOC550112	5
FRRS1	1
SLC5A3	11
S100A7A	1
MIEN1	3
LINC00272	1
CDCA7	13
CDCA4	1
CDCA4	12
CDCA4	15
CLIP4	1
HOMER1	16
ALDH1A3	1
BC042378	5
UTS2	1
RADIL	5
UXS1	5
CD44	5
NOLC1	2
NOLC1	11
NOLC1	14
CA13	1
CD40	16
IGFBPL1	1
CA10	15
ATG4D	5
LOC100507584	5
RAB21	1
EIF4E3	1
EIF4E3	3
TBL1X	1
TBL1Y	1
CFH	1
CFI	1
CFI	5
RAB28	3
GLRA1	1
CALU	2
CALU	14
CDKAL1	1
ACTR1A	1
CHPF	1
DMRTC1B	1
EWSR1	11
WDR77	8
WDR77	11
RPN1	1
TRIM17	5
TRIM16	1
NQO2	15
SPRED2	3
ADPRHL2	5
AK094342	5
CHI3L2	1
INE1	16
C14orf1	1
C14orf1	3
PRPF6	1
ASB2	1
ASB6	1
ASB7	1
BC040855	5
LPCAT4	3
FOXK1	5
CNPY2	5
CNPY1	5
C5orf47	5
HMG20A	1
HMG20A	12
HMG20A	5
C2orf54	5
C5orf43	3
CRISPLD2	1
MRPL34	15
MRPL33	15
ZNF676	5
CHM	3
AHI1	5
ARRDC4	5
SHOX2	1
DMRTC1	1
THOC2	1
THOC6	1
SYPL1	13
C9orf30-TMEFF1	1
C11orf72	16
APP	11
APP	22
ZNF843	5
NRXN1	1
RFX3	1
TPST2	3
PGAM5	1
EYA3	16
WHSC1	11
WHSC1	16
WHSC1	3
WHSC1	5
PAK4	1
PAK4	22
PAK4	6
TMEM47	5
XPNPEP1	1
PAK2	3
AX746830	5
ZIC3	1
MAZ	1
MAZ	3
MAZ	20
OXSR1	1
KCNG1	1
KCNG3	5
KHDRBS1	11
KHDRBS1	16
KHDRBS1	3
NUBPL	16
LOC401320	5
ZNF592	3
PFN1P2	1
BAK1	15
KIAA1377	5
C17orf65	1
SCAP	1
MXD4	15
SUB1	2
SUB1	14
MXD3	15
TREX1	1
ATXN7L1	5
CCDC90A	3
NLK	3
TMEM45A	5
TNS4	1
TCF4	1
ARID2	5
GCK	1
NUDT3	1
NUDT3	12
LOC400940	5
APLNR	5
GTPBP4	5
GTPBP4	22
PPP5C	1
FASTKD1	5
ZNF773	5
NUBP2	1
MEF2B	1
MEF2B	5
MEF2A	3
MEF2A	4
LOC283888	1
CREM	3
SHISA2	5
MEF2D	5
GAS1	3
COX11	2
COX11	11
COX11	14
TMEM219	15
TRIM2	4
GAS5	22
FBXL22	1
SSB	1
NUTF2	1
EPHX1	1
ANKRD13D	16
FAM168B	11
ATP11A	5
ZNF331	1
KIAA1467	1
AX748251	5
KIAA1462	5
CSMD2	5
NINL	15
MMP17	15
TXNIP	24
TXNIP	22
C20orf30	1
QPRT	1
RMP	3
MLF2	1
MLF2	15
NUP62	5
TMEM14B	5
MECOM	5
TPM4	4
TPM3	1
TPM3	5
TPM1	1
ETF1	8
ETF1	11
AL133111	5
UTP15	1
AX747113	5
FBXW5	1
KIAA1267	1
FBXW7	1
CDCP1	1
PHACTR4	1
PHACTR4	5
TGFBR1	8
TGFBR1	1
EVC	5
PHACTR1	5
C7orf73	5
C7orf73	22
NLGN1	5
KRTAP2-2	5
TET3	3
RABL2A	1
SSX2IP	8
RABL2B	1
FOXL2	3
BBX	11
SLMO2	11
TJP2	5
CXADR	16
BUD13	1
DLST	1
LOC574538	5
C14orf126	1
C14orf126	5
TTC3	5
AK094196	5
BABAM1	15
TTC23	5
KIAA1191	1
MAD2L2	5
LGI4	5
PCBD2	1
IL1F10	5
PRDX3	1
PRDX1	1
AP3S2	1
AP3S2	5
NFYB	1
NFYB	12
NFYB	20
ZMAT3	16
AP3S1	1
AP3S1	12
AP3S1	20
ZMAT5	1
ZMAT4	1
SVIP	3
SMARCA2	3
PITX1	1
ITGB1BP1	15
SWAP70	1
ZNF2	1
PACRGL	3
RRS1	1
TOR1A	1
RDH10	8
RDH10	1
RDH10	13
STRADA	5
ST3GAL2	15
RUFY2	5
U2SURP	11
VCP	5
VCP	22
NBPF14	16
NBPF14	1
NBPF11	1
NBPF11	3
AP2A2	1
VASP	1
NPSR1	1
PBX2	1
PBX2	15
PBX3	3
TJAP1	1
TJAP1	5
DPH3	7
ENO1	22
SLC16A1	13
SLC16A5	1
SLC16A4	1
NSUN6	1
TUBG1	1
WIBG	3
LDHAL6A	1
CALCB	1
CMKLR1	5
MON1A	5
TUFM	1
CD38	1
C9orf30	1
ZFX	16
ZFX	1
ZFX	14
CKB	1
ERGIC2	16
ERGIC3	5
CDR2L	1
UQCRQ	15
RBM4B	1
RBM4B	3
POLR3B	5
ZNF805	5
MAN2B2	5
POLR3H	5
CACNA1H	5
UXT	1
CALM2	1
CALM3	11
CALM3	4
SPG21	1
SPG20	5
FAM46A	1
UPK1B	1
THRA	1
PSD3	3
DLGAP4	1
MYO7A	5
GLO1	1
GLO1	11
GLO1	22
WDR65	1
FLCN	1
BMP8A	5
HOXD4	1
R3HDM2	1
R3HDM2	15
CLCN4	5
PER2	1
FLRT2	5
BRD9	1
BRD4	1
BRD4	12
FAM84B	5
C5orf42	5
BRD2	1
BRD2	12
BRD3	1
C2orf66	5
ZNF295-AS1	5
KIAA0146	5
PTPN11	16
PTPN11	11
GPR19	5
ZNF517	5
TTC16	1
TTC16	5
RP9P	3
GLT1D1	1
BC062337	5
REG3A	16
MRPL27	1
CSF2RA	1
MRPL20	1
MRPL20	15
SEH1L	1
SEH1L	7
DNAJC27	3
GNAO1	1
C3orf67	5
TSPYL6	1
TSPYL6	5
FAM55A	5
SLC31A1	1
SLC31A2	1
SLC31A2	20
LAIR1	1
ZSCAN1	5
CD207	1
SRSF5	11
SRSF5	22
SRSF4	22
SRSF6	1
SRSF6	22
SRSF1	2
SRSF1	5
SRSF1	7
SRSF1	11
SRSF1	14
SRSF1	21
PPM1B	1
PPM1A	1
PPM1A	12
HOXA6	1
PRLR	5
EGR3	5
ADAMTS2	5
USP46	3
PPM1K	1
PPARGC1A	5
RNF130	15
PPP6C	1
PPP6C	12
CANX	1
CANX	2
CANX	11
CANX	14
FLJ33630	5
RNF138	3
RNF138	4
CHEK2	1
CHEK1	1
CHEK1	12
CISD2	3
VILL	1
ZNF580	3
ZNF583	1
MRPL3	1
MRPL3	22
ZNF587	1
MRPL1	1
MRPL1	20
PTPN2	1
PTPN2	20
GCFC2	4
ZFAT	5
RG9MTD2	1
ZNF611	1
GINS3	5
ZNF613	1
GINS1	1
PPP1R10	1
PPP1R10	12
SLC3A2	1
ZNF618	5
LRCH4	5
HBT8	5
LRCH1	16
EIF4EBP2	1
EIF4EBP2	3
C10orf46	8
C10orf46	1
C10orf46	11
GRK4	5
DQ593902	5
AGBL5	5
BAG4	1
SH2D1A	1
RTKN	1
MSRB2	1
LRRC37A2	5
RPS2	1
RPS2	22
CHMP3	3
CD79B	1
C15orf34	5
C15orf37	1
CSDC2	5
HSP90AB1	22
ATXN1L	5
PLD6	5
TRABD	15
ZNF385A	3
GMFB	3
PPAPDC1B	3
BC030761	1
UTP11L	1
PSMA3	1
PPBP	1
PSMA1	1
CEP57	5
SLC22A18AS	1
SLC22A18AS	5
BNIP3	1
ERCC2	1
CAPN2	5
SRC	1
FBXO46	1
KIAA1456	5
FAM214B	1
EIF2C1	1
EIF2C1	5
EIF2C2	1
EIF2C2	12
AX747565	1
LGALS3	1
RMND5A	16
TCAP	5
RPRD1A	3
NUP50	8
NUP50	7
KCNJ4	1
E2F2	5
EIF2AK4	3
TAPBP	1
TAPBP	20
AGPAT5	3
AGPAT4	5
JAGN1	1
RALGAPA2	5
WAPAL	1
RNASEH2A	5
KIAA1217	1
CSNK2B	15
TMPO	2
TMPO	5
TMPO	14
TMPO	21
CDCA5	15
ATAD1	22
SUZ12P	1
SDHC	3
SDHC	5
KIAA1522	3
MPDU1	1
LRRC20	15
PEX13	3
PPTC7	6
TMEM159	1
ANGEL1	3
SMCR7	1
SMCR7	12
GCNT4	1
MANBAL	1
PRICKLE4	15
NAP1L1	1
CALCOCO2	1
CATSPER2	1
MAPKAP1	3
GLT25D2	5
EI24	3
SLC16A10	5
SLC16A13	16
MID1IP1	3
EYA2	5
MPND	15
FBXO32	5
CALHM2	15
PIGK	5
DKKL1	1
ZFAT-AS1	5
PIGO	1
PIGO	5
PIGQ	5
PIGT	1
KIAA0494	2
IL1RAP	5
PIGY	15
KIAA1143	1
TAGLN	1
ANKLE1	5
TAX1BP3	3
PPP1CC	2
PPP1CC	21
PPP1CC	14
OLR1	1
PPP1CA	1
PPP1CA	20
SRRM1	16
SRRM1	1
XIAP	2
XIAP	14
SRRM2	1
SRRM2	6
AK124308	5
OAZ1	22
GOLGA3	1
RDH16	1
PDK2	1
EBP	1
RDH11	1
UNC119	3
KLHL2	3
ALPI	1
NAB2	1
NAB2	20
FXYD2	5
FXYD3	1
KLK10	1
SRP9	1
OGFRL1	3
MAFK	5
DMGDH	5
SLC25A37	15
ZYX	1
ZYX	20
GUCA1C	5
SLC39A11	1
ALLC	5
HIF1AN	1
RBPJ	1
EIF1AY	16
EIF1AY	1
EIF1AY	12
ARHGAP23	3
PTP4A1	8
PTP4A1	2
PTP4A1	14
ARHGAP26	16
PTP4A3	1
PTP4A3	15
PTP4A2	1
KRAS	5
COMMD7	5
COMMD7	15
ZSCAN22	5
SOCS4	11
SOCS4	14
MRPS6	1
BC043280	5
HCFC1R1	15
FUT11	1
CD24	1
CD24	3
VAPA	1
VAPA	12
AK096834	5
LOC730668	5
URI1	3
TWF1	4
NKIRAS2	3
CALN1	1
HEMK1	5
SRPR	5
ACYP2	1
SOCS2	1
SOCS2	5
EIF4G3	3
EIF4G2	2
EIF4G2	21
CCNY	1
CCNY	3
CCNY	5
TERF2	1
CCNF	16
GRB2	1
GRB2	12
ULBP3	1
PSG7	5
AMD1	8
AMD1	22
CCNJ	5
RASSF8	3
RASSF8	5
BX648270	5
TRIM32	1
RASSF3	1
BCL2L2-PABPN1	1
KCNQ1OT1	5
HOXC4	1
TRIM35	1
CD151	1
NHP2	15
SSU72	15
HCST	1
CTIF	1
KREMEN2	1
KREMEN1	5
THAP11	3
NCKAP1	1
ATP5C1	1
PTN	1
CHD2	3
C5orf62	5
NEBL	1
NEBL	5
CLDN19	5
PLEKHJ1	15
WISP1	1
MNT	16
MNT	1
MNT	12
CAP1	4
CRIP2	15
RBMX2	1
BC040189	5
CRMP1	1
TGFB1I1	1
FN3K	1
GPRC5B	5
FLYWCH1	5
TTC5	1
MRPL11	1
MRPL11	20
RCN2	1
MRPL16	1
MRPL16	12
MRPL16	20
MN1	1
MN1	12
CDC25A	5
C3orf52	1
RNF40	1
TMPRSS12	5
DCUN1D1	1
DCUN1D3	1
DYNC1LI2	11
DYNC1LI2	14
POLR2M	1
RHOB	1
AKR7A2	1
ITPR1	16
RHOG	15
RHOF	1
F11R	1
F11R	13
ANKRD28	5
ABCG1	1
ABCG1	20
TMEM64	3
MPL	1
AVP	1
ARL5B	22
TMEM68	1
GTF3A	15
ITM2B	1
METTL21D	5
SNCB	1
RER1	1
AIFM1	1
RNF122	1
GRPEL2	22
GAMT	1
LAP3	5
MAPK10	3
SLC36A1	5
MAPK12	15
OPN3	1
OPN3	3
HPGD	5
NCS1	15
UCP3	1
UCP3	20
BTG3	13
OGFOD2	5
ZNF624	1
ZNF625	1
ZNF626	1
ZNF623	1
C4orf36	1
C4orf32	3
RPL7	1
TMEM30A	11
SRD5A1	1
SRD5A1	12
TES	1
TES	12
EBF3	1
DKFZp564E1082	11
DKFZp564E1082	22
LOC407835	1
RAP2A	3
SIAH1	3
SIAH1	15
RASSF5	5
MBD6	3
GGA1	5
AMFR	1
ADO	3
ADM	1
ADM	20
C10orf96	1
BC030753	5
COMMD3-BMI1	3
FHOD3	5
PKD2	5
PKD1	5
JDP2	1
CACNA1E	16
PIAS2	1
PRKACA	1
PIAS4	1
BRE	1
BRE	20
PSMB4	1
BC011648	5
MKI67	22
KALRN	1
JUNB	16
JUNB	1
JUND	1
JUND	15
HIST1H2AL	1
DBNDD1	15
R3HDM4	3
MICAL3	5
P2RX4	5
BCL2L14	5
BCL2L13	5
PRPF18	1
KCNK6	1
MLH3	5
KCNK3	1
KCNK3	15
ZNF557	1
ZNF554	1
BC043580	5
IL1R1	3
NACC2	5
POLN	5
SH3KBP1	1
TMPRSS9	1
KCTD20	5
PGRMC2	13
KIAA1530	1
ZNF93	1
TMEM163	5
CYGB	15
LRRC56	5
LRRC57	5
FBXO3	5
KCNE1L	1
TMEM168	1
LRRC58	5
COX7A2L	1
PCDH9	1
RPL26L1	1
CHD7	16
COL14A1	5
OAT	1
GNA11	1
BAP1	1
BAP1	12
ZNF286A	1
TBC1D10B	15
TBC1D10A	1
ATF2	1
ATF2	12
SMARCC2	16
SMARCC2	1
ZCCHC11	5
GPR22	5
SUMO3	5
SUMO3	15
ABP1	5
CCDC142	5
CCDC149	5
UBE2J1	3
DLG1	5
DLG3	1
COMMD9	5
DLG5	5
DLG4	1
AX748210	5
C11orf30	1
C11orf30	5
PTGER3	1
PTGER3	5
FAM114A1	1
AK024141	5
METTL19	5
PCGF3	3
LHB	1
SLC38A2	2
SLC38A2	22
SLC38A2	21
SLC38A2	14
CAMK2D	1
SLC45A4	5
MDFIC	3
C17orf70	15
STK4	8
MACROD2	3
IFRD2	13
C17orf76-AS1	22
OSBPL2	1
RSU1	1
OSBPL7	5
CXCL16	1
ADRA1A	1
UBE4B	1
AKAP6	5
GTF2F1	1
AKAP2	7
CD3EAP	1
LZTS2	5
APBA2	5
AKAP8	1
ZSCAN18	6
CCDC117	11
ZSCAN10	5
YBX1	5
YBX2	1
SMC1A	11
SMC1A	5
KLK9	5
TMEM170B	3
CELF6	5
NUAK2	1
HSP90B1	11
POLR1D	3
C1orf21	5
CHIC2	1
PTAR1	3
WDR43	1
RASL11A	1
PEPD	1
CCL28	1
AHSA2	3
TBC1D20	1
ZIC2	1
ZIC2	12
H3F3B	1
H3F3B	4
RNF103-CHMP3	3
DIO3	1
CCL21	5
DPY19L4	5
HOXB9	1
GUCY2D	1
C8orf48	1
FIBCD1	1
CD164	13
PHRF1	5
HOXB5	1
CUX1	3
SNPH	1
PPARA	5
ING5	1
ING5	5
ARPC4	1
CSGALNACT2	3
TP53INP2	3
CSGALNACT1	5
PDAP1	1
PDAP1	5
CSNK1A1	1
CSNK1A1	12
DOCK8	5
CAMSAP1	5
POLR2F	1
POLR2F	12
POLR2F	5
TTC36	5
MYZAP	1
GOSR2	1
GOSR2	3
SLC18A1	1
SNIP1	5
C9orf167	1
ZNF831	5
MAP3K4	1
CHDH	16
ZNF839	15
RGMB	3
LHFPL1	1
LHFPL1	5
CDIPT	1
TLL1	1
NCOA5	1
NCOA5	5
NR2F2	11
ATOH7	3
MARCKS	1
MARCKS	22
POLR2K	1
POLR2K	4
POLR2K	12
POLR2K	20
HMGB2	1
HMGB2	11
HMGB2	5
HMGB2	22
MINOS1	3
LIMD1	1
BSG	5
BSG	22
RNF157	1
KIF21B	5
SNHG1	11
SNHG1	22
MECP2	3
CEP41	5
RSAD1	15
SLC27A6	1
SREK1	2
SREK1	21
SREK1	22
CAPZA1	1
CAPZA1	12
ZNF638	1
ACPP	1
SCARF2	5
SCARF1	5
GEMIN2	1
GEMIN2	12
AK2	13
AK1	1
IL21R	1
TBCB	1
TBCA	1
TBCA	15
AK4	1
UBFD1	7
SLC25A28	15
MST1P9	5
C16orf52	3
CDK5RAP3	5
BX537481	5
LUC7L2	24
C16orf57	1
C16orf57	3
PRKD3	5
CTTN	1
CTTN	5
AP1S2	3
LOC100507086	5
DHFR	1
LOC100288428	5
NARG2	1
BAX	1
MCRS1	15
ZNF497	5
FAM109B	1
BAD	1
BAD	15
ZNF493	5
ZNF490	5
HECA	11
HECA	5
AFAP1	5
USP51	1
ERH	11
ERH	13
WDR34	15
ZNF498	1
DDX17	1
DDX17	11
DDX17	12
DDX17	22
AK056228	5
TOB1	1
LPIN3	1
DDX10	5
TOB2	1
GRIN3A	5
TMEM55B	15
NEO1	1
CASKIN2	1
PSMC2	5
FCGRT	1
PSMC4	1
TRA2A	1
TRA2B	2
TRA2B	11
TRA2B	21
TRA2B	14
N4BP2	16
BC137484	5
ESAM	5
SIM2	1
STL	5
REST	1
PRSS16	1
MMP28	1
MEX3D	5
KLHDC7A	5
P2RY6	1
TEAD2	1
ZFP106	5
BTRC	1
BTRC	5
TMEM109	13
PDE1C	5
MAP3K12	1
MAP3K13	1
NCL	1
ZNF543	1
CTNNBIP1	1
SLC1A5	1
KIAA1239	1
ZNF548	1
FUCA2	5
FLJ37201	5
LIN7C	8
LIN7C	1
LIN7C	4
LIN7C	12
TGM6	1
IDI1	1
IDI1	12
UHMK1	13
LRRC41	1
MARCH7	8
ZXDC	5
LRRC47	1
RPL17-C18ORF32	5
CLSTN1	1
CLSTN2	5
RARA	1
RARA	12
B3GNT5	3
RARG	3
TMEM107	3
B3GNT8	1
DHRS3	1
ADRA2B	1
BC036412	5
APOBEC3C	1
RABIF	1
RABIF	3
DYRK1A	1
ELSPBP1	1
JAKMIP1	15
SMG7	3
DUS1L	15
TPO	5
TSC22D3	1
TSC22D3	11
TSC22D3	13
TSC22D3	6
TSC22D2	1
AL360260	5
CXCL3	1
SMARCAL1	5
IMPA2	5
EDEM2	1
EDEM3	11
NMT1	1
EDEM1	16
TUFT1	1
VAT1	1
SLC2A9	1
PTGES3	5
SAP30L	5
SLC2A5	1
SLC2A5	20
SLC2A5	5
PPFIBP1	1
PPFIBP1	3
UBTD2	3
UBTD2	15
UBA52	5
UBTD1	16
TIAL1	1
PLAGL2	1
PLAGL2	3
PLAGL2	12
PLAGL2	15
PLAGL1	5
MESDC1	1
RPL37A	3
SH3TC2	16
SH3TC2	5
CCL7	1
METRNL	1
NCSTN	1
NCSTN	3
PIP5K1C	5
VANGL1	3
DAGLB	5
EXOSC1	1
EXOSC6	1
HSBP1	15
TMEM167B	3
ADAMTSL5	1
TULP2	1
NBL1	1
NBL1	12
CYB561	16
TULP4	1
EN1	16
EN2	6
LRRTM1	5
KPNA3	16
SLC46A1	5
UBP1	3
PAX7	5
C9orf41	1
PRSS23	1
GTF2IRD1	5
PDIK1L	5
C1orf52	22
LINC00094	3
C1orf55	1
RFK	18
RFK	7
LOC647979	22
NR3C1	13
SDSL	1
VPS26A	24
FCF1	1
PCDH10	1
LOC219347	5
BC128130	5
HNRNPK	11
PCDH18	5
ALKBH5	16
ALKBH5	1
TOR2A	3
CREBBP	1
CREBBP	12
GUCA1B	1
GPR176	16
SERPINA10	1
SMCR7L	8
SMCR7L	11
SMCR7L	3
SMCR7L	6
PLB1	5
RCOR3	3
STXBP2	16
SMPD1	1
TIGD7	5
DBF4B	3
LOC151171	5
BRIP1	1
FLT4	1
SKP2	1
PCDHGB4	16
ATP5A1	22
CFLAR	5
FANCE	1
FANCC	16
FANCC	1
HNRNPAB	22
C10orf76	5
SUGP2	5
HAS3	3
C12orf62	15
FRK	5
PODXL2	15
MRPS18A	1
FAM105A	5
ENO3	5
LOC100131193	5
MIF	6
MIF	15
S100PBP	1
DUX2	16
TAOK1	5
COL17A1	5
CNOT6L	16
CNOT6L	5
LRRFIP1	5
GOLT1B	7
BNC2	16
BNC2	5
CDK1	1
HOXA5	1
HOXA3	3
APAF1	5
CDK6	13
CDK6	7
CDK7	1
CDK7	12
CDK9	1
CALR	1
CALR	22
AMOTL1	7
PTK7	1
NEURL	1
C6orf89	3
AK128059	5
MGLL	5
SF3B3	1
SF3B3	11
SF3B3	5
SF3B3	22
SF3B2	1
SF3B2	12
LOC282980	5
ITGB3BP	1
ITGB3BP	12
LIMS1	1
LIMS1	20
MCL1	11
BC105019	5
PRMT2	3
SORBS2	1
ODC1	15
SEMA6A	1
SCARA3	15
RERG	1
CNIH2	15
CNIH4	5
ATG16L1	1
XCR1	1
C3orf33	1
HSPD1	8
HSPD1	4
DNAJC14	1
MTX3	2
MTX3	11
MTX3	14
NFKBIL1	1
NANP	1
C3orf39	15
FEM1A	1
COPG	1
ATP10A	1
MLL	16
TANC2	5
PADI2	1
LMAN1	8
LMAN1	1
METTL21B	1
FFAR1	1
NAT8L	1
PM20D2	8
SEC11A	13
DDX21	1
CREB3L2	13
NRIP3	1
GPR135	16
TYMS	1
VTI1A	1
VTI1A	5
ARID3A	1
VTI1B	1
VTI1B	3
FLVCR2	5
RAET1E	5
ACTG1	1
ACTG1	6
RAB3IP	3
RAB3IP	5
C19orf2	3
PPP4R2	1
PPP4R2	12
TPI1	5
PPIL4	1
TMED10	2
TMED10	14
PPP1R3B	1
PNPLA2	1
TMEM191B	5
TRUB1	1
TRUB1	12
CYP4F11	1
DEAF1	1
DEAF1	20
DEAF1	15
PARD6B	1
CCDC92	1
CCDC92	15
CLK2P	1
CLK2P	12
SORBS1	5
ZNF573	1
MARVELD1	3
MARVELD2	1
TPGS2	5
CCBP2	1
LUC7L3	11
ZNF616	5
KIAA0319L	5
ZNF207	1
ZNF207	2
ZNF207	11
ZNF207	22
CTSK	1
CCDC72	15
TBXAS1	1
CAMKMT	1
IDH1	1
KCNAB1	1
TPSB2	5
KIAA1002	1
AK307134	5
SETD8	1
SETD8	3
TOMM34	1
ANKZF1	5
RIBC1	5
RPL12	5
RPL13	1
RPL13	20
SEMA3E	5
TMEM101	1
SAV1	3
SETD5	11
SETD5	2
SETD5	3
SETD5	22
SETD5	14
TRPM6	5
SETD7	11
BC128410	1
INPP5A	15
GHITM	1
GHITM	12
SMPDL3A	1
CXCL5	1
INPP5F	1
LOC100507053	5
RAI14	16
SURF4	13
SURF4	6
LSM5	15
TRPM2	5
FKBP1A	1
FKBP1A	12
PRKAA1	16
ZNF37A	5
FLJ12334	5
AKNA	5
HELZ	16
VENTX	1
MYADM	1
FBLN1	1
FBLN1	5
AP2S1	15
CYP4F3	5
PCNXL3	1
L01117	5
DCTD	3
NT5E	16
NT5E	1
ECH1	1
CARD8	1
NKAIN2	5
NPPA	1
STK40	15
GFOD1	5
HOMEZ	1
UNC5D	5
ATG12	5
GUCY2GP	5
CCP110	5
SPICE1	5
PKNOX1	5
UBE2I	16
ABCA12	1
NAA15	13
TP53	1
DSCR8	1
MEF2BNB-MEF2B	5
GNAS	1
GNAS	11
UBE2C	1
UBE2C	12
LOC283177	5
SFPQ	11
GNAZ	15
AK310634	1
HMGN2P46	1
UBE2Z	1
UBE2Z	3
GNAL	5
UBA2	5
UBE2S	15
ZHX1-C8ORF76	5
UBE2W	1
AGFG1	5
DPF2	1
DPF1	15
AK296148	5
ASNA1	1
SEC14L1	3
COTL1	1
UPF2	1
SNED1	5
IL1B	1
DACT3	5
PHTF1	5
SRPRB	1
CTDNEP1	3
CTDNEP1	15
KRT80	1
KRT80	3
KRT81	1
KRT81	5
BCAP29	3
TMCC1	1
CASK	1
CASK	12
PHF20	16
RAB22A	3
CBFB	8
CCDC63	5
LFNG	1
MORF4L1	5
RPL36A	1
BDAG1	5
NDUFA5	1
EPB41L5	5
THRAP3	1
EDA2R	1
EDA2R	5
WAC	3
UBE2K	14
BC126296	5
BC041426	5
ZC3HAV1L	1
MAST3	1
ADAM23	1
SALL2	5
GMEB2	5
UBE2M	1
GMEB1	1
SLC43A2	1
TARDBP	11
TARDBP	22
RAB9A	1
AIF1L	5
C5orf38	1
LOC285692	5
C1orf144	15
IL11	1
SH3BGRL2	1
WNT6	16
PRX	5
TREML2	1
DCAF10	5
GPAA1	5
STX17	5
PIP4K2B	3
BC036236	5
IL8	1
INSC	5
UFM1	1
BIRC5	1
JARID2	5
EIF5	11
EIF5	22
EIF6	5
LPAR3	5
MOSPD2	5
INSR	1
RBMS1	1
RBMS1	12
RBMS1	20
RBMS3	1
RBMS2	3
ZNF813	5
SAFB2	1
DAD1	1
ANKRD10	1
RCHY1	3
ARPC4-TTLL3	1
KLF11	1
KLF11	5
EBAG9	16
TFAP2A	1
TFAP2A	12
TFAP2C	1
TFAP2C	12
BCLAF1	2
BCLAF1	14
BCLAF1	7
PCDHGA12	1
TLN1	16
TLN1	1
DPP8	16
DPP9	5
SUOX	1
STRN	1
ANXA1	1
ANXA2	1
ANXA5	1
MSI2	1
MSI2	12
HAGHL	15
PCNP	8
PCNP	1
PCNP	11
MCM5	5
MCM2	1
DUSP15	1
FAM53B	5
DUSP10	1
PAPD5	5
POGK	3
POGK	4
POGK	15
C10orf105	5
C1D	1
SP4	5
PRUNE2	5
COQ4	1
COQ7	1
COQ7	12
COQ7	5
COQ7	20
CRIM1	1
CRIM1	12
UFD1L	1
ILF3	1
ILF3	22
DHDDS	1
SSX2	1
SSX3	5
U80764	1
WARS2	5
CLK1	5
TRMT61A	5
MFHAS1	15
EPO	1
CHMP2A	1
PCDHGB6	1
ATP9A	1
ATP9A	12
DHX15	4
MS4A1	1
MS4A1	5
CPEB4	1
MUM1	1
TTC7A	5
ZNF146	1
ZNF146	12
ZNF146	22
WWC3	1
PPT2	1
WHSC1L1	1
NDUFB10	15
PYGB	1
SUSD5	1
PHC3	8
PHC3	7
PHC2	3
PHC2	15
GPR108	1
PYGM	1
SOD2	1
SOD2	5
C20orf27	1
ZNF362	15
SAFB	1
RANGAP1	5
LSG1	16
AK307275	3
H2AFV	15
BRSK1	1
C9orf174	5
MIR423	22
H2AFX	1
H2AFY	1
DDX5	4
DDX5	22
BRMS1	1
ZNF569	1
ZNF568	1
RNF6	1
SLC19A2	1
SLC19A2	12
H2AFJ	5
ZNF560	5
ZNF215	5
STMN4	1
STMN4	3
VDR	5
STMN1	1
STMN1	20
STMN1	6
SLC7A8	1
ULK3	3
SLC7A7	16
ZNF219	1
ZNF219	15
KCNJ11	5
FMN2	1
NFKBIZ	1
BC067230	5
PPP1R26	15
PDGF	1
TOMM20	8
TOMM20	2
TOMM20	14
TOMM22	1
SPRR1A	1
SPRR1B	1
C1orf151-NBL1	1
C1orf151-NBL1	12
GK5	5
PIM3	6
MRPL43	15
PLAC2	3
NMD3	5
SCNN1D	5
C7orf30	15
UBE3B	5
UBE3C	5
LOC100233209	5
CD9	5
LOC646324	5
ELK1	3
PRSS36	1
NR5A1	1
HOOK3	1
UBXN7	5
PLEKHA1	5
AL831948	5
HOOK1	16
TFEC	5
SNX16	3
PGM5	16
MRPL44	1
WDR55	1
FGF6	1
HOXB3	22
GET4	15
GATAD1	5
ATP1B3	5
SNX12	1
OLFML2A	1
NETO2	3
SLC25A44	3
SLC25A45	5
SLC25A46	3
CDC27	1
CDC27	11
CDC27	5
CDC26	15
SDC2	1
VAV2	1
CDC23	1
RBPMS	1
TNFAIP3	16
CDC20	1
ELOVL6	5
ELOVL7	1
PITPNA	3
TOX4	7
PDZD2	5
PRKRIR	1
PRKRIR	15
ELOVL1	1
ELOVL1	12
BEST3	1
abParts	1
IPO5	5
TBCEL	1
DTX3L	1
CPXM2	5
VAX2	16
WBSCR22	1
SORCS1	5
JAZF1	3
PXDC1	1
FOXP1	16
FOXP1	1
DIABLO	1
DENND1B	3
SEC22C	16
SPDYE8P	5
HYDIN	1
RAB8B	1
RAB8B	5
AK091028	5
HEYL	5
RAB8A	1
RAB8A	5
GNL3L	5
RD3	5
GP1BA	1
SDR42E1	5
SSX4	5
SMAD5-AS1	5
SCPEP1	1
PIK3R2	3
PIK3R2	5
DUSP9	1
PPP1R12B	5
COPS3	1
COPS3	20
DUSP7	1
MAPK9	3
GABPB2	1
WTAP	1
HHEX	3
LRRC8A	1
BC043243	5
LRRC8B	3
PAQR3	3
PAQR5	3
DAZAP2	1
PAQR7	1
FERMT2	4
KIAA1804	5
TGS1	1
TGS1	5
AB007962	5
HEY2	1
IDUA	1
IDUA	5
BCAP31	1
VPS35	1
GPBP1L1	1
MTF1	1
BC094874	5
WDR96	5
DPM2	15
TTC30A	5
CTDSP2	3
NKX3-1	16
NKX3-1	1
DGUOK	1
DGUOK	20
TBC1D16	15
PLA2G1B	16
RPL32	5
C21orf67	1
NDUFA4	9
ADAM10	1
HSPA1B	1
AK097119	5
ADAM15	1
ADAM17	1
ADAM18	1
ACAD10	16
OR56B1	1
FAM83F	1
DGKZ	15
KCNT1	5
LOC730227	5
CPNE8	1
SERPINA4	1
AK096424	5
HCFC1	1
C5orf22	1
CPNE2	3
[truncated: 2,168 more rows]
