# Supplementary material for: PTRcombiner: mining combinatorial regulation of gene expression from post-transcriptional interaction maps
Source: BMC Genomics. 2014 Apr 23;15:304. doi: 10.1186/1471-2164-15-304 (PMC4234518; doi:10.1186/1471-2164-15-304)
Supplement: Additional file 3 — A zip archive containing the outputs of the mining module of PTR comb iner at different combinations of k and τ , considering the sporadic trans-factors. [file 1471-2164-15-304-S3.zip › sporadic/all_results/k25_t0.250000/clusters.txt]

cluster	composition
01	C22ORF28,CAPRIN1,FUS,MOV10,TAF15
02	HNRNPD
03	PUM1
04	PABPC1
05	U2AF2
06	C22ORF28,CAPRIN1,FUS,FXR1,HNRNPC,HNRNPF,HNRNPU,MOV10,TAF15
07	CAPRIN1,HNRNPH
08	DGCR8
09	FUS,MOV10,PUM2,hsa-miR-103,hsa-miR-107,hsa-miR-15a,hsa-miR-15b,hsa-miR-16,hsa-miR-22,hsa-miR-29a,hsa-miR-29b,hsa-miR-29c,hsa-miR-424
10	CAPRIN1,MOV10,hsa-let-7a,hsa-let-7b,hsa-let-7c,hsa-let-7d,hsa-let-7e,hsa-let-7f,hsa-let-7g,hsa-let-7i
11	CAPRIN1,FUS,MOV10,PUM2,hsa-miR-106b,hsa-miR-130a,hsa-miR-130b,hsa-miR-148a,hsa-miR-148b,hsa-miR-17,hsa-miR-18a,hsa-miR-19a,hsa-miR-19b,hsa-miR-20a,hsa-miR-301a,hsa-miR-301b,hsa-miR-320,hsa-miR-93
12	C17ORF85,C22ORF28,CAPRIN1
13	CAPRIN1,FUS,MOV10,PUM2,TAF15
14	CAPRIN1,FUS,HNRNPC,MOV10,TAF15
15	C22ORF28,CAPRIN1,FUS,FXR1,MOV10,TAF15
16	C22ORF28,CAPRIN1,FUS,HNRNPA2B1,HNRNPF,HNRNPU,MOV10
17	CAPRIN1,FUS,MOV10,PUM2,hsa-miR-103,hsa-miR-107,hsa-miR-130a,hsa-miR-130b,hsa-miR-183,hsa-miR-221,hsa-miR-222,hsa-miR-23b,hsa-miR-25,hsa-miR-27a,hsa-miR-27b,hsa-miR-301a,hsa-miR-301b,hsa-miR-32,hsa-miR-92a,hsa-miR-96
18	hsa-miR-124
19	CAPRIN1,hsa-miR-130a,hsa-miR-130b,hsa-miR-147b,hsa-miR-19a,hsa-miR-19b,hsa-miR-301a,hsa-miR-301b
20	PARK7
21	CPEB1
22	CAPRIN1,FUS,MOV10,PUM2,TAF15,hsa-miR-101,hsa-miR-128,hsa-miR-27a,hsa-miR-27b
23	CAPRIN1,FUS,MOV10,PUM2,hsa-miR-107,hsa-miR-15a,hsa-miR-15b,hsa-miR-16,hsa-miR-424
24	hsa-miR-125b
25	HNRNPC,HNRNPU,hsa-miR-129-5p
