# Supplementary material for: PTRcombiner: mining combinatorial regulation of gene expression from post-transcriptional interaction maps
Source: BMC Genomics. 2014 Apr 23;15:304. doi: 10.1186/1471-2164-15-304 (PMC4234518; doi:10.1186/1471-2164-15-304)
Supplement: Additional file 3 — A zip archive containing the outputs of the mining module of PTR comb iner at different combinations of k and τ , considering the sporadic trans-factors. [file 1471-2164-15-304-S3.zip › sporadic/all_results/k25_t0.250000/gene-cluster.txt]

geneSymbol	cluster
UBE2Q1	20
UBE2Q1	5
HIST1H4A	24
HIST1H4A	21
UBE2Q2	8
UBE2Q2	5
RNF10	2
RNF11	2
RNF11	5
NCBP2	2
NCBP2	13
HSPA4	1
HSPA4	12
HSPA4	15
NIPA2	1
NIPA2	15
HSPA9	12
SSFA2	8
SSFA2	10
SSFA2	18
SSFA2	5
SSFA2	13
KLC4	8
B2M	1
B2M	13
LIFR	8
LIFR	3
PDCD10	3
PDCD10	4
BC047644	8
ATPIF1	5
FASN	12
SLC50A1	2
S100A6	20
KIAA0907	1
KIAA0907	13
KIAA0907	14
ZDHHC13	2
EN1	21
GPR180	13
AK127339	8
PPP4C	2
PPP4C	12
RNF13	2
RNF13	3
PRNP	13
DBR1	4
RNF114	1
RNF114	14
RNF114	15
STK24	1
STK24	3
STK24	20
STK24	13
STK24	14
SPTLC2	7
ZSWIM1	2
IRX5	4
RER1	2
ABCD4	2
IRX3	3
IRX3	4
IRX2	3
IRX2	4
FAM59A	2
TNS3	8
JRKL	7
BC040733	8
SP1	1
SP1	7
SP1	8
SP1	13
SP1	15
SP1	18
XPA	2
XPA	21
SP3	15
SP3	1
SP3	3
SP3	13
SP3	7
FAM84B	8
FAM84B	7
POLR3GL	20
CRB2	2
OPA1	3
DUSP28	2
CSRP2BP	7
LAPTM5	8
SNN	5
MAX	2
MAX	3
MAZ	2
MAZ	4
MAZ	5
KTI12	2
ERI1	8
CYB5D1	7
P4HA1	2
NRTN	21
CTBP1	2
MAK	8
SLC46A1	8
IP6K1	24
CCDC73	21
C10orf26	2
ORAI2	20
KIAA1274	2
EVL	20
EVL	4
ATP2A2	1
ATP2A2	6
ATP2A2	7
ATP2A2	14
ATP2A2	15
ATP2A2	16
RASGEF1B	8
CRB1	8
ALDH3A1	2
RIT1	2
ATL2	8
ATL2	24
PMM2	4
GTF3C1	2
FLJ16124	8
GTF3C5	4
GTF3C4	1
GTF3C4	15
GTF3C4	12
GTF3C4	13
GTF3C4	7
IQSEC1	8
FTH1	21
IQSEC3	2
CD99L2	8
PHLDA3	2
XPO1	13
XPO1	14
XPO1	7
HN1	4
C15orf17	20
CSDE1	1
CSDE1	6
CSDE1	7
CSDE1	12
CSDE1	13
CSDE1	14
CSDE1	15
CSDE1	23
BACH1	24
BACH1	1
BACH1	3
BACH1	13
BACH1	15
IPO8	5
MDK	7
LSR	2
WSB1	24
WSB1	1
WSB1	13
WSB1	14
WSB2	20
TTL	7
FBXL19	2
JAGN1	2
GHDC	8
FAM123B	2
SDK2	8
PTBP1	18
PTBP1	12
XPOT	3
DNASE1L1	2
THSD4	8
LIN28B	1
LIN28B	10
LIN28B	15
LIN28B	13
LIN28B	7
LIN28A	24
FAM212A	20
ZFP161	4
CHST8	2
POM121C	8
MRAP	8
AK094674	8
RBM12B	1
RBM12B	22
RBM12B	13
RBM12B	14
RBM12B	15
CHST3	2
ZEB2	2
NPTN	24
TSIX	8
KCNH6	2
KCNH6	5
KCNH6	21
C14orf126	8
C14orf126	2
NOG	2
ATAD1	1
ATAD1	12
ATAD1	13
TOP1	2
PPTC7	1
PPTC7	15
PPTC7	13
PPTC7	14
PPTC7	7
C22orf29	2
C22orf29	7
FRAT2	24
FRAT2	2
GIT1	2
GIT1	3
GIT1	5
GIT2	4
SERBP1	1
SERBP1	15
SERBP1	13
SERBP1	7
TMEM198	8
MINPP1	1
MINPP1	3
MINPP1	13
FAM134C	7
C22orf25	2
FOXC1	1
FOXC1	3
FOXC1	13
BC073780	8
LQFBS-1	14
METTL2A	2
TRERF1	3
TRERF1	5
SESN3	2
SMAD4	1
SMAD4	15
SMAD4	14
SMAD4	7
SMAD5	1
SMAD5	6
SMAD5	13
SMAD5	14
SMAD5	15
SMAD5	18
SMAD7	8
SMAD7	2
VAPB	2
VAPB	7
VAPA	2
VAPA	3
VAPA	13
VAPA	14
SMAD3	8
RFK	9
RFK	23
RFK	13
RFK	7
AMMECR1L	2
KIAA1826	14
IL1RAPL1	2
TRAM2	5
CTH	3
GALNT6	21
DLX6-AS1	8
SERAC1	8
ARF3	16
ARF3	24
ARF3	2
ARF3	7
ARF1	1
ARF1	2
ARF1	3
ARF1	13
ARF1	14
SNTB1	21
CROT	21
ARF6	2
ARF6	5
ARF6	7
ARF5	2
ARF5	5
SARM1	8
SPARC	2
SENP3	20
MRPL51	4
HERC2P2	8
ART5	2
PRADC1	4
WDR27	8
GLTP	21
MYLK2	2
TCEA1	3
MEI1	8
COX4I1	2
NOL9	2
BFAR	10
BFAR	3
MMAB	24
SAR1A	1
SAR1A	2
SUZ12P	2
NFRKB	3
MOB4	5
C19orf10	2
FOXO3	7
RNASEH2C	8
AK124326	8
AK308944	8
CADPS2	2
CCDC115	2
DCAKD	2
RBBP6	3
ATP1A3	2
CEBPD	3
C17orf39	7
FAM176B	20
ZMPSTE24	8
MGRN1	2
CDC42	2
CDC42	7
LOC100289019	8
BC039516	8
SPHK1	2
ADPGK	8
ARHGEF11	2
ARHGEF11	3
ARHGEF11	7
HMGB3	1
HMGB3	3
HMGB3	13
EEF1A1	2
HMGB1	2
HMGB1	14
LRRC20	20
CPEB3	2
CPEB3	21
RAB2B	8
RAB2B	2
RAB2B	3
CHAF1A	4
PDDC1	2
LOC645949	8
PGLYRP4	8
MAGEA3	2
LOC550112	8
FRRS1	2
BC039385	8
MAGEA5	4
MAGEA4	4
CUEDC1	20
UBTF	3
CLUL1	2
PEX14	3
LINC00272	2
YLPM1	7
DEPDC1	18
DEPDC1	13
CDCA7	18
CDCA7	13
CDCA4	2
CDCA4	3
CDCA4	20
CLIP4	2
HOMER1	21
CDCA8	24
ALDH1A3	2
BC042378	8
UTS2	2
RADIL	8
CD48	4
UXS1	8
CD44	8
NOLC1	1
NOLC1	3
NOLC1	6
NOLC1	7
NOLC1	13
NOLC1	14
NOLC1	15
CA13	2
CD40	21
IGFBPL1	2
CA10	20
TIMM17A	1
VMA21	13
VMA21	14
ATG4D	8
FBL	12
RPL29	24
DLC1	13
C19orf54	24
LOC100507584	8
C6orf115	13
UCN3	2
RAB21	2
RAB21	13
EIF4E3	2
EIF4E3	5
NIPAL3	7
TBL1X	2
TBL1Y	2
CFH	2
CFI	8
CFI	2
FBXO3	8
FBXO3	3
GLRA1	2
WASF3	13
CALU	1
CALU	6
CALU	13
CALU	14
CALU	15
CALU	16
CYB5B	14
CYB5B	7
SNX27	2
FAR1	1
FAR1	7
FAR1	13
FAR1	14
FAR1	15
FAR1	22
CREBBP	2
CREBBP	3
ACTR1A	2
GTF3A	20
GTF3A	7
CHPF	2
DMRTC1B	2
EWSR1	16
EWSR1	1
EWSR1	13
EWSR1	7
WDR77	16
WDR77	1
WDR77	10
WDR77	7
TRIM11	7
RPN1	2
TRIM17	8
TRIM16	2
AMMECR1	5
SPRED2	5
ADPRHL2	8
AK094342	8
HDAC2	13
C21orf2	4
CHI3L2	2
INE1	21
CYP4F3	8
PRPF6	2
ASB2	2
MAPKAP1	4
MAPKAP1	5
ASB1	7
ASB6	2
ASB7	2
BC040855	8
AK097119	8
SIX6	4
C15orf38	7
SIX1	3
FOXK1	8
GUK1	4
RFC5	1
RFC5	13
CNPY2	8
CNPY1	8
CIRBP	7
RELA	18
HDGF	1
HDGF	14
HDGF	7
PRY	4
HMG20A	8
HMG20A	2
HMG20A	3
C2orf54	8
C5orf43	1
C5orf43	5
C5orf43	15
CRISPLD2	2
MRPL34	20
MRPL32	7
MRPL33	20
MRPL33	4
MRPL30	13
ZNF676	8
RFFL	18
CHM	5
MRPL38	12
MRPL39	3
MRPL39	4
ARRDC4	8
SHOX2	2
DMRTC1	2
THOC2	2
THOC6	2
PDE8B	3
SYPL1	18
KIF14	21
C9orf30-TMEFF1	2
C11orf72	21
ZNF222	8
APP	1
APP	12
APP	13
APP	14
APP	7
ZNF843	8
NRXN1	2
RFX3	2
TPST2	4
TPST2	5
ELK3	18
YDJC	12
YDJC	7
PGAM5	2
PGAM5	4
CXADR	21
EYA3	21
WHSC1	8
WHSC1	21
WHSC1	12
WHSC1	5
WHSC1	7
PAK4	2
PAK4	12
PAK6	4
TAF5L	12
TAF5L	7
RBM18	13
XPNPEP1	2
PAK2	3
PAK2	5
AX746830	8
ZIC3	2
TRAPPC2	2
OXSR1	2
TH1L	24
COPS2	1
COPS2	13
COPS2	15
KCNG1	2
KCNG3	8
KCNG3	7
KHDRBS1	21
KHDRBS1	5
KHDRBS1	7
COPS4	4
COPS5	4
COPS5	7
ZNF592	5
YTHDF2	1
VPS37C	18
MED6	3
EAF1	7
RPL17	12
PFN1P2	2
BAK1	24
BAK1	20
MNX1	7
KIAA1377	8
ZNF395	24
C17orf65	2
SCAP	2
MXD4	20
SUB1	1
SUB1	6
SUB1	13
SUB1	14
SUB1	15
SUB1	22
ATXN7L3	7
TREX1	2
ACVR2B	7
CAMTA2	3
CBX1	7
CCDC90A	5
NLK	5
ITIH6	21
TMEM45A	8
TNS4	2
GCA	18
TCF4	2
TCF7	3
DLD	1
DLD	13
DLD	14
ARID2	8
GCK	2
NUDT3	1
NUDT3	2
NUDT3	3
NUDT3	13
NUDT4	3
NUDT5	4
REEP2	7
IGFBP3	24
CYP1B1	18
KEAP1	24
C15orf24	7
ZNF775	20
APLNR	8
PPP5C	2
DOCK8	8
FASTKD1	8
ZNF773	8
NUBP2	2
MEF2B	8
MEF2B	2
PFN2	1
PFN2	13
PFN2	14
PFN2	7
LRP1B	8
LOC283888	2
CTCF	3
SHISA2	8
MEF2D	8
MEF2D	3
GAS1	3
GAS1	5
COX11	1
COX11	6
COX11	7
COX11	13
COX11	14
COX11	15
COX11	16
TMEM219	20
GAS5	1
GAS5	12
GAS5	14
COX15	1
COX15	13
FBXL22	2
SSB	2
NUTF2	2
EPHX1	2
ANKRD13D	21
RGS19	24
FAM168B	1
FAM168B	15
FAM168B	13
FAM168B	22
FAM168B	7
ATP11A	8
ZNF331	2
KIAA1467	2
AX748251	8
EIF2B5	3
UGCG	3
CSMD2	8
CTNNA1	13
MMP17	20
MAGT1	18
MALAT1	1
MALAT1	12
MALAT1	13
MALAT1	14
C20orf30	2
QPRT	2
RMP	5
MLF2	1
MLF2	2
MLF2	20
NUP62	8
NUP62	4
NUP62	7
TMEM14B	8
WASF2	7
MECOM	8
TPM3	8
TPM3	2
SNRPA1	3
SNRPA1	4
TPM1	2
RPS6KB2	4
ETF1	1
ETF1	10
ETF1	15
ETF1	14
ETF1	7
AL133111	8
TMBIM1	18
UTP15	2
SIPA1	3
HBXIP	3
HBXIP	4
FBXW2	1
FBXW2	7
FBXW2	10
FBXW2	13
FBXW2	15
FBXW2	20
KIAA1147	7
FBXW5	2
KIAA1267	2
FBXW7	2
CDCP1	2
PHACTR4	8
PHACTR4	2
CLIC4	1
CLIC4	2
CLIC4	3
CLIC4	6
CLIC4	7
CLIC4	13
CLIC4	14
CLIC4	15
EVC	8
PHACTR1	8
C7orf73	8
C7orf73	12
PHACTR2	7
SMNDC1	1
SMNDC1	14
SMNDC1	15
KRTAP2-2	8
IFRD1	3
TET2	7
RABL2A	2
B4GALT6	5
YKT6	7
RABL2B	2
GRTP1	3
BBX	15
BBX	1
BBX	3
BBX	16
BBX	7
RPS4X	7
C2orf66	8
SLMO2	1
SLMO2	15
SLMO2	13
SLMO2	7
TJP2	8
TJP2	18
API5	7
TJP1	3
BUD13	2
ANKRD27	18
EDC3	7
DLST	2
RHPN2	3
YOD1	24
YOD1	1
YOD1	13
YOD1	15
TTC3	8
MFN2	7
PPAT	24
PPAT	1
PPAT	3
PPAT	13
BABAM1	20
TTC23	8
NAA50	7
KIAA1191	2
MAD2L2	8
MAD2L2	18
ATP6V0B	7
LGI4	8
MAD2L1	1
MAD2L1	15
DENND4B	20
PCBD2	2
TCEB2	24
TCEB2	7
TCEB1	4
IL1F10	8
PRDX3	2
PRDX3	12
PRDX2	4
PRDX1	2
PRDX1	7
AP3S2	8
AP3S2	2
AP3S2	7
NFYB	2
NFYB	3
NFYB	4
ZMAT3	21
AP3S1	2
AP3S1	3
AP3S1	4
ZMAT5	2
ZMAT4	2
SVIP	5
NR1D1	3
NR1D2	1
NR1D2	3
NR1D2	5
NR1D2	7
NR1D2	12
NR1D2	13
NR1D2	15
PITX1	2
OTUB1	7
SWAP70	2
SWAP70	18
FBXL17	21
ZNF7	3
TMEM85	8
ZNF2	2
AXIN1	3
PACRGL	5
RNF182	8
FYN	3
CDKN2A	24
RRS1	2
TOR1A	2
AAGAB	7
TRPM6	8
RDH10	2
RDH10	18
RDH10	10
PDK4	3
ST3GAL2	20
RAC1	3
NINJ1	3
RUFY2	8
RBM8A	24
MRPS18A	2
VCP	8
VCP	12
VCP	7
NBPF14	2
NBPF14	21
NBPF11	2
NBPF11	5
NBPF10	2
TMEM121	20
VASP	2
NPSR1	2
PBX2	2
PBX2	20
PBX3	3
PBX3	5
UBAC2	10
TJAP1	8
TJAP1	2
NDUFV2	3
NDUFV2	4
DPH3	1
DPH3	23
DPH3	13
DPH3	15
SLC16A1	1
SLC16A1	18
SLC16A1	13
SLC16A1	14
SLC16A1	7
SLC16A5	2
SLC16A4	2
ZNF160	21
NSUN6	2
TUBG1	2
WIBG	5
ENO3	8
DCAF7	7
WIPF2	13
WIPF2	7
CALCB	2
CMKLR1	8
MON1A	8
TUFM	2
CD38	2
C9orf30	2
ZFX	1
ZFX	2
ZFX	13
ZFX	14
ZFX	15
ZFX	21
LYVE1	3
CKB	2
CKB	12
C8orf85	8
ZFR	3
ZFR	13
ZFR	22
ERGIC2	21
RRP7A	7
CDR2L	2
NR2C2AP	7
GNAS-AS1	2
POLR3G	18
RBM4B	2
RBM4B	5
POLR3B	8
S100PBP	2
B3GAT3	4
MAN2B2	8
UQCRB	4
POLR3K	7
POLR3H	8
CACNA1H	8
UXT	2
JOSD2	20
CALM2	2
CALM2	12
CALM3	16
CALM3	1
CALM3	3
CALM3	13
CALM3	7
SPG21	2
CALM1	1
CALM1	13
CALM1	7
DUX2	21
FAM46A	2
UPK1B	2
THRA	2
PSD3	5
PERP	24
PERP	1
PERP	7
DLGAP4	2
MYO7A	8
GLO1	1
GLO1	2
GLO1	12
GLO1	13
GLO1	7
MBNL2	1
MBNL2	13
MBNL2	14
MBNL2	15
CUL1	3
WDR65	2
FLCN	2
PTGES	24
BMP8A	8
SLC25A3	2
PRMT1	12
R3HDM2	2
R3HDM2	20
CLCN4	8
PER2	2
PHB2	3
FLRT2	8
LY6E	20
BRD9	2
GNPAT	4
BRD4	2
BRD4	3
BRD4	7
BRD7	3
BRD2	2
BRD2	3
BRD3	2
KAT8	3
DNAJA3	3
IL1RAP	8
AKT1	24
AKT1	2
PTPN12	18
PTPN11	21
PTPN11	7
MED26	24
BX247991	8
MYCBP	3
MYCBP	4
HNMT	8
TTC16	8
TTC16	2
RP9P	5
GLT1D1	2
BC062337	8
REG3A	21
CD3D	4
MRPL24	4
MRPL27	2
CSF2RA	2
MRPL20	2
MRPL20	20
SEH1L	1
SEH1L	2
SEH1L	13
SEH1L	23
MRPL22	3
DNAJC27	5
GNAO1	2
C3orf67	8
TSPYL6	8
TSPYL6	2
THAP7-AS1	8
HABP4	3
SLC31A1	2
SLC31A2	2
SLC31A2	4
LAIR1	2
NRARP	24
NPTX1	1
NPTX1	15
NPTX1	13
NPTX1	7
ZFP91	25
ZFP91	7
ARHGAP5	13
ARHGAP5	22
NDRG3	7
ZSCAN1	8
CD207	2
SRSF5	1
SRSF5	3
SRSF5	7
SRSF5	12
SRSF5	13
SRSF5	14
SRSF5	16
SRSF4	1
SRSF4	12
SRSF4	13
SRSF7	1
SRSF7	15
SRSF6	1
SRSF6	2
SRSF6	12
SRSF6	13
SRSF6	15
SRSF6	16
SRSF1	1
SRSF1	6
SRSF1	7
SRSF1	8
SRSF1	13
SRSF1	14
SRSF1	15
SRSF1	16
SRSF1	23
PPM1B	2
PPM1A	2
PPM1A	3
SRSF2	1
SRSF2	12
SRSF2	13
SRSF2	14
SRSF2	7
PRLR	8
EGR3	8
ADAMTS2	8
USP46	5
SRSF9	1
SRSF9	20
SRSF9	14
C2orf61	2
RNF130	20
PPP6C	2
PPP6C	3
PPP6C	10
CANX	1
CANX	2
CANX	6
CANX	7
CANX	13
CANX	14
CANX	15
CANX	16
FLJ33630	8
FLJ33630	7
RNF138	5
CDK4	18
CDK4	7
CHEK2	2
ZNF226	1
ZNF226	2
ZNF226	12
CHEK1	2
CHEK1	3
CISD2	5
CLNS1A	7
UMPS	3
TMOD2	8
LAMA3	21
VILL	2
ZNF580	5
ZNF583	2
MRPL3	2
MRPL3	12
ZNF587	2
MRPL1	2
MRPL1	4
PTPN2	2
PTPN2	4
PTPN1	3
ZFAT	8
RG9MTD2	2
PTPN6	4
ZNF611	2
GINS3	8
ZNF613	2
GINS1	2
GINS1	7
PPP1R10	2
PPP1R10	3
SLC3A2	2
ZNF618	8
LRCH4	8
CAMKK2	3
HBT8	8
EIF4EBP1	24
TPRA1	8
EIF4EBP2	1
EIF4EBP2	2
EIF4EBP2	5
EIF4EBP2	7
EIF4EBP2	14
EIF4EBP2	15
C10orf46	1
C10orf46	2
C10orf46	15
C10orf46	10
C10orf46	7
RALGAPA2	8
GRK4	8
SRCAP	16
SRCAP	12
SRCAP	7
AGBL5	8
BAG4	2
LRCH1	21
SH2D1A	2
RTKN	2
MSRB2	2
GRN	2
ALG10B	1
ALG10B	13
ALG10B	15
LRRC37A2	8
RPS2	2
RPS2	12
CHMP3	24
CHMP3	5
ADPRH	18
CD79B	2
C15orf34	8
C15orf37	2
CSDC2	8
ARHGAP23	5
ATXN1L	8
PLD6	8
TRABD	20
GMFG	4
ZNF385A	3
ZNF385A	5
GMFB	1
GMFB	15
GMFB	5
GMFB	13
PPAPDC1B	5
BC030761	2
HOXA10	1
HOXA10	2
HOXA10	3
PSMA2	1
ARPP19	1
ARPP19	13
ARPP19	14
ARPP19	15
PPBP	2
PSMA1	2
PSMA6	12
PSMA4	7
PSMA5	4
SLC22A18AS	8
SLC22A18AS	2
ZNF107	13
BNIP3	2
ERCC2	2
DPM2	20
CAPN2	8
SRC	2
FBXO46	2
KIAA1456	8
PTP4A3	2
PTP4A3	20
SF3B1	12
FAM214B	2
EIF2C1	8
EIF2C1	2
C7orf26	20
EIF2C2	2
EIF2C2	3
LGALS9	4
RPS6KA3	3
AX747565	2
AX747565	7
EIF4G3	5
LGALS3	2
LGALS7	4
RMND5A	1
RMND5A	7
RMND5A	13
RMND5A	15
RMND5A	21
RMND5A	22
RMND5A	24
TCAP	8
RPRD1A	5
RPRD1A	13
NUP50	10
NUP50	13
NUP50	23
UQCRFS1	4
AKIRIN1	1
AKIRIN1	13
KCNJ4	2
CAPZB	7
E2F2	8
TDG	24
EIF2AK4	5
TAPBP	2
TAPBP	4
ADRB1	12
AGPAT5	13
AGPAT5	5
AGPAT5	14
AGPAT5	7
AGPAT4	8
AGPAT3	2
AGPAT2	20
AGPAT2	4
WAPAL	2
TSPAN31	7
RNASEH2A	8
KIAA1217	2
NINL	20
NMI	3
TMPO	1
TMPO	6
TMPO	8
TMPO	13
TMPO	14
TMPO	15
TMPO	16
CDCA5	20
CDCA5	7
PSMD11	2
LDHAL6A	2
SMCR8	4
SMCR8	7
SDHC	8
SDHC	5
SDHC	7
KIAA1522	5
KIAA1522	7
PSMD13	24
PSMD13	7
MPDU1	2
ZNF169	8
FMR1	3
FNDC3A	8
PEX13	5
RILPL2	24
TMEM159	2
ANGEL1	5
SMCR7	2
SMCR7	3
TIMM17B	4
GCNT4	2
MANBAL	2
MANBAL	7
PRICKLE4	20
PRICKLE4	12
PRICKLE4	7
RPL28	7
PCYOX1	13
NAP1L1	2
CALCOCO2	2
RPL23	1
RPL23	6
RPL23	13
RPL23	14
RPL23	15
RPL23	16
RPL22	3
TGOLN2	16
TGOLN2	1
TGOLN2	13
TGOLN2	15
GLT25D2	8
EI24	5
EI24	7
ATG7	7
SLC16A13	21
ELOVL5	18
ELOVL5	14
EYA4	18
CD320	24
MID1IP1	5
EYA2	8
MPND	20
CHTOP	1
CHTOP	2
CHTOP	12
CHTOP	13
CHTOP	14
FBXO32	8
CALHM2	20
PIGK	8
DKKL1	2
ZFAT-AS1	8
PIGO	8
PIGO	2
TMEM194A	13
PIGQ	8
PIGR	24
PIGT	2
KIAA0494	1
KIAA0494	14
KIAA0494	6
KIAA0494	15
WRAP53	7
PIGW	7
PIGY	1
PIGY	20
PIGY	13
PIGY	15
KIAA1143	2
TAGLN	2
ANKLE1	8
TAX1BP3	5
CPNE3	18
PPP1CB	13
PPP1CB	14
PPP1CC	1
PPP1CC	3
PPP1CC	6
PPP1CC	13
PPP1CC	14
PPP1CC	15
OLR1	2
PPP1CA	2
PPP1CA	4
SRRM1	2
SRRM1	21
FAM105A	8
SRRM2	2
SRRM2	12
SRRM2	7
OAZ2	12
OAZ2	7
AK124308	8
OAZ1	1
OAZ1	12
OAZ1	13
OAZ1	7
GOLGA3	2
RDH16	2
PDK2	2
EBP	2
RDH11	2
UNC119	3
UNC119	5
KLHL2	5
ALPI	2
NAB2	2
NAB2	4
VEZT	1
VEZT	14
FAM178A	7
FXYD2	8
FXYD3	2
CHORDC1	18
KLK10	2
SRP9	1
SRP9	2
SRP9	13
SRP9	15
OGFRL1	5
MAFK	8
DMGDH	8
SLC25A37	20
PPID	4
OGG1	2
MAFG	3
GUCA1C	8
SLC39A10	9
SLC39A11	2
ALLC	8
SESN2	7
DVL3	24
DVL3	21
HIF1AN	2
RBPJ	2
EIF1AX	1
EIF1AX	13
EIF1AX	15
EIF1AY	2
EIF1AY	3
EIF1AY	21
NTRK3	24
ZNF79	4
PTP4A1	1
PTP4A1	3
PTP4A1	6
PTP4A1	10
PTP4A1	13
PTP4A1	14
PTP4A1	15
ARHGAP26	21
SAP18	1
SAP18	3
SAP18	4
SAP18	13
SAP18	7
PTP4A2	1
PTP4A2	2
PTP4A2	13
PTP4A2	14
PTP4A2	15
ARHGAP29	18
KRAS	8
KRAS	13
COMMD7	8
COMMD7	20
ZSCAN22	8
CD28	4
DDIT4	7
NKIRAS2	24
NKIRAS2	5
MRPS7	7
MRPS6	2
BC043280	8
ARHGDIA	7
HCFC1R1	20
HCFC1R1	7
FUT11	2
CD24	2
CD24	5
UNC5B	7
PCGF2	20
PCGF2	5
MYLIP	7
SMAD2	2
PPIB	2
HHEX	3
HHEX	5
AK096834	8
UBR7	1
UBR7	13
UBR7	15
LOC730668	8
CDK5RAP3	8
URI1	5
SOCS4	1
SOCS4	15
SOCS4	13
SOCS4	14
SOCS4	7
CALN1	2
HEMK1	8
BMP2	3
ACYP2	2
SOCS2	8
SOCS2	2
DR1	1
DR1	13
EIF4G2	1
EIF4G2	14
EIF4G2	6
EIF4G2	15
ARPC1A	18
PPP2CB	13
PPP2CB	7
CCNY	8
CCNY	2
CCNY	5
TERF2	2
PPP2CA	1
PPP2CA	3
PPP2CA	13
PPP2CA	15
CCNF	21
GRB2	2
GRB2	3
GRB2	7
CHTF8	7
ULBP3	2
ARPC1B	18
FOXM1	3
FEM1A	2
CCNJ	8
CCNJ	7
HOXC9	3
RASSF8	8
RASSF8	5
TRIM39	4
BX648270	8
RPL8	24
TRIM32	2
RASSF3	2
RASSF3	18
BCL2L2-PABPN1	2
KCNQ1OT1	8
HOXC4	2
HOXC4	7
TRIM35	2
ZCCHC9	7
CD151	2
RAVER2	18
NHP2	20
SSU72	20
HCST	2
CTIF	2
KREMEN2	2
KREMEN1	8
GSK3B	3
LUC7L	3
FRA10AC1	8
NCKAP1	2
ATP5C1	2
PTN	2
CHD2	5
CHD2	7
C5orf62	8
CHD4	2
CLDN19	8
MRP63	4
PLEKHJ1	20
PLEKHJ1	12
SCD	7
WISP1	2
MNT	2
MNT	3
MNT	21
ABHD13	13
RBMX2	2
BC040189	8
CRMP1	2
TGFB1I1	2
FN3K	2
GPRC5B	8
PTS	3
TROAP	4
TTC5	2
MRPL11	2
MRPL11	4
RCN2	2
RCN2	12
MRPL16	2
MRPL16	3
MRPL16	4
MRPL17	4
MRPL17	7
MRPL18	3
MN1	2
MN1	3
CDC25A	8
CDC25A	9
CDC25A	4
CDC25A	24
C3orf52	2
CHD5	8
RHOV	24
ARPC5	1
ARPC5	13
ARPC5	14
RNF40	2
TMPRSS12	8
DCUN1D1	2
UBFD1	13
UBFD1	23
DCUN1D3	2
DYNC1LI2	1
DYNC1LI2	15
DYNC1LI2	13
DYNC1LI2	14
DYNC1LI2	7
POLR2B	3
POLR2M	2
POLR2M	13
RHOB	2
AKR7A2	2
ITPR1	21
MEGF9	8
RHOF	2
F11R	2
F11R	18
POLR2J	3
POLR2J	20
AK095365	8
ABCG1	2
ABCG1	4
TMEM65	7
ELP4	3
PLSCR3	18
MPL	2
AVP	2
PQLC1	20
USP51	2
ITM2C	7
ITM2B	2
METTL21D	8
SNCB	2
POLRMT	3
LMAN1	2
LMAN1	10
AIFM1	2
RNF122	2
CSNK2B	20
GRPEL2	1
GRPEL2	12
GRPEL2	13
GRPEL2	15
GAMT	2
VBP1	1
LAP3	8
ILKAP	3
MAPK14	18
MAPK10	5
SLC36A1	8
MAPK12	20
STRF6	12
OPN3	2
OPN3	5
NCOR2	7
NCS1	20
SCML1	1
SCML1	13
SCML1	15
BTG3	18
BTG3	4
BTG3	13
ZNF629	7
OGFOD2	8
ZNF624	2
ZNF625	2
ZNF626	2
ZNF623	2
C4orf36	2
UGT2B15	24
RPS9	12
RPS9	7
C4orf32	5
RPL7	2
TMEM30A	1
TMEM30A	7
TMEM30A	13
TMEM30A	15
TMEM30A	16
TMEM30A	22
SRD5A1	2
SRD5A1	3
TES	1
TES	2
TES	3
TES	13
TES	14
DKFZp564E1082	16
DKFZp564E1082	12
DKFZp564E1082	7
LOC407835	2
RAP2C	13
RAP2A	5
SIAH1	3
SIAH1	20
SIAH1	5
FAM49B	1
RASSF5	8
RASSF5	18
ZFP36L1	13
ZFP36L1	14
ZFP36L1	7
ZFP36L2	18
MBD6	5
GGA1	8
PIP4K2A	7
AMFR	2
ITGB1BP1	20
ADO	1
ADO	5
ADO	13
ADM	24
ADM	2
ADM	4
C10orf96	2
BC030753	8
COMMD3-BMI1	1
COMMD3-BMI1	3
COMMD3-BMI1	5
COMMD3-BMI1	15
FHOD3	8
SOS2	3
ZNFX1-AS1	1
PKD2	8
TACC2	3
FEM1B	3
FEM1B	13
FEM1B	7
JDP2	2
CACNA1E	21
PIAS2	2
PPARGC1A	8
CTGF	18
PIAS1	3
PRKACA	2
PRKACA	4
PRKACA	7
PIAS4	2
PRKACB	4
NCR1	21
ZNF131	3
BRE	2
BRE	4
PSMB4	2
PSMB4	7
BC011648	8
USP48	18
MKI67	12
C14orf109	4
HDHD2	7
NPM3	3
KALRN	2
JUNB	2
JUNB	21
JUND	2
JUND	20
HIST1H2AL	2
DBNDD1	20
R3HDM4	5
MICAL3	8
P2RX5	1
P2RX4	8
HSPBP1	24
BCL2L14	8
THAP11	5
BCL2L11	17
BCL2L11	7
BCL2L13	8
BCL2L12	4
PRPF19	7
PRPF18	2
KCNK6	2
MLH3	8
KCNK1	3
KCNK1	4
KCNK3	2
KCNK3	20
MTMR4	24
ZNF557	2
ZNF554	2
CTU1	7
IL1R1	5
NACC2	8
MSX1	3
MSX1	4
HSD11B2	4
SH3KBP1	2
RPL3	24
TMPRSS9	2
KCTD20	8
PGRMC2	1
PGRMC2	18
PGRMC2	3
PGRMC2	13
KIAA1530	2
CECR7	2
ZNF93	2
NEDD8	20
GTF2H4	3
TMEM163	8
JMY	7
LRRC56	8
LRRC57	8
KCNE1L	2
TMEM168	2
LRRC58	8
LRRC58	1
LRRC58	13
LRRC58	16
LRRC58	15
LRRC59	1
LRRC59	7
NEBL	8
NEBL	24
NEBL	2
PCDH9	2
RPL26L1	2
CHD7	21
TAS2R3	21
EED	3
COL14A1	8
LOC401320	8
TARBP2	4
OAT	2
GRIN2A	24
GNA13	1
GNA13	3
GNA13	13
GNA13	14
GNA13	15
GNA11	2
LOC574538	8
BAP1	2
BAP1	3
ATF6	7
ZNF286A	2
SDHD	3
TBC1D10A	2
ATF2	2
ATF2	3
SMARCC2	2
SMARCC2	21
ERRFI1	13
ERRFI1	7
ZCCHC11	8
PPAP2C	3
RYK	18
BUB1B	3
GPR22	8
TMCO1	1
TMCO1	13
SUMO3	8
SUMO3	20
TSPYL4	8
SBF1	3
MOCS2	4
DNAJC1	18
BC040901	8
L1CAM	3
RAET1E	8
ATP5A1	12
GATAD2A	2
GATAD2A	5
GATAD2A	7
CCDC149	8
UBE2J1	5
DLG1	8
CMAS	10
DLG3	2
SDF4	1
SDF4	15
SDF4	12
SDF4	7
DLG5	8
BLOC1S2	1
BLOC1S2	20
BLOC1S2	15
SAMD10	24
KANK1	18
PTGER4	4
SRPK1	13
SRPK1	14
SRPK1	7
AX748210	8
SIVA1	20
C11orf30	8
C11orf30	2
PPP2R4	7
PTGER3	8
PTGER3	2
FAM114A1	2
GRWD1	7
METTL19	8
PCGF3	5
TMEM170B	5
WEE1	3
WEE1	13
METTL16	7
MPI	7
B3GALT4	24
SLC38A6	4
SLC38A1	3
SLC38A1	13
SLC38A1	14
SLC38A1	7
LHB	2
SLC38A3	4
SLC38A2	1
SLC38A2	6
SLC38A2	12
SLC38A2	13
SLC38A2	14
SLC38A2	15
CAMK2D	2
SLC45A4	8
MDFIC	1
MDFIC	15
MDFIC	5
MDFIC	13
BCAT1	7
OSBPL8	18
OSBPL9	3
STK4	10
STK4	3
C20orf11	8
C20orf11	1
C20orf11	13
C20orf11	15
IFRD2	18
C17orf76-AS1	12
OSBPL2	2
RSU1	2
OSBPL7	8
CXCL16	2
ADRA1A	2
UBE4B	2
ATXN7L1	8
GTF2F1	2
AKAP2	23
AKAP2	7
GTF2F2	4
CD3EAP	2
NPEPPS	3
APBA2	8
AKAP8	2
CCDC117	1
CCDC117	15
CCDC117	13
CCDC117	7
ZSCAN10	8
FLYWCH1	8
YBX1	8
STARD7	1
STARD7	3
STARD7	15
AR	21
YBX2	2
SMC1A	1
SMC1A	7
SMC1A	8
SMC1A	13
SMC1A	15
SMC1A	16
CD1D	4
CD1E	4
CD1B	4
CD1C	4
KLK9	8
CD1A	4
RRP1B	1
RRP1B	15
RRP1B	13
RRP1B	7
CELF6	8
NUAK2	2
BLCAP	3
TMEM170A	13
HSP90B1	1
HSP90B1	13
HSP90B1	14
HSP90B1	7
POLR1D	5
POLR1D	7
TMEM47	8
C1orf21	8
CLCN3	7
FZD10	3
ADARB1	8
SLC30A7	18
PEG10	1
PEG10	15
CHIC2	2
LOC648232	8
PTAR1	5
WDR43	2
KLHL30	2
PEPD	2
GTF2B	3
CCL28	2
AHSA2	5
ZIC5	1
ZIC5	13
ZIC5	15
ZIC2	2
ZIC2	3
H3F3B	24
H3F3B	1
H3F3B	2
H3F3B	13
H3F3B	15
RNF103-CHMP3	5
TBC1D24	2
TNFRSF4	4
DPY19L4	8
SRPR	8
TACC1	21
HOXB9	1
HOXB9	2
GUCY2D	2
CXXC5	20
C8orf48	2
COL15A1	21
FIBCD1	2
PHRF1	8
CHUK	4
HOXB5	2
CUX1	5
SNPH	2
RHOU	1
[truncated: 5,350 more rows]
