# Supplementary material for: PTRcombiner: mining combinatorial regulation of gene expression from post-transcriptional interaction maps
Source: BMC Genomics. 2014 Apr 23;15:304. doi: 10.1186/1471-2164-15-304 (PMC4234518; doi:10.1186/1471-2164-15-304)
Supplement: Additional file 3 — A zip archive containing the outputs of the mining module of PTR comb iner at different combinations of k and τ , considering the sporadic trans-factors. [file 1471-2164-15-304-S3.zip › sporadic/all_results/k25_t0.350000/gene-cluster.txt]

geneSymbol	cluster
UBE2Q1	25
UBE2Q1	10
UBE2Q1	21
UBE2Q1	18
UBE2Q1	7
RNF14	8
UBE2Q2	10
UBE2Q2	14
RNF10	2
RNF11	2
RNF11	10
RNF13	16
RNF13	2
RNF13	4
RNF13	15
LOC100506866	3
MZT2A	3
PMM2	9
PMM2	18
CAMK1	3
SPR	3
NID1	22
ZNF704	8
ZC3H10	3
RNF114	1
RNF114	19
RNF114	5
RNF114	6
RNF114	13
ZC3H14	8
ZC3H14	6
ZC3H18	3
cytochrome	17
DHX9	8
DHX9	19
BC040733	14
SP1	1
SP1	3
SP1	6
SP1	13
SP1	14
SP1	16
SP1	18
SP1	19
SP1	22
XPA	2
SP3	1
SP3	3
SP3	4
SP3	8
SP3	13
SP3	16
SP3	19
SP4	14
OPA3	17
OPA3	3
OPA1	4
ARFRP1	3
NSL1	3
UGCG	4
AX748330	3
AX747103	3
ATP2A2	1
ATP2A2	3
ATP2A2	5
ATP2A2	6
ATP2A2	8
ATP2A2	13
ATP2A2	18
ATP2A2	19
ATP2A2	24
ITGA2	21
ITGA2	7
RIT1	2
RIT1	18
DENND4B	25
DENND4B	3
SWAP70	2
SWAP70	22
PHLDA3	2
PHLDA3	3
UFSP2	12
ZNF37BP	3
SQLE	8
BX538221	18
TIPRL	16
TIPRL	19
TIPRL	6
FBXL19	2
FBXL19	3
FBXL18	18
FBXL18	21
FBXL18	7
GHDC	14
SDK2	14
THSD4	14
FAM212B	3
FAM212A	25
ZFP161	9
CHST8	2
COL4A2	12
COL4A1	21
COL4A1	7
GRN	2
CHST3	2
CHST6	3
NOG	2
ITGAV	12
COX7C	24
COX7C	19
ZNF703	8
ZNF703	16
ZNF703	19
FAM134C	3
FAM134A	10
BC073780	14
TRERF1	10
TRERF1	4
SMAD4	1
SMAD4	3
SMAD4	5
SMAD4	13
SMAD4	18
SMAD4	19
SMAD4	24
SMAD5	1
SMAD5	5
SMAD5	6
SMAD5	8
SMAD5	13
SMAD5	16
SMAD5	19
SMAD5	22
SMAD7	2
SMAD7	21
SMAD7	14
SMAD7	7
GOLPH3L	19
SMAD1	3
SMAD2	19
SMAD2	2
SMAD2	18
SMAD2	5
SMAD3	14
RFK	16
RFK	3
RFK	21
RFK	6
RFK	7
AMMECR1L	16
AMMECR1L	2
CYFIP1	10
IGF2R	18
IGF2R	3
ZC3H13	8
ZC3H13	16
ZC3H13	2
ZC3H13	21
ZC3H13	7
SLC36A1	14
ERICH1	3
HERC2P2	14
ART5	2
SPTLC1	8
SPTLC1	5
TCEA2	9
TCEA1	4
MEI1	14
COX4I1	2
BFAR	12
BFAR	19
BFAR	4
ESPNP	23
CADPS2	2
CCDC115	2
ATP1A3	2
MGRN1	2
MGRN1	3
CRTAP	3
BC078172	17
SPHK1	2
ADPGK	14
ADPGK	23
IPO13	3
CPEB4	16
CPEB4	2
CPEB4	5
CPEB4	13
CPEB3	16
CPEB3	2
LOC645949	14
IFT80	17
IFT81	3
GRINA	18
ADCY6	18
MCM10	8
MCM10	17
BC126296	14
IGFBPL1	2
ATG4B	3
ATG4D	14
CFH	2
CFI	2
CFI	14
PNP	23
ANKFY1	7
CDKAL1	2
CDKAL1	7
ATP6V0E1	22
HAMP	14
SIX6	9
SIX1	3
SIX1	4
SIX2	3
CNPY2	17
CNPY2	14
CNPY1	14
HMG20A	2
HMG20A	4
HMG20A	14
AAGAB	19
AAGAB	3
FLJ00104	3
SHOX2	2
SYPL1	22
FAM81A	23
RFX5	12
APP	1
APP	3
APP	5
APP	6
APP	16
APP	17
APP	19
RFX7	12
NRXN2	3
NRXN1	2
RFX3	2
YDJC	17
YDJC	3
IBA57	8
IBA57	3
IBA57	14
APC	3
TMEM179B	3
ABCE1	17
ABCE1	19
ABCE1	6
XPNPEP1	2
XPNPEP2	9
XPNPEP3	3
XPNPEP3	23
RETSAT	3
KHDRBS1	3
KHDRBS1	5
KHDRBS1	6
KHDRBS1	8
KHDRBS1	10
KHDRBS1	19
IGFBP2	3
IGFBP4	18
IGFBP5	3
CYP1B1	22
GJA1	23
C15orf24	17
C15orf24	3
APLNR	14
C15orf23	19
C15orf23	6
PMS2P1	2
PMS2P3	3
KDM3B	16
KDM3B	19
KDM3B	5
BC023568	3
TMC3	14
EIF2B5	4
PRKAR2A	21
PRKAR2A	7
PRKAR2B	19
MAGT1	8
MAGT1	22
TXNIP	1
TXNIP	4
TXNIP	6
TXNIP	16
TXNIP	17
TXNIP	19
QPRT	2
MLF2	1
MLF2	2
MLF2	19
MLF2	18
MLF2	25
TMEM14B	14
MECOM	3
MECOM	14
ITGA2B	3
KIAA1267	2
KIAA1267	3
PHACTR4	17
PHACTR4	2
PHACTR4	14
CLIC4	1
CLIC4	2
CLIC4	3
CLIC4	4
CLIC4	5
CLIC4	6
CLIC4	8
CLIC4	13
CLIC4	16
CLIC4	19
PHACTR1	14
PHACTR2	8
PHACTR2	3
PHACTR2	5
KRTAP2-2	14
TMEM143	3
API5	19
API5	3
LOC574538	14
SECISBP2L	3
FAM32A	19
KIAA1191	8
KIAA1191	2
KIAA1191	13
ZMAT1	14
ZMAT3	3
ZMAT2	18
ZMAT5	2
ZMAT5	3
ZMAT4	2
NR_026754	3
NR1D1	4
NR1D2	1
NR1D2	3
NR1D2	4
NR1D2	6
NR1D2	10
NR1D2	13
NR1D2	16
NR1D2	17
NR1D2	18
NR1D2	19
NR1D2	24
MYBL2	25
ITGB1BP1	25
ITGB1BP1	3
ZNF7	4
ZNF2	2
OGFR	3
RAC1	8
RAC1	19
RAC1	4
RAC1	6
VCL	16
VCP	17
VCP	3
VCP	14
AP2A2	2
AP2A2	3
PBX2	25
PBX2	2
PBX3	10
PBX3	4
PBX1	8
AK125558	3
NSUN2	3
NSUN4	6
NSUN4	23
NSUN6	2
TUBG1	2
FAM71F1	14
TARS	17
PTCH1	18
TIMM44	14
TUFM	2
BC043527	14
FAM108B1	16
FAM108B1	19
RAD9A	12
ERGIC2	7
RRP7A	3
CDR2L	2
ERGIC1	3
LOC386597	14
B3GAT3	9
B3GAT3	3
UXT	2
CALM2	2
CALM2	6
CALM2	7
CALM2	8
CALM2	17
CALM2	18
CALM2	19
CALM3	1
CALM3	3
CALM3	4
CALM3	6
CALM3	8
CALM3	16
CALM3	19
CALM3	23
CALM3	24
SPG21	2
SPG21	18
CALM1	16
CALM1	1
CALM1	3
CALM1	6
CALM1	19
UPK1B	2
DLGAP4	2
DLGAP4	3
DLGAP4	18
MBNL1	16
MBNL1	1
MBNL1	19
MBNL1	5
MBNL1	6
MBNL2	16
MBNL2	1
MBNL2	19
MBNL2	5
MBNL2	13
A1BG	3
OIP5	21
OIP5	7
CLCN3	3
CLCN3	23
CLCN7	18
CLCN4	14
FAM169A	16
BRD8	17
BRD9	2
BRD4	2
BRD4	3
BRD4	4
BRD7	4
BRD1	17
BRD2	8
BRD2	2
BRD2	3
BRD2	4
BRD3	2
DNAJA3	4
GLG1	3
PTPN13	17
PTPN12	22
PTPN11	19
PTPN11	3
PTPN11	5
PTPN11	6
MYCBP	8
MYCBP	9
MYCBP	19
MYCBP	4
AKT3	16
MRPL24	9
MRPL24	19
MRPL27	2
MRPL27	3
CSF2RA	2
SAC3D1	23
MRPL20	25
MRPL20	2
SEH1L	1
SEH1L	2
SEH1L	6
SEH1L	7
SEH1L	16
SEH1L	19
SEH1L	24
MRPL22	4
GAB2	18
GAB2	3
HABP4	4
NPTX1	16
NPTX1	1
NPTX1	3
NPTX1	13
NPTX1	19
NDRG1	3
NDRG3	3
NDRG3	5
NDRG4	8
NDRG4	18
NDRG4	3
NDRG4	14
SRSF5	1
SRSF5	3
SRSF5	4
SRSF5	5
SRSF5	6
SRSF5	8
SRSF5	16
SRSF5	17
SRSF5	19
SRSF5	24
SRSF4	8
SRSF4	1
SRSF4	19
SRSF4	16
SRSF4	17
SRSF7	8
SRSF7	1
SRSF7	19
SRSF7	13
SRSF7	24
SRSF6	1
SRSF6	2
SRSF6	6
SRSF6	8
SRSF6	13
SRSF6	16
SRSF6	17
SRSF6	19
SRSF6	24
SRSF1	1
SRSF1	3
SRSF1	5
SRSF1	6
SRSF1	7
SRSF1	8
SRSF1	13
SRSF1	14
SRSF1	16
SRSF1	18
SRSF1	19
SRSF1	24
CHD1L	10
SRSF3	3
SRSF3	4
SRSF3	6
SRSF3	8
SRSF3	16
SRSF3	19
SRSF3	24
SRSF2	1
SRSF2	3
SRSF2	5
SRSF2	6
SRSF2	8
SRSF2	15
SRSF2	16
SRSF2	17
SRSF2	19
SRSF9	1
SRSF9	5
SRSF9	8
SRSF9	19
SRSF9	23
SRSF9	25
SRSF8	3
SRSF8	6
RNF130	25
DNAJB12	3
HLA-DQB1	9
RNF135	14
DNAJB14	18
RNF138	16
RNF138	10
RNF138	5
RNF138	23
HOXA3	10
HOXA3	21
HOXA3	7
CISD2	10
CISD3	18
CLNS1A	3
TSHZ2	18
TSHZ2	3
TSHZ1	7
NOSIP	9
NOSIP	2
VILL	2
ZNF581	3
ZNF580	10
ZNF580	3
ZNF583	17
ZNF583	2
TIPARP	16
ZNF587	2
LPAR3	14
ZNF589	3
ASUN	3
CAMKK2	3
CAMKK2	4
MYO1B	3
CHMP3	10
CHMP5	19
CTPS2	3
PPAPDC1B	10
HOXA10	8
HOXA10	1
HOXA10	2
HOXA10	19
HOXA10	4
AK127339	14
FAM160B1	17
FAM160B1	10
FAM160B1	5
ATAT1	3
SRC	2
SRF	8
SRF	16
SRF	18
SRF	3
ZNF323	3
FAM214B	2
SRM	25
SRR	17
LGALS9	9
LGALS8	9
LGALS3	2
LGALS7	9
AKIRIN2	3
AKIRIN1	1
AKIRIN1	6
AKIRIN1	8
AKIRIN1	16
AKIRIN1	18
AKIRIN1	19
EIF2AK1	17
EIF2AK4	10
HN1	8
HN1	9
HN1	19
HN1	6
MYO19	17
MYO19	3
AX748312	3
MYO16	18
ASAP1	18
MYO10	3
MYO10	22
OCRL	8
HILPDA	3
TPPP	18
KIAA1522	10
KIAA1522	3
MPDU1	2
MPDU1	3
KIAA1033	17
LPGAT1	8
LPGAT1	16
LPGAT1	11
LPGAT1	5
LPGAT1	19
TIMM17B	9
GCNT4	2
TIMM17A	1
TIMM17A	19
GCNT1	3
PARD6B	8
PARD6B	16
PARD6B	2
PARD6B	5
LPCAT4	10
MID1IP1	10
MID1IP1	3
MID1IP1	5
PIGG	3
PIGK	5
PIGK	14
PIGM	16
PIGO	2
PIGO	3
PIGO	14
PIGP	12
PIGQ	3
PIGQ	14
PIGS	8
PIGS	18
PIGT	2
PIGT	3
WRAP53	3
PIGW	16
PIGW	3
PIGY	16
PIGY	1
PIGY	19
PIGY	13
PIGY	25
TAGLN	2
ANKLE1	14
TAX1BP3	10
ANKLE2	19
INPPL1	3
OLR1	2
RHPN2	20
RHPN2	4
SRRM1	2
SRRM1	6
SRRM3	3
SRRM2	19
SRRM2	17
SRRM2	2
SRRM2	3
PDK2	2
EBP	2
PDK4	4
ALPI	2
SEC61A1	19
SEC61A1	6
TM2D3	8
TM2D3	3
AK027179	3
OGFRL1	10
ZFAND5	8
ZFAND5	19
ZFAND5	6
SLC39A13	18
SLC39A10	16
SLC39A10	21
SLC39A10	7
SLC39A11	2
SLC39A11	3
SLC39A14	19
CEP120	12
EIF1AX	16
EIF1AX	1
EIF1AX	19
EIF1AX	13
EIF1AY	2
EIF1AY	4
RSBN1	16
ARHGAP23	10
LRPAP1	18
ARHGAP21	17
SAP18	1
SAP18	3
SAP18	4
SAP18	9
SAP18	16
SAP18	19
SAP18	24
EVI5	16
EVI5	5
ARHGAP29	22
ARHGAP29	23
ARHGAP28	18
DDIT4	8
DDIT4	19
DDIT4	3
DDIT4	6
MTX1	23
PCGF3	16
PCGF3	17
PCGF3	10
PCGF3	12
MYSM1	3
PPPDE1	8
PPPDE1	16
BMP7	16
BMP7	3
BMP2	4
DR1	8
DR1	1
DR1	19
DR1	6
DR1	16
RLIM	8
RLIM	1
RLIM	19
RLIM	5
RLIM	13
ASF1A	16
ASF1A	15
TERF2	2
TERF1	3
RASSF8	8
RASSF8	16
RASSF8	10
RASSF8	14
RASSF8	6
RASSF1	17
PTOV1	3
RASSF3	2
RASSF3	22
RASSF5	22
RASSF5	14
NHP2	25
NHP2	19
RSAD1	25
RSAD1	3
ATP5C1	2
CHD3	3
CHD2	17
CHD2	10
CHD2	3
CHD5	14
CHD4	2
MRP63	9
CAP1	23
LOC283050	3
MRC2	23
TTC5	2
RAB3GAP2	7
IL4R	3
TTC3	8
TTC3	18
TTC3	3
TTC3	14
PIKFYVE	8
C3orf52	2
CAPS	2
NPCR	3
DYNC1LI1	18
DYNC1LI2	1
DYNC1LI2	3
DYNC1LI2	5
DYNC1LI2	6
DYNC1LI2	13
DYNC1LI2	16
DYNC1LI2	19
DYNC1LI2	24
ABCG1	9
ABCG1	2
PLSCR3	22
MPL	2
AVP	2
MPI	3
POLRMT	4
SGSM3	3
MPZ	3
GRPEL2	1
GRPEL2	8
GRPEL2	13
GRPEL2	16
GRPEL2	17
GRPEL2	19
ILKAP	4
AAK1	18
BTG3	16
BTG3	9
BTG3	22
BTG2	3
C4orf36	2
C4orf32	10
SRD5A1	2
SRD5A1	4
DKFZp564E1082	3
DKFZp564E1082	5
DKFZp564E1082	6
DKFZp564E1082	8
DKFZp564E1082	16
DKFZp564E1082	17
DKFZp564E1082	19
DKFZp564E1082	24
HELLS	8
HELLS	17
FAM49B	8
FAM49B	1
FAM49B	19
ZFP36L1	16
ZFP36L1	3
ZFP36L1	5
ZFP36L2	22
GGA1	3
GGA1	14
GGA2	18
GGA2	3
C10orf96	2
FHOD1	18
FHOD3	14
PKD2	18
PKD2	14
PKD1	17
PKD1	18
PKD1	14
GJC1	16
GJC1	3
PRKACA	9
PRKACA	2
PRKACA	3
C14orf118	3
PSMB8	9
PSMB7	3
ZNF131	4
PSMB5	19
PSMB4	2
PSMB4	3
PSMB2	3
LMBR1L	3
LMBR1L	12
HDHD2	3
MANEA	16
AK025140	18
SNORD21	17
SNORD20	17
SNORD22	17
SNORD25	17
SNORD27	17
SNORD26	17
SNORD29	17
KCNK5	9
KCNK6	2
FAM155B	3
KCNK1	9
KCNK1	4
MLH1	17
KCNK3	25
KCNK3	2
ZNF517	14
C9orf140	3
NACC2	14
NACC1	18
VPS13A	3
SH3KBP1	2
SCAF11	8
SCAF11	16
SCAF11	5
SCAF11	6
NUP160	17
NUP160	4
TMEM163	14
TMEM165	16
TMEM165	17
TMEM165	5
TMEM168	2
TMEM168	7
FOXN2	16
FOXN2	20
FOXN2	5
REPIN1	25
REPIN1	3
NICN1	9
COL14A1	3
COL14A1	14
GRIN2C	3
GNA13	1
GNA13	4
GNA13	5
GNA13	8
GNA13	13
GNA13	16
GNA13	19
GNA11	2
ZSCAN12P1	18
PRKAR1A	16
PRKAR1A	5
IFFO1	17
MFGE8	3
IL6ST	16
IL6ST	3
IL6ST	5
SBF1	3
SBF1	4
DBN1	18
ADD2	17
ADD2	14
ACTG2	9
CDC73	18
C11orf30	2
C11orf30	14
LMBRD1	3
AK124484	18
SRFBP1	12
BCAT2	3
BCAT1	3
BCAT1	13
BCAT1	6
MACROD2	10
C1orf133	3
AKAP6	14
GTF2F1	2
GTF2F1	12
AKAP1	8
AKAP1	3
AKAP2	16
AKAP2	24
AKAP2	3
AKAP2	7
GTF2F2	9
CAGE1	2
AKAP8	2
AKAP8	12
PPIL2	17
PPIL2	3
CCDC117	1
CCDC117	3
CCDC117	6
CCDC117	8
CCDC117	13
CCDC117	16
CCDC117	19
ODF2	2
RRP1B	16
RRP1B	1
RRP1B	3
RRP1B	13
RRP1B	19
RAB7A	19
HSP90B1	1
HSP90B1	3
HSP90B1	5
HSP90B1	6
HSP90B1	16
HSP90B1	19
KRR1	16
KRR1	6
PEG10	1
PEG10	19
PEG10	13
NAIF1	3
CCL28	2
PCLO	18
H3F3B	1
H3F3B	2
H3F3B	6
H3F3B	13
H3F3B	16
H3F3B	19
H3F3B	23
DIO3	2
CCL21	14
C8orf48	2
PHRF1	14
CUX1	10
FAM70A	21
FAM70A	7
DNAJC8	8
CSNK1A1	17
CSNK1A1	2
CSNK1A1	4
CAMSAP2	16
DNAJC5	8
DNAJC5	3
DNAJC5	21
DNAJC5	7
DNAJC7	3
DNAJC1	22
DNAJC3	1
DNAJC3	19
DNAJC3	5
DNAJC3	6
DNAJC3	13
GOSR2	18
GOSR2	2
GOSR2	3
GOSR2	10
SLC18A1	2
GOSR1	8
RRP15	8
RRP15	16
RRP15	5
RALBP1	3
NRN1	9
NRN1	3
RAP1A	16
SPOPL	10
SPOPL	3
SPOPL	18
ZNF831	14
ZNF839	25
SNORA61	17
SNORA62	17
IPO11	17
TRIM45	3
FAM91A1	14
ATOH7	10
LIMD1	2
LIMD1	3
RNF157	2
MECP2	10
MECP2	3
MECP2	4
MECP2	6
FXC1	2
FXC1	3
FXC1	21
FXC1	7
LDLR	4
LDLR	22
TRIM8	25
TRIM8	2
TRIM8	10
ZFYVE21	3
ZFYVE20	3
ZFYVE27	3
ZFYVE26	3
ZFYVE26	14
TPCN2	3
RAB33B	16
RAB33B	9
RAB33B	5
SLC17A5	12
SLC17A5	4
SLC17A5	22
UBFD1	8
UBFD1	16
UBFD1	21
UBFD1	7
C16orf59	3
SWI5	3
CDK5RAP3	17
CDK5RAP3	3
CDK5RAP3	14
C16orf57	2
C16orf57	10
C16orf55	3
ITCH	16
ITCH	11
ERC1	8
ERC1	17
ERC1	12
CHMP4B	19
BAX	2
BAX	3
BAD	25
BAD	2
IARS	17
SLC37A3	16
SLC37A3	17
TOB1	2
TOB1	20
PMPCB	16
SLC37A4	3
TOB2	16
TOB2	2
CDK12	3
CDK12	5
CDK12	8
CDK12	12
CDK12	16
CDK12	18
CDK16	17
CDK16	3
CDK17	16
CDK14	23
GPR124	3
NEO1	8
NEO1	2
ATP6V1B2	8
ATP6V1B2	18
ATP6V1B2	4
ATP6V1B2	23
STL	14
KCNAB1	2
MMP28	2
P2RY1	12
P2RY6	2
HOXB13	3
NCL	16
NCL	1
NCL	2
NCL	19
NCL	5
CTNNBIP1	2
PPP3CA	8
PPP3CC	9
AK002090	3
LIF	3
KIAA1549	8
KIAA1549	17
LRRC41	2
LRRC41	3
LRRC47	2
LRRC47	5
B3GNT5	10
B3GNT5	12
B3GNT1	3
TSFM	4
FGFR2	16
B3GNT8	2
LOC100507062	3
ADRA2B	2
ADRA2C	3
TEX22	3
DAAM1	18
DAAM1	4
DAAM2	3
AL360260	14
C16orf46	8
GUK1	9
WRAP73	9
WRAP73	3
WRAP73	4
TUFT1	2
SYT9	12
MTCH2	17
MTCH1	25
MTCH1	3
MTCH1	7
SYT1	18
SYT1	3
SYT2	18
SYT3	18
SYT4	18
TIAL1	16
TIAL1	19
TIAL1	2
TIAL1	3
TIAL1	5
OBFC2B	3
TASP1	18
FUBP1	17
NCSTN	16
NCSTN	2
NCSTN	10
YJEFN3	3
TCP11L1	8
TCP11L1	2
CNTROB	3
ATP5D	2
C1orf52	17
C1orf56	23
C1orf55	2
LOC100129250	3
MARC1	3
ICMT	16
ICMT	1
ICMT	19
ICMT	13
ICMT	15
FCF1	2
FCF1	3
AK095365	14
ATP6V0A1	23
GUCA1C	14
GUCA1B	2
GUCA1B	3
SMCR7L	1
SMCR7L	3
SMCR7L	6
SMCR7L	10
SMCR7L	12
SMCR7L	13
SMCR7L	19
C17orf108	3
ATM	17
C17orf101	17
SMPD4	3
SMPD1	2
BRIP1	2
ATP5A1	17
ATP5A1	12
TTC28	3
AAMP	3
AAMP	4
DOT1L	3
TTC23	17
TTC23	14
PODXL2	25
U2SURP	1
U2SURP	3
U2SURP	6
U2SURP	8
U2SURP	16
U2SURP	18
U2SURP	19
U2SURP	24
ENO1	17
ENO1	3
ENO2	3
ENO3	14
TAOK1	8
TAOK1	14
TAOK2	3
CNOT6L	14
LLGL1	18
LLGL1	3
SLC22A17	3
OIP5-AS1	3
PTK2	4
PTK7	8
PTK7	2
PTK7	3
RABGAP1	3
PRKAA1	16
PRKAA1	3
PRKAA1	5
ITGB3BP	2
ITGB3BP	4
PFDN2	9
PFDN2	2
MCL1	1
MCL1	3
MCL1	4
MCL1	6
MCL1	13
MCL1	16
MCL1	19
SORBS1	14
SORBS2	2
ODC1	8
ODC1	25
ODC1	19
SCARA3	25
ATG16L1	2
ATG16L2	18
C3orf33	2
MTHFS	4
NANP	2
C3orf39	25
C3orf38	16
ENDOG	9
TANC2	3
TANC2	14
C15orf62	3
EBF4	3
EBF3	2
LMNA	3
UCP3	9
UCP3	2
AK128439	3
BDH1	3
DDX21	1
DDX21	2
DDX21	6
DDX21	8
DDX21	13
DDX21	16
DDX21	19
DDX21	24
GULP1	3
RPL32P3	3
ZNF93	2
FLVCR2	14
DCTD	10
DCTD	22
RAET1E	14
UBE2J1	10
FKBP10	3
RAB3IP	9
RAB3IP	10
RAB3IP	14
RAB3IP	17
FAM3C	19
C20orf11	1
C20orf11	8
C20orf11	13
C20orf11	14
C20orf11	16
C20orf11	19
GGPS1	18
GGPS1	3
AX747088	18
TRUB1	16
TRUB1	12
TRUB1	2
TRUB1	4
BCLAF1	1
BCLAF1	5
BCLAF1	6
BCLAF1	7
BCLAF1	8
BCLAF1	13
BCLAF1	16
BCLAF1	19
BCLAF1	24
CLK2P	2
CLK2P	4
MARCKS	17
MARCKS	2
ATPAF2	3
CCDC77	3
CCDC72	25
SHC1	4
PEX26	3
TMEM109	22
TMEM109	6
SNORD4B	17
TMEM101	2
TMEM101	3
TMEM107	8
TMEM107	10
TMEM107	3
GHITM	1
GHITM	2
GHITM	4
GHITM	8
GHITM	13
GHITM	19
SMPDL3A	2
SPEN	8
SPEN	16
SPEN	7
FKBP1A	8
FKBP1A	2
FKBP1A	3
FKBP1A	4
FKBP1A	7
SPEG	18
SPEG	3
MANEAL	5
BX537811	17
BX537811	3
FLJ12334	14
PAIP2	8
PAIP2	1
PAIP2	19
PAIP2	16
PAIP1	2
AK095179	3
TIMM8B	4
CDC16	3
MET	23
NT5C	3
NT5E	2
UNC50	17
UNC50	3
NKAIN2	14
MAP1B	3
UNC5B	18
UNC5B	3
VGF	18
UNC5D	14
CCP110	14
SPICE1	14
FRMD6	16
FRMD6	18
PKNOX1	16
PKNOX1	18
PKNOX1	14
PKNOX2	9
GNAQ	8
GNAQ	4
MEF2BNB-MEF2B	14
GNAS	1
GNAS	2
GNAS	3
GNAS	5
GNAS	6
GNAS	8
GNAS	18
GNAS	19
GNAS	24
MED13L	16
MED13L	5
PTCD3	17
DSCR3	4
GNAL	14
ZHX1-C8ORF76	14
AGFG2	3
AGFG1	17
AGFG1	14
AGFG1	7
DPF2	2
DPF1	25
DPF1	3
ASNA1	2
KRT1	9
CEND1	25
DACT3	14
BCAP29	10
BCAP29	3
TMCC1	2
TMCC1	21
TMCC1	7
MGC23284	3
SDR42E1	14
AK124973	3
RPL36A	2
EPB41L2	3
EPB41L5	3
EPB41L5	14
ABCA12	2
PLEKHM2	3
FLJ43860	14
BC015688	3
VPS4B	19
VPS4B	11
VPS4B	4
GMEB2	3
GMEB2	14
GMEB1	2
SLC43A2	2
TAGAP	14
VHL	18
VHL	3
LRRN1	4
TREML2	2
RIPK2	4
GPAA1	3
GPAA1	14
INSC	14
MRPL37	17
GPRIN3	8
GPRIN3	16
SNORA48	17
INSR	2
RUNX1T1	14
HIST2H2BE	21
HIST2H2BE	7
ZNF813	14
SPTBN1	3
KLF13	3
KLF13	4
ARPC4-TTLL3	2
ARPC4-TTLL3	3
KLF11	2
KLF11	14
EBAG9	4
KLF16	3
KLF15	3
TFAP2A	2
TFAP2A	3
TFAP2A	4
TFAP2A	7
TFAP2A	16
TFAP2A	21
TFAP2C	2
TFAP2C	4
PCNA	8
PCNA	1
PCNA	19
PCNA	4
SLC44A1	23
SLC44A2	3
ZBTB7A	2
ZBTB7A	3
SLC44A5	3
MSI2	2
MSI2	4
PCNP	1
PCNP	2
PCNP	3
PCNP	6
PCNP	8
PCNP	12
PCNP	16
PCNP	19
MRPL38	17
PCNX	18
HDAC1	3
ENGASE	3
ENGASE	7
SAMHD1	4
RPA1	8
RPA1	17
RPA1	19
C1D	2
TENC1	17
NDUFS1	5
NDUFS2	18
NDUFS3	9
NDUFS3	4
NDUFS7	9
NDUFS7	3
COQ4	2
COQ7	9
COQ7	2
COQ7	4
COQ7	14
UFD1L	2
UFD1L	3
ILF3	2
ILF3	3
ILF3	6
ILF3	8
ILF3	17
ILF3	19
ILF2	1
ILF2	19
ILF2	13
ZRANB1	16
ZRANB1	21
ZRANB1	7
ZRANB2	5
ZRANB2	6
ZRANB2	8
ZRANB2	13
ZRANB2	16
ZRANB2	24
WARS2	14
CHMP2B	16
CHMP2B	13
CHMP2A	2
PCDHGB6	2
ATP9A	8
ATP9A	2
ATP9A	4
ATP9A	18
KLK9	14
RREB1	3
TPX2	17
TPX2	3
WWC3	2
PPT1	19
PPT1	1
PPT1	3
PPT2	2
PPT2	3
WHSC1L1	2
WHSC1L1	18
MICAL3	3
MICAL3	14
PHC3	3
PHC3	5
PHC3	6
PHC3	7
PHC3	8
PHC3	12
PHC3	13
PHC3	16
PHC3	18
PHC3	21
PHC3	24
GPR107	18
GPR107	3
GPR108	2
STAT3	2
AP1G1	3
SAFB	2
ZNF367	16
ZNF367	4
ZNF367	13
SLC35E2	2
WSB2	25
H2AFV	16
H2AFV	25
H2AFV	5
H2AFV	6
H2AFV	13
H2AFX	8
H2AFX	1
H2AFX	2
H2AFX	19
H2AFY	8
H2AFY	19
H2AFY	2
H2AFY	3
H2AFY	6
H2AFZ	19
H2AFZ	3
H2AFZ	6
RNF6	16
RNF6	2
RNF7	7
RNF4	17
RNF2	9
H2AFJ	14
NCAPG2	3
PPP1R26	25
PPP1R26	18
PDGF	2
CLTA	3
PPP1R21	3
CLTC	8
CLTC	1
CLTC	19
CLTC	13
CLTC	6
CLTB	14
NGLY1	9
ADRBK1	9
ADRBK2	18
ADRBK2	3
NMD3	14
SCNN1D	14
C7orf30	25
EPM2A	3
FAM118B	3
ZCCHC24	22
LMX1B	3
SRPRB	2
PRKRIR	25
PRKRIR	2
PRKRIR	12
ACTR8	9
ACTR8	22
abParts	2
abParts	3
ACTR3	8
ACTR3	19
ACTR3	3
ACTR3	6
ACTR2	16
ACTR2	3
ACTR2	5
ACTR2	6
CLUAP1	3
VAX2	18
WBSCR22	2
WBSCR22	3
WBSCR22	18
LOC100133311	3
HYDIN	2
GBX2	9
GBX2	14
GNL3L	8
GNL3L	17
GNL3L	3
GNL3L	5
GNL3L	14
POLDIP3	8
POLDIP3	17
POLDIP3	3
POLDIP3	19
POLDIP2	1
POLDIP2	19
POLDIP2	13
GP1BA	2
RAPGEFL1	18
HHEX	10
HHEX	4
TGS1	2
TGS1	14
AB007962	14
IDUA	2
IDUA	14
YTHDF3	16
YTHDF3	19
NKX3-1	2
RPL12	14
A1BG-AS1	17
A1BG-AS1	3
ADAM10	2
ADAM10	3
ADAM15	2
ADAM15	3
ADAM17	2
ADAM18	2
LOC730227	14
CPNE8	2
CPNE3	16
CPNE3	22
CPNE2	10
CPNE1	17
CPNE1	3
HS3ST3A1	25
AK311120	18
DNMT3A	3
BC047364	14
U2AF1L4	2
SNRPN	9
SNRPN	2
AK055017	3
GDE1	1
GDE1	19
SNRPB	8
SNRPB	17
SNRPB	19
SNRPA	17
SNRPA	18
SHANK3	3
SNRPG	3
SNRPG	4
ZDHHC14	2
ZDHHC17	3
ZDHHC11	3
ZDHHC13	17
ZDHHC13	2
ZDHHC13	21
ZDHHC13	7
ZDHHC12	9
PRKAG1	3
ZDHHC18	18
ZDHHC18	3
PCSK4	3
PCSK5	2
DUSP28	2
HIPK2	3
HIPK2	12
HIPK1	19
HIPK1	6
DUSP22	18
LEMD3	16
LEMD3	7
LEMD2	3
NAPG	8
NAPG	9
NAPG	2
LOC442028	3
ESPL1	17
ESPL1	12
NAPB	18
NAPB	3
C3orf17	3
LOC100507218	3
LARP1	1
LARP1	3
LARP1	5
LARP1	6
LARP1	16
LARP1	19
LARP4	16
LARP4	23
LARP4	3
LARP4	5
LARP4	13
LARP6	2
ZNF174	10
ZNF175	3
ZNF175	14
DDX42	17
LOC401320	3
LOC401320	14
LMLN	14
ZGPAT	3
EIF5A2	9
EIF5A2	4
C20orf30	2
ELAVL2	16
ELAVL2	24
LSM14B	3
LSM14A	1
LSM14A	5
LSM14A	6
LSM14A	12
LSM14A	18
LSM14A	19
UBE2D2	16
UBE2D2	10
UBE2D2	3
UBE2D2	5
UBE2D2	6
UBE2D3	2
UBE2D3	19
UBE2D3	6
AX747530	3
MLL3	8
MLL3	2
MLL3	3
MLL2	3
SNORD67	17
SNORD60	17
MLL5	17
MLL5	2
MLL5	4
MLL5	14
EDNRA	18
SNORD69	17
SNORD68	17
FARSB	17
FAM104A	18
FAM104A	12
FAM104A	22
CCDC50	19
TMEM127	2
TMEM127	10
FOXJ3	3
FOXJ3	8
FOXJ3	12
FOXJ3	14
FOXJ3	15
FOXJ3	18
TMEM121	25
TMEM123	1
TMEM123	6
TMEM123	8
TMEM123	13
TMEM123	16
TMEM123	19
SNORD91A	17
TMEM129	3
TMEM128	2
NUFIP2	18
NUFIP2	3
NUFIP2	12
NUFIP2	7
VPRBP	18
VPRBP	3
PREPL	8
PREPL	16
PREPL	13
PREPL	6
PREPL	24
AF035281	3
FBXO34	4
SLC35B3	3
FBXO30	4
FBXO30	5
SLC35B4	3
SLC35B4	6
SLC35B4	8
SLC35B4	12
SLC35B4	17
SLC35B4	18
SLC35B4	19
FBXO32	14
PELP1	17
SPSB1	2
HINT1	8
HINT1	19
HINT1	6
SDPR	14
DTX3	25
LOC340037	3
GHRLOS2	22
BRWD3	3
BRWD1	17
BRWD1	10
BRWD1	3
BRWD1	14
S100A1	3
S100A3	2
KIAA0513	2
KIAA0513	14
LONRF2	3
LONRF1	8
LONRF1	16
TCFL5	3
AIP	9
AIP	4
CDCA7L	22
APBA3	2
APBA2	14
MORC3	16
MORC3	20
MORC3	5
LOC100288428	14
WDR3	16
WDR3	5
WDR1	19
ATP13A1	3
ATP13A3	3
ATP13A3	21
ATP13A3	7
FAM60A	16
FAM60A	6
RAI1	3
SKA2	3
SKA2	5
SKA2	6
SKA2	8
SKA2	16
SKA2	19
SKA2	24
RSL24D1	16
ADAT2	14
TTBK2	2
E2F7	16
E2F6	2
E2F6	3
E2F6	4
E2F6	22
E2F5	10
E2F5	4
E2F5	22
E2F4	4
E2F3	2
E2F3	4
E2F3	14
E2F3	6
E2F2	8
E2F2	14
E2F1	3
C6orf89	10
C6orf89	3
ACBD3	16
ACBD3	1
ACBD3	19
ACBD3	14
ACBD5	14
ACBD4	3
MON2	23
PPP1R13L	17
PPP1R13L	22
EEF2	17
ZDBF2	16
ZDBF2	24
ZDBF2	13
BRI3BP	23
TUSC1	2
C2orf29	3
C2orf28	2
PYCR2	8
PYCR2	3
PYCR1	2
LOC100131366	14
FAM168A	3
GNG10	4
GNG10	22
GNG11	2
GNG12	1
GNG12	2
GNG12	5
GNG12	8
GNG12	13
GNG12	16
GNG12	19
GNG13	2
URB2	13
URB1	14
IL36B	14
LIPA	5
HPCAL1	9
HPCAL4	3
DFFA	2
DFFA	12
DFFB	9
DFFB	2
DFFB	22
DFFB	14
SEC24A	16
TMEM229A	14
SEC24C	3
ACCN2	3
ACCN4	2
PYCRL	3
MRPL43	25
KAL1	16
KAL1	12
KAL1	5
[truncated: 11,662 more rows]
