# Supplementary material for: PTRcombiner: mining combinatorial regulation of gene expression from post-transcriptional interaction maps
Source: BMC Genomics. 2014 Apr 23;15:304. doi: 10.1186/1471-2164-15-304 (PMC4234518; doi:10.1186/1471-2164-15-304)
Supplement: Additional file 3 — A zip archive containing the outputs of the mining module of PTR comb iner at different combinations of k and τ , considering the sporadic trans-factors. [file 1471-2164-15-304-S3.zip › sporadic/all_results/k25_t0.450000/clusters.txt]

cluster	composition
01	HNRNPD
02	CAPRIN1,FUS,MOV10,TAF15
03	HNRNPH
04	C22ORF28,CAPRIN1
05	HNRNPC
06	HNRNPU
07	HNRNPF
08	PUM1
09	PUM2
10	hsa-miR-107,hsa-miR-15a,hsa-miR-15b,hsa-miR-16,hsa-miR-424
11	hsa-miR-130a,hsa-miR-130b,hsa-miR-148a,hsa-miR-19a,hsa-miR-19b,hsa-miR-301a,hsa-miR-301b
12	CAPRIN1,FUS,FXR1,MOV10
13	HNRNPA2B1
14	PABPC1
15	U2AF2
16	hsa-miR-106b,hsa-miR-17,hsa-miR-20a,hsa-miR-93
17	hsa-let-7a,hsa-let-7b,hsa-let-7c,hsa-let-7d,hsa-let-7e,hsa-let-7f,hsa-let-7g,hsa-let-7i
18	DGCR8
19	C17ORF85
20	TARDBP
21	CAPRIN1,MOV10
22	FUS,MOV10
23	MOV10,hsa-miR-103,hsa-miR-107,hsa-miR-221,hsa-miR-222,hsa-miR-23b,hsa-miR-25,hsa-miR-27a,hsa-miR-27b,hsa-miR-32,hsa-miR-92a,hsa-miR-96
24	RBFOX2
25	CELF1
