# Supplementary material for: PTRcombiner: mining combinatorial regulation of gene expression from post-transcriptional interaction maps
Source: BMC Genomics. 2014 Apr 23;15:304. doi: 10.1186/1471-2164-15-304 (PMC4234518; doi:10.1186/1471-2164-15-304)
Supplement: Additional file 3 — A zip archive containing the outputs of the mining module of PTR comb iner at different combinations of k and τ , considering the sporadic trans-factors. [file 1471-2164-15-304-S3.zip › sporadic/all_results/k25_t0.500000/clusters.txt]

cluster	composition
01	HNRNPD
02	CAPRIN1,FUS,MOV10,TAF15
03	HNRNPH
04	C22ORF28,CAPRIN1
05	HNRNPC
06	HNRNPU
07	FUS
08	HNRNPF
09	PUM1
10	PUM2
11	CAPRIN1
12	hsa-miR-130a,hsa-miR-130b,hsa-miR-148a,hsa-miR-301a,hsa-miR-301b
13	hsa-miR-15a,hsa-miR-15b,hsa-miR-16,hsa-miR-424
14	HNRNPA2B1
15	PABPC1
16	U2AF2
17	hsa-miR-106b,hsa-miR-17,hsa-miR-20a,hsa-miR-93
18	CAPRIN1,FUS,FXR1,MOV10
19	hsa-let-7a,hsa-let-7b,hsa-let-7c,hsa-let-7d,hsa-let-7e,hsa-let-7f,hsa-let-7g,hsa-let-7i
20	DGCR8
21	C17ORF85
22	TARDBP
23	TNRC6B
24	QKI
25	hsa-miR-103,hsa-miR-107,hsa-miR-221,hsa-miR-222,hsa-miR-23b,hsa-miR-25,hsa-miR-27a,hsa-miR-27b,hsa-miR-32,hsa-miR-92a,hsa-miR-96
