# Supplementary material for: PTRcombiner: mining combinatorial regulation of gene expression from post-transcriptional interaction maps
Source: BMC Genomics. 2014 Apr 23;15:304. doi: 10.1186/1471-2164-15-304 (PMC4234518; doi:10.1186/1471-2164-15-304)
Supplement: Additional file 3 — A zip archive containing the outputs of the mining module of PTR comb iner at different combinations of k and τ , considering the sporadic trans-factors. [file 1471-2164-15-304-S3.zip › sporadic/all_results/k5_t0.200000/clusters.txt]

cluster	composition
01	HNRNPD
02	C22ORF28,CAPRIN1,FUS,FXR1,HNRNPC,HNRNPF,HNRNPU,MOV10,TAF15
03	U2AF2
04	FUS,MOV10,hsa-miR-1
05	DGCR8
