# Supplementary material for: PTRcombiner: mining combinatorial regulation of gene expression from post-transcriptional interaction maps
Source: BMC Genomics. 2014 Apr 23;15:304. doi: 10.1186/1471-2164-15-304 (PMC4234518; doi:10.1186/1471-2164-15-304)
Supplement: Additional file 3 — A zip archive containing the outputs of the mining module of PTR comb iner at different combinations of k and τ , considering the sporadic trans-factors. [file 1471-2164-15-304-S3.zip › sporadic/all_results/k5_t0.250000/gene-cluster.txt]

geneSymbol	cluster
UBE2Q1	5
UBE2Q2	5
RNF10	2
RNF11	2
RNF11	5
NCBP2	2
HSPA4	1
NIPA2	1
SSFA2	5
B2M	1
LIFR	3
PDCD10	3
PDCD10	4
ATPIF1	5
SLC50A1	2
KIAA0907	1
ZDHHC13	2
PPP4C	2
RNF13	2
RNF13	3
DBR1	4
RNF114	1
STK24	1
STK24	3
ZSWIM1	2
IRX5	4
RER1	2
ABCD4	2
IRX3	3
IRX3	4
IRX2	3
IRX2	4
FAM59A	2
SP1	1
XPA	2
SP3	1
SP3	3
CRB2	2
OPA1	3
DUSP28	2
SNN	5
MAX	2
MAX	3
MAZ	2
MAZ	4
MAZ	5
KTI12	2
P4HA1	2
CTBP1	2
C10orf26	2
KIAA1274	2
EVL	4
ATP2A2	1
ALDH3A1	2
RIT1	2
PMM2	4
GTF3C1	2
GTF3C5	4
GTF3C4	1
IQSEC3	2
PHLDA3	2
HN1	4
CSDE1	1
BACH1	1
BACH1	3
IPO8	5
LSR	2
WSB1	1
FBXL19	2
JAGN1	2
FAM123B	2
XPOT	3
DNASE1L1	2
LIN28B	1
ZFP161	4
CHST8	2
RBM12B	1
CHST3	2
ZEB2	2
KCNH6	2
KCNH6	5
C14orf126	2
NOG	2
ATAD1	1
TOP1	2
PPTC7	1
C22orf29	2
FRAT2	2
GIT1	2
GIT1	3
GIT1	5
GIT2	4
SERBP1	1
MINPP1	1
MINPP1	3
C22orf25	2
FOXC1	1
FOXC1	3
METTL2A	2
TRERF1	3
TRERF1	5
SESN3	2
SMAD4	1
SMAD5	1
SMAD7	2
VAPB	2
VAPA	2
VAPA	3
AMMECR1L	2
IL1RAPL1	2
TRAM2	5
CTH	3
ARF3	2
ARF1	1
ARF1	2
ARF1	3
ARF6	2
ARF6	5
ARF5	2
ARF5	5
SPARC	2
MRPL51	4
ART5	2
PRADC1	4
MYLK2	2
TCEA1	3
COX4I1	2
NOL9	2
BFAR	3
SAR1A	1
SAR1A	2
SUZ12P	2
NFRKB	3
MOB4	5
C19orf10	2
CADPS2	2
CCDC115	2
DCAKD	2
RBBP6	3
ATP1A3	2
CEBPD	3
MGRN1	2
CDC42	2
SPHK1	2
ARHGEF11	2
ARHGEF11	3
HMGB3	1
HMGB3	3
EEF1A1	2
HMGB1	2
CPEB3	2
RAB2B	2
RAB2B	3
CHAF1A	4
PDDC1	2
MAGEA3	2
FRRS1	2
MAGEA5	4
MAGEA4	4
UBTF	3
CLUL1	2
PEX14	3
LINC00272	2
CDCA4	2
CDCA4	3
CLIP4	2
ALDH1A3	2
UTS2	2
CD48	4
NOLC1	1
NOLC1	3
CA13	2
IGFBPL1	2
TIMM17A	1
UCN3	2
RAB21	2
EIF4E3	2
EIF4E3	5
TBL1X	2
TBL1Y	2
CFH	2
CFI	2
FBXO3	3
GLRA1	2
CALU	1
SNX27	2
FAR1	1
CREBBP	2
CREBBP	3
ACTR1A	2
CHPF	2
DMRTC1B	2
EWSR1	1
WDR77	1
RPN1	2
TRIM16	2
AMMECR1	5
SPRED2	5
C21orf2	4
CHI3L2	2
PRPF6	2
ASB2	2
MAPKAP1	4
MAPKAP1	5
ASB6	2
ASB7	2
SIX6	4
SIX1	3
GUK1	4
RFC5	1
HDGF	1
PRY	4
HMG20A	2
HMG20A	3
C5orf43	1
C5orf43	5
CRISPLD2	2
MRPL33	4
CHM	5
MRPL39	3
MRPL39	4
SHOX2	2
DMRTC1	2
THOC2	2
THOC6	2
PDE8B	3
C9orf30-TMEFF1	2
APP	1
NRXN1	2
RFX3	2
TPST2	4
TPST2	5
PGAM5	2
PGAM5	4
WHSC1	5
PAK4	2
PAK6	4
XPNPEP1	2
PAK2	3
PAK2	5
ZIC3	2
TRAPPC2	2
OXSR1	2
COPS2	1
KCNG1	2
KHDRBS1	5
COPS4	4
COPS5	4
ZNF592	5
YTHDF2	1
MED6	3
PFN1P2	2
C17orf65	2
SCAP	2
SUB1	1
TREX1	2
CAMTA2	3
CCDC90A	5
NLK	5
TNS4	2
TCF4	2
TCF7	3
DLD	1
GCK	2
NUDT3	1
NUDT3	2
NUDT3	3
NUDT4	3
NUDT5	4
PPP5C	2
NUBP2	2
MEF2B	2
PFN2	1
LOC283888	2
CTCF	3
MEF2D	3
GAS1	3
GAS1	5
COX11	1
GAS5	1
COX15	1
FBXL22	2
SSB	2
NUTF2	2
EPHX1	2
FAM168B	1
ZNF331	2
KIAA1467	2
EIF2B5	3
UGCG	3
MALAT1	1
C20orf30	2
QPRT	2
RMP	5
MLF2	1
MLF2	2
NUP62	4
TPM3	2
SNRPA1	3
SNRPA1	4
TPM1	2
RPS6KB2	4
ETF1	1
UTP15	2
SIPA1	3
HBXIP	3
HBXIP	4
FBXW2	1
FBXW5	2
KIAA1267	2
FBXW7	2
CDCP1	2
PHACTR4	2
CLIC4	1
CLIC4	2
CLIC4	3
SMNDC1	1
IFRD1	3
RABL2A	2
B4GALT6	5
RABL2B	2
GRTP1	3
BBX	1
BBX	3
SLMO2	1
TJP1	3
BUD13	2
DLST	2
RHPN2	3
YOD1	1
PPAT	1
PPAT	3
KIAA1191	2
MAD2L1	1
PCBD2	2
TCEB1	4
PRDX3	2
PRDX2	4
PRDX1	2
AP3S2	2
NFYB	2
NFYB	3
NFYB	4
AP3S1	2
AP3S1	3
AP3S1	4
ZMAT5	2
ZMAT4	2
SVIP	5
NR1D1	3
NR1D2	1
NR1D2	3
NR1D2	5
PITX1	2
SWAP70	2
ZNF7	3
ZNF2	2
AXIN1	3
PACRGL	5
FYN	3
RRS1	2
TOR1A	2
RDH10	2
PDK4	3
RAC1	3
NINJ1	3
MRPS18A	2
NBPF14	2
NBPF11	2
NBPF11	5
NBPF10	2
VASP	2
NPSR1	2
PBX2	2
PBX3	3
PBX3	5
TJAP1	2
NDUFV2	3
NDUFV2	4
DPH3	1
SLC16A1	1
SLC16A5	2
SLC16A4	2
NSUN6	2
TUBG1	2
WIBG	5
CALCB	2
TUFM	2
CD38	2
C9orf30	2
ZFX	1
ZFX	2
LYVE1	3
CKB	2
ZFR	3
CDR2L	2
GNAS-AS1	2
RBM4B	2
RBM4B	5
S100PBP	2
B3GAT3	4
UQCRB	4
UXT	2
CALM2	2
CALM3	1
CALM3	3
SPG21	2
CALM1	1
FAM46A	2
UPK1B	2
THRA	2
PSD3	5
PERP	1
DLGAP4	2
GLO1	1
GLO1	2
MBNL2	1
CUL1	3
WDR65	2
FLCN	2
SLC25A3	2
R3HDM2	2
PER2	2
PHB2	3
BRD9	2
GNPAT	4
BRD4	2
BRD4	3
BRD7	3
BRD2	2
BRD2	3
BRD3	2
KAT8	3
DNAJA3	3
AKT1	2
MYCBP	3
MYCBP	4
TTC16	2
RP9P	5
GLT1D1	2
CD3D	4
MRPL24	4
MRPL27	2
CSF2RA	2
MRPL20	2
SEH1L	1
SEH1L	2
MRPL22	3
DNAJC27	5
GNAO1	2
TSPYL6	2
HABP4	3
SLC31A1	2
SLC31A2	2
SLC31A2	4
LAIR1	2
NPTX1	1
CD207	2
SRSF5	1
SRSF5	3
SRSF4	1
SRSF7	1
SRSF6	1
SRSF6	2
SRSF1	1
PPM1B	2
PPM1A	2
PPM1A	3
SRSF2	1
USP46	5
SRSF9	1
C2orf61	2
PPP6C	2
PPP6C	3
CANX	1
CANX	2
RNF138	5
CHEK2	2
ZNF226	1
ZNF226	2
CHEK1	2
CHEK1	3
CISD2	5
UMPS	3
VILL	2
ZNF580	5
ZNF583	2
MRPL3	2
ZNF587	2
MRPL1	2
MRPL1	4
PTPN2	2
PTPN2	4
PTPN1	3
RG9MTD2	2
PTPN6	4
ZNF611	2
ZNF613	2
GINS1	2
PPP1R10	2
PPP1R10	3
SLC3A2	2
CAMKK2	3
EIF4EBP2	1
EIF4EBP2	2
EIF4EBP2	5
C10orf46	1
C10orf46	2
BAG4	2
SH2D1A	2
RTKN	2
MSRB2	2
GRN	2
ALG10B	1
RPS2	2
CHMP3	5
CD79B	2
C15orf37	2
ARHGAP23	5
GMFG	4
ZNF385A	3
ZNF385A	5
GMFB	1
GMFB	5
PPAPDC1B	5
BC030761	2
HOXA10	1
HOXA10	2
HOXA10	3
PSMA2	1
ARPP19	1
PPBP	2
PSMA1	2
PSMA5	4
SLC22A18AS	2
BNIP3	2
ERCC2	2
SRC	2
FBXO46	2
PTP4A3	2
FAM214B	2
EIF2C1	2
EIF2C2	2
EIF2C2	3
LGALS9	4
RPS6KA3	3
AX747565	2
EIF4G3	5
LGALS3	2
LGALS7	4
RMND5A	1
RPRD1A	5
UQCRFS1	4
AKIRIN1	1
KCNJ4	2
EIF2AK4	5
TAPBP	2
TAPBP	4
AGPAT5	5
AGPAT3	2
AGPAT2	4
WAPAL	2
KIAA1217	2
NMI	3
TMPO	1
PSMD11	2
LDHAL6A	2
SMCR8	4
SDHC	5
KIAA1522	5
MPDU1	2
FMR1	3
PEX13	5
TMEM159	2
ANGEL1	5
SMCR7	2
SMCR7	3
TIMM17B	4
GCNT4	2
MANBAL	2
NAP1L1	2
CALCOCO2	2
RPL23	1
RPL22	3
TGOLN2	1
EI24	5
MID1IP1	5
CHTOP	1
CHTOP	2
DKKL1	2
PIGO	2
PIGT	2
KIAA0494	1
PIGY	1
KIAA1143	2
TAGLN	2
TAX1BP3	5
PPP1CC	1
PPP1CC	3
OLR1	2
PPP1CA	2
PPP1CA	4
SRRM1	2
SRRM2	2
OAZ1	1
GOLGA3	2
RDH16	2
PDK2	2
EBP	2
RDH11	2
UNC119	3
UNC119	5
KLHL2	5
ALPI	2
NAB2	2
NAB2	4
VEZT	1
FXYD3	2
KLK10	2
SRP9	1
SRP9	2
OGFRL1	5
PPID	4
OGG1	2
MAFG	3
SLC39A11	2
HIF1AN	2
RBPJ	2
EIF1AX	1
EIF1AY	2
EIF1AY	3
ZNF79	4
PTP4A1	1
PTP4A1	3
SAP18	1
SAP18	3
SAP18	4
PTP4A2	1
PTP4A2	2
CD28	4
NKIRAS2	5
MRPS6	2
FUT11	2
CD24	2
CD24	5
PCGF2	5
SMAD2	2
PPIB	2
HHEX	3
HHEX	5
UBR7	1
URI1	5
SOCS4	1
CALN1	2
BMP2	3
ACYP2	2
SOCS2	2
DR1	1
EIF4G2	1
CCNY	2
CCNY	5
TERF2	2
PPP2CA	1
PPP2CA	3
GRB2	2
GRB2	3
ULBP3	2
FOXM1	3
FEM1A	2
HOXC9	3
RASSF8	5
TRIM39	4
TRIM32	2
RASSF3	2
BCL2L2-PABPN1	2
HOXC4	2
TRIM35	2
CD151	2
HCST	2
CTIF	2
KREMEN2	2
GSK3B	3
LUC7L	3
NCKAP1	2
ATP5C1	2
PTN	2
CHD2	5
CHD4	2
MRP63	4
WISP1	2
MNT	2
MNT	3
RBMX2	2
CRMP1	2
TGFB1I1	2
FN3K	2
PTS	3
TROAP	4
TTC5	2
MRPL11	2
MRPL11	4
RCN2	2
MRPL16	2
MRPL16	3
MRPL16	4
MRPL17	4
MRPL18	3
MN1	2
MN1	3
CDC25A	4
C3orf52	2
ARPC5	1
RNF40	2
DCUN1D1	2
DCUN1D3	2
DYNC1LI2	1
POLR2B	3
POLR2M	2
RHOB	2
AKR7A2	2
RHOF	2
F11R	2
POLR2J	3
ABCG1	2
ABCG1	4
ELP4	3
MPL	2
AVP	2
USP51	2
ITM2B	2
SNCB	2
POLRMT	3
LMAN1	2
AIFM1	2
RNF122	2
GRPEL2	1
GAMT	2
VBP1	1
ILKAP	3
MAPK10	5
OPN3	2
OPN3	5
SCML1	1
BTG3	4
ZNF624	2
ZNF625	2
ZNF626	2
ZNF623	2
C4orf36	2
C4orf32	5
RPL7	2
TMEM30A	1
SRD5A1	2
SRD5A1	3
TES	1
TES	2
TES	3
LOC407835	2
RAP2A	5
SIAH1	3
SIAH1	5
FAM49B	1
MBD6	5
AMFR	2
ADO	1
ADO	5
ADM	2
ADM	4
C10orf96	2
COMMD3-BMI1	1
COMMD3-BMI1	3
COMMD3-BMI1	5
SOS2	3
ZNFX1-AS1	1
TACC2	3
FEM1B	3
JDP2	2
PIAS2	2
PIAS1	3
PRKACA	2
PRKACA	4
PIAS4	2
PRKACB	4
ZNF131	3
BRE	2
BRE	4
PSMB4	2
C14orf109	4
NPM3	3
KALRN	2
JUNB	2
JUND	2
HIST1H2AL	2
R3HDM4	5
P2RX5	1
THAP11	5
BCL2L12	4
PRPF18	2
KCNK6	2
KCNK1	3
KCNK1	4
KCNK3	2
ZNF557	2
ZNF554	2
IL1R1	5
MSX1	3
MSX1	4
HSD11B2	4
SH3KBP1	2
TMPRSS9	2
PGRMC2	1
PGRMC2	3
KIAA1530	2
CECR7	2
ZNF93	2
GTF2H4	3
KCNE1L	2
TMEM168	2
LRRC58	1
LRRC59	1
NEBL	2
PCDH9	2
RPL26L1	2
EED	3
TARBP2	4
OAT	2
GNA13	1
GNA13	3
GNA11	2
BAP1	2
BAP1	3
ZNF286A	2
SDHD	3
TBC1D10A	2
ATF2	2
ATF2	3
SMARCC2	2
PPAP2C	3
BUB1B	3
TMCO1	1
SBF1	3
MOCS2	4
L1CAM	3
GATAD2A	2
GATAD2A	5
UBE2J1	5
DLG3	2
SDF4	1
BLOC1S2	1
PTGER4	4
C11orf30	2
PTGER3	2
FAM114A1	2
PCGF3	5
TMEM170B	5
WEE1	3
SLC38A6	4
SLC38A1	3
LHB	2
SLC38A3	4
SLC38A2	1
CAMK2D	2
MDFIC	1
MDFIC	5
OSBPL9	3
STK4	3
C20orf11	1
OSBPL2	2
RSU1	2
CXCL16	2
ADRA1A	2
UBE4B	2
GTF2F1	2
GTF2F2	4
CD3EAP	2
NPEPPS	3
AKAP8	2
CCDC117	1
STARD7	1
STARD7	3
YBX2	2
SMC1A	1
CD1D	4
CD1E	4
CD1B	4
CD1C	4
CD1A	4
RRP1B	1
NUAK2	2
BLCAP	3
HSP90B1	1
POLR1D	5
FZD10	3
PEG10	1
CHIC2	2
PTAR1	5
WDR43	2
KLHL30	2
PEPD	2
GTF2B	3
CCL28	2
AHSA2	5
ZIC5	1
ZIC2	2
ZIC2	3
H3F3B	1
H3F3B	2
RNF103-CHMP3	5
TBC1D24	2
TNFRSF4	4
HOXB9	1
HOXB9	2
GUCY2D	2
C8orf48	2
FIBCD1	2
CHUK	4
HOXB5	2
CUX1	5
SNPH	2
RHOU	1
ING5	2
CAPS	2
CSGALNACT2	5
TP53INP2	5
PDAP1	2
CSNK1A1	2
CSNK1A1	3
C5orf15	1
SLC35A1	3
HES7	4
DNAJC3	1
POLR2F	2
POLR2F	3
MYZAP	2
GOSR2	2
GOSR2	5
SLC18A1	2
ECHDC1	1
CHST11	2
RBM6	3
BCLAF1	1
MAP3K4	2
RGMB	1
RGMB	5
LHFPL1	2
CDIPT	2
TLL1	2
NCOA6	3
NCOA5	2
ACTR10	3
ATOH7	5
MARCKS	2
POLR2K	2
POLR2K	3
POLR2K	4
HMGB2	1
HMGB2	2
MINOS1	5
LIMD1	2
KIF21A	3
RNF157	2
MECP2	3
MECP2	5
LDLR	3
TMEM64	5
SLC27A6	2
SORT1	2
SLC27A2	4
SREK1	1
CAPZA1	1
CAPZA1	2
CAPZA1	3
ZNF638	2
ACPP	2
RAB33B	4
GEMIN2	2
GEMIN2	3
SLC17A5	3
AK1	2
IL21R	2
LMO4	3
TBCB	2
TBCA	2
AK4	2
HSPE1	3
C16orf52	5
MMD	3
C16orf57	2
C16orf57	5
APOL6	2
CTTN	2
AP1S2	5
DHFR	2
NARG2	2
BAX	2
MCRS1	3
MCRS1	4
FAM109B	2
BAD	2
TMEM68	2
EIF2S1	1
EIF2S3	1
ZNF498	2
DDX17	1
DDX17	2
DDX17	3
HERPUD1	3
TOB1	2
LPIN3	2
TOB2	2
KLF5	3
NEO1	2
CASKIN2	2
ATP6V1B2	3
FCGRT	2
PSMC4	2
TRA2A	1
TRA2A	2
KLF9	1
SIM2	2
SLC2A4RG	5
TET3	5
REST	2
PRSS16	2
SFSWAP	3
MMP28	2
P2RY6	2
ZC3H13	2
SETD8	2
SETD8	5
SURF2	3
BTRC	2
MAP3K12	2
MAP3K13	2
NCL	1
NCL	2
ZNF543	2
CTNNBIP1	2
SLC1A5	2
KIAA1239	2
ZNF548	2
LIN7C	2
LIN7C	3
LIN7B	3
TGM6	2
SFTPC	4
IDI1	2
IDI1	3
LRRC41	2
DCTPP1	1
LRRC47	2
IKBKE	4
CLSTN1	2
RARA	2
RARA	3
B3GNT5	5
RARG	5
TSFM	3
SETD5	1
SETD5	5
B3GNT8	2
DHRS3	2
ADRA2B	2
APOBEC3C	2
RABIF	2
RABIF	5
DYRK1A	2
CTSW	4
ELSPBP1	2
SMG7	5
DAAM1	3
TSC22D3	1
TSC22D3	2
TSC22D2	2
CXCL3	2
IMPA1	3
EDEM2	2
EDEM3	1
NMT1	2
SNAI2	3
WRAP73	3
WRAP73	4
TUFT1	2
OSBPL10	3
VAT1	2
SLC2A9	2
SLC2A5	2
SLC2A5	4
UBTD2	5
TIAL1	2
PLAGL2	2
PLAGL2	3
PLAGL2	5
MESDC1	2
CCL1	4
CCL7	2
CCL4	4
METRNL	2
NCSTN	2
NCSTN	5
MAPK6	3
VANGL1	5
EXOSC1	2
EXOSC6	2
DLG4	2
HSBP1	1
TMEM167B	5
ADAMTSL5	2
TULP2	2
TCP11L1	2
TULP4	2
GNAI1	3
PPP1R14C	1
KIN	4
UBP1	5
INCENP	3
C9orf41	2
PRSS23	2
GTF2IRD1	3
LINC00094	5
C1orf55	2
F12	4
LOC647979	1
ICMT	1
SDSL	2
FCF1	2
PCDH10	2
AKR1A1	4
ALKBH5	2
TOR2A	5
CDKAL1	2
GUCA1B	2
SERPINA10	2
SMCR7L	1
SMCR7L	5
SCYL1	3
RCOR3	5
STXBP3	3
SMPD1	2
DBF4B	5
BRIP1	2
FLT4	2
ANKRD30BP2	4
SKP2	2
DNAJB1	3
FANCE	2
FANCC	2
AAMP	3
HNRNPAB	1
HAS3	5
H1F0	3
HNRNPA0	1
U2SURP	1
MRPS18B	3
CA8	4
CITED2	2
CITED2	3
ZNF805	1
NFKB2	3
IRS2	3
CDK1	1
CDK1	2
HOXA5	2
HOXA3	5
CDK7	2
CDK7	3
CDK8	4
CDK9	2
CALR	2
PTK2	3
PTK7	2
NEURL	2
GRSF1	1
C6orf89	5
MGLL	3
SF3B3	1
SF3B3	2
SF3B2	2
SF3B2	3
ITGB3BP	2
ITGB3BP	3
LIMS1	2
LIMS1	4
MCL1	1
MCL1	3
PRMT2	5
SORBS2	2
SEMA6A	2
RERG	2
ATG16L1	2
XCR1	2
C3orf33	2
HSPD1	1
DNAJC14	2
MTX3	1
MTX2	4
NFKBIL1	2
MTHFS	3
NANP	2
RLIM	1
AMD1	1
COPG	2
ATP10A	2
ENDOG	4
PRKCD	3
PADI2	2
EBF3	2
METTL21B	2
UCP3	2
UCP3	4
NAT8L	2
SEC11A	1
DDX21	1
DDX21	2
NRIP3	2
TYMS	2
VTI1A	2
ARID3A	2
VTI1B	2
VTI1B	5
FKBPL	2
C9orf167	2
ADD3	3
ACTG1	2
ACTG2	4
RAB3IP	4
RAB3IP	5
C19orf2	5
PPP4R2	2
PPP4R2	3
CHSY1	3
PPIL1	1
PPIL4	2
QARS	4
TMED10	1
PRPF39	1
TOMM5	1
PPP1R3B	2
PNPLA2	2
TRUB1	2
TRUB1	3
CYP4F11	2
DEAF1	2
DEAF1	4
PARD6B	2
CCDC92	2
CLK2P	2
CLK2P	3
ZNF573	2
MARVELD1	5
MARVELD2	2
CCBP2	2
LUC7L3	1
LUC7L2	1
ZNF207	1
ZNF207	2
CTSK	2
TBXAS1	2
CAMKMT	2
IDH1	2
KCNAB1	2
SH3GLB2	4
KIAA1002	2
RPL15	1
TOMM34	2
RPL13	2
RPL13	4
TMEM101	2
SAV1	3
SAV1	5
RPL18	1
FNDC3B	5
SETD7	1
BC128410	2
GHITM	1
GHITM	2
GHITM	3
SMPDL3A	2
CXCL5	2
INPP5F	2
SYK	4
FKBP1A	2
FKBP1A	3
ZNF37A	1
SHC1	3
GPX4	4
STOML2	2
VENTX	2
MATR3	1
MYADM	2
PYCR1	2
TIMM8B	3
PCNXL3	2
DCTD	5
NT5E	2
ECH1	2
CARD8	2
AMOTL2	3
NPPA	2
HOMEZ	2
ERP29	1
PSMB8	4
SFPQ	1
PKNOX2	4
UBE2K	1
TP53	2
DSCR8	2
GNAS	1
GNAS	2
UBE2A	3
UBE2C	2
UBE2C	3
UBE2B	3
DSCR3	3
AK310634	2
HMGN2P46	2
UBE2Z	2
UBE2Z	5
RPAIN	1
UBE2W	2
DPF2	2
ASNA1	2
SEC14L1	3
SEC14L1	5
SCG2	4
KRT1	4
C1orf43	1
COTL1	2
UPF2	2
IL1B	2
GNG13	2
SRPRB	2
CTDNEP1	5
KRT80	2
KRT80	5
KRT81	2
BCAP29	5
PDE3A	3
TMCC1	2
CASK	2
CASK	3
RAB22A	3
RAB22A	5
LFNG	2
ODF3	4
MORF4L2	1
RPL36A	2
NDUFA7	4
NDUFA5	2
NDUFA3	4
THRAP3	2
EDA2R	2
WAC	5
ABCA12	2
ZC3HAV1L	2
MAST3	2
FLT3LG	3
VPS4A	4
ADAM23	2
UBE2M	2
GMEB1	2
SLC43A2	2
TARDBP	1
RAB9A	2
C5orf38	2
IL11	2
FIZ1	5
SH3BGRL2	2
LRRN1	3
TREML2	2
STX10	4
PRY2	4
RIPK2	3
PIP4K2B	5
IL8	2
SAT1	1
DTX1	4
IL23A	4
UFM1	2
EIF1	1
BIRC5	2
EIF5	1
INSR	2
RBMS1	2
RBMS1	3
RBMS1	4
RBMS3	2
RBMS2	5
SAFB2	2
DAD1	2
ANKRD10	2
KLF13	3
ARPC4-TTLL3	2
KLF11	2
EBAG9	3
TFAP2A	2
TFAP2A	3
TFAP2C	2
TFAP2C	3
PCDHGA12	2
TLN1	2
SUOX	2
STK35	2
STK35	5
ANXA1	2
ANXA2	2
ANXA5	2
MSI2	2
MSI2	3
SLC7A11	2
PCNP	1
PCNP	2
GCLM	3
MCM2	2
DUSP15	2
DUSP16	3
DUSP11	3
FAM53C	1
POGK	5
SAMHD1	3
C1D	2
POGZ	1
HIAT1	1
NDUFS3	3
NDUFS3	4
FCGR3B	2
KCNK5	4
COQ4	2
COQ7	2
COQ7	3
COQ7	4
CRIM1	2
CRIM1	3
UFD1L	2
ILF3	2
ILF2	1
DHDDS	2
SSX2	2
SIGLEC10	4
U80764	2
IRX1	2
EPO	2
CHMP2A	2
PCDHGB6	2
ATP9A	2
ATP9A	3
HCLS1	4
MS4A1	2
CPEB4	2
MUM1	2
HOXA6	2
ZNF146	1
ZNF146	2
ZNF146	3
WWC3	2
PPT1	1
PPT2	2
DDX31	4
WHSC1L1	2
PYGB	2
SUSD5	2
PHC2	3
PHC2	5
GPR108	2
LYN	3
GOT1	3
PYGM	2
SOD2	2
C20orf27	2
SAFB	2
ZNF367	3
BIVM	4
AK307275	5
BRSK1	2
FBXL3	1
H2AFX	1
H2AFX	2
H2AFY	2
DDX5	1
BRMS1	2
ZNF569	2
ZNF568	2
RNF6	2
SLC19A2	2
SLC19A2	3
SLC19A1	4
STMN4	2
STMN4	5
STMN1	1
STMN1	2
STMN1	4
ZNF213	2
ULK3	5
SLC7A6	3
NFKBIA	3
ZNF219	2
PABPN1	2
FMN2	2
NFKBIZ	2
PDGF	2
TOMM20	1
CLTC	1
TOMM22	2
SPRR1A	2
SPRR1B	2
C1orf151-NBL1	2
C1orf151-NBL1	3
NGLY1	4
DNAAF2	3
PLAC2	5
PLAC8	3
UBE3A	3
ELK1	3
ELK1	4
ELK1	5
PRSS36	2
NR5A1	2
HOOK3	2
TFAM	3
NUP160	3
PLEKHA1	3
PLEKHA1	4
NXF1	3
SNX16	5
MRPL44	2
TRD	3
WDR55	2
FGF6	2
MRPL49	3
SNX12	2
OLFML2A	2
NETO2	5
SLC25A44	5
SLC25A46	5
NDUFS7	4
CDC27	2
SDC2	2
GCH1	2
GCH1	4
CDC23	2
RBPMS	2
CDC20	2
NUP153	3
ELOVL7	2
PITPNA	5
TOX4	1
XPNPEP2	4
PRKRIR	2
ELOVL1	2
ELOVL1	3
BEST3	2
abParts	2
DTX3L	2
WBSCR22	2
DMRT1	2
JAZF1	5
PXDC1	2
FOXP1	2
DIABLO	2
DENND1B	5
HYDIN	2
TNPO2	2
GBX2	4
RAB8A	2
POLDIP2	1
GP1BA	2
SCPEP1	2
PIK3R2	5
DUSP9	2
COPS3	2
COPS3	4
MAPK8	2
COX7A2L	2
DUSP1	3
DUSP2	3
GABPB2	2
WTAP	1
WTAP	2
GABPB1	3
LRRC8A	2
SETMAR	4
LRRC8B	5
PAQR3	5
PAQR5	5
DAZAP2	1
DAZAP2	2
PAQR7	2
TGS1	2
BCOR	1
NICN1	4
HEY2	2
IDUA	2
BCAP31	2
VPS35	2
GPBP1L1	2
MTF1	2
DPM1	3
NKX3-1	2
DGUOK	2
DGUOK	4
TMLHE	4
MAP2K5	3
C21orf67	2
C21orf63	3
CRY1	3
ADAM10	2
HSPA1B	2
ADAM15	2
ADAM17	2
ADAM18	2
TMEM39A	2
FAM83F	2
IDH3A	3
CPNE8	2
SERPINA4	2
HCFC1	2
C5orf22	2
CMPK1	1
NRAS	3
C5orf24	1
C5orf24	5
ARHGEF10L	2
DGKB	2
PTPRC	4
DGKD	3
SNORD116-19	2
SNORD116-19	4
TMEM106B	2
FOXD4L4	2
U2AF1L4	2
SNRPN	2
SNRPN	4
CD69	4
GDE1	1
MT1X	2
SSBP3	2
SSBP3	4
SSBP2	2
NPM1	2
BCL10	2
BCL10	3
PACS2	2
SBNO1	2
RNF165	2
MXI1	2
C1orf96	1
C1orf95	2
ZBTB47	2
ZBTB47	5
PDPK1	3
PDPK1	5
C1orf99	5
ZDHHC14	2
SCFD2	2
VPS4B	3
CRKL	1
ZDHHC12	4
PCSK7	2
FFAR1	2
PCSK5	2
JPH2	2
ANP32E	1
ANP32B	3
CSRNP2	5
ANP32A	1
ANP32A	2
TYK2	2
SEMA4D	2
OTUD7B	2
C10orf114	2
NAPG	2
NAPG	4
MRPL50	3
AK5	2
MRPL53	4
THY1	2
SLC35E2B	2
LARP1	1
LARP6	2
PFN1	2
PIK3C2B	2
FXR2	2
FXR2	3
LOC400927	2
LOC400927	3
IQCH	2
TBL1XR1	2
STRBP	3
TTI2	2
ZNF174	5
PTER	2
PTER	3
PTER	4
ANGPTL2	2
MFAP3	1
EIF5A2	3
EIF5A2	4
ZNF772	2
ZNF770	1
TSN	1
TSN	3
ELAVL1	2
RASGRP4	2
CDKN1B	1
CDKN1B	3
CDKN1B	5
LSM14A	1
UBE2D2	5
UBE2D3	2
MLL3	2
IL16	4
MLL5	2
MLL5	3
ZNF180	2
WDR13	3
CHCHD1	1
MTHFSD	2
MST4	1
TIMM23B	3
FBXO34	3
NF2	2
MACROD2	5
GDF15	2
NUDT2	4
GDF11	4
TMEM127	2
TMEM127	5
TSPYL1	2
TMEM123	1
ZNF227	1
RPP25	5
TMEM128	2
DSCR10	2
HOXC11	3
SLC39A9	2
HOXC13	2
HOXC13	3
VEGFA	1
BNIP2	1
BNIP2	3
SLC39A7	2
GZMA	4
ZNF426	2
FBXO30	3
FLOT2	5
C20orf3	2
ATXN3	2
ATXN1	2
OTUD1	2
SRGAP2	2
AKAP12	1
AKAP13	3
SPSB1	2
GPRC5A	2
TSC1	2
HMGXB4	5
NFIB	3
BRWD1	5
S100A3	2
KIAA0513	2
EPOR	3
STYX	3
ROM1	2
SMCP	2
MGA	3
AIP	3
AIP	4
LTA	4
GRIPAP1	2
TINAG	2
ALG13	5
MTFMT	2
TMEM63B	2
APBA3	2
BMPR1A	3
OXR1	3
BANF1	2
PMS2P1	2
SNX10	3
SNX10	5
RBM5	3
RBM4	2
SLBP	3
CRIPAK	2
RPL23A	2
SPCS3	2
ANKH	5
ZMYND11	5
ALOX5AP	4
AP1S1	3
PDE6C	2
NOC4L	2
WDR89	5
PGF	2
TRIM9	2
TRIM8	2
TRIM8	5
TWIST1	2
C20orf112	3
UHMK1	1
IMPDH2	2
DEFA1	4
CLRN1	2
RCHY1	5
NDUFC2	2
ZDHHC20	5
KLF12	3
BMI1	1
BMI1	3
BMI1	5
E4F1	3
MOAP1	3
MOAP1	4
COX4NB	1
TTBK2	2
NRP1	2
E2F6	2
E2F6	3
E2F5	3
E2F5	5
E2F4	3
E2F3	2
E2F3	3
C12orf66	5
ARSB	2
HMBOX1	5
OGT	1
CEPT1	1
CEPT1	2
ACBD3	1
ANK2	2
FUT1	2
ABLIM1	3
C9orf91	2
C9orf91	5
FUT8	2
GTPBP1	5
RAD17	2
RAD17	3
TUSC1	2
C2orf28	2
SF1	1
SF1	2
SF1	5
GATA6	2
PTK2B	3
TNRC6B	2
TNRC6A	1
TNRC6A	5
USP28	2
DAB2	3
FBLN1	2
AKIP1	4
USP21	3
USP21	5
USP20	2
HYOU1	2
ARHGEF7	3
GNG10	3
GNG11	2
GNG12	1
GNG12	2
STRAP	1
CDH9	2
C1orf86	2
CBFB	1
CBFB	3
CDH1	2
HPCAL1	4
RAB5A	2
RAB28	5
RAB5B	1
RAB5B	3
RAB5B	5
DFFA	2
DFFB	2
DFFB	4
LDB3	2
PEX11B	3
PEX11G	2
CENPV	5
AB209061	2
AB209061	4
AB209061	5
PAFAH1B1	1
PAFAH1B1	3
NHEJ1	2
PAFAH1B2	1
PAFAH1B2	2
PAFAH1B2	3
SLC41A1	2
SLC41A1	5
ACCN4	2
AK302514	2
CNBP	1
CSF2	4
MRPL42	1
IPW	2
IPW	4
PLEKHA2	2
SYNPO2	2
MEF2A	5
ACTB	2
SAYSD1	2
SAYSD1	5
PCNA	1
PCNA	3
CTPS	1
TP53BP1	3
SEC62	1
RRAS	3
TXNIP	1
TXNIP	3
TRIM39-RPP21	4
C16orf3	4
ZBTB7A	2
CRADD	2
CRADD	4
COPZ1	1
NEK7	2
NEK7	4
NEK4	3
RUVBL1	2
U2AF1	1
DENR	1
DENR	2
ADAR	1
ZNF165	2
MT1H	3
ZNF768	2
SF3A2	2
SF3A3	2
MT1E	3
GPR160	5
TNKS2	2
TNKS2	3
TXNRD1	1
RNPS1	1
RNPS1	2
RNPS1	3
RNPS1	4
BUB3	1
BUB3	3
AREG	3
NUPR1	2
UBE2E1	4
ALYREF	2
ALYREF	4
UBE2E3	5
UBE2E2	2
ZNF24	2
PEX16	4
COX7A1	2
ADSSL1	3
ZNF28	2
JTB	2
EGLN3	2
RETNLB	2
EGLN1	1
EGLN1	2
SUPT6H	2
MTHFD2	1
TBP	2
TBP	3
BBS10	2
MCM4	3
HS6ST2	1
ZNF503	1
TGFB3	2
ADSS	3
ZNF238	2
ZNF236	3
ZNF234	1
ZNF234	2
FOXE1	4
GPBP1	1
RNPEP	4
TRPC1	2
TRPC7	4
GMNN	2
RNF113B	2
C7orf10	4
GAS2L1	5
TNFSF15	2
CDKL1	2
CDKL3	3
DUSP10	2
FBXO21	3
USF1	2
USF1	4
FBXO25	4
FBXO28	1
RANBP1	2
VGLL4	1
SREBP-1	3
FGD1	2
KRTAP5-1	2
GNB5	3
GNB1	1
[truncated: 1,358 more rows]
