# Supplementary material for: PTRcombiner: mining combinatorial regulation of gene expression from post-transcriptional interaction maps
Source: BMC Genomics. 2014 Apr 23;15:304. doi: 10.1186/1471-2164-15-304 (PMC4234518; doi:10.1186/1471-2164-15-304)
Supplement: Additional file 3 — A zip archive containing the outputs of the mining module of PTR comb iner at different combinations of k and τ , considering the sporadic trans-factors. [file 1471-2164-15-304-S3.zip › sporadic/all_results/k5_t0.350000/gene-cluster.txt]

geneSymbol	cluster
RNF10	2
RNF11	2
NCBP2	2
HSPA4	1
NIPA2	1
LOC100506866	3
CS	5
B2M	1
AK123177	3
AK127889	3
PDCD10	3
PDCD10	4
FLJ42393	3
SLC50A1	2
KIAA0907	1
KIAA0907	5
ZDHHC13	2
DERL1	5
CAMK1	3
RAP1GAP2	3
PPP4C	2
RNF13	2
RNF13	4
SNX10	4
ZC3H10	3
RNF114	1
RNF114	5
STK24	1
STK24	4
STK24	5
SPTLC2	3
ZSWIM1	2
TMEM59	3
ABCD1	3
LOC100130275	3
IRX6	3
RER1	2
ABCD4	2
IRX3	4
IRX2	4
FAM59A	2
TNS3	3
JRKL	3
PTOV1	3
SP1	1
SP1	3
XPA	2
SP3	1
SP3	3
SP3	4
FAM84B	3
HAP1	3
POLR3GL	3
CRB2	2
PCSK4	3
OPA1	4
DUSP28	2
AK026965	3
POGLUT1	3
MAX	2
MAX	3
MAX	4
WHSC2	3
MAZ	2
TRAPPC4	3
KTI12	2
C10orf28	3
P4HA1	2
P4HA1	5
CTBP1	2
C10orf26	2
C10orf26	3
NSL1	3
SATB1	3
KIAA1274	2
AX748330	3
AX747103	3
ATP2A2	1
ATP2A2	3
ATP2A2	5
PNISR	5
ALDH3A1	2
RIT1	2
RARRES3	4
EDC3	3
GTF3C1	2
MFSD12	3
ELL3	3
GTF3C4	1
GTF3C4	3
IQSEC3	2
CD99L2	3
PHLDA3	2
PHLDA3	3
XPO1	3
XPO1	5
C15orf17	3
CSDE1	1
CSDE1	3
CSDE1	5
XPO7	3
SCARNA12	3
BACH1	1
BACH1	4
ZNF37BP	3
MTCP1	3
LSR	2
WSB1	1
WSB1	5
C6orf89	3
TTL	3
FBXL19	2
FBXL19	3
JAGN1	2
FAM123B	2
AGPAT1	3
SOLH	3
DNASE1L1	2
DNASE1L1	3
PPIH	4
FAM212B	3
LIN28B	1
LIN28B	3
HMGCS1	3
KIAA0895L	3
CHST8	2
RBM12B	1
RBM12B	5
CHST3	2
ZEB2	2
NPTN	3
ABHD10	5
RPS6KA2	3
KCNH6	2
AMZ2	3
C14orf126	2
PISD	3
NOG	2
ATAD1	1
TOP1	2
PPTC7	1
PPTC7	3
PPTC7	5
C22orf29	2
C22orf29	3
FRAT2	2
DLAT	4
GIT1	2
GIT1	4
SERBP1	1
SERBP1	3
TMEM198	3
MINPP1	1
MINPP1	4
FAM134C	3
C22orf25	2
FOXC1	1
FOXC1	4
EIF4H	3
ZNF7	4
METTL2A	2
SMYD2	3
SESN2	3
SESN3	2
SMAD4	1
SMAD4	3
SMAD4	5
SMAD5	1
SMAD5	5
SMAD7	2
VAPB	2
VAPB	3
VAPA	2
VAPA	4
VAPA	5
GPR113	3
AMMECR1L	2
KIAA1826	5
IL1RAPL1	2
IGF2R	3
CTH	4
LOC100506713	3
TMEM9	3
NUSAP1	5
PELI3	3
PELI2	5
ARF3	2
ARF3	3
ARF1	1
ARF1	2
ARF1	4
ARF1	5
ARF6	2
ARF6	3
ARF5	2
MARC1	3
SPARC	2
AP3D1	3
MPZL1	5
ERICH1	3
NAPB	3
TUG1	5
ART5	2
DRAP1	3
MYLK2	2
BAHD1	3
BARX2	3
COX4I1	2
NOL9	2
NOL8	3
CHTF18	3
SH2B1	3
SAR1A	1
SAR1A	2
SUZ12P	2
SUZ12P	3
SRPK1	3
SRPK1	5
C3orf17	3
C19orf10	2
RAB11FIP3	3
FOXO3	3
LLGL1	3
SCLY	3
FAM156B	3
RAB11FIP4	3
CADPS2	2
FAM20B	3
CCDC115	2
DCAKD	2
ADARB1	3
MBD6	3
ATP1A3	2
CEBPD	4
C17orf39	3
SMEK1	5
MGRN1	2
MGRN1	3
CDC42	2
CDC42	3
AGGF1	3
SPHK1	2
DAB2	4
ARHGEF11	2
ARHGEF11	3
ARHGEF11	4
HMGB3	1
HMGB3	4
EEF1A1	2
HMGB1	2
HMGB1	5
NADSYN1	3
CPEB3	2
RAB2A	3
RAB2B	2
RAB2B	4
FIZ1	3
PDDC1	2
PDDC1	3
MAGEA3	2
LOC550112	3
FRRS1	2
SURF2	4
GCHFR	3
NFX1	3
UCKL1	3
IFT81	3
UBTF	4
UBTF	5
LOC100129250	3
CLUL1	2
SMCR5	3
LINC00272	2
IRAK1	3
YLPM1	3
SLIT2	3
CDCA4	2
CDCA4	4
CLIP4	2
HOMER1	3
ALDH1A3	2
SCAF11	5
UTS2	2
TRIM65	3
NOLC1	1
NOLC1	3
NOLC1	4
NOLC1	5
CD46	5
CA13	2
IGFBPL1	2
ATG4B	3
TIMM17A	1
VMA21	5
PRICKLE4	3
ELAC2	3
UCN3	2
RAB21	2
EIF4E3	2
EIF4E3	3
CLK3	3
TBL1X	2
TBL1Y	2
CFH	2
CFI	2
THAP8	3
GLRA1	2
CALU	1
CALU	5
CYB5B	3
CYB5B	5
SNX27	2
SNX27	3
DERL3	3
FAR1	1
FAR1	3
FAR1	5
CREBBP	2
CREBBP	4
ACTR1A	2
CALCOCO1	3
GTF3A	3
CHID1	3
CHPF	2
DMRTC1B	2
EWSR1	1
EWSR1	3
WDR77	1
WDR77	3
WDR76	3
TRIM11	3
RPN1	2
TRIM13	3
TRIM16	2
APPBP2	3
APPBP2	5
PAN2	3
SFMBT2	3
C21orf2	3
CHI3L2	2
RCBTB1	3
HDAC5	3
INE1	3
PRPF6	2
ASB2	2
MAPKAP1	3
ASB1	3
ASB6	2
ASB7	2
ASB8	3
C15orf38	3
SIX1	3
SIX1	4
FOXK1	3
FOXK1	5
PCF11	3
RFC5	1
HDAC8	3
HDGF	1
HDGF	3
HDGF	5
PIP4K2A	3
HMG20A	2
HMG20A	4
C5orf43	1
CRISPLD2	2
MRPL32	3
FLJ00104	3
AK128656	3
MRPL39	4
SHOX2	2
ZWINT	5
DMRTC1	2
THOC2	2
THOC2	3
THOC6	2
PDE8B	4
SH3BP4	4
C9orf30-TMEFF1	2
DIEXF	3
APP	1
APP	3
APP	5
NRXN2	3
NRXN1	2
RFX3	2
YDJC	3
PGAM5	2
FLJ42709	3
WHSC1	3
PAK4	2
APC	3
TMEM179B	3
TAF5L	3
XPNPEP1	2
PAK2	4
XPNPEP3	3
RECQL5	3
ZIC3	2
FAM122B	5
TRAPPC2	2
OXSR1	2
OXSR1	3
MSL2	3
MSL2	5
COPS2	1
KCNG1	2
KCNG3	3
KHDRBS1	3
KHDRBS1	5
NUBPL	3
COPS5	3
ZNF592	3
YTHDF2	1
MED1	3
MED1	5
TMEM107	3
EAF1	3
PFN1P2	2
MNX1	3
NUP153	4
C17orf65	2
SCAP	2
ZDHHC18	3
CBX4	4
ZNF606	3
SUB1	1
SUB1	5
ATXN7L3	3
TREX1	2
TREX1	3
EPS15	4
EPS15	5
CAMTA2	4
CBX1	3
KXD1	3
PPP1R9B	3
TNS4	2
TCF4	2
TCF7	4
DLD	1
DLD	5
SIX2	3
GCK	2
NUDT3	1
NUDT3	2
NUDT3	4
NUDT4	4
IGFBP2	3
SEPN1	3
SET	3
IGFBP5	3
ARGLU1	3
AY387666	3
EIF5A2	4
LARS	3
LARS	5
C15orf24	3
ACTR10	4
PPP5C	2
PPP5C	3
PMS2P3	3
NUBP2	2
MEF2B	2
PFN2	1
PFN2	3
PFN2	5
LOC283888	2
CTCF	4
MEF2D	3
MEF2D	4
GAS1	4
COX11	1
COX11	3
COX11	5
GAS5	1
GAS5	5
COX15	1
FBXL22	2
SSB	2
NUTF2	2
NUTF2	3
EPHX1	2
EPHX1	3
ANKRD13D	3
TMTC1	5
FAM168B	1
FAM168B	3
PRKAA1	3
PRKAA1	5
ZNF331	2
KIAA1467	2
GTPBP2	4
TIMM8B	4
UGCG	4
SGSM3	3
MALAT1	1
MALAT1	5
EVL	3
C20orf30	2
QPRT	2
MLF2	1
MLF2	2
NUP62	3
NOTCH2NL	3
WDR27	3
MECOM	3
ITGA2B	3
TPM4	5
TPM3	2
TPM3	3
PRPF40B	3
TPM1	2
RPS6KB2	3
ETF1	1
ETF1	3
ETF1	5
NDFIP2	5
AP3M2	3
UTP15	2
LSM14B	3
AREG	4
TTC28	3
FBXW2	1
FBXW2	3
FAM89B	3
FBXW5	2
KIAA1267	2
KIAA1267	3
FBXW7	2
CDCP1	2
PHACTR4	2
CLIC4	1
CLIC4	2
CLIC4	3
CLIC4	4
CLIC4	5
LETMD1	3
RPS6KL1	3
PHACTR2	3
PHACTR2	5
SMNDC1	1
SMNDC1	5
TET3	3
TET2	3
RABL2A	2
YKT6	3
RABL2B	2
NUP155	4
AK095621	3
TMEM143	3
BBX	1
BBX	3
BBX	4
RPS4X	3
SYNC	5
AX747530	3
SLMO2	1
SLMO2	3
LOC100133091	3
C14orf43	3
GTF2IRD1	3
GTF2IRD1	4
TJP1	3
TJP1	4
BUD13	2
ANKRD27	3
DLST	2
RHPN2	4
YOD1	1
RAB14	5
TTC3	3
MFN2	3
SECISBP2L	3
PPAT	1
PPAT	4
ZNF33B	3
ZNF33A	3
TUB	3
TUB	5
SH3PXD2A	3
NAA50	3
KIAA1191	2
ATP6V0B	3
MAD2L1	1
DENND4B	3
PCBD2	2
TCEB2	3
QSER1	5
PRDX3	2
ACVR2B	3
PRDX1	2
PRDX1	3
AP3S2	2
AP3S2	3
NFYB	2
NFYB	4
ZMAT3	3
AP3S1	2
AP3S1	4
ZMAT5	2
ZMAT5	3
ZMAT4	2
NR_026754	3
C20orf194	3
PITX2	3
NR1D1	4
NR1D2	1
NR1D2	3
NR1D2	4
PITX1	2
ITGB1BP1	3
SWAP70	2
PHOSPHO2-KLHL23	3
ZNF2	2
AMOT	3
AXIN1	4
SNX19	5
FYN	4
PURA	4
LOC146880	3
RRS1	2
TOR1A	2
AAGAB	3
RDH10	2
KRI1	3
BC016978	3
PDK4	4
HNRNPUL2	3
AP2B1	5
AK094639	3
DAB2IP	4
RUFY3	3
MRPS18A	2
VCP	3
NBPF14	2
NBPF11	2
NBPF10	2
CYTH1	3
VASP	2
NPSR1	2
PBX2	2
WBP1	3
TJAP1	2
SLC16A9	3
DPH3	1
SLC16A1	1
SLC16A1	3
SLC16A1	5
NSUN2	3
SLC16A5	2
SLC16A4	2
NSUN6	2
TUBG1	2
DBT	3
SLC35A1	4
WIPF2	3
CALCB	2
DCAF8	3
TUFM	2
CD38	2
C9orf30	2
ZFX	1
ZFX	2
ZFX	5
LYVE1	4
CKB	2
ZFR	4
RRP7A	3
CDR2L	2
ERGIC1	3
GNAS-AS1	2
RBM4B	2
S100PBP	2
S100PBP	5
B3GAT3	3
POLR3K	3
POLR3H	3
UXT	2
UNK	3
CALM2	2
CALM3	1
CALM3	3
CALM3	4
SPG21	2
CALM1	1
CALM1	3
FAM46A	2
UPK1B	2
THRA	2
THRA	3
PERP	1
PERP	3
DLGAP4	2
DLGAP4	3
GLO1	1
GLO1	2
GLO1	3
MBNL2	1
MBNL2	5
WDR61	3
AK027179	3
WDR65	2
FLCN	2
C1orf226	3
SLC25A3	2
CREB5	5
CDH24	3
R3HDM2	2
R3HDM2	3
PER2	2
PHB2	4
BRD9	2
ZNF513	3
BRD4	2
BRD4	3
BRD4	4
LOC100272228	3
BRD7	4
BRD2	2
BRD2	3
BRD2	4
BRD3	2
KAT8	3
KAT8	4
DNAJA3	4
AX746967	3
ORMDL3	3
REPIN1	3
AKT1	2
AKT1	3
PTPN11	3
PTPN11	5
AX746968	3
PQBP1	3
MYCBP	4
KAT7	3
AK126318	3
TTC16	2
RP9P	3
GLT1D1	2
TTC19	3
TTC18	3
NUP160	4
PMS2CL	3
MRPL27	2
MRPL27	3
CSF2RA	2
MRPL20	2
SEH1L	1
SEH1L	2
MRPL22	4
GNAO1	2
GAB2	3
TSPYL6	2
HABP4	4
SLC31A1	2
SLC31A2	2
LAIR1	2
NPTX1	1
NPTX1	3
ZFP91	3
NDRG1	3
NDRG3	3
NDRG3	5
NDRG4	3
CD207	2
SRSF5	1
SRSF5	3
SRSF5	4
SRSF5	5
SRSF4	1
SRSF7	1
SRSF6	1
SRSF6	2
SRSF1	1
SRSF1	3
SRSF1	5
PPM1B	2
PPM1A	2
PPM1A	3
PPM1A	4
PPM1A	5
SRSF2	1
SRSF2	3
SRSF2	5
USP45	3
PYCRL	3
SRSF9	1
SRSF9	5
C2orf61	2
ATF7	3
DNAJB12	3
PPP6C	2
PPP6C	4
CANX	1
CANX	2
CANX	3
CANX	5
FLJ33630	3
RNF138	5
RPL10A	3
TCF12	5
CHEK2	2
ZNF226	1
ZNF226	2
CHEK1	2
CHEK1	4
DALRD3	3
CLNS1A	3
UMPS	4
TSHZ2	3
FADD	3
VILL	2
ZNF581	3
ZNF580	3
ZNF583	2
MRPL3	2
ZNF587	2
MRPL1	2
PTPN3	3
PTPN2	2
PTPN1	4
RG9MTD2	2
PTPN4	3
ZNF611	2
HOXC11	4
ZNF613	2
GINS1	2
GINS1	3
ASUN	3
GINS4	3
PPP1R10	2
PPP1R10	3
PPP1R10	4
SLC3A2	2
CAMKK2	3
CAMKK2	4
AX747192	3
EIF4EBP2	1
EIF4EBP2	2
EIF4EBP2	3
EIF4EBP2	5
C10orf46	1
C10orf46	2
C10orf46	3
NRF1	3
USP8	4
BAG4	2
YBEY	3
SH2D1A	2
RTKN	2
MSRB2	2
RPS7	3
GRN	2
ALG10B	1
ARRB2	3
RPS2	2
PPP1R18	3
LOC100128640	3
FSTL1	3
FSTL1	5
CD79B	2
C15orf37	2
ZNF503-AS2	3
ADI1	3
CTPS2	3
BC045779	3
C14orf181	3
ZNF385A	4
SMARCC1	3
GMFB	1
KDM3B	5
BC030761	2
HOXA10	1
HOXA10	2
HOXA10	4
PSMA2	1
PSMA2	3
ARPP19	1
ARPP19	5
PPBP	2
PSMA1	2
PSMA4	3
NHLRC3	3
SLC22A18AS	2
TMEM209	5
SLC7A5	3
BNIP3	2
ATAT1	3
ERCC2	2
ERCC2	3
FMR1-AS1	3
ENC1	3
SRC	2
FBXO46	2
FBXO41	3
PTP4A3	2
ZNF323	3
SF3B1	5
FAM214B	2
EVI5	5
EIF2C1	2
EIF2C1	3
EIF2C3	3
EIF2C2	2
EIF2C2	4
RPS6KA3	4
AX747565	2
AX747565	3
LGALS3	2
KIAA1875	3
FSCN3	3
RMND5A	1
RMND5A	3
RMND5B	3
SNORD17	3
TRAFD1	3
AKIRIN2	3
AKIRIN1	1
KCNJ4	2
CAPZB	3
SEPT11	5
TAPBP	2
TP53I11	3
AGPAT5	3
AGPAT5	5
SCARNA10	3
AGPAT3	2
WAPAL	2
WAPAL	5
TSPAN31	3
RILPL1	3
KIAA1217	2
CSNK2B	3
MYO10	3
TMPO	1
TMPO	5
CDCA5	3
SREBP-1	4
PSMD11	2
HILPDA	3
LDHAL6A	2
SMCR8	3
SDHC	3
KIAA1522	3
PSMD13	3
MPDU1	2
MPDU1	3
FMR1	4
LPGAT1	5
TMEM159	2
GCDH	3
SMCR7	2
SMCR7	4
GCNT4	2
TMEM33	3
TMEM33	5
MANBAL	2
MANBAL	3
GCNT1	3
RPL28	3
SIK1	3
NAP1L1	2
NAP1L1	5
CALCOCO2	2
NAP1L4	3
RPL23	1
RPL23	5
RPL22	4
TGOLN2	1
MRPS7	3
EI24	3
ELL	3
ATG7	3
ELOVL5	5
EYA4	3
PIAS1	4
MID1IP1	3
MID1IP1	5
MPND	3
CHTOP	1
CHTOP	2
CHTOP	3
CHTOP	5
NFKBIA	4
PIGG	3
MAMSTR	3
PIGK	5
DKKL1	2
PIGO	2
PIGO	3
PIGQ	3
LOXL3	3
PIGT	2
PIGT	3
KIAA0494	1
KIAA0494	5
WRAP53	3
PIGW	3
PIGY	1
KIAA1143	2
KIAA1143	5
TAGLN	2
CSNK1G2	3
SDC4	3
PPP1CB	5
PPP1CC	1
PPP1CC	4
PPP1CC	5
OLR1	2
PPP1CA	2
SRRM1	2
SRRM3	3
SRRM2	2
SRRM2	3
OAZ2	3
OAZ1	1
OAZ1	3
GOLGA3	2
GOLGA3	3
GOLGA3	5
RDH16	2
PDK2	2
EBP	2
RDH11	2
UNC119	4
ALPI	2
NAB2	2
VEZT	1
VEZT	5
FAM178A	3
RAE1	3
TM2D3	3
FXYD3	2
KLK10	2
GANAB	3
SRP9	1
SRP9	2
ADCK3	3
MAFK	3
SLC25A37	3
OGG1	2
MAFG	3
MAFG	4
FASTK	3
SLC39A11	2
SLC39A11	3
TRERF1	4
KDM4B	3
VSIG10	3
HIF1AN	2
HIF1AN	3
RBPJ	2
RBPJ	5
NR4A1	4
EIF1AX	1
EIF1AY	2
EIF1AY	4
ZNF79	3
SNRNP35	3
DVL1	3
PTP4A1	1
PTP4A1	4
PTP4A1	5
ZSCAN29	3
SAP18	1
SAP18	3
SAP18	4
PTP4A2	1
PTP4A2	2
PTP4A2	5
BC036195	3
A1BG	3
DDIT4	3
ATP1A1OS	3
HCG27	3
LOC340544	3
MRPS6	2
C9orf25	3
HCFC1R1	3
FUT11	2
CD24	2
AF289551	3
MYLIP	3
SMAD2	2
SMAD2	5
MYSM1	3
PPIB	2
PPIB	3
HHEX	4
UBR7	1
BMP7	3
SOCS4	1
SOCS4	3
SOCS4	5
CALN1	2
HEMK1	3
BMP2	4
ACYP2	2
SOCS2	2
DR1	1
EIF4G2	1
EIF4G2	5
PPP2CB	3
CCNY	2
WDR59	3
TERF2	2
PPP2CA	1
PPP2CA	4
FAT1	5
GRB2	2
GRB2	3
GRB2	4
CHTF8	3
ULBP3	2
BC043601	3
FOXM1	3
FOXM1	4
FEM1A	2
MZT2A	3
CCNJ	3
CCNJ	5
HOXC9	4
MFSD9	3
TRIM39	3
ACSL1	3
TRIM32	2
RASSF3	2
BCL2L2-PABPN1	2
BCL2L2-PABPN1	3
TMEM120B	3
HOXC4	2
HOXC4	3
TRIM35	2
C6orf62	5
CD151	2
CD151	3
HCST	2
CTIF	2
CTIF	3
KREMEN2	2
GSK3B	3
GSK3B	4
GSK3B	5
LUC7L	3
LUC7L	4
NCKAP1	2
ZC3H7B	3
ATP5C1	2
PTN	2
CHD3	3
CHD2	3
CHD4	2
SCD	3
WISP1	2
MNT	2
MNT	4
LOC283050	3
TERF1	3
LASP1	5
RBMX2	2
MORC3	5
CRMP1	2
TGFB1I1	2
FN3K	2
PTS	4
IFRD1	4
TTC5	2
MRPL11	2
LOC100505687	3
RCN2	2
MRPL16	2
MRPL16	4
MRPL17	3
MRPL18	4
MN1	2
MN1	4
CDC25A	3
C3orf52	2
LTB4R	3
RHOV	3
ARPC5	1
ARPC5	5
RNF40	2
POLR2E	3
DCUN1D1	2
DCUN1D3	2
POLR2A	3
DYNC1LI2	1
DYNC1LI2	3
DYNC1LI2	5
POLR2B	4
POLR2M	2
RHOB	2
AKR7A2	2
ITPR1	3
RHOF	2
RHOF	3
F11R	2
POLR2J	4
ABCG1	2
TMEM65	3
ELP4	4
LRIG1	3
TMEM60	3
MPL	2
AVP	2
USP51	2
ITM2C	3
ITM2B	2
EBF4	3
SNCB	2
CASKIN1	3
AIFM2	3
LMAN1	2
AIFM1	2
MPZ	3
RNF122	2
ANKRD52	3
GRPEL2	1
GAMT	2
VBP1	1
ILKAP	4
PLEKHH1	3
MAPK12	3
ARF4	5
OPN3	2
NCOR2	3
SCML1	1
UBE2Q2P1	3
ZNF629	3
OGFOD2	3
ZNF624	2
ZNF625	2
ZNF626	2
ZNF621	3
DICER1	4
DICER1	5
ZNF623	2
C4orf36	2
C10orf76	3
RPL7	2
TMEM30A	1
TMEM30A	3
SRD5A1	2
SRD5A1	4
TES	1
TES	2
TES	4
TES	5
NOTCH2	5
RPL4	3
LOC407835	2
SIAH1	4
FAM49B	1
ZFP36L1	3
ZFP36L1	5
RPL3	3
GGA1	3
AMFR	2
AMFR	5
GGA2	3
ADO	1
ADM	2
HTR7P1	3
C10orf96	2
AK299501	3
COMMD3-BMI1	1
COMMD3-BMI1	4
OIP5-AS1	3
SOS2	4
SOS1	3
ZNFX1-AS1	1
TACC1	5
TACC2	4
FEM1B	3
FEM1B	4
JDP2	2
JDP2	3
GJC1	3
PIAS2	2
MCART1	3
PRKACA	2
PRKACA	3
C14orf118	3
PIAS4	2
C2orf67	3
PSMB7	3
TMEM234	3
BRE	2
PSMB4	2
PSMB4	3
PSMB2	3
LMBR1L	3
AX747770	3
HDHD2	3
NPM3	4
KALRN	2
JUNB	2
JUND	2
FAM113A	3
HIST1H2AL	2
LOC254128	3
NRIP2	3
MICAL3	3
P2RX5	1
U2AF2	3
PNMA2	3
BCL2L11	3
BCL2L12	3
PRPF19	3
PRPF18	2
KCNK6	2
TCFL5	3
FAM155B	3
COL6A2	3
RPS19BP1	3
KCNK3	2
RETSAT	3
ZNF557	2
ZNF557	5
ZNF554	2
CTU1	3
C9orf140	3
RSAD1	3
DQ590227	3
NAT10	3
NPRL2	3
VPS13A	3
SH3KBP1	2
RPL32P3	3
TMPRSS9	2
PGRMC2	1
PGRMC2	4
TRAF7	3
HOOK2	3
KIAA1530	2
CECR7	2
ZNF93	2
CD2AP	4
JMY	3
TMEM165	5
RTF1	3
FBXO3	3
FBXO3	4
KCNE1L	2
TMEM168	2
LRRC58	1
LRRC59	1
LRRC59	3
MCU	3
DTNBP1	3
NEBL	2
NEBL	3
PCDH9	2
PCDH9	3
DIS3	3
RPL26L1	2
TAB3	3
RPL37	3
TAB1	3
COL14A1	3
LOC401320	3
TARBP2	3
OAT	2
OAT	3
OAT	5
GNA13	1
GNA13	4
GNA13	5
GNA11	2
ATF5	3
ATF4	3
BAP1	2
BAP1	3
BAP1	4
ATF6	3
ZNF286A	2
SDHD	4
TBC1D10A	2
ATF2	2
ATF2	4
SMARCC2	2
SMARCC2	3
ERRFI1	3
GALNT11	3
PPAP2C	4
MFGE8	3
BUB1B	4
SUMO1	5
TMCO1	1
IL6ST	3
IL6ST	5
SBF1	3
SBF1	4
HUNK	3
MOCS1	3
TOMM40	3
L1CAM	4
GATAD2A	2
GATAD2A	3
CCDC148	3
AKAP1	3
DLG1	3
DLG3	2
SDF4	1
SDF4	3
SMG1	5
BLOC1S2	1
NFRKB	4
BC048998	3
C11orf30	2
PPP2R4	3
PTGER3	2
FAM114A1	2
TOR3A	3
B3GALTL	3
HSP90AB1	3
LMBRD1	3
METTL16	3
CASP8AP2	4
METTL14	3
MPI	3
ZMYM2	5
IGF1R	3
IGF1R	5
SLC38A1	3
SLC38A1	4
SLC38A1	5
LHB	2
SLC38A2	1
SLC38A2	5
CAMK2D	2
MDFIC	1
NIPSNAP1	3
PTGR2	3
TMEM9B	3
CLDND1	3
CLDND1	5
OSBPL9	4
STK4	4
STK4	5
C20orf11	1
C17orf76-AS1	5
OSBPL2	2
DEPDC1B	3
RSU1	2
GBA2	3
CXCL16	2
ADRA1A	2
UBE4B	2
SYNGR1	3
KAZALD1	3
GTF2F1	2
ARID5A	3
AKAP2	3
TPBG	3
TPBG	5
CD3EAP	2
CD3EAP	3
LZTS2	3
F3	4
AKAP8	2
AMT	3
SNRNP25	3
STARD9	3
CCDC117	1
CCDC117	3
STARD7	1
STARD7	4
YBX2	2
SMC1A	1
SMC1A	3
ANO8	3
RRP1B	1
RRP1B	3
NUAK2	2
RAPGEF3	3
HSP90B1	1
HSP90B1	3
HSP90B1	5
MIA3	5
C1orf27	3
IMPAD1	3
C1orf21	3
CLCN3	3
C1QL4	3
STIP1	3
PEG10	1
IL4R	3
CHIC2	2
WDR41	3
PTAR1	3
PTAR1	5
WDR43	2
WDR43	5
KLHL30	2
WDR46	3
DRP2	3
PVT1	4
PEPD	2
NAIF1	3
GTF2B	4
CCL28	2
RPS9	3
ZIC5	1
ZIC2	2
ZIC2	4
H3F3B	1
H3F3B	2
ANKS6	3
TBC1D24	2
DPY19L4	5
RHOQ	3
RHOQ	5
NR1H3	3
SARM1	3
HOXB9	1
HOXB9	2
GUCY2D	2
C8orf48	2
FIBCD1	2
HOXB6	3
SENP2	3
HOXB5	2
HOXB5	3
SNPH	2
RHOU	1
ING5	2
CAPS	2
C21orf58	3
C21orf59	3
TP53INP2	3
PDAP1	2
CSNK1A1	2
CSNK1A1	4
C5orf15	1
NPCR	3
DNAJC5	3
DNAJC7	3
MAGOHB	3
DNAJC3	1
DNAJC3	5
EML2	3
POLR2F	2
POLR2F	3
POLR2F	4
MYZAP	2
AK125759	3
GOSR2	2
GOSR2	3
GFPT1	5
SLC18A1	2
CRTAP	3
ECHDC1	1
RRP15	5
GUSBP11	3
ACP6	3
CACNG6	3
STRN3	4
CHST11	2
CHST11	3
NRN1	3
SLC2A12	3
BCLAF1	1
BCLAF1	5
ITPR2	3
AX747741	3
DYRK2	3
MAP3K4	2
NASP	3
FKBP10	3
CCDC93	3
RGMB	1
LHFPL1	2
CDIPT	2
CDIPT	3
TLL1	2
GBAS	4
NCOA6	4
SPCS2	5
NCOA5	2
PRAME	3
BC016015	3
IPO13	3
DDTL	3
NR2F2	3
NR2F2	5
MARCKS	2
POLR2K	2
POLR2K	4
HMGB2	1
HMGB2	2
HMGB2	3
RIMS4	3
LIMD1	2
LIMD1	3
DDB1	3
KIF21A	4
RNF157	2
RIMS3	3
GRTP1	4
PPM1D	5
POLE	3
MECP2	3
MECP2	4
TMPPE	3
LDLR	4
CAPN7	4
ST7L	3
SLC27A4	3
SLC27A6	2
SORT1	2
SREK1	1
SREK1	5
CAPZA1	1
CAPZA1	2
CAPZA1	4
CAPZA1	5
ZNF638	2
ZNF638	3
ACPP	2
ZFYVE26	3
TPCN2	3
RAB33B	5
GEMIN2	2
GEMIN2	4
AK2	3
AK1	2
IL21R	2
LMO4	3
LMO4	4
LMO4	5
TBCB	2
TBCA	2
AK4	2
C16orf59	3
C4orf46	5
HSPE1	4
PBRM1	3
SWI5	3
CDK5RAP3	3
BX537481	3
C16orf57	2
TRPC4AP	3
APOL6	2
CTTN	2
CTTN	3
KRBA1	3
WDR82	3
WDR82	5
MAP4	3
AX748312	3
DHFR	2
RPUSD4	3
NARG2	2
BAX	2
BAX	3
MCRS1	4
FAM109B	2
BAD	2
ZNF205	3
C16orf48	3
TMEM68	2
EIF2S1	1
C15orf52	3
EIF2S3	1
EIF2S3	5
ZNF498	2
DDX17	1
DDX17	2
DDX17	3
DDX17	4
DDX17	5
HERPUD1	4
TOB1	2
LPIN3	2
LPIN3	3
SLC37A4	3
TOB2	2
CDK12	3
CDK12	5
CDK16	3
BX649128	5
DDX18	3
KLF6	3
GPR124	3
NEO1	2
NDNL2	3
CASKIN2	2
ATP6V1B2	4
FCGRT	2
PSMC4	2
TRA2A	1
TRA2A	2
TRA2A	3
TRA2A	5
KLF9	1
KLF9	3
EFR3B	3
ARFIP1	3
AX748200	3
MCTS1	3
SIM2	2
CTSD	3
REST	2
PRSS16	2
POLRMT	4
SFSWAP	3
SFSWAP	4
MMP28	2
MEX3D	3
PASK	3
P2RY6	2
MEX3A	3
PHF21A	3
ZC3H13	2
SETD8	2
RNF123	3
BTRC	2
BTRC	3
NCLN	3
MAP3K10	3
MAP3K11	3
MAP3K12	2
MAP3K13	2
NCL	1
NCL	2
NCL	5
ZNF543	2
CTNNBIP1	2
SLC1A5	2
KIAA1239	2
DCAF10	5
ZNF548	2
OPA3	3
AK097289	3
RFXAP	3
AK002090	3
LIN7C	2
LIN7C	4
LIN7C	5
LIN7B	4
LDOC1L	3
TGM6	2
FBXO34	4
IDI1	2
IDI1	4
DKFZp686B07190	5
AX747325	3
LRRC41	2
LRRC41	3
RBBP6	3
RBBP6	4
MARCH6	5
DCTPP1	1
LINC00173	3
LRRC47	2
LRRC47	5
TMEM179	3
TMEM177	3
TMEM185A	3
CLSTN1	2
CLSTN3	3
RARA	2
RARA	4
B3GNT1	3
RAI1	3
COG3	4
SETD5	1
SETD5	3
SETD5	5
B3GNT8	2
DHRS3	2
DHRS3	3
ADRA2B	2
RPL19	3
AGAP3	3
FGFBP3	3
APOBEC3C	2
TEX22	3
RABIF	2
DYRK1A	2
DYRK1A	3
DYRK1A	5
SETD6	3
MTMR3	3
MTMR2	3
ELSPBP1	2
NOL12	3
CCNL2	3
ETNK1	3
ETNK1	5
PRRC1	5
DAAM1	4
TSC22D3	1
TSC22D3	2
TSC22D3	3
TSC22D2	2
CXCL3	2
IMPA1	4
IMPA2	3
BAZ1B	3
EDEM2	2
EDEM3	1
EDEM3	3
NMT1	2
EDEM1	3
EDEM1	5
SNAI2	4
ESF1	5
WRAP73	3
WRAP73	4
TUFT1	2
SLC4A7	5
OSBPL10	4
VAT1	2
VAT1	3
CNN3	5
SLC2A9	2
SYT1	3
SLC2A5	2
NME3	3
PLCG1	3
UBA52	3
TIAL1	2
TIAL1	3
TIAL1	5
PLAGL2	2
PLAGL2	3
PLAGL2	4
NUMBL	3
MESDC1	2
MESDC2	3
NFATC4	3
CCL7	2
KCNK1	4
HNRNPH2	5
METRNL	2
NCSTN	2
FAM73A	3
FAM73B	3
MCM8	3
MAPK6	4
BLCAP	4
EXOSC1	2
EXOSC6	2
DLG4	2
DLG4	3
HSBP1	1
ABLIM1	4
GFER	3
TMEM167B	3
ADAMTSL5	2
TULP2	2
TCP11L1	2
TULP4	2
TULP4	3
TULP4	5
CNTROB	3
C6orf141	3
ZC3H18	3
GNAI1	4
PPP1R14C	1
COG6	4
SLC46A1	3
INCENP	4
TBC1D9	5
AATF	3
C9orf41	2
PRSS23	2
IQCC	3
C9orf46	3
LINC00094	5
C1orf55	2
C2orf29	3
RFK	3
LOC100506054	3
LOC647979	1
LOC647979	5
ICMT	1
SDSL	2
VPS26A	5
FCF1	2
FCF1	3
ZNF740	3
FBRS	3
PCDH10	2
PCDH10	3
DEPDC7	3
RHOC	3
CACNB2	3
KLHDC5	3
ALKBH5	2
CDKAL1	2
GUCA1B	2
GUCA1B	3
SERPINA10	2
USP46	5
SMCR7L	1
SMCR7L	3
Nbla00487	3
C17orf108	3
PSMB10	3
SCYL2	3
SCYL1	4
SMPD4	3
STXBP3	4
SRSF8	3
SMPD1	2
DBF4B	3
BRIP1	2
FLT4	2
TBC1D7	3
ACSL3	5
C21orf49	3
FLT1	3
PVR	3
SKP2	2
DNAJB2	3
DNAJB1	3
DNAJB1	4
NOC2L	3
TMEM200B	3
FANCG	3
FANCE	2
FANCC	2
AAMP	3
AAMP	4
FANCA	3
HNRNPAB	1
HNRNPAB	5
DOT1L	3
SUGP2	3
FANCI	3
H1F0	4
COL25A1	3
BC029038	3
HNRNPA3	5
HNRNPA0	1
HNRNPA0	5
PLD6	3
U2SURP	1
U2SURP	3
MRPS18B	3
MRPS18B	4
FIGNL1	3
FIGNL1	5
ENO1	3
ENO2	3
NIPAL3	3
LOC100131193	3
CITED2	2
CITED2	4
ZNF805	1
ZNF805	5
EPB41	3
NFKB2	4
TAOK2	3
GNB2L1	3
E2F1	3
AX746522	3
TNKS1BP1	3
SLC22A17	3
EIF3A	3
IRS2	3
IRS2	4
DKFZp564E1082	3
DKFZp564E1082	5
CDK1	1
CDK1	2
HOXA5	2
CDK4	3
CDK6	5
CDK7	2
CDK7	4
COBL	3
CDK9	2
CDK9	3
BC047723	3
RNF145	3
CALR	2
CALR	3
C5orf63	3
AMOTL1	3
PTK2	4
UBE3A	4
PTK7	2
PTK7	3
NEURL	2
GRSF1	1
CEP57	3
CEP57	5
MGLL	4
SF3B3	1
SF3B3	2
SF3B3	3
SF3B2	2
[truncated: 3,565 more rows]
