# Supplementary material for: PTRcombiner: mining combinatorial regulation of gene expression from post-transcriptional interaction maps
Source: BMC Genomics. 2014 Apr 23;15:304. doi: 10.1186/1471-2164-15-304 (PMC4234518; doi:10.1186/1471-2164-15-304)
Supplement: Additional file 3 — A zip archive containing the outputs of the mining module of PTR comb iner at different combinations of k and τ , considering the sporadic trans-factors. [file 1471-2164-15-304-S3.zip › sporadic/all_results/k5_t0.400000/gene-cluster.txt]

geneSymbol	cluster
XRCC6	4
AGL	5
RNF10	1
RNF11	1
NCBP2	1
NCBP2	2
NCBP2	5
RNF13	1
NIPA2	2
NIPA2	4
LOC100506866	3
SSFA2	2
C11orf57	5
CS	4
CS	5
ARFRP1	3
UBE2Q2	5
AK123177	3
AK127889	3
FAM76B	5
PDCD10	3
PDCD10	5
ATPIF1	4
FASN	4
FLJ42393	3
SLC50A1	1
NCBP1	5
ZNF709	5
KIAA0907	4
KIAA0907	5
CRKL	2
CRKL	3
CRKL	4
CRKL	5
GPATCH2	5
DERL1	5
GPR180	2
RAP1GAP2	3
PPP4C	1
HSPA4	2
HSPA4	4
PRNP	2
ZSWIM4	5
ZC3H10	3
ZC3H13	1
DERL3	3
SPTLC2	3
SPTLC2	4
ZSWIM1	1
TMEM59	3
ABCD1	3
LOC100130275	3
LTB4R	3
IRX1	1
ABCD4	1
FOXQ1	5
FAM59A	1
TNS3	3
GAS1	5
JRKL	3
PTOV1	3
SP1	2
SP1	3
SP1	4
XPA	1
SP3	2
SP3	3
SP3	4
FAM84B	3
HAP1	3
POLR3GL	3
CRB2	1
SNORD17	3
OPA3	3
IREB2	5
SNORD11	5
DUSP28	1
AK026965	3
ZNF673	5
SNORD12	5
POGLUT1	3
FAM98A	3
FAM98A	4
MAX	1
MAX	3
WHSC2	3
TRAPPC2	1
TRAPPC2	5
RPS24	5
TRAPPC4	3
KTI12	1
ZNF678	2
C10orf28	3
ANP32E	2
ANP32E	3
ANP32E	4
TUBA1B	3
TUBA1B	4
TUBA1B	5
CTBP1	1
CTBP1	5
C10orf26	1
C10orf26	3
NSL1	3
NSL1	5
SATB1	3
KIAA1274	1
AX748330	3
AX747103	3
ATP2A2	2
ATP2A2	3
ATP2A2	4
ATP2A2	5
ZSCAN18	4
ALDH3A2	4
RCC2	5
RPS25	5
ALDH3A1	1
RIT1	1
RIT1	5
CAPN12	5
MFSD11	4
EDC3	3
GTF3C1	1
MFSD12	3
PIPSL	5
ELL3	3
GTF3C4	2
GTF3C4	3
GTF3C4	4
IQSEC3	1
CD99L2	3
PHLDA3	1
PHLDA3	3
XPO1	2
XPO1	3
XPO1	5
HN1	4
C15orf17	3
CSDE1	2
CSDE1	3
CSDE1	4
CSDE1	5
XPO7	3
SCARNA12	3
UQCC	5
BACH1	2
BACH1	4
IPO8	5
ZNF37BP	3
ZNF37BP	5
MTCP1	3
MTCP1	5
LSR	1
PSMG1	3
PSMG1	5
C6orf89	3
TTL	3
TTL	5
FBXL19	1
FBXL19	3
AGPAT3	1
RRN3P1	5
EREG	5
DSEL	5
FAM123B	1
AGPAT1	3
SOLH	3
SOLH	5
DNASE1L1	1
DNASE1L1	3
DNASE1L1	5
MPV17	5
COL1A1	5
FAM212B	3
LIN28B	2
LIN28B	3
LIN28B	4
HMGCS1	3
KIAA0895L	3
CHST8	1
COL4A5	5
COL4A4	5
PSMD12	5
USP38	5
PPIF	4
GRN	1
CHST3	1
CHST3	5
CUL3	5
TANC1	5
ZEB2	1
ABHD10	5
RPS6KA2	3
KCNH6	1
RPS20	5
AMZ2	3
SMYD5	3
PISD	3
VAV3	5
NOG	1
NOG	5
PSMD11	1
PSMD10	4
TOP1	1
PPIB	1
PPIB	3
C22orf29	1
C22orf29	3
FRAT2	1
GIT1	1
SERBP1	2
SERBP1	3
SERBP1	4
TMEM198	3
MINPP1	4
FAM134C	3
C22orf25	1
FOXC1	4
EIF4H	3
EIF4H	4
METTL2A	1
C12orf29	4
SESN2	3
SESN2	4
SESN3	1
SMAD4	2
SMAD4	3
SMAD4	4
SMAD4	5
SMAD5	2
SMAD5	4
SMAD5	5
SMAD7	1
GOLPH3L	4
GOLPH3L	5
VAPB	1
VAPB	2
VAPB	3
SMAD2	1
SMAD2	4
SMAD2	5
SMAD3	5
GPR113	3
GPR113	5
AMMECR1L	1
LOC100506054	3
IL1RAPL1	1
IGF2R	3
IGF2R	5
BC018860	5
LOC100506713	3
LOC100506713	5
TMEM9	3
CAMK1D	5
NUSAP1	5
GDAP2	5
PELI3	3
PELI2	5
ARF3	1
ARF3	3
ARF3	4
ARF1	1
ARF1	4
ARF1	5
ARF6	1
ARF6	3
ARF5	1
MARC1	3
MARC1	5
SPARC	1
SENP3	4
BCAR3	5
AP3D1	3
MPZL1	4
MPZL1	5
COX18	5
ERICH1	3
NAPB	3
TUG1	4
TUG1	5
ART5	1
LOC440944	5
GNL3	5
DRAP1	3
MYLK2	1
BAHD1	3
BARX2	3
COX4I1	1
NOL9	1
NOL8	3
CHTF18	3
SH2B1	3
SAR1A	1
SAR1A	4
FCGR3B	1
SRPK1	3
SRPK1	5
C3orf17	3
C19orf10	1
RAB11FIP3	3
FOXO3	3
LLGL1	3
IRX6	3
FAM156B	3
RAB11FIP4	3
CADPS2	1
FAM20B	3
CCDC115	1
DCAKD	1
ADARB1	3
ADARB1	5
MBD6	3
ATP1A3	1
C17orf39	3
ZMPSTE24	4
MGRN1	1
MGRN1	3
TCP1	5
CDC42	1
CDC42	3
CDC42	5
AGGF1	3
AGGF1	5
SPHK1	1
COX7B	5
DAB2	5
IPO11	5
LARP1	3
LARP1	4
LARP1	5
HMGB3	4
EEF1A1	1
EEF1A1	4
EEF1A1	5
HMGB1	1
HMGB1	5
NADSYN1	3
CPEB3	1
CPEB2	5
RAB2A	3
RAB2A	5
RAB2B	1
PAR-SN	5
FIZ1	3
PDDC1	1
PDDC1	3
PDDC1	5
MAGEA3	1
LOC550112	3
LOC550112	5
FRRS1	1
GCHFR	3
NFX1	3
UCKL1	3
LPGAT1	4
LPGAT1	5
CBLB	5
IFT81	3
WDR45L	4
WDR45L	5
UBTF	4
UBTF	5
LOC100129250	3
S100A7A	1
ANGEL2	2
ANGEL2	5
LINC00272	1
IRAK1	3
IRAK1	4
YLPM1	3
SLIT2	3
CDCA4	1
CDCA4	5
CLIP4	1
CLIP4	5
HOMER1	3
HOMER1	5
CCDC14	5
ALDH1A3	1
SCAF11	5
UTS2	1
UTS2	5
AK095988	5
PPPDE2	5
TRIM65	3
PPP2R2A	4
NOLC1	2
NOLC1	3
NOLC1	4
NOLC1	5
CD46	5
CA13	1
IGFBPL1	1
ATG4B	3
HIST4H4	3
HIST4H4	5
FGFR1OP	5
VMA21	2
VMA21	5
KAL1	5
EPDR1	5
PRICKLE4	3
MUC4	5
ELAC2	3
RAB21	1
RAB21	2
EIF4E3	1
EIF4E3	3
CLK3	3
TBL1X	1
TBL1Y	1
CFH	1
CFI	1
THAP8	3
GLRA1	1
CALU	2
CALU	4
CALU	5
CYB5B	3
CYB5B	5
SUPT16H	5
RPS29	5
DQ582201	5
BX649128	2
BX649128	5
CDKAL1	1
ACTR1A	1
CALCOCO1	3
GTF3A	3
CHID1	3
CHPF	1
DMRTC1B	1
MLLT6	3
MLLT6	5
WDR77	3
WDR77	4
WDR76	3
TRIM11	3
RPN1	1
RPN1	5
TRIM13	3
TRIM16	1
TRIM16	5
LTBP1	5
APPBP2	3
APPBP2	5
BRK1	5
PAN2	3
SFMBT2	3
C21orf2	3
CHI3L2	1
RCBTB1	3
HDAC5	3
INE1	3
C14orf1	1
C14orf1	4
DDX19A	5
PRPF6	1
ASB2	1
MAPKAP1	3
ASB1	3
ASB6	1
ASB6	5
ASB7	1
ASB8	3
ASB8	4
C15orf38	3
SIX1	3
FOXK1	3
FOXK1	5
PCF11	3
BC063600	3
HDAC8	3
C5orf45	4
HDGF	3
HDGF	4
HDGF	5
PIP4K2A	3
PIP4K2A	4
HMG20A	1
HMG20A	5
C5orf42	5
C5orf43	2
C5orf43	4
CRISPLD2	1
MRPL32	3
FLJ00104	3
FLJ00104	5
AK128656	3
RFC1	5
MRPL30	4
C3orf72	5
HNRNPH3	4
RPL39L	5
ADAMTS6	5
SHOX2	1
ZWINT	5
DMRTC1	1
MPRIP	5
VIM	5
THOC2	1
THOC2	3
THOC2	5
TMEM161B	5
THOC6	1
GPR75	5
C9orf30-TMEFF1	1
RCC1	3
RCC1	4
RCC1	5
DIEXF	3
DIEXF	5
NOC3L	5
NBAS	5
APP	3
APP	4
APP	5
NRXN2	3
NRXN1	1
RFX3	1
YDJC	3
PGAM5	1
FLJ42709	3
FLJ42709	5
WHSC1	3
WHSC1	4
WHSC1	5
PAK4	1
PAK4	4
APC	3
TMEM179B	3
TAF5L	3
TAF5L	4
XPNPEP1	1
XPNPEP1	5
PAK2	5
XPNPEP3	3
RECQL5	3
ZIC3	1
FAM122B	4
FAM122B	5
MAZ	1
DPY19L1	5
OXSR1	1
OXSR1	3
MSL2	3
MSL2	5
MSL3	5
COPS2	2
COPS2	4
KCNG1	1
KCNG3	3
KHDRBS1	3
KHDRBS1	4
KHDRBS1	5
NUBPL	3
COPS5	3
ZNF592	3
ZNF592	5
YTHDF2	4
YTHDF1	5
MED1	3
MED1	5
TMEM107	3
TMEM107	5
EAF1	3
EAF1	4
PFN1P2	1
COX16	5
MNX1	3
C17orf65	1
C17orf65	5
SCAP	1
ZDHHC18	3
AK093898	5
ZNF606	3
SUB1	2
SUB1	4
SUB1	5
ATXN7L3	3
TREX1	1
TREX1	3
EPS15	5
CBX2	4
CBX1	3
PIEZO2	5
KXD1	3
NLK	5
PPP1R9B	3
NUDCD3	5
TNS4	1
TCF4	1
CSGALNACT1	5
IGF1	5
DLD	4
DLD	5
SIX2	3
ARID2	5
GCK	1
NUDT3	1
NUDT3	4
IGFBP2	3
SEPN1	3
SET	3
SET	4
SET	5
IGFBP5	3
IGFBP5	5
ARGLU1	3
ARGLU1	5
AY387666	3
PHLDB2	5
LOC729013	5
EZH2	5
EIF5A2	5
SH3PXD2B	5
LARS	3
LARS	5
GJA1	5
C15orf24	3
CA2	4
C15orf23	4
GTPBP4	3
GTPBP4	4
GTPBP4	5
PPP5C	1
PPP5C	3
PMS2P3	3
NUBP2	1
MEF2B	1
PFN2	3
PFN2	4
PFN2	5
LOC283888	1
CTCF	4
CTCF	5
MEF2D	3
KDM3B	4
KDM3B	5
COX11	2
COX11	3
COX11	4
COX11	5
GAS5	4
GAS5	5
COX15	4
FBXL22	1
SSB	1
NUTF2	1
NUTF2	3
EPHX1	1
EPHX1	3
ANKRD13D	3
ANKRD13D	5
TMTC1	5
FAM168B	2
FAM168B	3
FAM168B	4
PRKAA1	3
PRKAA1	5
ZNF331	1
ZNF331	5
KIAA1467	1
RPLP2	5
TP53BP2	4
AX747750	5
PRKAR2B	4
SLC7A5	3
SLC7A5	4
SLC7A5	5
TMBIM6	3
TMBIM6	4
TMBIM6	5
TXNIP	4
TXNIP	5
EVL	3
MCTP1	5
C20orf30	1
QPRT	1
RMP	2
MLF2	1
MLF2	4
NUP62	3
NUP62	4
NOTCH2NL	3
WDR27	3
MECOM	3
MECOM	5
ITGA2B	3
TPM4	5
TPM3	1
TPM3	3
TPM3	5
PRPF40B	3
TPM1	1
TPM1	5
RPS6KB2	3
ETF1	2
ETF1	3
ETF1	4
ETF1	5
NDFIP2	5
AP3M2	3
KIAA1671	5
UTP15	1
CDKN1B	3
CDKN1B	4
CDKN1B	5
PTMA	5
TTC28	3
FBXW2	2
FBXW2	3
FBXW2	4
FAM89B	3
FBXW5	1
FBXW5	5
KIAA1267	1
KIAA1267	3
FBXW7	1
FBXW7	5
CDCP1	1
CDCP1	5
PHACTR4	1
TGFBR1	1
TGFBR1	2
TGFBR1	5
LETMD1	3
LETMD1	5
CASD1	5
RPS6KL1	3
PHACTR2	3
PHACTR2	5
SMNDC1	2
SMNDC1	4
SMNDC1	5
SEPHS2	4
TET3	3
TET2	3
TET2	5
RABL2A	1
SSX2IP	2
YKT6	3
YKT6	4
RABL2B	1
NUP155	5
QTRTD1	5
AK095621	3
TMEM143	3
BBX	2
BBX	3
BBX	4
RPS4X	3
RPS4X	4
SYNC	5
AX747530	3
SLMO2	2
SLMO2	3
SLMO2	4
DDX19B	5
LOC100133091	3
C14orf43	3
C14orf43	5
GTF2IRD1	3
TJP1	3
BUD13	1
ANKRD27	3
DLST	1
RTKN2	5
C14orf126	1
LOC100128788	5
TTC3	3
MFN2	3
SECISBP2L	3
PPAT	4
ZNF33B	3
DIDO1	5
ZNF33A	3
SH3D19	5
TUB	3
TUB	5
SH3PXD2A	3
SNRNP48	3
SNRNP48	5
KIAA1191	1
KIAA1191	2
ATP6V0B	3
VMP1	5
MAD2L1	2
MAD2L1	4
DENND4B	3
KTN1	5
PCBD2	1
PCBD2	5
TCEB2	3
PRDX3	1
PRDX3	4
ACVR2B	3
PRDX1	1
PRDX1	3
PRDX1	5
AP3S2	1
AP3S2	3
NFYB	1
NFYB	5
ZMAT3	3
AP3S1	1
AP3S1	5
ZMAT5	1
ZMAT5	3
ZMAT4	1
NR_026754	3
NR_026754	5
C20orf194	3
PITX2	3
UBAP2	5
NR1D2	2
NR1D2	3
NR1D2	4
PITX1	1
ITGB1BP1	3
SWAP70	1
AK093534	5
PHOSPHO2-KLHL23	3
ZNF2	1
AMOT	3
C9orf5	5
SNX19	5
PDK1	5
SGK196	5
LOC146880	3
HNRNPR	4
HNRNPR	5
AK001533	5
RRS1	1
TOR1A	1
AAGAB	3
AAGAB	4
IDE	5
RDH10	1
KRI1	3
TMCO3	5
CCT6A	4
BC016978	3
SNAPIN	5
ST3GAL2	5
HNRNPUL2	3
AK094639	3
RUFY3	3
U2SURP	3
U2SURP	4
VCP	3
RCOR3	5
NBPF14	1
RAP1B	5
SKIL	5
NBPF11	1
AP2A2	1
AP2A2	3
CYTH1	3
LILRB3	5
VASP	1
VASP	5
NPSR1	1
PBX2	1
PAPOLA	2
PAPOLA	5
C16orf72	5
TJAP1	1
SLC16A9	3
DPH3	2
DPH3	4
SLC16A1	3
SLC16A1	4
SLC16A1	5
PCBP1-AS1	5
NSUN2	3
NSUN2	5
SLC16A5	1
SLC16A4	1
C11orf58	4
NSUN6	1
TUBG1	1
AK021977	5
LMO7	5
LDHAL6A	1
DCAF6	5
WIPF2	3
CALCB	1
DCAF8	3
TUFM	1
CD38	1
C9orf30	1
ZFX	1
ZFX	2
ZFX	4
ZFX	5
FAM108B1	4
CKB	1
CKB	4
ZFR	2
RRP7A	3
CDR2L	1
ERGIC1	3
POLR3F	4
JOSD1	5
RBM4B	1
UQCRH	4
ZNF805	2
ZNF805	4
ZNF805	5
B3GAT3	3
BC039122	5
LOC647946	5
TXNDC5	4
POLR3K	3
POLR3H	3
UXT	1
UNK	3
UNK	5
CALM2	1
CALM2	4
CALM2	5
CALM3	3
CALM3	4
SPG21	1
CALM1	3
CALM1	4
FAM46A	1
UPK1B	1
THRA	1
THRA	3
PLK1	4
PERP	3
PERP	4
STOM	5
DLGAP4	1
DLGAP4	3
GLO1	1
GLO1	3
GLO1	4
MBNL2	2
MBNL2	4
MBNL2	5
WDR61	3
AK027179	3
C20orf177	4
WDR65	1
FLCN	1
FLCN	5
PTGES	5
C1orf226	3
HOXD4	1
CREB5	5
PSMG3	5
CDH24	3
DTWD2	5
R3HDM2	1
R3HDM2	3
PRMT5	5
PER3	5
PER2	1
BRD9	1
BRD9	5
VWA5B2	3
BRD4	1
BRD4	3
BRD4	5
LOC100272228	3
MTPAP	5
BRD2	1
BRD2	3
BRD2	5
BRD3	1
KAT8	3
AX746967	3
AX746967	5
ORMDL3	3
LYRM2	2
LYRM2	4
PTPN11	3
PTPN11	4
PTPN11	5
AX746968	3
PQBP1	3
MYCBP	4
KAT7	3
AK126318	3
AK126318	5
TTC14	5
TTC16	1
RP9P	3
GLT1D1	1
TTC19	3
TTC19	4
TTC19	5
TTC18	3
PMS2CL	3
MRPL27	1
MRPL27	3
CSF2RA	1
DMD	5
MRPL20	1
SEH1L	1
SEH1L	4
FAM48A	5
C3orf64	5
GNAO1	1
HSPG2	5
GAB2	3
TSPYL6	1
HIF1A	5
SLC31A1	1
SLC31A2	1
LAIR1	1
NPTX1	2
NPTX1	3
NPTX1	4
ZFP91	3
ZFP91	5
ARHGAP5	2
NDRG3	3
NDRG3	5
NDRG4	3
ARHGAP1	5
CD207	1
SRSF5	3
SRSF5	4
SRSF5	5
PPM1F	3
SRSF7	2
SRSF7	4
SRSF6	1
SRSF6	2
SRSF6	4
SRSF1	2
SRSF1	3
SRSF1	4
SRSF1	5
PPM1B	1
PPM1A	1
PPM1A	3
PPM1A	5
HOXA6	1
USP45	3
FAM83H	5
USP46	4
USP46	5
PPM1K	1
SHOC2	2
SHOC2	3
SHOC2	4
SHOC2	5
ATF7	3
DNAJB12	3
PPP6C	1
CANX	1
CANX	2
CANX	3
CANX	4
CANX	5
FLJ33630	3
RNF138	5
RPL10A	3
TCF12	5
CHEK2	1
SMARCD2	3
SMARCD2	4
CHEK1	1
DALRD3	3
PRKAB2	2
C6orf164	3
TSHZ2	3
TSHZ2	5
FADD	3
DCAF7	3
DCAF7	4
IL4I1	3
CHML	2
FSCN1	5
VILL	1
ZNF581	3
ZNF580	3
ZNF583	1
MRPL3	1
MRPL3	5
ZNF587	1
ZNF587	5
MRPL1	1
PTPN3	3
PTPN2	1
PTPN2	5
PTPN1	4
NCAPD3	5
RG9MTD2	1
RG9MTD3	5
PTPN4	3
ZNF611	1
UPF3A	5
ZNF613	1
GINS1	1
GINS1	3
GINS1	4
ASUN	3
ASUN	5
GINS4	3
PPP1R10	1
PPP1R10	3
SLC3A2	1
SLC3A2	5
RAPH1	5
ARHGEF26	5
CAMKK2	3
HBT8	5
AX747192	3
EIF4EBP2	1
EIF4EBP2	2
EIF4EBP2	3
EIF4EBP2	4
EIF4EBP2	5
NR2F6	4
C10orf46	1
C10orf46	2
C10orf46	3
C10orf46	4
AUTS2	5
NRF1	3
PTDSS2	5
BAG1	5
BAG4	1
YBEY	3
MYO1E	5
SH2D1A	1
MYO1C	5
RTKN	1
MSRB2	1
RPS7	3
RBM12B	2
RBM12B	4
RBM12B	5
ALG10B	2
ALG10B	4
ARRB2	3
RPS2	1
PPP1R18	3
LOC100128640	3
VDAC1	5
FSTL1	3
FSTL1	5
CD79B	1
GART	5
C15orf37	1
ZNF503-AS2	3
ADI1	3
ATXN7L3B	5
ATXN1L	4
CTPS2	3
BC045779	3
C14orf181	3
SMARCC1	3
GMFB	2
GMFB	4
BC030761	1
UTP11L	1
PSMA2	3
PSMA2	4
PSMA3	1
PPBP	1
PSMA1	1
PSMA1	4
SLC39A6	4
PSMA4	3
NHLRC3	3
NHLRC3	5
SLC22A18AS	1
TMEM209	5
ZNF107	2
BNIP3	1
ATAT1	3
ERCC2	1
ERCC2	3
FMR1-AS1	3
ENC1	3
SRC	1
NEMF	5
FBXO46	1
FBXO46	5
FBXO41	3
SAP18	3
SAP18	4
ZNF323	3
ERCC4	5
FAM214B	1
EVI5	5
EIF2C1	1
EIF2C1	3
EIF2C1	5
EIF2C3	3
EIF2C2	1
SLC25A43	5
NPEPPS	5
AX747565	1
AX747565	3
AX747565	5
EIF4G3	5
LGALS3	1
KIAA1875	3
FSCN3	3
RMND5A	2
RMND5A	3
RMND5A	4
RMND5B	3
RPRD1A	2
NUP50	2
TRAFD1	3
AKIRIN2	3
AKIRIN1	4
KCNJ4	1
CAPZB	3
SEPT11	5
RPS6KC1	5
ZBTB24	5
TAPBP	1
TAPBP	5
TP53I11	3
AGPAT5	2
AGPAT5	3
AGPAT5	5
SCARNA10	3
JAGN1	1
ASF1B	4
WAPAL	1
WAPAL	5
TSPAN31	3
RILPL1	3
KIAA1217	1
BC080535	5
CSNK2B	3
XPO4	5
MYO10	3
MYO10	5
DRG2	3
TMPO	2
TMPO	4
TMPO	5
CDCA5	3
PAIP2	4
PPM1G	3
HILPDA	3
SUZ12P	1
SUZ12P	3
SUZ12P	5
SMCR8	3
SDHC	3
KIAA1522	3
PSMD13	3
MPDU1	1
MPDU1	3
KIAA1033	5
FNDC3A	5
PPTC7	2
PPTC7	3
PPTC7	4
PPTC7	5
TMEM159	1
GCDH	3
SMCR7	1
GCNT4	1
TMEM33	3
TMEM33	5
MANBAL	1
MANBAL	3
GCNT1	3
RPL28	3
RPL28	5
SIK1	3
SIK1	5
PCYOX1	2
NAP1L1	1
NAP1L1	4
NAP1L1	5
CALCOCO2	1
NAP1L4	3
NAP1L4	5
CATSPER2	1
RPL22	4
TGOLN2	2
TGOLN2	4
TGOLN2	5
MRPS7	3
EI24	3
EI24	4
ELL	3
ATG7	3
ATG7	4
EYA4	3
EEF2K	5
MID1IP1	3
MID1IP1	5
MPND	3
PIGG	3
LOC100507433	5
PIEZO1	5
PIGK	5
DKKL1	1
PIGO	1
PIGO	3
TMEM194A	2
PIGQ	3
LOXL3	3
PIGT	1
PIGT	3
ABI2	2
WRAP53	3
PIGW	3
PIGY	2
PIGY	4
AK025288	5
KIAA1143	1
KIAA1143	5
TAGLN	1
CSNK1G2	3
SDC4	3
PPP1CB	5
PPP1CC	2
PPP1CC	4
PPP1CC	5
OLR1	1
PPP1CA	1
SRRM1	1
SRRM1	5
XIAP	2
XIAP	4
XIAP	5
SRRM2	1
SRRM2	3
SRRM2	4
SRRM2	5
OAZ2	3
OAZ2	4
OAZ1	3
OAZ1	4
AX747758	3
GOLGA3	1
GOLGA3	3
GOLGA3	5
RDH16	1
PDK2	1
EBP	1
EBP	5
RDH11	1
ALPI	1
NAB2	1
VEZT	4
VEZT	5
FAM178A	3
RAE1	3
TM2D3	3
FXYD3	1
SH2B3	4
PPP3R1	4
KLK10	1
NDUFAF4	4
GANAB	3
GANAB	5
SRP9	1
SRP9	2
SRP9	4
ADCK3	3
ZFAND5	4
MAFK	3
MAFK	5
RANBP17	5
SLC25A37	3
SLC25A37	5
HEATR1	5
CDK2AP1	5
ZYX	1
MAFG	3
MAFG	5
FASTK	3
SLC39A11	1
SLC39A11	3
PVT1	5
TRERF1	5
SLC39A14	4
KDM4B	3
VSIG10	3
VSIG10	5
HIF1AN	1
HIF1AN	3
HIF1AN	5
RBPJ	1
RBPJ	4
RBPJ	5
EIF1AX	2
EIF1AX	4
EIF1AY	1
ZNF79	3
SNRNP35	3
DVL1	3
PTP4A1	2
PTP4A1	4
PTP4A1	5
ZSCAN29	3
PTP4A3	1
PTP4A2	1
PTP4A2	2
PTP4A2	4
PTP4A2	5
AK123675	5
UBR4	5
BC036195	3
A1BG	3
DDIT4	3
DDIT4	4
ATP1A1OS	3
HCG27	3
LOC340544	3
MRPS6	1
C9orf25	3
HCFC1R1	3
FUT11	1
PPP6R3	5
CD24	1
CD24	5
AF289551	3
MYLIP	3
VAPA	1
VAPA	5
MYSM1	3
MYSM1	5
ABHD2	5
FAM82A2	3
UBR7	2
UBR7	4
PA2G4	4
PA2G4	5
UBR5	5
KRAS	2
BMP7	3
SOCS4	2
SOCS4	3
SOCS4	4
SOCS4	5
CALN1	1
HEMK1	3
ACYP2	1
SOCS2	1
PPP2CA	2
PPP2CA	4
EIF4G2	2
EIF4G2	4
EIF4G2	5
ARPC1A	5
PPP2CB	3
CCNY	1
WDR59	3
ADAM9	5
TERF2	1
DR1	4
CCNF	5
GRB2	1
GRB2	3
GRB2	5
CHTF8	3
ULBP3	1
BC043601	3
BC043601	5
FOXM1	3
AMD1	2
AMD1	4
MZT2A	3
CCNI	5
CCNJ	3
CCNJ	5
MFSD9	3
TRIM39	3
SGSM3	3
RPL9	5
RPL6	4
TRIM32	1
RASSF3	1
BCL2L2-PABPN1	1
BCL2L2-PABPN1	3
TMEM120B	3
TMEM120B	5
HOXC4	1
HOXC4	3
HOXC4	4
TRIM35	1
C6orf62	5
CD151	1
CD151	3
KIAA1644	5
NHP2	4
SSU72	5
HCST	1
CTIF	1
CTIF	3
CTIF	5
KREMEN2	1
LUC7L	3
LUC7L	5
NCKAP1	1
ZC3H7B	3
ATP5C1	1
PTN	1
CHD3	3
CHD2	3
CHD2	5
NEBL	1
NEBL	3
CHD6	5
PLEKHJ1	5
SCD	3
SCD	4
SCD	5
WISP1	1
MNT	1
FAT1	5
ABHD13	2
LSM4	4
LSM4	5
TERF1	3
NGRN	4
RBMX2	1
RBM22	4
CRMP1	1
TGFB1I1	1
FN3K	1
FLYWCH2	5
LSM6	5
PKN2	5
TTC5	1
MRPL11	1
LOC100505687	3
BC142949	5
RCN2	1
RCN2	4
MRPL16	1
SRRM3	3
SLC20A1	5
MN1	1
CDC25A	3
C3orf52	1
M55536	2
M55536	4
RHOV	3
RHOU	2
RHOU	4
RNF40	1
RNF40	4
POLR2E	3
DCUN1D1	1
DCUN1D2	5
DCUN1D3	1
POLR2A	3
POLR2A	5
DCUN1D5	2
DYNC1LI2	2
DYNC1LI2	3
DYNC1LI2	4
DYNC1LI2	5
PPME1	5
POLR2M	1
RHOB	1
RHOB	5
AKR7A2	1
ITPR1	3
RHOF	1
RHOF	3
F11R	1
F11R	5
ABCG1	1
TMEM65	3
PRDM15	5
IFT80	5
GDAP1	5
LRIG1	3
TMEM60	3
GOLGA8A	5
MPL	1
AVP	1
TMEM68	1
ITM2C	3
ITM2B	1
EBF4	3
SNCB	1
CASKIN1	3
CASKIN1	5
AIFM2	3
RER1	1
RER1	5
AIFM1	1
MPZ	3
RNF122	1
DDA1	5
ANKRD52	3
ANKRD52	5
GRPEL2	2
GRPEL2	4
GAMT	1
VBP1	4
UGT8	5
RBM3	4
RBM3	5
SCML1	2
SCML1	4
MMP19	5
PLEKHH1	3
PLEKHH1	5
MAPK12	3
ARF4	4
ARF4	5
OPN3	1
NCOR2	3
NCOR1	5
UCP3	1
UBE2Q2P1	3
ZNF629	3
OGFOD2	3
ZNF624	1
ZNF625	1
ZNF626	1
ZNF621	3
ZNF621	5
DICER1	5
ZNF623	1
ZNF623	5
C4orf36	1
TRIM33	5
C10orf76	3
RPL7	1
TMEM30A	2
TMEM30A	3
TMEM30A	4
ZNF513	3
SRD5A1	1
TES	1
TES	4
TES	5
EBF3	1
RPL4	3
RPL4	4
LOC407835	1
RAP2A	2
FAM49B	4
TRIM37	5
ZFP36L1	3
ZFP36L1	5
RPL3	3
GGA1	3
AMFR	1
AMFR	5
GGA2	3
S100A4	5
PHLPP2	5
ADO	4
ADM	1
HTR7P1	3
C10orf96	1
AK299501	3
COMMD3-BMI1	2
COMMD3-BMI1	4
OIP5-AS1	3
OIP5-AS1	5
SOS1	3
ZNFX1-AS1	4
TACC1	5
FASTKD2	5
FEM1B	2
FEM1B	3
JDP2	1
JDP2	3
C4orf3	5
GJC1	3
PIAS2	1
MCART1	3
MCART1	5
PRKACA	1
PRKACA	3
C14orf118	3
PIAS4	1
PIAS4	5
C2orf67	3
C2orf67	5
PSMB7	3
TMEM234	3
BRE	1
BRE	5
PSMB4	1
PSMB4	3
PSMB4	5
PSMB2	3
PSMB1	5
MKI67	4
FAM195A	5
LMBR1L	3
AX747770	3
LPXN	5
HDHD2	3
KALRN	1
JUNB	1
JUND	1
JUND	5
FAM113A	3
HIST1H2AL	1
LOC254128	3
LOC285696	5
ANKHD1	5
MICAL3	3
VTRNA1-3	5
P2RX5	4
EIF3E	5
U2AF2	3
U2AF2	5
C10orf140	5
PNMA2	3
BCL2L11	3
BCL2L11	4
BCL2L12	3
PRPF19	3
PRPF18	1
KCNK6	1
TCFL5	3
FAM155B	3
COL6A2	3
RPS19BP1	3
KCNK3	1
RETSAT	3
ZNF557	1
ZNF557	5
ZNF554	1
CTU1	3
C9orf140	3
RSAD1	3
MAN1B1	5
SMEK1	5
DQ590227	3
NAT10	3
NAT10	5
NPRL2	3
VPS13A	3
SH3KBP1	1
VPS13C	5
RPL32P3	3
RPL32P3	5
TMPRSS9	1
PGRMC2	4
PGRMC1	4
PGRMC1	5
TRAF7	3
TRAF7	5
HOOK2	3
KIAA1530	1
KIAA1530	5
NUP160	5
ZNF93	1
ESD	2
SNRPB	4
RTF1	3
RTF1	5
FBXO3	3
FBXO3	5
KCNE1L	1
TMEM168	1
LRRC58	2
LRRC58	4
LRRC59	3
LRRC59	4
RPL18	3
RPL18	4
MCU	3
DTNBP1	3
COX7A2L	1
COX7A2L	4
COX7A2L	5
PCDH9	1
PCDH9	3
DIS3	3
RPL26L1	1
RPL38	5
TAB3	3
TAB2	2
TAB2	5
TAB1	3
COL14A1	3
LOC401320	3
RPL31	4
TARBP2	3
OAT	1
OAT	3
OAT	5
AK296947	5
TMEM87A	5
GNA13	2
GNA13	4
GNA13	5
GNA11	1
ATF5	3
ATF4	3
BAP1	1
BAP1	3
ATF6	3
ZNF286A	1
TBC1D10A	1
ATF2	1
ATF2	5
SMARCC2	1
SMARCC2	3
ERRFI1	3
GALNT11	3
MFGE8	3
ZCCHC14	5
TRIM16L	5
TMCO1	4
SUMO3	4
KBTBD6	4
LRRC16A	5
IL6ST	3
IL6ST	5
SBF1	3
SBF1	5
HUNK	3
MOCS1	3
TOMM40	3
DBN1	5
LOC283050	3
CCDC148	3
AKAP1	3
DLG1	3
CMAS	4
DLG3	1
SDF4	2
SDF4	3
SDF4	4
SMG1	5
DLG4	1
DLG4	3
DLG4	5
CDC73	5
BC048998	3
C11orf30	1
PPP2R4	3
PTGER3	1
FAM114A1	1
TOR3A	3
PAN3	5
DDX60L	5
B3GALTL	3
WEE1	2
WEE1	5
ARL15	5
METTL16	3
METTL16	5
NISCH	3
METTL14	3
MPI	3
ZMYM2	5
IGF1R	3
IGF1R	5
NPR3	5
SLC38A1	2
SLC38A1	3
SLC38A1	5
LHB	1
ZMYM4	5
SLC38A2	2
SLC38A2	4
SLC38A2	5
CAMK2D	1
TMEM184A	5
MDFIC	2
MDFIC	4
NIPSNAP1	3
BCAT1	2
BCAT1	3
TMEM9B	3
STK4	5
C20orf11	2
C20orf11	4
IFRD2	4
IFRD2	5
C17orf76-AS1	4
C17orf76-AS1	5
OSBPL2	1
OSBPL2	5
OSBPL3	5
DEPDC1B	3
DEPDC1B	5
RSU1	1
GBA2	3
CXCL16	1
ADRA1A	1
UBE4B	1
SYNGR1	3
KAZALD1	3
GTF2F1	1
ARID5A	3
AKAP2	3
TPBG	3
TPBG	5
CD3EAP	1
CD3EAP	3
LZTS2	3
F3	5
AKAP8	1
AKAP9	5
AMT	3
SNRNP25	3
STARD9	3
CCDC117	2
CCDC117	3
CCDC117	4
YBX1	5
STARD7	2
STARD7	4
YBX2	1
SMC1A	2
SMC1A	3
SMC1A	4
ANO8	3
BDH1	3
C3orf58	5
RRP1B	2
RRP1B	3
RRP1B	4
NUAK1	5
NUAK2	1
RAPGEF3	3
RAB7A	4
RAB7A	5
CELF1	3
CELF1	5
MIA3	5
C1orf27	3
IMPAD1	3
C1orf21	3
CLCN3	3
C1QL4	3
STIP1	3
STIP1	5
PEG10	2
PEG10	4
IL4R	3
CHIC2	1
WDR41	3
PTAR1	3
PTAR1	5
WDR43	1
WDR43	5
TMED3	4
RASL11A	1
WDR46	3
DRP2	3
USP54	5
MRPL17	3
PEPD	1
NAIF1	3
GTF2B	5
CCL28	1
RPS9	3
RPS9	5
TBC1D20	1
TBC1D20	3
ZIC2	1
ZIC2	4
H3F3B	1
H3F3B	2
H3F3B	4
ANKS6	3
DIO3	1
TTC21B	5
DPY19L4	5
RHOQ	3
RHOQ	5
NR1H3	3
CCNH	5
SARM1	3
HOXB9	1
HOXB9	4
GUCY2D	1
C8orf48	1
FIBCD1	1
DST	5
CD164	2
CD164	4
HOXB6	3
SENP2	3
HOXB5	1
HOXB5	3
SNPH	1
RNF41	4
ING5	1
ING5	5
ARPC4	1
ARPC4	5
C21orf58	3
[truncated: 5,162 more rows]
