# Supplementary material for: PTRcombiner: mining combinatorial regulation of gene expression from post-transcriptional interaction maps
Source: BMC Genomics. 2014 Apr 23;15:304. doi: 10.1186/1471-2164-15-304 (PMC4234518; doi:10.1186/1471-2164-15-304)
Supplement: Additional file 3 — A zip archive containing the outputs of the mining module of PTR comb iner at different combinations of k and τ , considering the sporadic trans-factors. [file 1471-2164-15-304-S3.zip › sporadic/all_results/k5_t0.450000/gene-cluster.txt]

geneSymbol	cluster
UBE2Q2	5
RNF10	1
RNF11	1
RNF11	4
RNF13	1
LOC100506866	3
MZT2A	3
ZNF709	5
CAMK1	3
CAMK1	5
SPR	3
ZC3H10	3
ZC3H13	1
ZC3H18	3
FOXQ1	5
DHX9	4
SP1	2
SP1	3
SP1	4
XPA	1
SP3	2
SP3	3
SP3	4
OPA3	3
ARFRP1	3
SPPL2B	4
NSL1	3
NSL1	5
AX748330	3
AX747103	3
ATP2A2	2
ATP2A2	3
ATP2A2	4
ATP2A2	5
NOP2	4
RIT1	1
RIT1	5
DENND4B	3
SWAP70	1
PHLDA3	1
PHLDA3	3
ZNF37BP	3
ZNF37BP	5
TIPRL	4
FBXL19	1
FBXL19	3
FBXL18	5
FAM212B	3
CHST8	1
COL4A5	5
COL4A4	5
GRN	1
CHST3	1
CHST3	5
CHST6	3
NOG	1
NOG	5
ITGAV	5
SIGMAR1	3
SIGMAR1	4
ZNF703	4
FAM134C	3
TRERF1	5
SMAD4	2
SMAD4	3
SMAD4	4
SMAD4	5
SMAD5	2
SMAD5	4
SMAD5	5
SMAD7	1
GOLPH3L	4
GOLPH3L	5
SMAD1	3
SMAD2	1
SMAD2	4
SMAD2	5
SMAD3	5
AMMECR1L	1
CYFIP1	5
IGF2R	3
IGF2R	5
RNF114	2
RNF114	4
RNF114	5
ERICH1	3
ART5	1
SPTLC1	5
TCEA1	5
COX4I1	1
BFAR	4
CADPS2	1
CCDC115	1
ATP1A3	1
ATP1A1	4
MGRN1	1
MGRN1	3
CRTAP	3
SPHK1	1
IPO11	5
IPO13	3
CPEB4	1
CPEB4	2
CPEB4	5
CPEB3	1
CPEB2	5
ZNF780A	4
ZNF780A	5
IFT80	5
IFT81	3
GRINA	4
IGFBPL1	1
ATG4B	3
CFH	1
CFI	1
PNP	4
CREBBP	1
PNN	4
ATP6V0E1	4
SIX1	3
SIX2	3
HMG20A	1
HMG20A	5
AAGAB	3
AAGAB	4
FLJ00104	3
FLJ00104	5
C3orf72	5
SHOX2	1
CHFR	5
GPR75	5
APP	2
APP	3
APP	4
APP	5
NRXN2	3
NRXN1	1
RFX3	1
YDJC	3
YDJC	4
IBA57	3
APC	3
TMEM179B	3
ABCE1	4
ABCE1	5
XPNPEP1	1
XPNPEP1	5
XPNPEP3	3
XPNPEP3	4
RETSAT	3
KHDRBS1	3
KHDRBS1	4
KHDRBS1	5
TARS2	4
IGFBP2	3
IGFBP5	3
IGFBP5	5
LOC729013	5
GJA1	5
C15orf24	3
C15orf23	4
PMS2P1	1
PMS2P3	3
KDM3B	4
KDM3B	5
NIF3L1	1
NIF3L1	3
BC023568	3
PRKAR2B	4
MAGT1	5
TXNIP	2
TXNIP	4
TXNIP	5
QPRT	1
MLF2	1
MLF2	2
MLF2	4
MECOM	3
MECOM	5
ITGA2B	3
LOC440944	5
KIAA1267	1
KIAA1267	3
PHACTR4	1
CLIC4	1
CLIC4	2
CLIC4	3
CLIC4	4
CLIC4	5
PHACTR2	3
PHACTR2	5
TMEM143	3
SF1	1
SF1	2
SF1	3
SF1	4
SF1	5
API5	3
API5	4
RTKN2	5
SECISBP2L	3
FAM32A	4
KIAA1191	1
KIAA1191	2
VMP1	5
ZMAT3	3
ZMAT5	1
ZMAT5	3
ZMAT4	1
NR_026754	3
NR_026754	5
MYBL1	5
NR1D2	2
NR1D2	3
NR1D2	4
ITGB1BP1	3
ZNF2	1
AK021977	5
RAC1	4
RAC1	5
VCP	3
VCP	4
BC041964	5
AP2A2	1
AP2A2	3
LILRB3	5
PBX2	1
PBX1	5
AK125558	3
NSUN2	3
NSUN2	5
NSUN6	1
TUBG1	1
TIMM44	4
TUFM	1
TUFM	4
FAM108B1	4
RAD9A	4
RRP7A	3
CDR2L	1
ERGIC1	3
B3GAT3	3
UXT	1
CALM2	1
CALM2	4
CALM2	5
CALM3	2
CALM3	3
CALM3	4
SPG21	1
CALM1	2
CALM1	3
CALM1	4
UPK1B	1
DLGAP4	1
DLGAP4	3
MBNL1	2
MBNL1	4
MBNL1	5
MBNL2	2
MBNL2	4
MBNL2	5
A1BG	3
CLCN3	3
BRD9	1
BRD9	5
BRD4	1
BRD4	3
BRD4	5
BRD2	1
BRD2	3
BRD2	5
BRD3	1
DNAJA2	5
GLG1	3
GLG1	5
PTPN11	3
PTPN11	4
PTPN11	5
MYCBP	4
PTPN14	5
MRPL24	4
MRPL27	1
MRPL27	3
CSF2RA	1
DMD	5
MRPL20	1
SEH1L	1
SEH1L	2
SEH1L	4
GAB2	3
NPTX1	2
NPTX1	3
NPTX1	4
NDRG1	3
NDRG3	3
NDRG3	5
NDRG4	3
SRSF5	2
SRSF5	3
SRSF5	4
SRSF5	5
SRSF4	2
SRSF4	4
SRSF7	2
SRSF7	4
SRSF6	1
SRSF6	2
SRSF6	4
SRSF1	2
SRSF1	3
SRSF1	4
SRSF1	5
SRSF3	3
SRSF3	4
CDK1	1
CDK1	2
CDK1	4
SRSF9	2
SRSF9	4
SRSF9	5
SRSF8	3
RAPH1	5
RNF138	5
CLNS1A	3
CLNS1A	5
TSHZ2	3
TSHZ2	5
TSHZ1	5
NOSIP	1
VILL	1
ZNF581	3
ZNF580	3
ZNF583	1
ZNF587	1
ZNF587	5
ZNF589	3
ASUN	3
ASUN	5
CAMKK2	3
MYO1E	5
MYO1C	5
MYO1B	3
LOC100128640	3
RPL36AL	4
CHMP5	4
CTPS2	3
HOXA10	1
HOXA10	2
HOXA10	4
FAM160B1	5
ATAT1	3
SRC	1
NEMF	5
ZNF326	4
SRF	3
ZNF323	3
FAM214B	1
LGALS3	1
AKIRIN2	3
AKIRIN1	2
AKIRIN1	4
HN1	4
EREG	5
MYO19	3
MYO19	5
AX748312	3
MYO10	3
MYO10	5
HILPDA	3
KIAA1522	3
MPDU1	1
MPDU1	3
KIAA1033	5
LPGAT1	4
LPGAT1	5
GCNT4	1
TIMM17A	2
TIMM17A	4
GCNT1	3
LPCAT3	5
MID1IP1	3
MID1IP1	5
PIGG	3
PIGK	5
PIGO	1
PIGO	3
TMEM194A	2
PIGQ	3
PIGT	1
PIGT	3
PIGU	5
WRAP53	3
PIGW	3
PIGY	2
PIGY	4
TAGLN	1
ANKLE2	4
INPPL1	3
OLR1	1
SRRM1	1
SRRM1	4
SRRM1	5
SRRM3	3
SRRM2	1
SRRM2	3
SRRM2	4
SRRM2	5
PDK1	5
PDK2	1
EBP	1
EBP	5
ALPI	1
SEC61A1	4
TM2D3	3
AK027179	3
ZFAND5	4
ZFAND1	4
SLC39A11	1
SLC39A11	3
SLC39A14	4
EIF1AX	2
EIF1AX	4
EIF1AY	1
SAP18	2
SAP18	3
SAP18	4
EVI5	5
DDIT4	3
DDIT4	4
LOC284889	4
MYSM1	3
MYSM1	5
ATG2B	4
PPPDE2	5
BMP7	3
DR1	2
DR1	4
RLIM	2
RLIM	4
RLIM	5
TERF2	1
TERF1	3
GOLGA8A	5
PTOV1	3
PTOV1	4
RASSF3	1
C6orf62	5
NHP2	4
RSAD1	3
ATP5C1	1
CHD3	3
CHD2	3
CHD2	5
CHD4	1
MRP63	4
LOC283050	3
TTC5	1
C3orf58	5
RAB3GAP2	5
IL4R	3
TTC3	3
C3orf52	1
CAPS	1
NPCR	3
DAG1	5
DYNC1LI2	2
DYNC1LI2	3
DYNC1LI2	4
DYNC1LI2	5
ABCG1	1
PRDM15	5
MPL	1
AVP	1
MPI	3
RER1	1
RER1	4
RER1	5
MPZ	3
GRPEL2	2
GRPEL2	4
ASPHD1	3
BTG3	2
BTG2	3
C4orf36	1
C4orf32	5
SRD5A1	1
DKFZp564E1082	3
DKFZp564E1082	4
DKFZp564E1082	5
FAM49B	2
FAM49B	4
ZFP36L1	2
ZFP36L1	3
ZFP36L1	5
GGA1	3
GGA2	3
C10orf96	1
C4orf3	5
GJC1	3
PRKACA	1
PRKACA	3
C14orf118	3
PSMB7	3
ZNF131	4
ZNF131	5
PSMB5	4
PSMB4	1
PSMB4	3
PSMB4	4
PSMB4	5
PSMB2	3
PSMB1	4
PSMB1	5
PFKFB2	5
LMBR1L	3
SZT2	5
AK025140	2
CSDA	5
KCNK6	1
FAM155B	3
KCNK1	5
KCNK3	1
C9orf140	3
NACC1	4
VPS13A	3
LOC100128788	5
VPS13C	5
BEX4	4
PPAN-P2RY11	4
SCAF11	5
NUP160	5
TMEM165	5
TMEM168	1
FOXN2	5
REPIN1	3
COL14A1	3
GRIN2C	3
GNA13	2
GNA13	4
GNA13	5
GNA11	1
SH2B3	4
MFGE8	3
IL6ST	3
IL6ST	5
SBF1	3
SBF1	5
DBN1	5
OGDH	5
CDC73	5
C11orf30	1
WEE1	2
WEE1	5
BCAT2	3
BCAT1	2
BCAT1	3
C1orf133	3
GTF2F1	1
AKAP1	3
AKAP2	3
SEP15	5
CAGE1	1
AKAP8	1
AKAP8	4
AKAP9	5
CCDC117	2
CCDC117	3
CCDC117	4
PHPT1	4
RRP1B	2
RRP1B	3
RRP1B	4
TMEM170A	2
HSP90B1	2
HSP90B1	3
HSP90B1	4
HSP90B1	5
PEG10	2
PEG10	4
NAIF1	3
CCL28	1
H3F3B	1
H3F3B	2
H3F3B	4
DIO2	5
DIO3	1
C8orf48	1
UCK2	4
CSNK1A1	1
DNAJC5	3
DNAJC7	3
DNAJC3	2
DNAJC3	4
DNAJC3	5
GOSR2	1
GOSR2	3
SLC18A1	1
SLC18A1	5
RRP15	5
RALBP1	3
NRN1	3
RAP1B	5
MIR16-1	5
TRIM45	3
LIMD1	1
LIMD1	3
RNF157	1
MECP2	3
ZFYVE21	3
ZFYVE20	3
ZFYVE27	3
ZFYVE26	3
TPCN2	3
RAB33B	5
UBFD1	2
C16orf59	3
C16orf52	4
CDK5RAP3	3
C16orf57	1
C16orf55	3
CHMP4A	4
CHMP4B	4
BAX	1
BAX	3
BAX	4
BAD	1
COBLL1	5
TOB1	1
TOB1	5
SLC37A4	3
TOB2	1
TOB2	2
CDK12	3
CDK12	5
CDK16	3
GPR124	3
NEO1	1
KCNAB1	1
MMP28	1
P2RY6	1
HOXB13	3
LOC100507433	5
RND3	5
NCL	1
NCL	2
NCL	4
NCL	5
CTNNBIP1	1
AK002090	3
LIF	3
AX746542	5
LRRC41	1
LRRC41	3
LRRC47	1
LRRC47	5
B3GNT1	3
TSFM	4
RPL18	2
RPL18	3
RPL18	4
B3GNT8	1
LOC100507062	3
ADRA2B	1
ADRA2C	3
TEX22	3
BIK	1
TBCCD1	5
DAAM2	3
YIF1B	1
WRAP73	3
TUFT1	1
MTCH1	3
SYT1	3
TIAL1	1
TIAL1	3
TIAL1	4
TIAL1	5
OBFC2B	3
OBFC2A	5
FUBP3	5
ATP5L	4
NCSTN	1
YJEFN3	3
NBL1	1
NBL1	3
CNTROB	3
C1orf52	4
C1orf55	1
C1orf55	5
LOC100129250	3
MARC1	3
MARC1	5
ICMT	2
ICMT	4
FCF1	1
FCF1	3
FCF1	5
GUCA1B	1
GUCA1B	3
GUCA1B	4
SMCR7L	2
SMCR7L	3
SMCR7L	4
C17orf108	3
SMPD4	3
MIR614	5
SMPD1	1
BRIP1	1
BRIP1	5
ATP5A1	4
TTC28	3
AAMP	3
DOT1L	3
U2SURP	2
U2SURP	3
U2SURP	4
ENO1	3
ENO1	4
ENO2	3
TAOK2	3
LLGL1	3
SLC22A17	3
ACOX1	5
OIP5-AS1	3
OIP5-AS1	5
LOC728613	5
PTK7	1
PTK7	3
RABGAP1	3
PRKAA2	4
PRKAA1	3
PRKAA1	5
ITGB3BP	1
ITGB3BP	5
MCL1	2
MCL1	3
MCL1	4
POMP	5
SORBS2	1
ODC1	4
ATG16L1	1
C3orf33	1
ARHGDIA	3
NANP	1
TANC1	5
STIL	5
TANC2	3
TANC2	5
C15orf62	3
EBF4	3
EBF3	1
LMNA	3
LMNA	5
UCP3	1
AK128439	3
BDH1	3
DDX21	1
DDX21	2
DDX21	4
GULP1	3
GULP1	5
RPL32P3	3
RPL32P3	5
ZNF92	4
ZNF93	1
FLVCR1	5
AFF4	3
AFF4	5
FKBP10	3
FKBP11	3
FAM3C	4
C20orf11	2
C20orf11	4
GGPS1	3
GGPS1	4
TRUB1	1
C9orf167	1
CLK2P	1
MARCKS	1
MARCKS	4
MARCKS	5
ATPAF2	3
CCDC77	3
SHC1	5
PEX26	3
TMEM101	1
TMEM101	3
TMEM107	3
TMEM107	5
GHITM	1
GHITM	2
GHITM	4
SMPDL3A	1
FKBP1A	1
FKBP1A	3
FKBP1A	5
SPEG	3
MANEAL	5
BX537811	3
BX537811	5
STOML2	1
STOML2	4
PAIP1	1
AK095179	3
TIMM8B	4
CDC16	3
PDE4DIP	1
NT5C	3
NT5E	1
UNC50	3
MAP1B	3
MAP1B	4
MAP1B	5
UNC5B	3
CCP110	4
DSCR8	1
GNAS	1
GNAS	2
GNAS	3
GNAS	4
GNAS	5
MED13L	5
DSCR3	5
PTCD1	4
AGFG2	3
DPF2	1
DPF1	3
ASNA1	1
ZNF711	2
ZNF711	3
ZNF711	4
DACT1	4
BCAP29	3
TMCC1	1
MGC23284	3
AK124973	3
RPL36A	1
UBE2I	4
EPB41L3	4
EPB41L2	3
EPB41L5	3
UBE2K	2
UBE2K	4
UBE2K	5
PLEKHM2	3
BC015688	3
VPS4B	4
GMEB2	3
GMEB1	1
SLC43A2	1
DCAF12	2
TREML2	1
PPP1R15B	4
PPP1R15B	5
GPAA1	3
MRPL37	4
SNORA48	5
INSR	1
SPTBN1	3
SPTBN1	5
KLF13	3
ARPC4-TTLL3	1
ARPC4-TTLL3	3
KLF11	1
AK128656	3
KLF15	3
TFAP2A	1
TFAP2A	3
TFAP2A	5
TFAP2C	1
GBE1	5
PCNA	2
PCNA	4
SLC44A2	3
ZBTB7A	1
ZBTB7A	3
SLC44A5	3
MSI2	1
PCNP	1
PCNP	2
PCNP	3
PCNP	4
HDAC1	3
HDAC1	5
ENGASE	3
RPA1	4
C1D	1
NDUFS1	5
NDUFS6	4
NDUFS7	3
COQ4	1
COQ7	1
UFD1L	1
UFD1L	3
UFD1L	5
ILF3	1
ILF3	3
ILF3	4
ILF3	5
ILF2	2
ILF2	4
ZRANB2	2
ZRANB2	5
CHMP2B	2
CHMP2A	1
PCDHGB6	1
ATP9A	1
RREB1	3
TPX2	3
WWC3	1
PPT1	2
PPT1	3
PPT1	4
PPT2	1
PPT2	3
WHSC1L1	1
WHSC1L1	5
MICAL3	3
PHC3	2
PHC3	3
PHC3	5
GPR107	3
GPR108	1
AK307233	5
SAFB	1
ZNF367	2
H2AFV	2
H2AFV	5
H2AFX	1
H2AFX	2
H2AFX	4
H2AFY	1
H2AFY	3
H2AFY	4
H2AFZ	3
H2AFZ	4
RNF8	4
RNF6	1
RNF7	4
NCAPG2	3
RFX1	5
PDGF	1
CLTA	3
PPP1R21	3
CLTC	2
CLTC	4
ADRBK2	3
EPM2A	3
MTRR	5
LMX1B	3
SRPRB	1
SRPRB	5
PRKRIR	1
PRKRIR	5
abParts	1
abParts	3
ACTR3	3
ACTR3	4
ACTR2	2
ACTR2	3
ACTR2	5
CLUAP1	3
WBSCR22	1
WBSCR22	3
LOC100133311	3
HYDIN	1
GNL3L	3
GNL3L	5
POLDIP3	3
POLDIP3	4
POLDIP2	2
POLDIP2	4
GP1BA	1
RASA1	5
TGS1	1
PTPRS	1
PTPRS	3
IDUA	1
YTHDF3	4
PPOX	5
PITPNM1	5
NKX3-1	1
A1BG-AS1	3
ADAM10	1
ADAM10	3
ADAM12	5
ADAM15	1
ADAM15	3
ADAM17	1
ADAM18	1
ADAM19	5
CPNE8	1
CPNE1	3
CPNE1	4
DNMT3A	3
BX648695	5
U2AF1L4	1
SNRPN	1
AK055017	3
GDE1	2
GDE1	4
SNRPB	4
SNRPC	4
SHANK3	3
SNRPG	3
SNRPE	4
PTPRK	5
FLJ37453	3
ZDHHC14	1
ZDHHC17	3
PCSK9	5
ZDHHC11	3
ZDHHC13	1
PRKAG1	3
PRKAG1	5
ZDHHC18	3
PCSK4	3
PCSK5	1
DUSP28	1
HIPK2	3
HIPK2	5
HIPK1	4
HIPK1	5
LEMD2	3
NAPG	1
LOC442028	3
NAPB	3
C3orf17	3
LOC100507218	3
LARP1	2
LARP1	3
LARP1	4
LARP1	5
LARP4	2
LARP4	3
LARP4	5
LARP6	1
ZNF175	3
EDIL3	5
LOC401320	3
DDX47	5
DDX46	5
ZGPAT	3
EIF5A2	5
LGR4	5
C20orf30	1
LSM14B	3
LSM14B	5
LSM14A	2
LSM14A	4
LSM14A	5
UBE2D2	2
UBE2D2	3
UBE2D2	5
UBE2D3	1
UBE2D3	4
UBE2D3	5
AX747530	3
MLL3	1
MLL3	3
MLL2	3
MLL2	5
MLL5	1
MLL4	4
CCDC50	4
TMEM127	1
FOXJ3	3
TMEM123	2
TMEM123	4
CCDC57	5
TMEM129	3
TMEM128	1
NUFIP2	3
NUFIP2	4
NUFIP2	5
VPRBP	3
PREPL	2
AF035281	3
SLC35B3	3
FBXO30	2
FBXO30	5
SLC35B4	3
SLC35B4	4
FBXO32	5
GNS	5
SPSB1	1
HINT1	4
HINT1	5
LOC340037	3
S100A4	5
BRWD1	3
BRWD1	5
S100A1	3
S100A3	1
KIAA0513	1
LONRF2	3
TCFL5	3
KIAA1609	5
APBA3	1
MORC3	5
CCNA2	4
ATP13A1	3
ATP13A3	3
ATP13A3	5
VPS29	4
FAM60A	2
RAI1	3
SKA2	3
SKA2	4
SKA2	5
C1orf112	5
MEF2D	3
TTBK2	1
TTBK2	5
E2F6	1
E2F6	3
E2F6	5
E2F3	1
E2F3	5
E2F2	5
E2F1	3
C6orf89	3
E2F8	4
ACBD3	2
ACBD3	4
ACBD4	3
ZDBF2	2
TUSC1	1
C2orf29	3
C2orf29	5
C2orf28	1
PYCR2	3
PYCR1	1
FAM168A	3
GNG11	1
GNG12	1
GNG12	2
GNG12	4
GNG12	5
GNG13	1
URB2	2
LIPA	5
HPCAL4	3
DFFA	1
DFFB	1
SEC24C	3
RNF19A	5
ACCN2	3
ACCN4	1
PYCRL	3
KAL1	5
C16orf95	3
IPW	1
MRPL44	1
MRPL44	4
TRIP6	4
MRPL49	3
POM121C	3
ZNF697	3
ZNF696	3
COPZ1	2
COPZ1	4
NEK7	1
NEK7	4
NEK7	5
C21orf2	3
RUVBL2	4
U2AF1	2
U2AF1	3
U2AF1	4
U2AF2	3
U2AF2	4
U2AF2	5
SNORD58B	5
CCDC6	5
SHF	3
COX7A1	1
MGA	3
MGA	5
MTHFD2	2
MTHFD2	4
TBP	1
NSD1	2
NSD1	3
TGFB3	1
NUDCD3	5
NUDCD1	5
GPT2	4
ADSS	3
HMGN4	2
HMGN4	4
EID2B	5
GMNN	1
GMNN	4
SAMD4B	3
SAMD4B	5
LUM	5
C7orf11	4
ZNF346	3
ZNF432	3
RALGDS	3
DL492607	4
DLL1	3
DLL3	1
NUDT16	3
NUDT14	3
NUDT15	5
ZW10	3
NUDT19	1
NUDT19	2
NUDT19	4
NUDT19	5
IFI6	1
RSRC2	2
RSRC2	4
STX7	5
STX6	3
STAB2	1
TP73-AS1	3
KIAA0232	5
TRMT2A	3
TRMT2B	3
IMPACT	1
DRG2	3
CLIC1	3
SNW1	4
PCBP1-AS1	5
AURKA	2
AURKA	4
AURKB	4
CDC42EP3	5
CELSR3	3
TXLNA	1
TXLNA	2
TXLNA	3
TXLNA	4
TBKBP1	3
AHCY	3
AHCY	4
AHCY	5
ABI2	2
ABI1	2
NKTR	3
NKTR	5
L26953	2
L26953	5
ACADVL	3
RAB4A	2
RAB4A	4
KRT31	1
LOC148413	3
PKDCC	3
IL26	1
LOC100506305	5
CAV2	2
AXL	1
AXL	5
CAV1	2
CAV1	5
ATP6AP1	3
ATP6AP1	4
ENSA	2
ENSA	3
ENSA	4
CLINT1	5
BRCA2	5
AK055785	3
RBBP9	1
RBBP9	3
ADCY7	5
ADCY1	3
KIF24	5
RBBP7	3
RBBP6	3
KIF23	2
KIF23	4
KIF23	5
RBBP4	1
RBBP4	2
RBBP4	4
RBBP4	5
RAB42	1
SARNP	4
NUCKS1	2
NUCKS1	3
NUCKS1	4
NUCKS1	5
FAM208A	1
AL049935	5
FAM208B	2
FAM208B	4
PTPLAD1	4
C12orf4	1
C12orf5	3
XRCC1	5
XRCC3	3
XRCC5	1
XRCC5	2
XRCC5	3
XRCC5	4
XRCC5	5
XRCC6	4
SMURF1	1
SMURF1	3
SMURF2	5
MEIS2	3
NARS	1
NARS	2
NARS	4
TFRC	2
TFRC	3
NARF	1
GSPT1	2
GSPT1	5
RALGPS2	3
MIER1	2
MIER1	4
RSL1D1	2
PAPD7	5
PAPD5	3
LMNB2	2
LMNB2	3
LMNB2	4
LMNB2	5
IL13RA1	3
LMNB1	2
LMNB1	3
LMNB1	4
LRBA	3
TOLLIP	1
MRPS26	4
MRPS27	5
MRPS24	4
MRPS25	3
MRPS22	4
MRPS23	2
UBE2MP1	1
PPP2R5D	4
PPP2R5C	5
LCMT1	4
YY1	2
YY1	4
SNORD87	5
SNORD84	5
JMJD6	3
JMJD7	3
ZHX2	1
JMJD8	3
JMJD8	4
ZHX1	3
ZHX1	5
FTL	1
FTL	5
SYCE2	3
ACACA	3
ACACB	5
CCDC33	1
ZNF784	3
FOXD2	1
SLFN11	2
SLFN11	4
CCDC34	5
SLFN13	5
TFAP4	1
CAPN12	5
C19orf26	1
SLC35D1	5
COX7B	5
COX7C	4
LOC653501	1
IL1RAPL1	1
C19orf24	4
MPRIP	5
SMOC1	3
SMOC1	5
THUMPD1	4
MLLT6	3
MLLT6	5
MLLT3	1
COPG2	1
COPG2	3
COPG2	5
PHOSPHO2	3
ZNHIT3	4
ZNHIT1	4
ZNHIT1	5
ZNHIT6	5
OSR1	1
GTPBP5	4
GTPBP4	2
GTPBP4	3
GTPBP4	4
GTPBP4	5
GTPBP1	3
GTPBP3	4
TNFRSF10A	1
BCL9	1
BCL9	3
EPM2AIP1	4
ESYT2	5
EIF4A2	1
EIF4A2	2
EIF4A2	4
EIF4A2	5
PLK1	4
CDX2	3
PLK4	5
LYRM2	2
LYRM2	4
LYRM7	3
LYRM4	4
LYRM4	5
NKX2-5	1
GIGYF2	3
GIGYF2	5
KIAA0391	4
BC045779	3
TTYH3	1
KLHL29	3
CSNK1G2	3
CSNK1G1	4
SERPINB1	1
SERPINB5	5
FAM76B	5
FAM76A	1
FAM76A	5
PCGF5	2
PCGF6	3
MAGED2	1
TAF11	1
ATP8B3	5
ATP8B2	1
ATP8B2	3
ATP8B2	5
OGFR	3
STC2	2
STC2	3
STC2	4
ASPHD2	1
CCDC80	3
CCDC80	5
DEK	2
DEK	3
DEK	4
SPRYD4	3
SPRYD4	4
SPRYD5	1
KLHDC5	3
KLHDC5	4
KLHDC3	3
KLHDC3	4
LRP5L	3
UBAP2	5
MIR221	4
ASXL1	3
ASXL1	5
PAR5	5
ZBTB39	1
TMEM9B	3
C1orf130	1
GBA2	3
C1orf135	3
ZBTB34	1
SMC1A	2
SMC1A	3
SMC1A	4
KLHL30	1
SGTA	4
GBAS	4
TRIM43	1
TRIM41	1
TRIM41	3
FXC1	1
FXC1	3
FXC1	5
PEX5	3
PEX6	3
NRD1	3
GALNT1	5
ATP5J	4
ATP5I	4
ME2	1
ATP5B	4
ATP5E	4
ATP5D	1
GPR146	1
ZNF213	1
TBK1	5
MPZL1	4
MPZL1	5
BC005905	3
BC005905	5
AFMID	1
SLC7A6	3
SLC7A6	5
TRAK2	3
CITED2	1
PFDN2	1
PFDN5	3
ZNF219	1
TFPI	1
TFPI	5
DTNA	5
PHF21B	3
CSNK1A1L	1
TBC1D9B	3
MET	5
WWOX	3
TOMM20	2
TOMM20	4
TOMM20	5
RPS11	5
RPS16	5
PGS1	3
PGS1	4
LATS1	2
DDOST	3
DDOST	4
PDCL	1
PDCL	2
PDCL	5
ODZ1	1
ARID4B	4
ARID4B	5
SRCIN1	1
SRCIN1	3
C7orf73	4
SLC9A3R1	5
LOC646471	3
ZNF417	1
RRAGA	4
SSSCA1	1
POU4F1	3
FBF1	4
HM13	3
RASA3	5
PTPRU	1
NGFRAP1	4
ACTN4	5
TINF2	3
TINF2	5
EZR	2
EZR	5
PTPRF	1
PTPRF	4
DTWD2	5
PTPRJ	1
PTPRJ	3
PTPRJ	5
IFT27	3
CPM	1
CPD	4
CPD	5
GAPVD1	1
GAPVD1	5
NR5A2	3
DOC2A	4
ERGIC3	3
MON2	5
MAMSTR	3
RMRP	5
HHIP	3
BC095475	4
HMGN3	5
HMGN2	1
HMGN2	4
HMGN2	5
HMGN1	2
HMGN1	4
RC3H2	2
RC3H2	5
IFIT5	1
CDKN1A	5
MAP1LC3B	4
GDI2	5
GDI1	3
GDI1	4
ARL5A	3
ARL5B	2
ARL5B	4
TMEM8B	3
ERLIN2	4
PSAP	3
PSAP	4
KRT15	1
WDR36	1
KRT10	4
GABRE	5
EIF4A1	4
EIF4A1	5
KRT18	1
GIGYF1	3
GIGYF1	5
NBPF9	1
TLE3	3
TLE3	4
TLE3	5
TLE1	1
NAPEPLD	5
NBPF1	1
NBPF1	5
TLE4	1
PLP1	1
CDC6	5
CDC7	2
CDC7	3
TFPT	3
SERF2	3
SERF2	4
SERF2	5
TM9SF4	1
TM9SF4	4
TM9SF4	5
TM9SF1	1
PCDHB16	1
TM9SF3	2
TM9SF3	4
TM9SF3	5
TM9SF2	5
NAT9	3
SPATS2L	5
NAT2	1
MEPCE	3
MEPCE	4
KCNC4	1
GCH1	1
KCNC3	3
TH1L	4
KIAA2022	1
CPSF7	3
CPSF7	4
CPSF7	5
CPSF6	2
CPSF6	4
CPSF3	1
CPSF2	5
MAD1L1	1
FAM100A	4
SIPA1L3	1
SIPA1L3	3
LTBP3	3
ARIH2	3
ARIH2	5
LTBP1	5
AL389983	3
PPFIA4	3
SLC35F1	3
SLC35F2	2
MBD6	3
MBD1	3
MBD3	4
CMTM6	2
CMTM6	3
CMTM4	3
CMTM5	1
TSPAN12	3
TSPAN12	5
TSPAN14	1
TSPAN14	5
TSPAN17	3
REXO1	1
SLC25A19	5
SLC25A17	1
SLC25A12	1
SLC25A12	3
SLC25A11	3
TUBA3E	1
STAT3	1
CCDC14	5
EAF1	3
EAF1	4
NDUFA10	3
NDUFA10	4
NDUFA11	4
NDUFA13	3
CCDC19	1
TMUB2	1
TMUB2	3
KIAA1644	5
SYNCRIP	2
SYNCRIP	3
SYNCRIP	4
ZNF280C	5
VIM	4
VIM	5
GNG4	1
GNG5	1
GNG5	4
GNG3	3
PDXK	3
PDXK	5
FUS	4
SMARCE1	2
PDXP	4
ARIH1	3
HAR1A	3
RAB11A	4
RAB11B	3
RAB11B	4
GCC1	1
GCC1	4
TBC1D8B	3
SMYD4	3
SMYD5	3
SMYD2	3
MRFAP1	2
MRFAP1	4
IRF3	3
IRF2	1
IRF6	1
NADKD1	5
CLUL1	1
SNX22	4
CLK1	5
CLK2	1
CLK3	3
CLK4	3
SNX27	1
SNX27	3
SNX27	5
SPATA5L1	4
ONECUT2	3
ONECUT2	5
ZBTB11	5
ZBTB10	2
ZBTB10	4
AY387666	3
C16orf72	5
DDX19A	5
DDX19B	5
LYSMD3	2
LYSMD3	4
ACVR2B	3
KLHL15	4
LYSMD4	3
MIR100HG	5
UNG	2
UNG	3
UNG	4
UNG	5
UNK	3
UNK	5
TRIM65	3
TRIM67	1
DL490427	2
AK123675	5
C2orf63	3
C2orf63	5
C7orf60	2
C2orf61	1
C2orf67	3
C2orf67	5
NRF1	3
NAGPA	3
FLJ45340	5
SNHG15	3
SNHG15	4
SERTAD3	1
SNHG11	3
SNHG10	5
SNHG12	5
BID	4
LOC728190	5
HEMK1	3
CYBA	1
AF113016	2
AF113016	3
AF113016	4
AF113016	5
DHCR24	3
DHCR24	4
SRSF2	2
SRSF2	3
SRSF2	4
SRSF2	5
MCC	1
MCC	3
NOTCH2	4
NOTCH2	5
FAM126B	5
ZNF655	5
MCU	3
ZNF652	1
ZNF652	2
ZNF652	3
ZNF652	5
FGFRL1	3
HSF2	3
NISCH	3
PRPF4B	2
C7orf55	4
RAPGEF6	3
RAPGEF6	5
N4BP2L2	5
RAPGEF1	3
RAPGEF2	5
RAPGEF3	3
C7orf59	4
NUDT13	5
ZNF384	1
DNAJB12	3
PARK7	4
DMTF1	5
AK310794	3
MDM2	1
MDM2	2
MDM2	4
MDM2	5
MDM4	1
MDM4	2
MDM4	3
MDM4	5
ROR2	5
SNRPD3	4
SNRPD1	2
SNRPD1	4
SNRPD1	5
KPNA6	2
KPNA6	3
KPNA6	5
KPNA4	1
KPNA4	2
KPNA4	3
KPNA4	4
KPNA4	5
KPNA3	4
KPNA1	5
SYNGR2	4
UNC119B	3
FRS3	1
FRS2	2
FRS2	4
GOLT1B	2
CRK	5
PC	1
B4GALT1	5
B4GALT5	3
B4GALT5	5
B4GALT7	1
AK096395	3
TNFRSF1A	1
SPRN	3
TMLHE	3
POLR2J3	1
VMAC	1
C6orf211	5
DOHH	3
GCFC1	5
EHMT1	3
ADIPOR2	2
ADIPOR2	3
ADIPOR1	2
ADIPOR1	4
AK093534	5
HPRT1	4
NBPF20	1
FOSL1	1
MARK2	1
MARK2	3
FOSL2	1
FOSL2	3
FOSL2	5
RPPH1	4
CD63	1
TPD52L3	1
ISOC2	3
WDR13	3
WDR11	3
AK097119	3
KIAA1308	3
GABPA	4
WDR18	4
MFN1	5
PPP2R1A	1
PPP2R1A	3
PPP2R1A	4
JHDM1D	3
FAM204A	4
FAM204A	5
C1orf213	3
USP9X	3
USP9X	5
ZMYND10	1
ZMYND11	4
BCL9L	5
CGGBP1	2
CGGBP1	5
PHGDH	4
IDH3A	4
C10orf35	1
BC052241	3
PKN2	5
C12orf73	2
C12orf73	4
RHOBTB2	5
INO80D	5
AF116693	3
INO80B	3
DIS3L2	1
DIS3L2	3
KIAA0913	3
ERBB2IP	1
ERBB2IP	5
LOC100379224	4
TEX264	3
PTDSS2	5
LDLRAD2	5
LDLRAD3	1
GOLGA2P5	3
PBXIP1	3
NAV1	1
NAV1	5
CSNK1D	3
NAV2	1
NAV2	5
IREB2	5
IL36RN	1
ANKS3	3
KCTD13	1
KCTD12	3
BX648855	3
KCTD17	3
KCTD15	2
KCTD15	4
ZKSCAN1	2
ZKSCAN1	4
ZKSCAN1	5
AK025288	5
GLIS2	3
SLC25A37	3
SLC25A37	5
SLC25A36	2
SLC25A36	3
SLC25A36	4
SLC25A36	5
SLC25A31	1
TUBA1C	4
TUBA1B	2
TUBA1B	3
TUBA1B	4
TUBA1B	5
TUBA1A	3
TMEM181	3
TMEM181	5
TMEM180	1
TMEM186	1
TMEM189	4
TMEM189	5
FAM102A	5
CNTD1	5
LOC100505854	3
RIMKLB	3
RIMKLB	5
LOC100288198	3
PGBD3	3
TAF7	4
TAF6	3
TAF4	5
TAF9	3
TAF8	3
TAF8	5
TSPAN31	3
ALAD	3
STOM	5
CCNG2	4
CCNG2	5
NPLOC4	3
NPLOC4	5
TMEM86A	3
FNIP1	1
AX747913	3
PIK3C2A	3
LOC100505648	3
NT5C3L	3
BCL10	1
BCL10	2
PDCD6	1
PDCD7	4
PDCD4	2
PDCD4	5
TCF20	1
TCF20	3
PBLD	3
DSG2	3
ARFGEF1	5
C6orf25	1
VPS26A	2
VPS26A	5
PGPEP1	1
PGPEP1	3
SMU1	1
SMU1	5
LINC00263	5
OXCT1	5
RAB39A	4
LOC100506469	4
SSRP1	4
LOC100506083	5
[truncated: 6,042 more rows]
