# Supplementary material for: PTRcombiner: mining combinatorial regulation of gene expression from post-transcriptional interaction maps
Source: BMC Genomics. 2014 Apr 23;15:304. doi: 10.1186/1471-2164-15-304 (PMC4234518; doi:10.1186/1471-2164-15-304)
Supplement: Additional file 3 — A zip archive containing the outputs of the mining module of PTR comb iner at different combinations of k and τ , considering the sporadic trans-factors. [file 1471-2164-15-304-S3.zip › sporadic/all_results/k5_t0.550000/gene-cluster.txt]

geneSymbol	cluster
RNF14	3
UBE2Q2	3
RNF10	1
RNF10	4
RNF11	1
RNF11	3
RNF11	4
RNF13	1
LOC100506866	5
MZT2A	5
ASS1	3
CBX3	1
CBX3	2
CBX3	3
CBX3	4
CAMK1	3
CAMK1	5
ZNF701	3
ZC3H10	5
ZC3H13	1
ZC3H15	2
ZC3H15	4
ZC3H14	3
ZC3H18	5
cytochrome	4
DHX9	3
DHX9	4
TCOF1	4
SP1	2
SP1	3
SP1	4
SP1	5
XPA	1
SP3	2
SP3	3
SP3	4
SP3	5
SP4	3
SPPL3	3
OPA3	5
GTSE1	3
ARFRP1	5
SPPL2B	3
SPPL2B	4
NSL1	5
AX748330	5
AX747103	5
ATP2A2	2
ATP2A2	3
ATP2A2	4
ATP2A2	5
NOP2	3
NOP2	4
RIT1	1
RIT1	3
DENND4B	4
DENND4B	5
SWAP70	1
PHLDA3	1
PHLDA3	5
LOC100652770	3
ZNF37BP	5
FLJ42393	5
TIPRL	3
TIPRL	4
FBXL14	4
FBXL19	1
FBXL19	5
FAM212B	5
CHST8	1
GRN	1
GRN	4
CHST3	1
CHST6	5
NOG	1
COX7C	3
COX7C	4
ZNF703	3
ZNF703	4
FAM134C	3
FAM134C	5
ITGAE	3
SMAD4	2
SMAD4	3
SMAD4	4
SMAD4	5
SMAD5	2
SMAD5	3
SMAD5	4
SMAD7	1
SMAD7	4
GOLPH3L	3
GOLPH3L	4
SMAD1	5
SMAD2	1
SMAD2	3
SMAD2	4
SMAD3	4
AMMECR1L	1
AMMECR1L	2
IGF2R	5
RNF114	2
RNF114	3
RNF114	4
SLC36A1	3
ERICH1	5
ART5	1
DRAP1	5
TCEA1	4
COX4I1	1
COX4I1	4
BFAR	3
BFAR	4
CADPS2	1
CCDC115	1
ATP1A3	1
ATP1A1	3
ATP1A1	4
MGRN1	1
MGRN1	5
CRTAP	4
CRTAP	5
BC078172	4
SPHK1	1
MDH1	2
MDH1	3
MDH1	4
CUEDC2	3
CUEDC2	4
IPO13	5
CPEB4	1
CPEB4	2
CPEB4	3
CPEB3	1
ZNF780A	3
ZNF780A	4
ZNF780B	4
IFT81	5
GRINA	3
GRINA	4
MCM10	2
IGFBPL1	1
ATG4B	5
THUMPD2	3
CFH	1
CFI	1
PNP	3
PNP	4
CREBBP	1
PNN	3
PNN	4
ATP6V0E1	3
ATP6V0E1	4
ATP6V0E2	4
SIX4	2
SIX1	5
SIX2	5
CNPY3	4
CNPY2	4
COPG2	1
COPG2	5
HMG20A	1
HMG20A	4
HMG20B	3
AAGAB	3
AAGAB	4
AAGAB	5
FLJ00104	5
C3orf75	3
SHOX2	1
SHOX2	3
ZFP82	3
SYPL1	3
APP	2
APP	3
APP	4
APP	5
RFX7	3
NRXN2	5
NRXN1	1
RFX3	1
YDJC	3
YDJC	4
YDJC	5
IBA57	4
IBA57	5
APC	4
APC	5
TMEM179B	5
ABCE1	3
ABCE1	4
XPNPEP1	1
XPNPEP3	3
XPNPEP3	4
XPNPEP3	5
AK055694	5
RETSAT	5
KHDRBS1	3
KHDRBS1	4
KHDRBS1	5
ZNHIT1	3
ZNHIT1	4
GGCT	3
MSL3P1	3
TARS2	3
TARS2	4
IGFBP2	5
IGFBP5	5
C15orf24	3
C15orf24	5
C15orf23	3
C15orf23	4
PMS2P1	1
PMS2P3	5
KDM3B	3
KDM3B	4
BC023568	5
GTPBP2	3
PRKAR2B	3
PRKAR2B	4
TXNIP	2
TXNIP	3
TXNIP	4
MLF1	4
QPRT	1
QPRT	4
MLF2	1
MLF2	2
MLF2	3
MLF2	4
TMEM14C	4
MECOM	5
ITGA2B	5
CEPT1	1
CEPT1	2
CEPT1	3
CEPT1	4
KIAA1267	1
KIAA1267	4
KIAA1267	5
PHACTR4	1
PHACTR4	3
CLIC4	1
CLIC4	2
CLIC4	3
CLIC4	4
CLIC4	5
LARP4B	2
TMEM147	4
TMEM143	5
SF1	1
SF1	2
SF1	3
SF1	4
SF1	5
API5	3
API5	4
API5	5
SECISBP2L	5
FAM32A	3
FAM32A	4
KIAA1191	1
KIAA1191	2
KIAA1191	3
ZMAT3	5
ZMAT2	3
ZMAT5	1
ZMAT5	3
ZMAT5	5
ZMAT4	1
C19orf24	3
C19orf24	4
C19orf25	3
NR1D2	2
NR1D2	3
NR1D2	4
NR1D2	5
MYBL2	4
ITGB1BP1	5
ZNF2	1
ZNF3	3
TIPIN	3
ZNF8	3
C11orf10	4
OGFR	5
CDC5L	3
RAC3	3
RAC1	3
RAC1	4
SBDS	3
VCL	3
VCP	3
VCP	4
VCP	5
AP2A2	1
AP2A2	5
FIGNL1	3
FIGNL1	5
PBX2	1
PBX3	4
AK125558	5
NSUN2	5
NSUN5	3
NSUN4	3
NSUN6	1
TUBG1	1
TUBG1	3
TIMM44	3
TIMM44	4
TUFM	1
TUFM	3
TUFM	4
FAM108B1	3
FAM108B1	4
RAD9A	3
RAD9A	4
RRP7A	3
RRP7A	5
CDR2L	1
ERGIC1	5
B3GAT3	4
B3GAT3	5
CPPED1	4
UXT	1
CALM2	1
CALM2	3
CALM2	4
CALM3	2
CALM3	3
CALM3	4
CALM3	5
SPG21	1
CALM1	2
CALM1	3
CALM1	4
CALM1	5
UPK1B	1
DLGAP4	1
DLGAP4	5
MBNL1	2
MBNL1	3
MBNL1	4
MBNL2	2
MBNL2	3
MBNL2	4
A1BG	5
CLCN3	3
CLCN3	5
BRD8	4
BRD9	1
BRD4	1
BRD4	3
BRD4	5
BRD1	4
BRD2	1
BRD2	5
BRD3	1
BRD3	2
BRD3	4
DNAJA2	3
DNAJA3	3
DNAJA1	3
GLG1	5
PTPN11	3
PTPN11	4
PTPN11	5
MYCBP	3
MYCBP	4
SETD1B	1
SETD1B	3
MRPL24	3
MRPL24	4
MRPL27	1
MRPL27	5
CSF2RA	1
MRPL20	1
C16orf72	3
GAB2	5
MRPL28	4
SNORA81	4
NPTX1	2
NPTX1	3
NPTX1	4
NPTX1	5
NDRG1	5
NDRG3	3
NDRG3	5
NDRG4	5
SRSF5	2
SRSF5	3
SRSF5	4
SRSF5	5
SRSF4	2
SRSF4	3
SRSF4	4
SRSF7	2
SRSF7	3
SRSF7	4
SRSF6	1
SRSF6	2
SRSF6	3
SRSF6	4
SRSF1	2
SRSF1	3
SRSF1	4
SRSF1	5
CHD1L	3
CHD1L	4
SRSF3	3
SRSF3	4
SRSF3	5
CDK1	1
CDK1	2
CDK1	3
CDK1	4
SRSF9	2
SRSF9	3
SRSF9	4
SRSF8	3
SRSF8	5
DNAJB12	5
RNF138	2
CISD1	3
CLNS1A	3
CLNS1A	5
TSHZ2	5
NOSIP	1
VILL	1
ZNF581	5
ZNF580	5
ZNF583	1
ZNF582	4
ZNF587	1
ZNF587	3
ZNF587	4
ZNF589	5
ASUN	4
ASUN	5
CAMKK2	5
MYO1B	2
MYO1B	5
CHMP3	3
RPL36AL	3
RPL36AL	4
CHMP7	4
CHMP5	3
CHMP5	4
CTPS2	5
LGALSL	4
HOXA10	1
HOXA10	2
HOXA10	3
HOXA10	4
CEP57	5
ATAT1	5
SRC	1
ZNF326	3
ZNF326	4
SRF	2
SRF	5
ZNF320	4
ZNF323	5
FAM214B	1
SRI	4
ZNF329	3
SRM	3
SRR	4
LGALS3	1
AKIRIN2	4
AKIRIN2	5
AKIRIN1	2
AKIRIN1	3
AKIRIN1	4
EIF2AK1	3
HN1	3
HN1	4
MYO19	5
FAM136A	4
MYO10	5
HILPDA	5
KIAA1522	3
KIAA1522	5
MPDU1	1
MPDU1	3
MPDU1	5
LPGAT1	3
LPGAT1	4
GCNT4	1
TIMM17A	2
TIMM17A	3
TIMM17A	4
GCNT1	5
ELL	5
LPCAT1	4
MID1IP1	4
MID1IP1	5
PIGA	3
PIGC	4
PIGG	5
PIGM	2
PIGM	4
PIGO	1
PIGO	5
PIGP	3
PIGQ	5
PIGS	3
PIGT	1
PIGT	5
WRAP53	3
WRAP53	5
PIGW	3
PIGW	5
PIGX	3
PIGY	2
PIGY	3
PIGY	4
TAGLN	1
TAX1BP1	3
ANKLE2	3
ANKLE2	4
ELAC2	5
OLR1	1
RHPN2	4
SRRM1	1
SRRM1	3
SRRM1	4
SRRM3	5
SRRM2	1
SRRM2	3
SRRM2	4
SRRM2	5
PDK2	1
EBP	1
EBP	4
ALPI	1
SEC61A1	3
SEC61A1	4
SEC61A2	3
TM2D3	4
TM2D3	5
AK027179	5
ZFAND5	3
ZFAND5	4
ZFAND3	3
ZFAND1	3
ZFAND1	4
SLC39A11	1
SLC39A11	5
SLC39A14	3
SLC39A14	4
EIF1AX	2
EIF1AX	3
EIF1AX	4
EIF1AY	1
EIF1AD	3
ARHGAP27	4
ARHGAP26	4
SAP18	2
SAP18	3
SAP18	4
SAP18	5
DDIT3	4
DDIT4	3
DDIT4	4
DDIT4	5
LOC284889	3
LOC284889	4
FAM76A	1
NKRF	3
AFTPH	3
MYSM1	3
MYSM1	5
ATG2B	3
ATG2B	4
PPPDE2	3
BMP7	2
BMP7	4
BMP7	5
DR1	2
DR1	3
DR1	4
RLIM	2
RLIM	3
RLIM	4
C1orf35	4
ASF1A	2
TERF2	1
TERF1	5
RASSF8	3
RASSF1	3
PTOV1	3
PTOV1	4
PTOV1	5
RASSF3	1
RASSF3	3
NHP2	3
NHP2	4
RSAD1	5
ATP5C1	1
ATP5C1	4
CHD3	5
CHD2	3
CHD2	5
CHD4	1
CHD7	4
MRP63	3
MRP63	4
CAP1	4
LOC283050	5
TTC5	1
C3orf58	3
TTC1	3
IL4R	5
TTC3	5
C3orf52	1
CAPS	1
NPCR	5
DYNC1LI1	3
DYNC1LI2	2
DYNC1LI2	3
DYNC1LI2	4
DYNC1LI2	5
ABCG1	1
MPL	1
AVP	1
MPI	3
MPI	5
SGSM3	5
MPZ	5
GRPEL1	3
GRPEL1	4
GRPEL2	2
GRPEL2	3
GRPEL2	4
QRSL1	3
BTG3	2
BTG3	3
BTG2	5
BTG1	3
C4orf36	1
SRD5A1	1
DKFZp564E1082	3
DKFZp564E1082	4
DKFZp564E1082	5
HELLS	2
FAM49B	2
FAM49B	3
FAM49B	4
ZFP36L1	2
ZFP36L1	3
ZFP36L1	5
GGA1	5
GGA3	4
GGA2	5
C15orf44	3
C10orf96	1
ADH5	3
GJC1	2
GJC1	4
GJC1	5
ZNF138	3
LOC100499177	3
PRKACA	1
PRKACA	3
PRKACA	5
C14orf118	5
PRKACB	4
PSMB7	3
PSMB7	4
PSMB7	5
ZNF131	3
ZNF131	4
PSMB5	3
PSMB5	4
PSMB4	1
PSMB4	3
PSMB4	4
PSMB4	5
PSMB2	2
PSMB2	5
PSMB1	3
PSMB1	4
LMBR1L	5
HDHD2	3
HDHD2	5
C20orf72	3
AK025140	2
AK025140	3
RMI1	3
RMI2	2
SNORD21	4
SNORD27	4
SNORD26	4
SNORD29	4
SNORD28	4
KCNK6	1
FAM155B	5
KCNK1	3
KCNK3	1
C9orf140	5
NACC1	3
NACC1	4
VPS13A	5
SH3KBP1	1
LRP5L	5
BEX4	3
BEX4	4
BEX2	3
KIAA0556	4
SCAF11	3
TMEM165	2
TMEM165	4
TMEM164	3
ME2	1
TMEM168	1
FOXN2	2
REPIN1	4
REPIN1	5
COL14A1	5
GRIN2C	5
GNA12	3
GNA13	2
GNA13	3
GNA13	4
GNA11	1
NOL8	4
NOL8	5
MFGE8	4
MFGE8	5
IL6ST	2
IL6ST	5
SBF1	5
C11orf31	3
C11orf30	1
WEE1	2
WEE1	3
SRFBP1	3
BCAT2	4
BCAT2	5
BCAT1	2
BCAT1	3
BCAT1	5
GBA2	5
GTF2F1	1
AKAP1	4
AKAP1	5
AKAP2	3
AKAP2	5
GTF2F2	3
CAGE1	1
AKAP8	1
AKAP8	3
AKAP8	4
TPI1	4
CCDC117	2
CCDC117	3
CCDC117	4
CCDC117	5
TUBE1	3
PHPT1	3
PHPT1	4
ODF2	1
RRP1B	2
RRP1B	3
RRP1B	4
RRP1B	5
TMEM170A	2
TMEM170A	3
HSP90B1	2
HSP90B1	3
HSP90B1	4
HSP90B1	5
KRR1	3
TMEM132E	4
FAM64A	4
PEG10	2
PEG10	3
PEG10	4
CETN3	3
NAIF1	4
NAIF1	5
CCL28	1
H3F3B	1
H3F3B	2
H3F3B	3
H3F3B	4
DIO3	1
C8orf48	1
UCK1	3
UCK2	3
UCK2	4
PHRF1	3
C8orf42	4
CUX1	3
DERL3	5
DNAJC8	3
CSNK1A1	1
CSNK1A1	3
DNAJC5	5
CAMSAP1	3
DNAJC2	4
DNAJC3	2
DNAJC3	3
DNAJC3	4
GOSR2	1
GOSR2	5
SLC18A2	2
SLC18A1	1
GOSR1	3
RRP15	2
RRP15	4
CYP4F11	1
RALBP1	5
NRN1	5
RAP1B	4
RAP1A	2
SPOPL	5
MAP3K4	1
SNORA64	4
SNORA66	4
TRIM45	5
PHAX	3
LIMD1	1
LIMD1	4
LIMD1	5
RNF157	1
MECP2	3
MECP2	5
TRIM8	1
ZFYVE21	5
ZFYVE20	3
ZFYVE20	5
ZFYVE27	4
ZFYVE27	5
ZFYVE26	3
ZFYVE26	5
TPCN2	5
RAB33B	2
UBFD1	2
UBFD1	3
C16orf59	5
C16orf52	3
C16orf52	4
C16orf53	3
C16orf53	5
C16orf57	1
C16orf55	5
CHMP4A	3
CHMP4A	4
CHMP4B	3
CHMP4B	4
CHMP4C	3
BAX	1
BAX	3
BAX	4
BAX	5
BAD	1
CTSK	1
SLC37A3	2
SLC37A3	3
CDK19	3
TOB1	1
PMPCB	3
SLC37A4	3
SLC37A4	5
TOB2	1
TOB2	2
TOB2	3
CDK12	2
CDK12	5
CDK16	4
CDK16	5
GPR124	5
NEO1	1
ATP6V1B2	4
CTSD	4
CTSD	5
MMP28	1
P2RY6	1
HOXB13	5
NCL	1
NCL	2
NCL	3
NCL	4
CTNNBIP1	1
PPP3CA	3
AK002090	5
LIF	5
GPATCH8	5
LRRC41	1
LRRC41	5
LRRC47	1
B3GNT1	3
B3GNT1	5
B3GNT2	3
TSFM	3
TSFM	4
FGFR2	4
B3GNT8	1
LOC100507062	5
ADRA2B	1
ADRA2C	5
TEX22	5
BIK	1
DAAM2	5
GUK1	4
CCDC157	3
WRAP73	3
WRAP73	5
TUFT1	1
SYT9	4
MTCH1	4
MTCH1	5
SYT1	5
TIAL1	1
TIAL1	3
TIAL1	4
TIAL1	5
OBFC2B	4
OBFC2B	5
FUBP3	3
FUBP3	4
FUBP1	3
FUBP1	4
NCSTN	1
YJEFN3	5
NBL1	1
NBL1	5
CNTROB	5
C1orf52	3
C1orf52	4
C1orf55	1
LOC100129250	5
LOC647979	2
LOC647979	3
LOC647979	4
ICMT	2
ICMT	3
ICMT	4
FCF1	1
FCF1	5
ATP6V0A1	3
GUCA1B	1
GUCA1B	3
GUCA1B	4
GUCA1B	5
SMCR7L	2
SMCR7L	3
SMCR7L	4
SMCR7L	5
C17orf108	5
TBC1D5	1
SMPD4	3
SMPD4	5
SMPD1	1
BRIP1	1
ATP5A1	3
ATP5A1	4
TTC28	5
AAMP	3
AAMP	5
DOT1L	4
DOT1L	5
PATL1	3
U2SURP	2
U2SURP	3
U2SURP	4
U2SURP	5
ENO1	3
ENO1	4
ENO1	5
ENO2	3
ENO2	5
TAOK2	5
LLGL1	3
LLGL1	5
SLC22A17	5
GPT2	3
GPT2	4
RUSC1-AS1	4
NSMCE1	4
PTK7	1
PTK7	3
PTK7	5
RABGAP1	5
PRKAA2	3
PRKAA2	4
PRKAA1	2
PRKAA1	5
ITGB3BP	1
ITGB3BP	4
MCL1	2
MCL1	3
MCL1	4
MCL1	5
POMP	3
SORBS2	1
ODC1	3
ODC1	4
ATG16L1	1
ATG16L1	4
C3orf33	1
C4orf52	3
ARHGDIA	3
ARHGDIA	4
ARHGDIA	5
NANP	1
C3orf38	2
TANC2	4
TANC2	5
C15orf62	5
C15orf63	4
EBF4	5
EBF3	1
EBF3	4
LMNA	5
UCP3	1
AK128439	5
BDH1	5
DDX21	1
DDX21	2
DDX21	3
DDX21	4
DDX20	4
GULP1	5
ZNF91	3
ZNF92	3
ZNF92	4
ZNF93	1
FLVCR1	4
AFF4	2
AFF4	5
UBE2J1	3
UBE2J2	4
FKBP11	5
FAM3C	3
FAM3C	4
C20orf11	2
C20orf11	3
C20orf11	4
GGPS1	3
GGPS1	4
GGPS1	5
AX747088	3
TRUB1	1
TRUB1	2
TRUB1	4
C9orf167	1
CLK2P	1
MARCKS	1
MARCKS	3
MARCKS	4
HNRNPUL1	2
HNRNPUL1	3
HNRNPUL1	4
HNRNPUL1	5
SNORD42B	4
CCDC77	5
CCDC75	3
SHC1	3
PEX26	5
TMEM109	3
TMEM101	1
TMEM101	3
TMEM101	5
TMEM107	5
GHITM	1
GHITM	2
GHITM	3
GHITM	4
SMPDL3A	1
FKBP1A	1
FKBP1A	4
FKBP1A	5
SPEG	5
BX537811	4
BX537811	5
STOML2	1
STOML2	3
STOML2	4
PAIP1	1
AK095179	5
TIMM8A	3
TIMM8A	4
TIMM8B	3
TIMM8B	4
CDC16	5
PDE4DIP	1
NT5C	3
NT5C	5
NT5E	1
UNC50	5
MAP1B	3
MAP1B	4
MAP1B	5
UNC5B	3
UNC5B	5
MAP1S	4
CCP110	3
CCP110	4
SPICE1	3
PKNOX1	4
DSCR8	1
GNAS	1
GNAS	2
GNAS	3
GNAS	4
GNAS	5
MED13L	2
DSCR3	4
PTCD1	3
PTCD1	4
HLTF	4
AGFG2	5
DPF2	1
DPF1	5
ASNA1	1
DACT1	3
DACT1	4
AF258560	4
BCAP29	5
TMCC1	1
MGC23284	5
DAG1	3
AK124973	5
PYCRL	5
RPL36A	1
PPCDC	3
EPB41L3	3
EPB41L3	4
EPB41L2	3
EPB41L2	5
EPB41L5	5
ACSS1	3
UBE2K	2
UBE2K	3
UBE2K	4
PLEKHM2	5
BC015688	4
BC015688	5
VPS4B	3
VPS4B	4
GMEB2	3
GMEB2	5
GMEB1	1
GMEB1	3
SLC43A2	1
RRP36	4
DCAF12	2
DCAF12	3
TREML2	1
PPP1R15B	3
PPP1R15B	4
GPAA1	5
SNORA44	4
SNORA45	4
MRPL37	3
MRPL37	4
GPRIN3	3
SNORA48	4
INSR	1
SPTBN1	5
KLF13	5
ARPC4-TTLL3	1
ARPC4-TTLL3	5
KLF11	1
KLF11	4
KLF10	3
KLF16	4
KLF16	5
KLF15	5
TFAP2A	1
TFAP2A	4
TFAP2A	5
TFAP2C	1
PCNA	2
PCNA	3
PCNA	4
SLC44A2	3
SLC44A2	5
ZBTB7A	1
ZBTB7A	3
ZBTB7A	5
SLC44A5	5
MSI2	1
PCNP	1
PCNP	2
PCNP	3
PCNP	4
PCNP	5
HDAC1	5
ENGASE	5
RPA1	3
RPA1	4
C1D	1
NDUFS3	4
NDUFS5	4
NDUFS6	3
NDUFS6	4
NDUFS7	5
COQ4	1
COQ7	1
COQ7	3
UFD1L	1
UFD1L	5
ILF3	1
ILF3	3
ILF3	4
ILF3	5
ILF2	2
ILF2	3
ILF2	4
ZRANB1	3
ZRANB2	2
ZRANB2	3
FAM132B	4
CHMP2B	2
CHMP2B	3
CHMP2A	1
PCDHGB6	1
ATP9A	1
RREB1	3
RREB1	5
TPX2	3
TPX2	5
WWC3	1
PPT1	2
PPT1	3
PPT1	4
PPT1	5
PPT2	1
PPT2	5
WHSC1L1	1
WHSC1L1	4
MICAL3	5
PHC3	2
PHC3	3
PHC3	5
GPR107	5
GPR108	1
AP1G1	3
AP1G1	4
AP1G1	5
SAFB	1
ZNF367	2
ZNF367	3
SLC35E2	1
H2AFV	2
H2AFV	3
H2AFX	1
H2AFX	2
H2AFX	3
H2AFX	4
H2AFY	1
H2AFY	3
H2AFY	4
H2AFY	5
H2AFZ	3
H2AFZ	4
H2AFZ	5
RNF8	3
RNF8	4
RNF6	1
RNF6	2
RNF6	3
RNF7	3
RNF7	4
RNF4	3
RNF2	3
NCAPG2	4
NCAPG2	5
PDGF	1
CLTA	3
CLTA	5
PPP1R21	5
CLTC	2
CLTC	3
CLTC	4
ADRBK1	4
ADRBK2	5
EPM2A	5
MTRR	4
LMX1B	5
SIK1	5
PRKRIR	1
BAIAP3	4
ACTR6	3
ACTR6	4
abParts	1
abParts	5
UQCRC1	4
ACTR3	3
ACTR3	4
ACTR3	5
ACTR2	2
ACTR2	3
ACTR2	5
RECQL5	5
WBSCR22	1
WBSCR22	5
LOC100133311	3
LOC100133311	5
HYDIN	1
GNL3L	2
GNL3L	5
POLDIP3	3
POLDIP3	4
POLDIP3	5
POLDIP2	2
POLDIP2	3
POLDIP2	4
GP1BA	1
HHEX	3
TGS1	1
PTPRS	1
PTPRS	5
IDUA	1
ZNF592	5
NKX3-1	1
A1BG-AS1	5
ADAM10	1
ADAM10	3
ADAM10	5
ADAM15	1
ADAM15	5
ADAM17	1
ADAM18	1
CPNE8	1
CPNE3	2
CPNE1	3
CPNE1	4
CPNE1	5
DNMT3A	5
U2AF1L4	1
SNRPN	1
AK055017	5
GDE1	2
GDE1	3
GDE1	4
SNRPB	3
SNRPB	4
SNRPC	3
SNRPC	4
SNRPA	3
SNRPF	4
SNRPG	5
SNRPE	3
SNRPE	4
ZDHHC14	1
ZDHHC17	5
ZDHHC11	5
ZDHHC13	1
PRKAG1	4
PRKAG1	5
ZDHHC18	4
ZDHHC18	5
PCSK4	5
PCSK5	1
DUSP28	1
HIPK2	3
HIPK2	5
HIPK1	3
HIPK1	4
DUSP22	4
LEMD3	2
LEMD3	4
LEMD2	5
NAPG	1
LOC442028	5
NAPB	3
NAPB	4
NAPB	5
NAPA	3
C3orf14	3
C3orf17	5
YAF2	3
LOC100507218	5
LARP1	2
LARP1	3
LARP1	4
LARP1	5
LARP4	2
LARP4	3
LARP4	5
LARP6	1
DDX49	3
DDX41	4
ZNF175	4
ZNF175	5
DDX42	4
PTER	1
PTER	3
DDX47	3
DDX46	2
DDX46	3
ZGPAT	5
C20orf30	1
C20orf30	3
ELAVL2	3
CDKN1B	2
CDKN1B	3
CDKN1B	4
CDKN1B	5
LSM14A	2
LSM14A	3
LSM14A	4
UBE2D2	2
UBE2D2	3
UBE2D2	5
UBE2D3	1
UBE2D3	3
UBE2D3	4
UBE2D1	4
MLL3	1
MLL3	5
MLL2	4
MLL2	5
SNORD60	4
MLL5	1
MLL5	3
MLL4	3
MLL4	4
SNORD69	4
SNORD68	4
FIS1	4
FAM104A	4
CCDC50	3
CCDC50	4
TMEM127	1
FOXJ3	3
FOXJ3	5
TMEM123	2
TMEM123	3
TMEM123	4
SNORD91A	4
TMEM129	5
TMEM128	1
NUFIP2	3
NUFIP2	4
NUFIP2	5
VPRBP	5
PREPL	2
PREPL	3
SULT4A1	3
AF035281	5
CABP7	3
SLC35B3	5
SLC35B2	4
FBXO30	2
FBXO30	3
SLC35B4	3
SLC35B4	4
SLC35B4	5
FBXO33	3
PELP1	4
MBOAT7	3
SPSB1	1
HINT1	3
HINT1	4
HINT3	4
CDC37	4
LOC340037	5
BRWD3	5
BRWD1	5
S100A1	5
S100A3	1
KIAA0513	1
LONRF2	5
LONRF1	2
TCFL5	4
TCFL5	5
AK023809	3
APBA3	1
CCNA2	3
CCNA2	4
VPS25	3
ATP13A1	5
VPS28	3
VPS29	3
VPS29	4
FAM60A	2
FAM60A	3
RAI1	5
SKA3	4
SKA2	3
SKA2	4
SKA2	5
C1orf115	3
MEF2D	5
ADAT1	3
TTBK2	1
E2F7	3
E2F6	1
E2F6	5
E2F3	1
E2F3	3
E2F2	3
E2F1	3
E2F1	5
C6orf89	5
E2F8	3
E2F8	4
ACBD3	2
ACBD3	3
ACBD3	4
PPP1R13B	4
ACBD5	3
ACBD4	5
EEF2	2
EEF2	4
ZDBF2	2
ZDBF2	3
SNORA23	4
BRI3BP	4
TUSC1	1
TUSC2	4
TUSC2	5
C2orf28	1
C2orf28	4
IZUMO4	4
PYCR2	4
PYCR2	5
PYCR1	1
WNT10B	4
FAM168A	5
GNG11	1
GNG12	1
GNG12	2
GNG12	3
GNG12	4
GNG13	1
URB2	2
URB2	3
HPCAL4	5
AK128656	5
DFFA	1
DFFA	3
DFFB	1
SEC24C	3
SEC24C	4
SEC24C	5
ACCN2	4
ACCN2	5
ACCN4	1
MIR423	3
MIR423	4
MRPL43	3
MRPL42	2
MRPL42	3
MRPL42	4
MRPL41	4
C16orf95	5
IPW	1
MRPL44	1
MRPL44	3
MRPL44	4
TRIP6	3
TRIP6	4
MRPL49	5
MRPL48	4
POM121C	5
ZNF697	5
ZNF696	5
C16orf5	4
ATP7B	4
COPZ1	2
COPZ1	3
COPZ1	4
NEK7	1
NEK7	3
NEK7	4
RUVBL1	1
RUVBL1	4
RUVBL2	3
RUVBL2	4
U2AF1	2
U2AF1	3
U2AF1	4
U2AF1	5
U2AF2	3
U2AF2	4
U2AF2	5
NEK9	4
DHPS	4
ZZZ3	2
ZZZ3	4
CCDC6	4
SHF	5
COX7A1	1
CCDC8	4
MGA	5
MTHFD2	2
MTHFD2	3
MTHFD2	4
TBP	1
TBP	4
NSD1	2
NSD1	3
NSD1	5
TGFB3	1
ADSS	5
HMGN4	2
HMGN4	3
HMGN4	4
GMNN	1
GMNN	3
GMNN	4
ADSL	4
SAMD4B	4
SAMD4B	5
C7orf11	3
C7orf11	4
TIMMDC1	3
AZI2	3
ZNF346	5
ZNF432	5
XRRA1	5
RALGDS	5
DL492607	3
DL492607	4
HN1L	3
HN1L	4
HN1L	5
DLL3	1
NUDT16	5
NUDT14	5
NUDT15	3
ZW10	5
NUDT19	1
NUDT19	2
NUDT19	3
NUDT19	4
IFI6	1
RSRC2	2
RSRC2	3
RSRC2	4
C9orf123	3
RPS3A	4
STAB2	1
TP73-AS1	5
KIAA0232	4
TRMT2A	4
TRMT2A	5
TRMT2B	5
IMPACT	1
DRG2	3
DRG2	5
DRG1	3
NLGN1	3
SNW1	3
SNW1	4
AURKA	2
AURKA	3
AURKA	4
AURKB	3
AURKB	4
CELSR3	5
TXLNA	1
TXLNA	2
TXLNA	3
TXLNA	4
TXLNA	5
TBKBP1	5
AHCY	3
AHCY	4
AHCY	5
BC068609	4
ABI2	2
ABI2	3
ABI1	2
ABI1	3
NKTR	4
NKTR	5
L26953	2
L26953	3
GPI	3
GPI	4
AK026244	3
ACADVL	5
RAB4A	2
RAB4A	3
RAB4A	4
KRT31	1
TSEN54	3
LOC148413	5
PKDCC	5
AK055257	3
IL26	1
CAV2	2
CAV2	3
AXL	1
CAV1	2
CAV1	3
EPX	5
ATP6AP1	3
ATP6AP1	4
ATP6AP1	5
ATP6AP2	3
ENSA	2
ENSA	3
ENSA	4
ENSA	5
CLINT1	2
AK055785	5
LAMTOR1	1
LAMTOR1	3
LAMTOR1	5
BC009500	5
RBBP9	1
RBBP9	5
ADCY1	5
KIF24	4
RBBP7	2
RBBP7	4
RBBP7	5
RBBP6	4
RBBP6	5
KIF23	2
KIF23	3
KIF23	4
RBBP4	1
RBBP4	2
RBBP4	3
RBBP4	4
JKAMP	3
RAB42	1
SARNP	3
SARNP	4
NUCKS1	2
NUCKS1	3
NUCKS1	4
NUCKS1	5
FAM208A	1
FAM208B	2
FAM208B	3
FAM208B	4
PTPLAD1	3
PTPLAD1	4
C12orf4	1
C12orf4	3
C12orf5	5
XRCC3	3
XRCC3	5
XRCC5	1
XRCC5	2
XRCC5	3
XRCC5	4
XRCC5	5
PITPNB	1
PITPNB	4
SMURF1	1
SMURF1	5
MEIS2	5
NARS	1
NARS	2
NARS	3
NARS	4
TFRC	2
TFRC	3
TFRC	5
NARF	1
NARF	4
GSPT1	2
GSPT1	3
RALGPS2	5
MIER1	2
MIER1	3
MIER1	4
MIER3	2
RSL1D1	2
RSL1D1	3
PAPD4	4
PAPD5	3
PAPD5	5
LMNB2	2
LMNB2	3
LMNB2	4
LMNB2	5
IL13RA1	3
IL13RA1	5
LMNB1	2
LMNB1	3
LMNB1	4
LMNB1	5
LRBA	5
TOLLIP	1
MRPS26	3
MRPS26	4
MRPS24	3
MRPS24	4
MRPS25	2
MRPS25	5
MRPS22	3
MRPS22	4
MRPS23	2
MRPS23	3
MRPS21	4
MRPS21	5
PPP2R5D	3
PPP2R5D	4
PPP2R5C	4
LCMT1	3
LCMT1	4
YY1	2
YY1	3
YY1	4
H2AFY2	3
SNORD89	4
SNORD85	4
SNORD82	4
JMJD6	5
JMJD7	5
ZHX2	1
JMJD8	3
JMJD8	4
JMJD8	5
ZHX1	3
ZHX1	5
SYCE2	5
ACACA	5
CCDC33	1
ZNF784	5
FOXD2	1
FOXD2	3
SLFN11	2
SLFN11	3
SLFN11	4
CCDC34	3
FOXD1	4
RFXANK	3
LOC100506540	3
TFAP4	1
CAPN12	3
C19orf26	1
SIGMAR1	3
SIGMAR1	4
SIGMAR1	5
SARS2	4
LOC653501	1
IL1RAPL1	1
NR_026754	5
SMOC1	5
THUMPD1	3
THUMPD1	4
C19orf29	4
CHORDC1	2
MLLT4	2
MLLT6	5
UVRAG	4
MLLT1	3
MLLT3	1
ANKRD30BL	4
PHOSPHO2	5
ZNHIT3	3
ZNHIT3	4
RPS15AP10	3
OSR1	1
GTPBP5	3
GTPBP5	4
GTPBP4	2
GTPBP4	3
GTPBP4	4
GTPBP4	5
GTPBP1	5
GTPBP3	3
GTPBP3	4
NFATC2IP	4
GTPBP8	4
BCL9	1
BCL9	5
EPM2AIP1	3
EPM2AIP1	4
EIF4A2	1
EIF4A2	2
EIF4A2	3
EIF4A2	4
PLK1	3
PLK1	4
CDX2	5
LYRM2	2
LYRM2	3
LYRM2	4
LYRM1	3
LYRM7	5
HNRNPA3P1	3
LYRM4	3
LYRM4	4
KLHL21	4
KLHL21	5
NKX2-4	3
NKX2-5	1
GIGYF2	5
KIAA0391	3
KIAA0391	4
BC045779	5
TTYH3	1
OTUD6B	3
OTUD6B	4
SMS	1
CSNK1G2	4
CSNK1G2	5
CSNK1G3	3
CSNK1G1	3
CSNK1G1	4
NBPF1	1
SERPINB1	1
SMO	4
PCGF3	2
PMF1-BGLAP	4
PCGF5	2
PCGF5	3
PCGF6	5
MAGED2	1
C6orf62	2
NFS1	3
ATP8B2	1
ATP8B2	5
CLIC1	5
STC2	2
STC2	3
STC2	4
STC2	5
ELP3	3
ASPHD2	1
ASPHD1	5
DEK	2
DEK	3
DEK	4
DEK	5
SPRYD4	3
SPRYD4	4
SPRYD4	5
SPRYD5	1
KLHDC5	3
KLHDC5	4
KLHDC5	5
PTGFRN	3
MIR222	4
UBAP1	4
MIR221	3
MIR221	4
ASXL1	5
RNASET2	5
HDDC2	3
HDDC3	4
ZBTB39	1
ZBTB39	4
ZBTB38	3
TMEM9B	5
C1orf130	1
ZBTB33	2
ZBTB33	3
ZBTB33	4
ZBTB33	5
C1orf135	5
ZBTB34	1
ZBTB34	3
SMC1A	2
SMC1A	3
SMC1A	4
SMC1A	5
KLHL30	1
SGTB	3
TMEM97	3
SGTA	3
SGTA	4
KIAA0895	3
GBAS	3
GBAS	4
TRIM43	1
TRIM41	1
TRIM41	4
TRIM41	5
FXC1	1
FXC1	5
PEX5	5
PEX6	4
PEX6	5
NRD1	5
ATP5J	3
ATP5J	4
ATP5I	3
ATP5I	4
ATP5L	3
ATP5L	4
ATP5B	3
ATP5B	4
ATP5E	3
ATP5E	4
ATP5D	1
GPR146	1
ZNF213	1
MPZL1	3
MPZL1	4
BC005905	5
AFMID	1
SLC7A6	5
TRAK2	5
CITED2	1
[truncated: 8,403 more rows]
