# Supplementary material for: PTRcombiner: mining combinatorial regulation of gene expression from post-transcriptional interaction maps
Source: BMC Genomics. 2014 Apr 23;15:304. doi: 10.1186/1471-2164-15-304 (PMC4234518; doi:10.1186/1471-2164-15-304)
Supplement: Additional file 3 — A zip archive containing the outputs of the mining module of PTR comb iner at different combinations of k and τ , considering the sporadic trans-factors. [file 1471-2164-15-304-S3.zip › sporadic/all_results/k5_t0.600000/gene-cluster.txt]

geneSymbol	cluster
RNF14	2
RNF14	3
RNF14	4
UBE2Q1	2
UBE2Q2	3
UBE2Q2	4
RNF10	1
RNF10	2
RNF10	5
RNF11	1
RNF11	3
RNF11	5
RNF13	1
RNF13	2
RNF13	4
LOC100506866	2
AK023627	2
ZNF703	2
ZNF703	3
ZNF703	4
ZNF703	5
ZNF701	3
ZNF700	2
ZNF704	4
ZC3H13	1
ZC3H13	2
ZC3H13	4
ZC3H15	2
ZC3H15	4
ZC3H15	5
ZC3H14	3
ZC3H14	4
RNF111	4
ZC3H18	4
cytochrome	2
cytochrome	5
DHX9	3
DHX9	4
DHX9	5
TCOF1	5
NUP98	2
SP1	2
SP1	3
SP1	4
SP1	5
XPA	1
SP3	2
SP3	3
SP3	4
SP3	5
SP4	3
SP4	4
SPPL3	3
GTSE1	3
SPPL2B	3
SPPL2B	5
NSL1	2
ATP2A2	2
ATP2A2	3
ATP2A2	4
ATP2A2	5
ITGA2	2
NOP2	2
NOP2	3
NOP2	5
RIT1	1
RIT1	3
DENND4A	4
DENND4B	5
SWAP70	1
SWAP70	4
PHLDA3	1
ASS1	3
LOC100652770	3
ZNF37BP	2
TIPRL	2
TIPRL	3
TIPRL	4
TIPRL	5
FBXL14	4
FBXL14	5
FBXL19	1
FBXL19	2
FAM116A	2
CHST8	1
COL4A3	2
GRN	1
GRN	5
CHST3	1
HLCS	2
HLCS	4
NOG	1
COX7C	2
COX7C	3
COX7C	4
COX7C	5
CAMK1	3
FAM134C	2
FAM134C	3
FAM134C	4
ITGAE	2
ITGAE	3
SMAD4	2
SMAD4	3
SMAD4	4
SMAD4	5
SMAD5	2
SMAD5	3
SMAD5	4
SMAD5	5
SMAD7	1
SMAD7	5
GOLPH3L	3
GOLPH3L	4
GOLPH3L	5
SMAD1	2
SMAD2	1
SMAD2	2
SMAD2	3
SMAD2	4
SMAD2	5
SMAD3	2
SMAD3	5
AMMECR1L	1
AMMECR1L	2
AMMECR1L	4
IGF2R	2
CYFIP2	2
RNF114	2
RNF114	3
RNF114	4
RNF114	5
SLC36A1	3
C14orf118	2
ART3	2
HERC2P2	2
ART5	1
TCEA1	5
MGC57346	2
COX4I1	1
COX4I1	5
BFAR	2
BFAR	3
BFAR	4
BFAR	5
CADPS2	1
CCDC115	1
CCDC112	2
CCDC113	2
ATP1A3	1
ATP1A1	3
ATP1A1	5
MGRN1	1
CRTAP	4
CRTAP	5
BC078172	5
SPHK1	1
IPO11	2
CUEDC2	3
CUEDC2	5
CPEB4	1
CPEB4	2
CPEB4	3
CPEB4	4
CPEB1	2
CPEB3	1
CPEB3	2
CPEB3	4
RBMXL1	2
RBMXL1	4
ZNF780A	2
ZNF780A	3
ZNF780A	5
ZNF780B	2
ZNF780B	5
IFT80	2
GRINA	3
GRINA	5
MCM10	2
MCM10	4
IGFBPL1	1
CFH	1
CFI	1
PNP	3
PNP	5
ANKFY1	2
CREBBP	1
CREBBP	2
CREBBP	4
PNN	3
PNN	5
ATP6V0E1	3
ATP6V0E1	5
ATP6V0E2	5
MLLT1	3
SIX4	2
SIX4	4
SIX5	2
CNPY3	5
CNPY2	5
ANKRD30BL	5
HMG20A	1
HMG20A	2
HMG20A	5
HMG20B	3
AAGAB	3
AAGAB	4
AAGAB	5
C3orf75	3
C3orf75	4
SHOX2	1
SHOX2	2
SHOX2	3
SHOX2	4
ZFP82	3
ZFP82	4
SYPL1	3
SYPL1	4
RCOR3	2
RCOR3	4
RFX5	4
APP	2
APP	3
APP	4
APP	5
RFX7	3
RFX7	4
NRXN1	1
RFX3	1
YDJC	3
YDJC	5
IBA57	2
IBA57	4
IBA57	5
APC	4
APC	5
ABCE1	3
ABCE1	4
ABCE1	5
XPNPEP1	1
XPNPEP3	3
XPNPEP3	5
ADNP	2
ADNP	3
ADNP	4
KHDRBS1	2
KHDRBS1	3
KHDRBS1	4
KHDRBS1	5
RPS15AP10	2
RPS15AP10	3
GGCT	3
MSL3P1	3
TARS2	2
TARS2	3
TARS2	5
DPYSL2	4
DPYSL3	2
DPYSL3	4
CYP2R1	2
GJA1	4
C15orf24	3
C15orf24	4
C15orf23	3
C15orf23	4
C15orf23	5
PMS2P1	1
KDM3B	2
KDM3B	3
KDM3B	4
KDM3B	5
GTPBP2	3
EIF2B1	2
PRKAR2B	2
PRKAR2B	3
PRKAR2B	4
PRKAR2B	5
MAGT1	4
TXNIP	2
TXNIP	3
TXNIP	4
TXNIP	5
AX747592	2
MLF1	5
QPRT	1
QPRT	5
MLF2	1
MLF2	2
MLF2	3
MLF2	4
MLF2	5
TMEM14C	2
TMEM14C	5
TMEM14B	2
LOC440944	2
C9orf125	4
C9orf123	3
KIAA1267	1
KIAA1267	2
KIAA1267	5
PHACTR4	1
PHACTR4	3
PHACTR4	4
CLIC4	1
CLIC4	2
CLIC4	3
CLIC4	4
CLIC4	5
PHACTR1	2
PHACTR2	2
PHACTR2	3
PHACTR2	4
TMEM147	2
TMEM147	5
ITGA6	4
LOC644714	2
API5	3
API5	4
API5	5
RTKN2	2
SOWAHA	2
SOWAHC	4
FAM32A	3
FAM32A	4
FAM32A	5
KIAA1191	1
KIAA1191	2
KIAA1191	3
KIAA1191	4
VMP1	4
ZMAT2	3
ZMAT5	1
ZMAT5	3
ZMAT4	1
C19orf24	3
C19orf24	5
C19orf25	3
MYBL1	2
NR1D2	2
NR1D2	3
NR1D2	4
NR1D2	5
MYBL2	5
ZNF2	1
ZNF3	3
TIPIN	3
ZNF8	2
ZNF8	3
C11orf10	5
HNRNPA0	2
HNRNPA0	3
HNRNPA0	4
HNRNPA0	5
CDC5L	3
CDC5L	4
RAC3	3
RAC1	3
RAC1	4
RAC1	5
SBDS	3
SBDS	4
VCL	2
VCL	3
VCL	4
VCP	2
VCP	3
VCP	5
BC041964	2
AP2A2	1
MRPS18C	3
PBX2	1
PBX3	4
PBX3	5
PBX1	4
NSUN2	2
NSUN5	3
NSUN4	3
NSUN4	4
NSUN6	1
TUBG1	1
TUBG1	3
TARS	2
PTCH1	2
PTCH1	4
TIMM44	3
TIMM44	5
TUFM	1
TUFM	3
TUFM	5
FAM108B1	2
FAM108B1	3
FAM108B1	4
FAM108B1	5
RAD9A	3
RAD9A	5
ERGIC2	4
RRP7A	3
CDR2L	1
ERGIC1	4
B3GAT3	2
B3GAT3	5
B3GAT2	2
CPPED1	2
CPPED1	5
UXT	1
CALM2	1
CALM2	3
CALM2	4
CALM2	5
CALM3	2
CALM3	3
CALM3	4
CALM3	5
SPG21	1
CALM1	2
CALM1	3
CALM1	4
CALM1	5
UPK1B	1
DLGAP4	1
MBNL1	2
MBNL1	3
MBNL1	4
MBNL1	5
MBNL2	2
MBNL2	3
MBNL2	4
MBNL2	5
MBNL3	2
CLCN3	2
CLCN3	3
CLCN3	4
FAM169A	2
FAM169A	4
BRD8	5
BRD9	1
BRD4	1
BRD4	3
BRD1	2
BRD1	5
BRD2	1
BRD2	4
BRD3	1
BRD3	2
BRD3	4
BRD3	5
DNAJA2	2
DNAJA2	3
DNAJA3	3
DNAJA1	3
PTPN13	2
PTPN11	2
PTPN11	3
PTPN11	4
PTPN11	5
BX247991	2
MYCBP	3
MYCBP	4
MYCBP	5
SETD1B	1
SETD1B	3
LYAR	2
MRPL24	3
MRPL24	4
MRPL24	5
MRPL27	1
MRPL27	2
CSF2RA	1
DMD	2
MRPL20	1
C16orf72	2
C16orf72	3
C16orf79	3
LOC100506844	2
GAB1	2
SNORA81	5
C2orf84	2
NPTX1	2
NPTX1	3
NPTX1	4
NPTX1	5
NDRG1	4
NDRG3	2
NDRG3	3
NDRG3	4
NDRG4	4
SRSF5	2
SRSF5	3
SRSF5	4
SRSF5	5
SRSF4	2
SRSF4	3
SRSF4	4
SRSF4	5
SRSF7	2
SRSF7	3
SRSF7	4
SRSF7	5
SRSF6	1
SRSF6	2
SRSF6	3
SRSF6	4
SRSF6	5
SRSF1	2
SRSF1	3
SRSF1	4
SRSF1	5
CHD1L	3
CHD1L	5
SRSF3	2
SRSF3	3
SRSF3	4
SRSF3	5
CDK1	1
CDK1	2
CDK1	3
CDK1	4
CDK1	5
SRSF9	2
SRSF9	3
SRSF9	4
SRSF9	5
HOXA5	1
HOXA5	4
HOXA5	5
RAPH1	4
DNAJB14	2
RNF138	2
RNF138	4
CISD3	4
CISD1	3
CLNS1A	3
TSHZ1	4
NOSIP	1
VILL	1
ZNF581	2
ZNF580	2
ZNF583	1
ZNF583	2
ZNF582	5
TIPARP	2
TIPARP	4
ZNF587	1
ZNF587	2
ZNF587	3
ZNF587	5
ZNF589	2
ASUN	2
ASUN	5
MTRF1L	2
MYO1E	2
MYO1D	2
MYO1B	2
MYO1B	4
CHMP3	3
CHMP3	4
RPL36AL	3
RPL36AL	5
CHMP7	5
CHMP5	3
CHMP5	4
CHMP5	5
LGALSL	5
HOXA10	1
HOXA10	2
HOXA10	3
HOXA10	4
HOXA10	5
FAM188A	2
FAM188A	3
FAM160B1	2
FAM160B1	4
SRC	1
ZNF326	3
ZNF326	5
SRF	2
SRF	4
ZNF320	5
FAM214A	2
FAM214B	1
SRI	4
SRI	5
ZNF329	3
SRM	3
SRR	5
LGALS3	1
AKIRIN2	4
AKIRIN2	5
AKIRIN1	2
AKIRIN1	3
AKIRIN1	4
AKIRIN1	5
EIF2AK1	3
HN1	3
HN1	4
HN1	5
FAM136A	4
FAM136A	5
TRNT1	2
OCRL	4
SNORD17	4
SNORD17	5
KIAA1522	3
KIAA1522	4
MPDU1	1
MPDU1	3
KIAA1033	2
LPGAT1	2
LPGAT1	3
LPGAT1	4
LPGAT1	5
GCNT4	1
TIMM17A	2
TIMM17A	3
TIMM17A	4
TIMM17A	5
GCNT1	2
LPCAT1	4
LPCAT1	5
MID1IP1	2
MID1IP1	4
MID1IP1	5
PIGA	3
PIGA	4
PIGC	2
PIGC	5
PIGH	4
PIGK	2
PIGK	4
PIGM	2
PIGM	4
PIGM	5
PIGO	1
PIGO	4
TMEM194A	2
TMEM194A	3
TMEM194A	4
PIGS	3
PIGS	4
PIGT	1
WRAP53	3
PIGW	2
PIGW	3
PIGW	4
PIGX	3
PIGX	4
PIGY	2
PIGY	3
PIGY	4
PIGY	5
TAGLN	1
TAX1BP1	3
TAX1BP1	4
ANKLE2	3
ANKLE2	4
ANKLE2	5
OLR1	1
RHPN2	4
RHPN2	5
SRRM1	1
SRRM1	3
SRRM1	4
SRRM1	5
BBIP1	4
SRRM2	1
SRRM2	3
SRRM2	4
SRRM2	5
DQ573949	2
PDK2	1
EBP	1
EBP	4
EBP	5
LNPEP	2
ALPI	1
SEC61A1	2
SEC61A1	3
SEC61A1	4
SEC61A1	5
SEC61A2	2
SEC61A2	3
TM2D1	4
TM2D3	4
TM2D3	5
SBP1	2
ZFAND6	4
ZFAND5	3
ZFAND5	4
ZFAND5	5
ZFAND3	3
ZFAND3	4
ZFAND1	2
ZFAND1	3
ZFAND1	5
AF131837	2
SLC39A10	2
SLC39A10	4
SLC39A11	1
LOC96610	2
SLC39A14	3
SLC39A14	4
SLC39A14	5
EIF1AX	2
EIF1AX	3
EIF1AX	4
EIF1AX	5
EIF1AY	1
RSBN1	2
RSBN1	4
EIF1AD	3
ARHGAP20	2
ARHGAP27	5
ARHGAP26	5
SAP18	2
SAP18	3
SAP18	4
SAP18	5
EVI5	2
EVI5	4
SYDE1	5
DDIT3	5
DDIT4	3
DDIT4	4
DDIT4	5
AK096279	2
LOC284889	3
LOC284889	5
FAM76A	1
NKRF	3
NKRF	4
PMF1-BGLAP	5
AFTPH	3
AFTPH	4
MYSM1	2
MYSM1	3
ATG2B	3
ATG2B	5
PPPDE1	2
PPPDE1	4
PPPDE2	3
BMP7	2
BMP7	4
BMP7	5
DR1	2
DR1	3
DR1	4
DR1	5
RLIM	2
RLIM	3
RLIM	4
RLIM	5
C1orf35	5
FEM1C	2
FEM1C	3
FEM1C	4
TERF2	1
TERF2	4
DNAJC18	2
FEM1A	1
FEM1A	3
RASSF8	2
RASSF8	3
RASSF8	4
RASSF1	3
PTOV1	2
PTOV1	3
PTOV1	5
RASSF3	1
RASSF3	2
RASSF3	3
NHP2	2
NHP2	3
NHP2	4
NHP2	5
ATP5C1	1
ATP5C1	5
CHD2	2
CHD2	3
CHD4	1
CHD7	5
CHD6	2
CAP1	2
CAP1	4
CAP1	5
TTC5	1
C3orf58	3
RAB3GAP2	2
TTC3	4
PIKFYVE	4
C3orf52	1
CAPS	1
CAPS	4
DYNC1LI1	3
DYNC1LI2	2
DYNC1LI2	3
DYNC1LI2	4
DYNC1LI2	5
ABCG1	1
PLSCR4	2
PLSCR1	2
MPL	1
AVP	1
MPI	3
HIST1H3F	2
MCPH1	2
GRPEL1	2
GRPEL1	3
GRPEL1	4
GRPEL1	5
GRPEL2	2
GRPEL2	3
GRPEL2	4
GRPEL2	5
SLC36A4	4
QRSL1	3
BTG3	2
BTG3	3
BTG3	4
SOSTDC1	2
FAHD1	3
C4orf36	1
C4orf32	2
SRD5A1	1
DKFZp564E1082	2
DKFZp564E1082	3
DKFZp564E1082	4
DKFZp564E1082	5
HELLS	2
HELLS	4
FAM49B	2
FAM49B	3
FAM49B	4
FAM49B	5
ZFP36L1	2
ZFP36L1	3
ZFP36L1	4
GGA3	4
GGA3	5
GGA2	2
C15orf44	2
C15orf44	3
C15orf44	4
C10orf96	1
ADH5	3
GJC1	2
GJC1	4
GJC1	5
ZNF138	2
ZNF138	3
LOC100499177	3
PRKACA	1
PRKACA	3
PRKACB	2
PRKACB	4
PRKACB	5
PSMB7	2
PSMB7	3
PSMB7	5
ZNF131	2
ZNF131	3
ZNF131	5
PSMB5	3
PSMB5	4
PSMB5	5
PSMB4	1
PSMB4	2
PSMB4	3
PSMB4	4
PSMB4	5
PSMB2	2
PSMB2	4
PSMB1	2
PSMB1	3
PSMB1	5
HDHD1	2
HDHD2	3
HDHD2	4
C20orf72	3
AK025140	2
AK025140	3
AK025140	4
RMI1	3
RMI2	2
RMI2	4
SNORD21	5
CSDA	4
SNORD25	2
SNORD27	5
SNORD26	5
SNORD29	5
KCNK5	2
KCNK6	1
FAM155B	4
AK095546	2
AK095546	4
KCNK3	1
C9orf140	2
NACC2	4
VPS13D	2
ACOT13	2
SH3KBP1	1
BEX4	3
BEX4	5
BEX2	3
PPAN-P2RY11	3
PPAN-P2RY11	5
SCAF11	2
SCAF11	3
SCAF11	4
NUP160	2
TMEM165	2
TMEM165	4
TMEM165	5
TMEM164	3
ME2	1
TMEM168	1
TMEM168	2
TMEM168	4
FOXN2	2
FOXN2	4
REPIN1	2
REPIN1	5
PMVK	2
GNA12	3
GNA13	2
GNA13	3
GNA13	4
GNA13	5
GNA11	1
SH2B3	3
SH2B3	4
SH2B3	5
MFGE8	5
IL6ST	2
IL6ST	4
NOL7	2
CDC73	4
C11orf31	3
C11orf30	1
WEE1	2
WEE1	3
WEE1	4
SRFBP1	2
SRFBP1	3
BCAT2	5
BCAT1	2
BCAT1	3
BCAT1	4
AK027541	2
GTF2F1	1
GTF2F1	2
AKAP1	4
AKAP1	5
AKAP2	2
AKAP2	3
AKAP2	4
GTF2F2	3
CAGE1	1
AKAP8	1
AKAP8	3
AKAP8	5
AKAP9	2
EIF2A	2
CCDC117	2
CCDC117	3
CCDC117	4
CCDC117	5
TUBE1	2
TUBE1	3
PHPT1	3
PHPT1	5
ODF2	1
RRP1B	2
RRP1B	3
RRP1B	4
RRP1B	5
RAB7A	3
RAB7A	4
RAB7A	5
HSP90B1	2
HSP90B1	3
HSP90B1	4
HSP90B1	5
KRR1	2
KRR1	3
KRR1	4
TMEM132E	2
TMEM132E	5
FAM64A	5
PEG10	2
PEG10	3
PEG10	4
PEG10	5
CETN3	3
NAIF1	5
CCL28	1
H3F3C	4
H3F3B	1
H3F3B	2
H3F3B	3
H3F3B	4
H3F3B	5
DIO3	1
MAU2	2
TRIOBP	5
C8orf48	1
UCK1	2
UCK1	3
UCK2	3
UCK2	5
PHRF1	2
PHRF1	3
C8orf42	2
C8orf42	5
CUX1	3
CUX1	4
BRF2	2
BC021816	2
DNAJC8	2
DNAJC8	3
DNAJC8	4
CSNK1A1	1
CSNK1A1	3
CSNK1A1	4
CAMSAP2	2
CAMSAP2	4
DNAJC5	4
CAMSAP1	3
CAMSAP1	4
DZANK1	2
DNAJC2	5
DNAJC3	2
DNAJC3	3
DNAJC3	4
DNAJC3	5
GOSR2	1
SLC18A2	2
SLC18A2	4
SLC18A1	1
GOSR1	3
GOSR1	4
RRP15	2
RRP15	4
RRP15	5
CYP4F11	1
NRN1	2
NRN1	4
RAP1B	2
RAP1B	5
RAP1A	2
RAP1A	4
SPOPL	2
MAP3K4	1
MAP3K4	2
MIR16-1	2
MIR16-1	5
SNORA66	5
LRIF1	2
FAM91A1	2
FAM91A1	5
LIMD1	1
LIMD1	4
LIMD1	5
RNF157	1
MECP2	3
MECP2	4
PEX3	2
ZFYVE21	2
ZFYVE20	2
ZFYVE20	3
ZFYVE20	4
ZFYVE27	5
ZFYVE26	3
RAB33B	2
RAB33B	4
SLC17A5	4
UBFD1	2
UBFD1	3
UBFD1	4
C16orf52	2
C16orf52	3
C16orf52	5
C16orf53	3
CDK5RAP1	2
C16orf57	1
ITCH	2
ITCH	4
CHMP4A	3
CHMP4A	5
CHMP4B	3
CHMP4B	4
CHMP4B	5
CHMP4C	3
BAX	1
BAX	3
BAX	5
BAD	1
IARS	5
SLC37A3	2
SLC37A3	3
SLC37A3	4
CDK19	3
TOB1	1
TOB1	4
PMPCB	2
PMPCB	3
PMPCB	4
SLC37A4	3
TOB2	1
TOB2	2
TOB2	3
TOB2	4
CDK12	2
CDK12	4
CDK16	5
CDK17	2
CDK17	4
GPR126	2
GPR126	4
GPR124	2
NEO1	1
NEO1	4
RBL2	4
ATP6V1B2	4
ATP6V1B2	5
TMEM173	5
CTSD	5
MMP28	1
P2RY1	4
P2RY6	1
TFG	4
RND3	2
NCL	1
NCL	2
NCL	3
NCL	4
NCL	5
CTNNBIP1	1
PPP3CA	3
PPP3CA	4
KIAA1549	4
LRRC41	1
LRRC47	1
LRRC47	2
LRRC47	4
LRRC49	2
B3GNT5	4
B3GNT1	3
B3GNT1	4
B3GNT2	3
FNDC4	2
FGFR2	2
FGFR2	4
FGFR2	5
B3GNT8	1
YLPM1	3
ADRA2B	1
RPL19	4
BIK	1
C16orf46	4
YIF1B	1
YIF1B	3
CCDC157	3
WRAP73	3
TUFT1	1
SYT9	5
FN1	2
TIAL1	1
TIAL1	2
TIAL1	3
TIAL1	4
TIAL1	5
OBFC2B	5
OBFC2A	2
FUBP3	2
FUBP3	3
FUBP3	5
FUBP1	2
FUBP1	3
FUBP1	5
NCSTN	1
NCSTN	2
NCSTN	4
CEP104	2
NBL1	1
ANGPT2	2
ATP5D	1
C1orf52	2
C1orf52	3
C1orf52	5
C1orf56	4
C1orf55	1
C1orf55	2
LOC647979	2
LOC647979	3
LOC647979	4
LOC647979	5
ICMT	2
ICMT	3
ICMT	4
ICMT	5
FLJ30403	2
FCF1	1
FCF1	4
AK096319	2
ATP6V0A1	3
ATP6V0A2	4
GUCA1B	1
GUCA1B	3
GUCA1B	5
SMCR7L	2
SMCR7L	3
SMCR7L	4
SMCR7L	5
TBC1D5	1
TBC1D5	4
SMPD4	3
SMPD1	1
BRIP1	1
ATP5A1	2
ATP5A1	3
ATP5A1	5
AAMP	3
DOT1L	5
PATL1	3
U2SURP	2
U2SURP	3
U2SURP	4
U2SURP	5
ENO1	2
ENO1	3
ENO1	5
ENO2	3
NPAT	2
CNOT6L	2
CNOT6L	4
LLGL1	3
ACOX1	2
OIP5-AS1	2
NSMCE1	5
PTK7	1
PTK7	3
PTK7	4
RABGAP1	2
PRKAA2	3
PRKAA2	5
PRKAA1	2
PRKAA1	4
ITGB3BP	1
ITGB3BP	2
ITGB3BP	5
MCL1	2
MCL1	3
MCL1	4
MCL1	5
PFDN5	5
SORBS2	1
SORBS2	2
ODC1	3
ODC1	4
ODC1	5
ATG16L1	1
ATG16L1	2
ATG16L1	5
C3orf33	1
C4orf52	3
ARHGDIA	3
ARHGDIA	4
ARHGDIA	5
NANP	1
NANP	4
NANS	2
C3orf38	2
C3orf38	4
TANC2	2
TANC2	5
C15orf63	5
EBF3	1
EBF3	5
EBF2	2
UCP3	1
DDX21	1
DDX21	2
DDX21	3
DDX21	4
DDX21	5
DDX20	5
ZNF155	2
GULP1	2
ZNF91	3
ZNF92	2
ZNF92	3
ZNF92	5
ZNF93	1
FKBP14	2
AFF4	2
AFF4	4
UBE2J1	2
UBE2J1	3
UBE2J2	2
UBE2J2	5
RAB3IP	2
RAB3IP	4
FBXO11	2
FBXO17	4
C20orf11	2
C20orf11	3
C20orf11	4
C20orf11	5
AK127472	2
GGPS1	3
GGPS1	5
AX747088	3
PARD6G	2
TRUB1	1
TRUB1	2
TRUB1	4
TRUB1	5
C9orf167	1
CLK2P	1
MARCKS	1
MARCKS	2
MARCKS	3
MARCKS	5
SNORD92	2
SNORD92	5
SNORD42B	2
SNORD42B	5
CCDC75	3
SHC1	3
ERBB4	4
TMEM109	3
TMEM109	4
TMEM101	1
TMEM101	3
TMEM107	4
TMEM104	2
GHITM	1
GHITM	2
GHITM	3
GHITM	4
GHITM	5
SMPDL3A	1
SPEN	2
SPEN	4
FKBP1A	1
FKBP1A	4
FKBP1A	5
MANEAL	2
MANEAL	4
BX537811	2
BX537811	5
STOML2	1
STOML2	3
STOML2	5
AK095179	2
TIMM8A	3
TIMM8A	5
TIMM8B	2
TIMM8B	3
TIMM8B	5
MET	4
MET	5
NT5C	3
PPP1R9A	4
NT5E	1
MAP1B	3
MAP1B	5
UNC5B	3
UNC5B	4
BC037540	2
MAP1S	5
CCP110	2
CCP110	3
CCP110	5
SPICE1	2
SPICE1	3
FRMD6	2
FRMD6	4
PKNOX1	2
PKNOX1	4
PKNOX1	5
DSCR8	1
GNAS	1
GNAS	2
GNAS	3
GNAS	4
GNAS	5
MED13L	2
MED13L	4
PTCD3	2
DSCR3	4
DSCR3	5
PTCD1	2
PTCD1	3
PTCD1	5
HLTF	4
HLTF	5
AGFG1	2
DPF2	1
ASNA1	1
DACT1	3
DACT1	5
AF258560	2
AF258560	5
BCAP29	2
TMCC1	1
TMCC1	4
DAG1	3
CCDC23	3
RPL36A	1
RPL36A	2
PPCDC	3
EPB41L3	3
EPB41L3	5
EPB41L2	3
EPB41L2	4
LINC00202	2
ACSS1	3
UBE2K	2
UBE2K	3
UBE2K	4
UBE2K	5
VPS4A	4
VPS4B	3
VPS4B	4
VPS4B	5
GMEB2	3
GMEB1	1
GMEB1	3
SLC43A2	1
RRP36	5
VHL	2
VHL	4
TREML2	1
PPP1R15B	3
PPP1R15B	5
RIPK4	4
SNORA44	5
SNORA45	5
MRPL37	2
MRPL37	3
MRPL37	5
GPRIN3	2
GPRIN3	3
GPRIN3	4
SNORA48	5
INSR	1
INSR	4
SPTBN1	4
ZNF814	2
ARPC4-TTLL3	1
KLF11	1
KLF11	2
KLF11	4
KLF11	5
KLF10	2
KLF10	3
RNF170	2
KLF16	5
TFAP2A	1
TFAP2A	2
TFAP2A	4
TFAP2A	5
TFAP2C	1
PCNA	2
PCNA	3
PCNA	4
PCNA	5
SLC44A1	4
SLC44A2	3
ZBTB7A	1
ZBTB7A	2
ZBTB7A	3
MSI2	1
MSI2	2
PCNP	1
PCNP	2
PCNP	3
PCNP	4
PCNP	5
PCNT	2
PCNX	4
RPA1	3
RPA1	4
RPA1	5
C1D	1
C1D	4
NDUFS1	2
NDUFS1	4
NDUFS3	5
COQ9	2
NDUFS5	5
NDUFS6	3
NDUFS6	5
COQ4	1
COQ7	1
COQ7	3
UFD1L	1
ILF3	1
ILF3	2
ILF3	3
ILF3	4
ILF3	5
LOC100506801	2
ZRANB1	2
ZRANB1	3
ZRANB1	4
ZRANB3	2
ZRANB2	2
ZRANB2	3
ZRANB2	4
FAM132B	5
CHMP2B	2
CHMP2B	3
CHMP2B	4
CHMP2A	1
PCDHGB6	1
ATP9A	1
ATP9A	4
RREB1	2
RREB1	3
RREB1	4
TPX2	3
TPX2	4
WWC3	1
WWC2	2
PPT2	1
WHSC1L1	1
WHSC1L1	2
WHSC1L1	5
PHC1	4
PHC3	2
PHC3	3
PHC3	4
PHC2	2
GPR108	1
GPR108	2
SAFB	1
SAFB	2
ZNF367	2
ZNF367	3
ZNF367	4
SLC35E2	1
H2AFV	2
H2AFV	3
H2AFV	4
H2AFX	1
H2AFX	2
H2AFX	3
H2AFX	4
H2AFX	5
LOC100216546	2
LOC100216545	2
RNF8	2
RNF8	3
RNF8	5
RNF6	1
RNF6	2
RNF6	3
RNF6	4
RNF7	3
RNF7	5
RNF4	3
RNF4	4
RNF2	3
RNF2	4
NCAPG2	2
NCAPG2	5
GSTA4	4
PPP1R26	4
PDGF	1
CLTA	3
MIR383	2
CLTC	2
CLTC	3
CLTC	4
CLTC	5
LRRC61	2
NGLY1	2
ADRBK1	5
NMD3	2
AX746887	4
ISCA2	2
MTRR	5
RECQL	4
AK294004	4
MAP7D1	4
AK130076	2
PRKRIR	1
BAIAP3	5
ACTR6	2
ACTR6	3
ACTR6	5
abParts	1
UQCRC1	5
ACTR3	3
ACTR3	4
ACTR3	5
ACTR2	2
ACTR2	3
ACTR2	4
WBSCR22	1
LOC100133311	2
LOC100133311	3
HYDIN	1
MSL2	2
MSL2	4
POLDIP3	3
POLDIP3	4
POLDIP3	5
POLDIP2	2
POLDIP2	3
POLDIP2	4
POLDIP2	5
GP1BA	1
MIR3685	2
ALDH18A1	2
ALDH18A1	4
HHEX	3
PTPRU	1
TGS1	1
TGS1	4
ABI3BP	2
ANKS1A	4
IDUA	1
ZNF592	4
NKX3-1	1
RPL12	5
ADAM10	1
ADAM10	2
ADAM10	3
ADAM10	4
ADAM15	1
ADAM17	1
ADAM18	1
CPNE8	1
CPNE8	2
CPNE3	2
CPNE3	4
CPNE1	2
CPNE1	3
CPNE1	5
AAK1	2
SNRPN	1
GDE1	2
GDE1	3
GDE1	4
GDE1	5
SNRPB	3
SNRPB	4
SNRPB	5
SNRPC	3
SNRPC	5
SNRPA	3
SNRPF	2
SNRPF	5
SNRPE	3
SNRPE	5
PTPRK	2
FLJ37453	3
ZDHHC14	1
ZDHHC13	1
PRKAG1	4
PRKAG1	5
PCSK6	2
ZDHHC18	2
ZDHHC18	5
PCSK5	1
DUSP28	1
HIPK2	3
HIPK1	3
HIPK1	4
HIPK1	5
DUSP22	4
DUSP22	5
LEMD3	2
LEMD3	4
LEMD3	5
LEMD2	4
NAPG	1
NAPG	2
NAPG	4
NAPB	2
NAPB	3
NAPB	5
NAPA	3
C3orf14	3
C3orf17	2
YAF2	2
YAF2	3
LARP1	2
LARP1	3
LARP1	4
LARP1	5
LARP4	2
LARP4	3
LARP4	4
LARP6	1
LARP6	2
DDX49	3
TC2N	2
TC2N	4
DDX41	5
ZNF175	5
EDIL3	4
DDX42	5
PTER	1
PTER	2
PTER	3
PTER	4
DDX47	2
DDX47	3
DDX47	4
DDX46	2
DDX46	3
DDX46	4
PTEN	2
ATMIN	4
LGR5	4
C20orf30	1
C20orf30	3
ELAVL2	2
ELAVL2	3
ELAVL2	4
CDKN1B	2
CDKN1B	3
CDKN1B	4
CDKN1B	5
LSM14A	2
LSM14A	3
LSM14A	4
LSM14A	5
GPM6B	4
UBE2D2	2
UBE2D2	3
UBE2D2	4
UBE2D3	1
UBE2D3	3
UBE2D3	4
UBE2D3	5
UBE2D1	4
UBE2D1	5
MLL3	1
MLL3	4
MLL2	5
LOC285419	2
SETBP1	4
MLL5	1
MLL5	2
MLL5	3
MLL4	3
MLL4	5
EDNRA	2
SNORD69	5
SNORD68	5
STX12	5
FAM104A	5
CCDC50	2
CCDC50	3
CCDC50	4
CCDC50	5
TMEM127	1
FOXJ3	3
FOXJ3	4
TMEM123	2
TMEM123	3
TMEM123	4
TMEM123	5
CCDC57	4
C9orf72	2
TMEM129	2
TMEM128	1
NUFIP2	3
NUFIP2	5
PREPL	2
PREPL	3
PREPL	4
SULT4A1	3
CABP7	3
SLC35B1	2
SLC35B2	5
FBXO30	2
FBXO30	3
FBXO30	4
SLC35B4	2
SLC35B4	3
SLC35B4	4
SLC35B4	5
FBXO33	2
FBXO33	3
GNS	4
PELP1	5
MBOAT2	2
MBOAT7	3
SPSB1	1
HINT1	3
HINT1	4
HINT1	5
HINT3	2
HINT3	4
HINT3	5
CUTC	5
CDC37	5
BRWD1	2
S100A3	1
KIAA0513	1
LONRF2	4
LONRF1	2
LONRF1	4
TCFL5	4
TCFL5	5
BIRC2	2
AK023809	2
AK023809	3
CDCA7L	4
APBA3	1
AK021664	2
MORC2	2
MORC3	2
MORC3	4
ANKRD17	4
WDR3	2
WDR3	4
CCNA2	3
CCNA2	5
VPS25	3
ATP13A3	2
ATP13A3	3
VPS29	3
VPS29	5
FAM60A	2
FAM60A	3
FAM60A	4
SKA1	2
RAI1	4
SKA3	5
SKA2	2
SKA2	3
SKA2	4
SKA2	5
CBWD1	3
RSL24D1	2
RSL24D1	3
RSL24D1	4
ADAT1	3
BC015662	4
TTBK2	1
E2F7	2
E2F7	3
E2F7	4
E2F6	1
E2F3	1
E2F3	3
E2F3	4
E2F2	3
E2F2	4
E2F1	3
E2F8	3
E2F8	5
ACBD3	2
ACBD3	3
ACBD3	4
ACBD3	5
FLJ39639	2
PPP1R13B	5
ACBD5	3
ACBD5	4
MON2	2
LOC100286844	2
EEF2	2
EEF2	4
EEF2	5
ZDBF2	2
ZDBF2	3
ZDBF2	4
SNORA23	5
BRI3BP	2
BRI3BP	5
TUSC1	1
TUSC2	5
C2orf28	1
C2orf28	5
RPGR	2
IZUMO4	5
PYCR2	4
PYCR2	5
PYCR1	1
WNT10B	5
GNG10	4
GNG11	1
GNG12	1
GNG12	2
GNG12	3
GNG12	4
GNG12	5
GNG13	1
URB2	2
URB2	3
URB2	4
LIPA	2
LIPA	4
DFFA	1
DFFA	2
DFFA	3
DFFB	1
REV3L	2
SEC24A	2
SEC24A	4
SEC24C	3
SEC24C	4
SEC24C	5
SEC24B	2
LOC100131096	2
ACCN2	5
ACCN4	1
MIR423	2
MIR423	3
MIR423	5
MRPL43	2
MRPL43	3
KAL1	2
KAL1	4
MRPL41	5
AK123141	2
MRPL46	2
MRPL44	1
MRPL44	3
MRPL44	5
TRIP6	3
TRIP6	5
MRPL48	2
MRPL48	5
ZNF697	2
ZNF697	4
C16orf5	2
C16orf5	5
ARFGAP3	4
ATP7B	5
COPZ1	2
COPZ1	3
COPZ1	4
COPZ1	5
NEK7	1
NEK7	3
NEK7	5
RUVBL1	1
RUVBL1	5
NEK3	2
NEK1	3
U2AF1	2
U2AF1	3
U2AF1	4
U2AF1	5
U2AF2	3
U2AF2	5
MPHOSPH6	2
DHPS	5
ZZZ3	2
ZZZ3	4
ZZZ3	5
CCDC6	5
COX7A1	1
CCDC8	5
MGA	2
MGA	4
MTHFD2	2
MTHFD2	3
MTHFD2	4
MTHFD2	5
TBP	1
TBP	5
BC014312	2
BC014312	3
BC014312	5
NSD1	2
NSD1	3
NSD1	4
TGFB3	1
NUDCD3	4
NUDCD1	2
GPT2	3
GPT2	5
ADSS	4
BC095475	3
BC095475	5
IFI27L1	2
GMNN	1
GMNN	3
GMNN	4
GMNN	5
ADSL	5
WDHD1	2
C7orf11	3
C7orf11	5
TIMMDC1	3
AZI2	2
AZI2	3
DL492607	3
[truncated: 11,321 more rows]
