# Supplementary material for: PTRcombiner: mining combinatorial regulation of gene expression from post-transcriptional interaction maps
Source: BMC Genomics. 2014 Apr 23;15:304. doi: 10.1186/1471-2164-15-304 (PMC4234518; doi:10.1186/1471-2164-15-304)
Supplement: Additional file 4 — A table of two columns containing the associations between HGNC genes and clusters of trans-factors obtained including recurrent trans-factors. [file 1471-2164-15-304-S4.txt]

geneSymbol	cluster
AAGAB	01
AAGAB	06
AASDHPPT	02
AASDHPPT	04
AASDHPPT	06
AB209061	06
ABCA12	04
ABCA5	06
ABCC1	02
ABCC1	04
ABCC1	06
ABCC5	02
ABCC5	04
ABCC5	06
ABCD3	06
ABCD4	04
ABCD4	06
ABCE1	01
ABCE1	02
ABCE1	06
ABCG1	04
ABHD10	06
ABHD13	01
ABHD13	02
ABHD13	05
ABHD13	06
ABHD2	01
ABHD2	02
ABHD2	06
ABHD3	06
ABHD5	02
ABHD5	06
ABI1	02
ABI1	06
ABI2	01
ABI2	02
ABI2	05
ABI2	06
ABL1	02
ABL1	06
ABL2	01
ABL2	02
ABL2	06
ABLIM1	01
ABLIM1	02
ABLIM1	06
ABR	06
ACACA	02
ACACA	06
ACAD8	04
ACAD8	06
ACADM	06
ACAT1	06
ACAT2	02
ACAT2	06
ACBD3	01
ACBD3	02
ACBD3	05
ACBD3	06
ACBD5	01
ACBD5	02
ACBD5	06
ACBD6	06
ACBD7	02
ACER3	02
ACER3	06
ACIN1	04
ACIN1	06
ACLY	02
ACLY	06
ACOX1	02
ACOX1	06
ACP1	01
ACP1	02
ACP1	05
ACP1	06
ACSL3	02
ACSL3	06
ACSL4	02
ACSL4	06
ACTB	04
ACTB	06
ACTG1	01
ACTG1	02
ACTG1	04
ACTG1	06
ACTL6A	02
ACTL6A	06
ACTN1	02
ACTN1	06
ACTN4	02
ACTN4	05
ACTN4	06
ACTR10	02
ACTR10	06
ACTR2	02
ACTR2	06
ACTR3	02
ACTR3	06
ACTR6	06
ACVR1	06
ACVR1B	01
ACVR1B	02
ACVR1B	06
ACVR2A	02
ACVR2B	01
ACVR2B	02
ACVR2B	06
ADAM10	02
ADAM10	04
ADAM10	06
ADAM17	04
ADAM17	06
ADAM9	02
ADAM9	06
ADAMTS1	06
ADAMTSL5	04
ADAR	01
ADAR	02
ADAR	05
ADAR	06
ADARB1	02
ADARB1	06
ADCY3	06
ADCY7	06
ADCY9	02
ADCY9	06
ADD1	02
ADD1	06
ADD3	01
ADD3	02
ADD3	06
ADI1	02
ADI1	06
ADIPOR1	01
ADIPOR1	05
ADIPOR1	06
ADIPOR2	01
ADIPOR2	02
ADIPOR2	05
ADIPOR2	06
ADK	06
ADNP	01
ADNP	02
ADNP	05
ADNP	06
ADNP2	02
ADNP2	06
ADO	01
ADO	02
ADO	05
ADO	06
ADPGK	06
ADRBK1	06
ADRM1	06
ADSS	02
ADSS	06
AEBP2	02
AEBP2	06
AEN	01
AEN	02
AEN	06
AES	02
AES	04
AES	06
AF070581	06
AF075059	06
AF086132	06
AF088041	06
AF258560	06
AF283776	06
AFF1	02
AFF1	06
AFF4	01
AFF4	02
AFF4	05
AFF4	06
AFG3L1P	06
AFMID	04
AFMID	06
AGFG1	02
AGFG1	05
AGFG1	06
AGFG2	06
AGGF1	02
AGK	02
AGK	06
AGL	06
AGPAT1	02
AGPAT1	06
AGPAT3	02
AGPAT3	04
AGPAT4	02
AGPAT5	02
AGPAT5	06
AGPS	02
AGPS	06
AGRN	06
AHCYL1	02
AHCYL1	06
AHCYL2	02
AHCYL2	06
AHDC1	06
AHI1	06
AHNAK	06
AHR	02
AHR	06
AHSA1	06
AIDA	06
AIFM1	04
AIFM1	06
AIG1	02
AIG1	06
AIMP1	02
AIMP1	06
AJ420489	02
AJ420489	06
AJUBA	06
AK000154	06
AK022030	06
AK022915	06
AK023288	02
AK025117	06
AK025140	06
AK055257	02
AK055257	06
AK055601	06
AK055712	06
AK056211	06
AK090674	06
AK090904	06
AK092048	06
AK092331	02
AK092331	06
AK094621	06
AK094639	02
AK094639	06
AK094990	02
AK094990	06
AK095179	02
AK095179	06
AK095242	02
AK095546	02
AK095546	06
AK095988	06
AK096279	06
AK096319	06
AK097472	01
AK097472	05
AK097472	06
AK123459	06
AK123675	06
AK124233	06
AK125301	06
AK125818	02
AK125818	06
AK127087	02
AK127087	06
AK127443	01
AK127443	02
AK127443	06
AK127555	06
AK128252	02
AK128252	06
AK2	02
AK2	06
AK296947	06
AK297919	06
AK3	02
AK3	06
AK302514	04
AK310634	04
AK4	04
AK4	06
AKAP1	02
AKAP1	06
AKAP10	02
AKAP11	01
AKAP11	02
AKAP11	06
AKAP12	01
AKAP12	02
AKAP12	05
AKAP12	06
AKAP13	02
AKAP13	06
AKAP2	06
AKAP8	02
AKAP8	04
AKAP8	06
AKAP9	06
AKIRIN1	01
AKIRIN1	02
AKIRIN1	05
AKIRIN1	06
AKIRIN2	02
AKIRIN2	06
AKT1	02
AKT1	04
AKT1	06
AKT2	01
AKT2	02
AKT2	06
AKT3	01
AKT3	02
AKT3	05
AKT3	06
AL049935	02
AL049935	06
AL357213	06
AL831889	06
AL832909	06
AL833455	01
AL833455	02
AL833455	06
ALCAM	06
ALDH18A1	02
ALDH18A1	06
ALDH1A2	02
ALDH1A2	06
ALDH1B1	02
ALDH1B1	04
ALDH1B1	06
ALDH3A2	02
ALDH3A2	06
ALDH5A1	02
ALDH6A1	04
ALG6	02
ALG6	06
ALKBH5	01
ALKBH5	02
ALKBH5	04
ALKBH5	06
ALYREF	04
ALYREF	06
AMD1	01
AMD1	02
AMD1	05
AMD1	06
AMFR	02
AMFR	04
AMFR	06
AMMECR1	02
AMMECR1	06
AMMECR1L	01
AMMECR1L	02
AMMECR1L	04
AMMECR1L	05
AMMECR1L	06
AMOT	06
AMOTL1	01
AMOTL1	02
AMOTL1	05
AMOTL1	06
AMOTL2	06
ANAPC16	02
ANAPC16	06
ANAPC5	02
ANAPC5	06
ANAPC7	06
ANGEL1	02
ANGEL1	06
ANGEL2	01
ANGEL2	02
ANGEL2	05
ANGEL2	06
ANK2	04
ANKFY1	02
ANKFY1	06
ANKHD1	06
ANKIB1	02
ANKIB1	06
ANKLE2	01
ANKLE2	02
ANKLE2	06
ANKRD10	04
ANKRD12	06
ANKRD13A	02
ANKRD13B	02
ANKRD13C	05
ANKRD13C	06
ANKRD17	02
ANKRD17	06
ANKRD26	06
ANKRD27	02
ANKRD27	06
ANKRD28	02
ANKRD28	06
ANKRD32	02
ANKRD32	06
ANKRD40	01
ANKRD40	02
ANKRD40	04
ANKRD40	05
ANKRD40	06
ANKRD42	06
ANKRD46	02
ANKRD46	06
ANKRD49	02
ANKRD50	02
ANKRD50	06
ANKS1A	06
ANLN	02
ANLN	06
ANO5	06
ANO6	02
ANO6	06
ANO8	06
ANP32A	01
ANP32A	04
ANP32A	05
ANP32A	06
ANP32B	01
ANP32B	02
ANP32B	06
ANP32E	02
ANP32E	05
ANP32E	06
ANTXR1	02
ANTXR1	06
ANXA1	04
ANXA11	02
ANXA11	06
ANXA2	04
ANXA4	06
ANXA5	01
ANXA5	02
ANXA5	04
ANXA5	06
ANXA7	02
ANXA7	06
AP1G1	02
AP1G1	06
AP1M1	02
AP1M1	06
AP1S2	02
AP1S2	06
AP1S3	02
AP1S3	06
AP2B1	01
AP2B1	02
AP2B1	06
AP3D1	02
AP3D1	06
AP3M1	01
AP3M1	02
AP3M1	05
AP3M1	06
AP3M2	02
AP3M2	05
AP3M2	06
AP3S1	02
AP3S1	04
AP3S1	06
AP3S2	04
AP4E1	06
APAF1	02
APAF1	06
APBB2	01
APBB2	02
APBB2	06
APC	02
APC	06
APEX1	02
APEX1	06
APH1A	02
APH1A	06
APH1B	06
API5	02
API5	06
APIP	06
APLP1	06
APLP2	01
APLP2	02
APLP2	04
APLP2	05
APLP2	06
APOBEC3C	04
APOL6	04
APOOL	02
APOOL	06
APP	02
APP	05
APP	06
APPBP2	02
APPL1	01
APPL1	02
APPL1	06
AQR	02
AQR	06
ARCN1	02
ARCN1	06
ARF1	04
ARF1	06
ARF3	01
ARF3	02
ARF3	04
ARF3	06
ARF4	02
ARF4	06
ARF5	04
ARF6	04
ARF6	06
ARFGAP3	02
ARFGAP3	06
ARFGEF1	06
ARFGEF2	05
ARFGEF2	06
ARFIP1	02
ARFIP1	06
ARG2	02
ARG2	04
ARG2	06
ARGLU1	06
ARHGAP1	02
ARHGAP11A	01
ARHGAP11A	06
ARHGAP18	02
ARHGAP18	06
ARHGAP19	01
ARHGAP19	02
ARHGAP19	06
ARHGAP26	02
ARHGAP35	02
ARHGAP35	06
ARHGAP42	06
ARHGAP44	02
ARHGAP5	01
ARHGAP5	02
ARHGAP5	05
ARHGAP5	06
ARHGEF11	02
ARHGEF11	04
ARHGEF11	06
ARHGEF12	01
ARHGEF12	02
ARHGEF12	06
ARHGEF18	02
ARHGEF2	02
ARHGEF2	06
ARHGEF26	02
ARHGEF26	06
ARHGEF3	06
ARID1A	02
ARID1A	06
ARID1B	06
ARID2	02
ARID2	06
ARID3A	02
ARID3A	04
ARID3A	06
ARID3B	02
ARID3B	04
ARID3B	06
ARID4A	06
ARID4B	02
ARID4B	06
ARID5B	01
ARID5B	02
ARID5B	06
ARIH2	02
ARIH2	06
ARL1	02
ARL1	06
ARL13B	02
ARL13B	06
ARL15	02
ARL15	06
ARL2BP	02
ARL2BP	06
ARL4A	06
ARL5A	02
ARL5A	05
ARL5A	06
ARL5B	01
ARL5B	02
ARL5B	05
ARL5B	06
ARL6IP1	01
ARL6IP1	02
ARL6IP1	05
ARL6IP1	06
ARL6IP5	02
ARL6IP5	06
ARL6IP6	02
ARL6IP6	05
ARL6IP6	06
ARL8A	02
ARL8A	06
ARL8B	01
ARL8B	02
ARL8B	06
ARMC1	01
ARMC1	02
ARMC1	06
ARMC8	06
ARNT	01
ARNT	02
ARNT	06
ARPC1A	06
ARPC1B	06
ARPC2	02
ARPC2	06
ARPC4	04
ARPC4	06
ARPC4-TTLL3	04
ARPC5	01
ARPC5	02
ARPC5	05
ARPC5	06
ARPP19	01
ARPP19	02
ARPP19	05
ARPP19	06
ARRDC3	06
ARSB	02
ARSB	04
ARSB	06
ARSK	02
ARSK	06
ARV1	02
ARV1	06
ASAH1	02
ASAH1	06
ASAP1	02
ASAP1	06
ASAP2	02
ASAP2	06
ASB1	02
ASB1	06
ASB3	06
ASB6	04
ASB6	06
ASB7	02
ASB7	04
ASB7	06
ASB8	02
ASB8	06
ASCC1	02
ASCC1	06
ASF1A	02
ASF1A	05
ASF1A	06
ASF1B	02
ASF1B	06
ASH1L	02
ASH1L	06
ASH2L	06
ASNS	06
ASPH	06
ASPHD2	04
ASPM	06
ASUN	06
ASXL1	02
ASXL1	06
ATAD1	02
ATAD1	06
ATAD2	02
ATAD2	06
ATAD5	06
ATF1	02
ATF1	05
ATF1	06
ATF2	02
ATF2	04
ATF2	06
ATF6	06
ATF6B	06
ATF7	02
ATF7	06
ATF7IP	02
ATF7IP	06
ATG12	02
ATG12	06
ATG13	02
ATG13	06
ATG14	02
ATG16L1	02
ATG16L1	04
ATG16L1	06
ATG3	06
ATG4D	02
ATG5	02
ATG5	06
ATG7	06
ATL2	02
ATL2	06
ATL3	06
ATM	06
ATN1	02
ATN1	06
ATP10A	04
ATP11A	02
ATP11A	06
ATP11B	01
ATP11B	02
ATP11B	06
ATP11C	02
ATP11C	06
ATP13A3	02
ATP13A3	06
ATP1B1	02
ATP1B1	04
ATP1B1	05
ATP1B1	06
ATP1B3	02
ATP1B3	06
ATP2A2	01
ATP2A2	05
ATP2A2	06
ATP2B1	01
ATP2B1	02
ATP2B1	06
ATP2B4	02
ATP2B4	06
ATP5A1	06
ATP5G3	06
ATP5L	02
ATP5L	06
ATP6AP1	02
ATP6AP1	06
ATP6AP2	02
ATP6AP2	06
ATP6V0A2	02
ATP6V0A2	06
ATP6V0C	06
ATP6V0E1	02
ATP6V0E1	06
ATP6V1A	01
ATP6V1A	02
ATP6V1A	06
ATP6V1B2	01
ATP6V1B2	02
ATP6V1B2	06
ATP6V1C1	02
ATP6V1C1	06
ATP6V1D	02
ATP6V1D	06
ATP6V1G1	02
ATP6V1G1	04
ATP6V1G1	06
ATP6V1H	02
ATP6V1H	06
ATP8B2	02
ATP8B2	04
ATP8B2	06
ATP9A	01
ATP9A	02
ATP9A	04
ATP9A	06
ATPAF1	02
ATPAF1	06
ATPBD4	04
ATPIF1	02
ATPIF1	06
ATXN1	02
ATXN1	04
ATXN1	06
ATXN10	02
ATXN10	06
ATXN1L	01
ATXN1L	02
ATXN1L	06
ATXN2	02
ATXN2	06
ATXN2L	02
ATXN2L	06
ATXN3	02
ATXN3	04
AUP1	06
AURKA	02
AURKA	06
AUTS2	01
AUTS2	06
AVL9	02
AVP	04
AX747003	02
AX747123	06
AX747565	02
AX747565	04
AX747565	06
AX747806	02
AX747806	06
AX748119	06
AXL	04
AZI2	06
AZIN1	01
AZIN1	02
AZIN1	06
B2M	02
B2M	06
B3GALNT2	01
B3GALNT2	02
B3GALNT2	05
B3GALNT2	06
B3GALTL	06
B3GNT1	02
B3GNT1	06
B3GNT2	06
B3GNT5	02
B4GALT1	02
B4GALT1	06
B4GALT5	06
B4GALT6	01
B4GALT6	02
B4GALT6	05
B4GALT6	06
BACE1	02
BACE1	04
BACH1	01
BACH1	02
BACH1	05
BACH1	06
BAG1	06
BAG2	02
BAG2	06
BAG3	01
BAG3	02
BAG3	06
BAG4	02
BAG4	04
BAG4	06
BAG5	01
BAG5	02
BAG5	06
BAIAP2	06
BAIAP2L1	02
BAIAP2L1	06
BAMBI	02
BANF1	04
BASP1	02
BASP1	06
BAX	04
BAX	06
BAZ1A	02
BAZ1A	06
BAZ1B	02
BAZ1B	06
BAZ2A	01
BAZ2A	02
BAZ2A	06
BAZ2B	06
BBC3	04
BBC3	06
BBIP1	01
BBIP1	02
BBIP1	06
BBS10	04
BBX	01
BBX	05
BBX	06
BC014312	06
BC016015	06
BC018860	02
BC022047	06
BC030761	04
BC035245	06
BC041964	02
BC041964	06
BC045790	06
BC063441	06
BC067230	06
BC092452	06
BC111574	04
BCAP29	02
BCAP29	06
BCAT1	01
BCAT1	05
BCAT1	06
BCDIN3D	06
BCKDHB	02
BCKDHB	06
BCL10	02
BCL10	04
BCL10	06
BCL11A	02
BCL11A	04
BCL11A	05
BCL11A	06
BCL11B	04
BCL2L11	02
BCL2L11	06
BCL2L12	06
BCL2L13	01
BCL2L13	02
BCL2L13	06
BCL2L2-PABPN1	04
BCL2L2-PABPN1	06
BCL7A	01
BCL7A	02
BCL7A	04
BCL7A	05
BCL7A	06
BCL7B	02
BCL7B	04
BCL7B	06
BCL9	02
BCL9	04
BCL9	06
BCL9L	06
BCLAF1	01
BCLAF1	02
BCLAF1	05
BCLAF1	06
BCOR	01
BCOR	02
BCOR	05
BCOR	06
BCORL1	06
BDP1	02
BDP1	06
BECN1	01
BECN1	02
BECN1	06
BEND4	01
BEND4	02
BEND4	06
BET1	06
BFAR	02
BHLHB9	02
BHLHB9	06
BHLHE40	02
BHLHE40	06
BICD2	01
BICD2	02
BICD2	06
BID	02
BID	06
BIK	04
BIRC2	06
BIRC5	04
BIRC6	06
BIVM	02
BIVM	06
BLCAP	02
BLCAP	06
BLMH	02
BLOC1S2	02
BLOC1S2	05
BLOC1S2	06
BMF	02
BMF	06
BMI1	01
BMI1	02
BMI1	05
BMI1	06
BMP2	06
BMP7	02
BMP7	06
BMPR1A	02
BMPR1A	06
BMPR1B	06
BMPR2	01
BMPR2	02
BMPR2	06
BNC2	02
BNC2	06
BNIP2	01
BNIP2	02
BNIP2	05
BNIP2	06
BNIP3L	02
BNIP3L	06
BOD1	02
BOD1	06
BOD1L	02
BOD1L	06
BOLA3	02
BOLA3	06
BORA	02
BORA	06
BPNT1	06
BPTF	02
BPTF	06
BRD1	06
BRD2	02
BRD2	04
BRD2	06
BRD3	02
BRD3	04
BRD3	06
BRD4	04
BRD4	06
BRD9	04
BRD9	06
BRI3BP	02
BRI3BP	06
BRIP1	04
BRIX1	02
BRIX1	06
BRK1	02
BRK1	06
BRMS1L	02
BRMS1L	06
BROX	04
BRP44	06
BRP44L	02
BRP44L	06
BRPF3	01
BRPF3	02
BRPF3	06
BRSK1	04
BRWD1	02
BRWD1	06
BRWD3	06
BSDC1	02
BSDC1	06
BSG	02
BSG	06
BSPRY	04
BTAF1	06
BTBD1	01
BTBD1	02
BTBD1	05
BTBD1	06
BTBD11	06
BTBD3	01
BTBD3	02
BTBD3	05
BTBD3	06
BTBD7	01
BTBD7	02
BTBD7	05
BTBD7	06
BTBD9	02
BTD	02
BTF3	02
BTF3	04
BTF3	06
BTF3L4	02
BTF3L4	05
BTF3L4	06
BTG2	02
BTG2	06
BTG3	02
BTG3	06
BTN2A1	06
BTRC	04
BUB3	01
BUB3	05
BUB3	06
BUD13	04
BUD13	06
BVES	02
BVES	06
BX537811	06
BX641110	06
BX648455	06
BX649128	06
BZW1	02
BZW1	06
BZW2	02
BZW2	06
C10orf114	04
C10orf114	06
C10orf12	02
C10orf12	06
C10orf137	06
C10orf46	01
C10orf46	02
C10orf46	04
C10orf46	05
C10orf46	06
C10orf96	04
C11orf10	06
C11orf30	02
C11orf30	04
C11orf30	06
C11orf46	02
C11orf46	06
C11orf52	04
C11orf54	06
C11orf57	06
C11orf58	02
C11orf58	06
C11orf61	02
C11orf61	06
C11orf73	06
C11orf82	02
C11orf84	02
C11orf84	06
C12orf23	02
C12orf23	06
C12orf29	02
C12orf29	06
C12orf32	02
C12orf32	06
C12orf4	02
C12orf4	04
C12orf49	01
C12orf49	02
C12orf49	06
C12orf5	02
C12orf5	06
C12orf51	06
C12orf54	04
C12orf73	02
C12orf73	06
C13orf27	06
C14orf1	02
C14orf1	04
C14orf1	06
C14orf101	06
C14orf126	04
C14orf126	06
C14orf135	02
C14orf135	06
C14orf166	06
C14orf43	02
C14orf43	06
C15orf23	02
C15orf23	06
C15orf24	02
C15orf29	06
C15orf40	06
C15orf41	02
C15orf41	06
C15orf44	02
C15orf44	06
C15orf63	06
C16orf53	06
C16orf57	04
C16orf57	06
C16orf62	06
C16orf70	02
C16orf72	02
C16orf80	06
C16orf87	02
C17orf39	02
C17orf61	06
C17orf63	02
C17orf65	04
C17orf69	04
C17orf75	06
C17orf76-AS1	06
C17orf85	02
C17orf85	06
C18orf1	06
C18orf25	01
C18orf25	02
C18orf25	05
C18orf25	06
C18orf32	02
C18orf32	06
C18orf54	06
C19orf10	02
C19orf10	04
C19orf10	06
C19orf2	01
C19orf2	02
C19orf2	06
C19orf42	02
C19orf42	06
C19orf44	06
C19orf55	02
C19orf6	02
C1D	02
C1D	04
C1D	06
C1GALT1C1	02
C1GALT1C1	06
C1QBP	02
C1QBP	06
C1orf109	02
C1orf109	06
C1orf115	02
C1orf115	06
C1orf124	02
C1orf124	06
C1orf130	04
C1orf135	06
C1orf144	06
C1orf151-NBL1	04
C1orf174	02
C1orf174	04
C1orf174	06
C1orf198	02
C1orf198	04
C1orf198	06
C1orf201	04
C1orf21	02
C1orf21	06
C1orf210	04
C1orf212	02
C1orf212	06
C1orf35	06
C1orf43	01
C1orf43	02
C1orf43	05
C1orf43	06
C1orf52	02
C1orf52	06
C1orf55	02
C1orf55	04
C1orf55	06
C1orf63	02
C1orf63	06
C1orf9	01
C1orf9	02
C1orf9	06
C1orf95	04
C1orf96	01
C1orf96	02
C1orf96	05
C1orf96	06
C20orf11	01
C20orf11	02
C20orf11	05
C20orf11	06
C20orf177	02
C20orf20	02
C20orf20	06
C20orf24	02
C20orf24	06
C20orf3	02
C20orf3	04
C20orf3	06
C20orf30	02
C20orf30	06
C20orf43	02
C20orf72	02
C20orf72	06
C20orf94	04
C21orf67	04
C21orf91	06
C22orf13	02
C22orf13	06
C22orf25	04
C22orf29	04
C2orf18	02
C2orf18	04
C2orf18	06
C2orf28	02
C2orf28	04
C2orf43	02
C2orf47	02
C2orf47	06
C2orf56	06
C2orf68	02
C2orf68	06
C2orf69	02
C3orf17	02
C3orf33	04
C3orf33	06
C3orf37	06
C3orf38	01
C3orf38	02
C3orf38	05
C3orf38	06
C3orf52	04
C3orf52	06
C3orf58	02
C3orf58	06
C4orf21	02
C4orf21	06
C4orf32	02
C4orf32	06
C4orf34	06
C4orf36	04
C4orf46	02
C4orf46	06
C4orf49	06
C5orf15	02
C5orf15	06
C5orf22	02
C5orf22	04
C5orf22	06
C5orf24	01
C5orf24	02
C5orf24	05
C5orf24	06
C5orf25	06
C5orf28	02
C5orf28	06
C5orf30	01
C5orf30	02
C5orf30	06
C5orf32	02
C5orf32	06
C5orf42	06
C5orf43	02
C5orf43	05
C5orf43	06
C5orf44	06
C5orf45	06
C5orf51	01
C5orf51	02
C5orf51	05
C5orf51	06
C6orf106	02
C6orf108	02
C6orf108	06
C6orf115	02
C6orf115	06
C6orf120	01
C6orf120	02
C6orf120	06
C6orf162	02
C6orf162	06
C6orf170	06
C6orf174	06
C6orf192	02
C6orf192	06
C6orf211	02
C6orf211	06
C6orf228	01
C6orf228	02
C6orf228	05
C6orf228	06
C6orf25	04
C6orf48	02
C6orf48	06
C6orf57	06
C6orf62	01
C6orf62	02
C6orf62	05
C6orf62	06
C6orf89	02
C6orf89	06
C7orf23	02
C7orf23	06
C7orf26	02
C7orf41	02
C7orf41	04
C7orf42	02
C7orf42	04
C7orf42	06
C7orf43	06
C7orf60	02
C7orf60	06
C7orf73	02
C7orf73	06
C8orf33	02
C8orf48	04
C8orf59	02
C8orf59	06
C8orf83	02
C8orf83	06
C9orf100	02
C9orf100	06
C9orf102	06
C9orf125	06
C9orf150	06
C9orf167	04
C9orf21	02
C9orf25	06
C9orf30-TMEFF1	04
C9orf30-TMEFF1	06
C9orf41	04
C9orf41	06
C9orf5	01
C9orf5	02
C9orf5	06
C9orf64	02
C9orf64	06
C9orf69	02
C9orf78	02
C9orf78	06
C9orf80	02
C9orf80	06
C9orf82	02
C9orf82	06
C9orf85	04
C9orf89	06
C9orf91	04
C9orf91	06
CA12	02
CA12	06
CA13	04
CA2	06
CAB39	01
CAB39	02
CAB39	06
CACHD1	02
CACHD1	06
CACNB4	06
CACYBP	02
CACYBP	06
CADPS2	04
CAGE1	04
CALCB	04
CALCOCO2	02
CALCOCO2	04
CALCOCO2	06
CALD1	02
CALD1	05
CALD1	06
CALM1	01
CALM1	02
CALM1	05
CALM1	06
CALM2	02
CALM2	04
CALM2	06
CALM3	01
CALM3	02
CALM3	05
CALM3	06
CALN1	04
CALR	02
CALR	04
CALR	06
CALU	01
CALU	02
CALU	05
CALU	06
CAMK1D	06
CAMK2D	02
CAMK2D	04
CAMK2D	06
CAMK2N1	02
CAMKK2	02
CAMKK2	06
CAMKMT	04
CAMKMT	06
CAMLG	01
CAMLG	02
CAMLG	06
CAMSAP1	02
CAMSAP1	06
CAMSAP2	02
CAMSAP2	06
CAND1	02
CAND1	06
CAND2	02
CAND2	06
CANT1	06
CANX	01
CANX	02
CANX	04
CANX	05
CANX	06
CAP1	02
CAP1	06
CAP2	06
CAPN2	02
CAPN2	06
CAPN7	02
CAPRIN1	02
CAPRIN1	06
CAPZA1	02
CAPZA1	04
CAPZA1	06
CAPZA2	01
CAPZA2	02
CAPZA2	06
CAPZB	02
CAPZB	06
CARD8	04
CARD8	06
CARHSP1	02
CARM1	02
CARM1	04
CARM1	06
CASC3	01
CASC3	02
CASC3	04
CASC3	06
CASC4	02
CASC4	04
CASC4	06
CASC5	06
CASK	04
CASK	06
CASKIN1	06
CASKIN2	04
CASP2	01
CASP2	02
CASP2	04
CASP2	06
CASP3	02
CASP3	06
CASP7	02
CASP7	06
CASP8	02
CASP8	04
CASP8	06
CASP8AP2	02
CAST	02
CAST	06
CAV1	02
CAV1	06
CAV2	02
CAV2	06
CBFA2T2	02
CBFA2T2	06
CBFB	01
CBFB	02
CBFB	06
CBL	01
CBL	02
CBL	06
CBLL1	01
CBLL1	02
CBLL1	05
CBLL1	06
CBR1	02
CBR1	06
CBR4	02
CBS	02
CBS	04
CBS	06
CBX3	01
CBX3	02
CBX3	04
CBX3	05
CBX3	06
CBX4	02
CBX4	06
CBX5	02
CBX5	04
CBX5	06
CBX6	04
CBX8	06
CC2D1B	06
CCBP2	04
CCDC115	02
CCDC115	04
CCDC115	06
CCDC117	01
CCDC117	02
CCDC117	05
CCDC117	06
CCDC127	02
CCDC14	06
CCDC142	02
CCDC165	06
CCDC34	06
CCDC41	06
CCDC43	01
CCDC43	02
CCDC43	06
CCDC47	02
CCDC47	06
CCDC50	06
CCDC51	06
CCDC71L	02
CCDC71L	06
CCDC76	02
CCDC82	02
CCDC82	06
CCDC85C	01
CCDC85C	02
CCDC85C	06
CCDC88A	02
CCDC88C	02
CCDC88C	06
CCDC90A	06
CCDC90B	02
CCDC90B	06
CCDC91	02
CCDC91	06
CCDC92	02
CCDC92	04
CCDC92	06
CCDC99	02
CCDC99	06
CCL16	04
CCNB1	01
CCNB1	02
CCNB1	05
CCNB1	06
CCNB2	06
CCNC	02
CCND1	02
CCND1	04
CCND1	06
CCND2	01
CCND2	02
CCND2	04
CCND2	05
CCND2	06
CCND3	02
CCND3	06
CCNDBP1	02
CCNE1	06
CCNE2	02
CCNE2	06
CCNF	02
CCNF	06
CCNG1	01
CCNG1	02
CCNG1	05
CCNG1	06
CCNG2	06
CCNH	02
CCNH	06
CCNI	02
CCNI	06
CCNJ	02
CCNL1	02
CCNL1	06
CCNL2	06
CCNT2	01
CCNT2	02
CCNT2	04
CCNT2	05
CCNT2	06
CCNY	02
CCNY	04
CCNY	06
CCPG1	02
CCPG1	06
CCRN4L	04
CCT2	01
CCT2	02
CCT2	05
CCT2	06
CCT3	02
CCT3	04
CCT3	06
CCT4	02
CCT4	06
CCT5	01
CCT5	02
CCT5	05
CCT5	06
CCT6A	01
CCT6A	02
CCT6A	06
CCT8	02
CCT8	06
CD109	06
CD164	01
CD164	02
CD164	05
CD164	06
CD207	04
CD24	04
CD2AP	02
CD2AP	05
CD2AP	06
CD2BP2	02
CD2BP2	06
CD3EAP	04
CD44	02
CD44	06
CD46	01
CD46	02
CD46	05
CD46	06
CD47	02
CD47	06
CD55	02
CD55	06
CD59	06
CD70	04
CD79B	04
CD81	01
CD81	02
CD81	06
CD83	02
CD83	06
CD9	06
CDC16	06
CDC23	02
CDC23	04
CDC23	06
CDC25A	01
CDC25A	02
CDC25A	06
CDC27	01
CDC27	02
CDC27	04
CDC27	06
CDC37L1	06
CDC40	06
CDC42	02
CDC42	04
CDC42	06
CDC42BPA	06
CDC42BPB	02
CDC42BPB	06
CDC42EP3	06
CDC42EP4	02
CDC42EP4	06
CDC42SE1	02
CDC42SE1	04
CDC42SE1	06
CDC42SE2	02
CDC42SE2	04
CDC42SE2	05
CDC42SE2	06
CDC5L	02
CDC5L	06
CDC6	02
CDC6	06
CDC7	01
CDC7	02
CDC7	05
CDC7	06
CDC73	02
CDC73	06
CDCA4	02
CDCA4	04
CDCA4	06
CDCA5	02
CDCA5	06
CDCA7	01
CDCA7	02
CDCA7	05
CDCA7	06
CDCA8	02
CDCA8	06
CDCP1	04
CDH1	04
CDH2	01
CDH2	02
CDH2	06
CDH9	04
CDIPT	02
CDIPT	04
CDIPT	06
CDK1	01
CDK1	02
CDK1	04
CDK1	05
CDK1	06
CDK12	01
CDK12	02
CDK12	05
CDK12	06
CDK16	02
CDK16	06
CDK17	02
CDK17	06
CDK19	02
CDK2	05
CDK2	06
CDK2AP1	02
CDK2AP1	06
CDK2AP2	06
CDK4	02
CDK4	05
CDK4	06
CDK5R1	02
CDK5R1	06
CDK6	01
CDK6	02
CDK6	05
CDK6	06
CDK9	02
CDK9	04
CDK9	06
CDKAL1	02
CDKAL1	04
CDKL1	04
CDKN1A	02
CDKN1A	06
CDKN1B	02
CDKN1B	05
CDKN1B	06
CDKN1C	06
CDKN2AIP	02
CDKN2AIPNL	02
CDKN2AIPNL	06
CDKN2B	02
CDKN2B	06
CDKN2C	02
CDKN2C	06
CDR2	02
CDR2	06
CDR2L	04
CDR2L	06
CDS2	02
CDS2	04
CDS2	06
CDT1	02
CDT1	06
CDV3	01
CDV3	05
CDV3	06
CDYL	02
CDYL	06
CEBPA	04
CEBPB	05
CEBPB	06
CEBPG	01
CEBPG	02
CEBPG	05
CEBPG	06
CECR5	02
CECR5	06
CECR7	04
CELF1	01
CELF1	02
CELF1	06
CELF2	01
CELF2	02
CELF2	06
CELSR1	02
CELSR1	06
CENPA	02
CENPA	06
CENPE	06
CENPF	01
CENPF	02
CENPF	06
CENPH	06
CENPK	02
CENPK	06
CENPN	02
CENPN	06
CENPP	06
CENPQ	02
CENPQ	06
CENPV	02
CEP104	02
CEP120	02
CEP120	06
CEP135	06
CEP164	04
CEP170	06
CEP192	06
CEP350	02
CEP41	02
CEP41	06
CEP44	02
CEP44	06
CEP55	06
CEP57	01
CEP57	02
CEP57	06
CEP57L1	02
CEP57L1	06
CEP68	06
CEP97	02
CEP97	06
CEPT1	02
CEPT1	04
CEPT1	06
CERS2	01
CERS2	02
CERS2	05
CERS2	06
CERS6	02
CERS6	06
CETN2	06
CETN3	06
CFDP1	02
CFDP1	06
CFH	04
CFL1	02
CFL1	06
CFL2	02
CFL2	06
CGGBP1	01
CGGBP1	02
CGGBP1	05
CGGBP1	06
CHAC2	02
CHAC2	06
CHAMP1	02
CHAMP1	06
CHCHD1	02
CHCHD1	06
CHCHD2	06
CHCHD8	02
CHCHD8	06
CHD1	01
CHD1	02
CHD1	06
CHD2	02
CHD2	06
CHD4	02
CHD4	04
CHD4	06
CHD6	02
CHD6	06
CHD7	02
CHD7	06
CHD9	02
CHD9	06
CHEK1	04
CHEK1	05
CHEK1	06
CHEK2	04
CHERP	01
CHERP	02
CHERP	06
CHFR	02
CHFR	06
CHIC2	04
CHIC2	06
CHKA	06
CHM	02
CHML	01
CHML	02
CHML	05
CHML	06
CHMP1A	02
CHMP1B	04
CHMP1B	06
CHMP2B	01
CHMP2B	02
CHMP2B	05
CHMP2B	06
CHMP3	02
CHMP3	06
CHMP4B	02
CHMP5	06
CHMP7	02
CHMP7	06
CHORDC1	02
CHORDC1	06
CHP	02
CHP	06
CHPT1	02
CHPT1	06
CHRAC1	02
CHRAC1	04
CHRAC1	06
CHRD	04
CHRM2	04
CHRNA5	02
CHRNA5	06
CHST11	04
CHST14	02
CHST14	06
CHST3	04
CHST3	06
CHSY1	02
CHSY1	06
CHTOP	02
CHTOP	04
CHTOP	06
CHUK	06
CHURC1	06
CIAO1	01
CIAO1	02
CIAO1	06
CIR1	06
CIRBP	06
CIT	06
CITED2	02
CITED2	04
CITED2	06
CKAP2	01
CKAP2	02
CKAP2	05
CKAP2	06
CKAP2L	02
CKAP2L	05
CKAP2L	06
CKAP4	02
CKAP4	06
CKAP5	06
CKB	01
CKB	02
CKB	04
CKB	06
CKS1B	06
CKS2	02
CKS2	06
CLASP1	02
CLASP1	06
CLASP2	02
CLASP2	06
CLCC1	02
CLCC1	06
CLCN3	02
CLCN3	06
CLCN5	06
CLCN6	06
CLDN1	02
CLDN1	06
CLDN12	01
CLDN12	02
CLDN12	05
CLDN12	06
CLDND1	02
CLDND1	06
CLIC4	01
CLIC4	02
CLIC4	04
CLIC4	05
CLIC4	06
CLINT1	01
CLINT1	02
CLINT1	05
CLINT1	06
CLIP1	02
CLIP1	06
CLIP4	04
CLIP4	06
CLK1	02
CLK1	06
CLK2	04
CLK2P	04
CLK4	06
CLN3	04
CLN5	06
CLNS1A	02
CLNS1A	06
CLSTN1	02
CLSTN1	04
CLSTN1	06
CLTA	02
CLTA	06
[truncated: 9,030 more rows]
