# Supplementary material for: PTRcombiner: mining combinatorial regulation of gene expression from post-transcriptional interaction maps
Source: BMC Genomics. 2014 Apr 23;15:304. doi: 10.1186/1471-2164-15-304 (PMC4234518; doi:10.1186/1471-2164-15-304)
Supplement: Additional file 6 — A zip archive containing the ontological enrichment results generated by PTR comb iner analyzer module step 1 for the top five ranking clusters obtained including recurrent trans-factors. [file 1471-2164-15-304-S6.zip › GOannotations/BP/cluster-1-BP.txt]

GO.ID	Term	Annotated	Significant	Expected	Fisher.result	Fisher.classic.BH	ontology
GO:2000113	negative regulation of cellular macromol...	936	89	52.11	0.00015	0.0734222222222222	BP
GO:0006406	mRNA export from nucleus	63	12	3.51	0.00016	0.0734222222222222	BP
GO:0045893	positive regulation of transcription, DN...	1021	88	56.84	0.00017	0.0734222222222222	BP
GO:0006397	mRNA processing	409	69	22.77	0.00018	0.0734222222222222	BP
GO:0001701	in utero embryonic development	330	35	18.37	0.00019	0.0734222222222222	BP
GO:0001889	liver development	84	14	4.68	0.00020	0.0734222222222222	BP
GO:0045892	negative regulation of transcription, DN...	831	73	46.26	0.00022	0.0765136842105263	BP
GO:0008380	RNA splicing	330	57	18.37	0.00024	0.079296	BP
GO:0006417	regulation of translation	205	33	11.41	0.00029	0.0901090909090909	BP
GO:0033962	cytoplasmic mRNA processing body assembl...	12	5	0.67	0.00030	0.0901090909090909	BP
GO:0051028	mRNA transport	114	22	6.35	0.00040	0.112580740740741	BP
GO:0060216	definitive hemopoiesis	19	6	1.06	0.00042	0.112580740740741	BP
GO:0008286	insulin receptor signaling pathway	168	21	9.35	0.00043	0.112580740740741	BP
GO:0006357	regulation of transcription from RNA pol...	1251	106	69.65	0.00046	0.112580740740741	BP
GO:0006605	protein targeting	484	48	26.95	0.00046	0.112580740740741	BP
GO:0016482	cytoplasmic transport	726	72	40.42	0.00050	0.118	BP
GO:0046822	regulation of nucleocytoplasmic transpor...	159	20	8.85	0.00053	0.119370322580645	BP
GO:0043353	enucleate erythrocyte differentiation	8	4	0.45	0.00056	0.119370322580645	BP
GO:0006268	DNA unwinding involved in replication	8	4	0.45	0.00056	0.119370322580645	BP
GO:0043066	negative regulation of apoptotic process	606	53	33.74	0.00072	0.14868	BP
GO:0006369	termination of RNA polymerase II transcr...	46	9	2.56	0.00084	0.168203636363636	BP
GO:0000236	mitotic prometaphase	86	13	4.79	0.00090	0.174917647058824	BP
GO:0007507	heart development	387	37	21.55	0.00094	0.176213333333333	BP
GO:0030512	negative regulation of transforming grow...	66	11	3.67	0.00096	0.176213333333333	BP
GO:0016573	histone acetylation	112	18	6.24	0.00099	0.176808648648649	BP
GO:0009755	hormone-mediated signaling pathway	30	7	1.67	0.00107	0.18129641025641	BP
GO:0030261	chromosome condensation	30	7	1.67	0.00107	0.18129641025641	BP
GO:0016567	protein ubiquitination	545	56	30.34	0.00111	0.183372	BP
GO:0006457	protein folding	221	24	12.3	0.00134	0.2022048	BP
GO:0035304	regulation of protein dephosphorylation	16	5	0.89	0.00138	0.2022048	BP
GO:0060021	palate development	69	11	3.84	0.00140	0.2022048	BP
GO:0033157	regulation of intracellular protein tran...	172	20	9.58	0.00144	0.2022048	BP
GO:0007173	epidermal growth factor receptor signali...	160	19	8.91	0.00146	0.2022048	BP
GO:0048011	nerve growth factor receptor signaling p...	223	24	12.41	0.00151	0.2022048	BP
GO:0042789	mRNA transcription from RNA polymerase I...	10	4	0.56	0.00153	0.2022048	BP
GO:0006356	regulation of transcription from RNA pol...	10	4	0.56	0.00153	0.2022048	BP
GO:0016239	positive regulation of macroautophagy	10	4	0.56	0.00153	0.2022048	BP
GO:0051382	kinetochore assembly	10	4	0.56	0.00153	0.2022048	BP
GO:0070934	CRD-mediated mRNA stabilization	5	3	0.28	0.00158	0.204718431372549	BP
GO:0072332	intrinsic apoptotic signaling pathway by...	33	7	1.84	0.00193	0.245258461538462	BP
GO:0006310	DNA recombination	216	23	12.03	0.00215	0.263218666666667	BP
GO:0007030	Golgi organization	43	8	2.39	0.00227	0.263218666666667	BP
GO:2000757	negative regulation of peptidyl-lysine a...	11	4	0.61	0.00230	0.263218666666667	BP
GO:0006596	polyamine biosynthetic process	11	4	0.61	0.00230	0.263218666666667	BP
GO:0060575	intestinal epithelial cell differentiati...	11	4	0.61	0.00230	0.263218666666667	BP
GO:0006271	DNA strand elongation involved in DNA re...	34	7	1.89	0.00232	0.263218666666667	BP
GO:0030521	androgen receptor signaling pathway	63	10	3.51	0.00236	0.263218666666667	BP
GO:0000819	sister chromatid segregation	53	9	2.95	0.00239	0.263218666666667	BP
GO:0048610	cellular process involved in reproductio...	552	47	30.73	0.00243	0.263236721311475	BP
GO:0045786	negative regulation of cell cycle	459	52	25.55	0.00254	0.270613333333333	BP
GO:0000289	nuclear-transcribed mRNA poly(A) tail sh...	26	6	1.45	0.00258	0.270613333333333	BP
GO:0034504	protein localization to nucleus	248	28	13.81	0.00273	0.2818725	BP
GO:0035305	negative regulation of dephosphorylation	6	3	0.33	0.00303	0.303367272727273	BP
GO:0032927	positive regulation of activin receptor ...	6	3	0.33	0.00303	0.303367272727273	BP
GO:0031648	protein destabilization	19	5	1.06	0.00319	0.309992941176471	BP
GO:0031365	N-terminal protein amino acid modificati...	19	5	1.06	0.00319	0.309992941176471	BP
GO:0033554	cellular response to stress	1224	104	68.14	0.00327	0.310576	BP
GO:0048025	negative regulation of mRNA splicing, vi...	12	4	0.67	0.00329	0.310576	BP
GO:0000086	G2/M transition of mitotic cell cycle	147	17	8.18	0.00335	0.311785915492958	BP
GO:0043161	proteasomal ubiquitin-dependent protein ...	226	23	12.58	0.00382	0.346693698630137	BP
GO:0061418	regulation of transcription from RNA pol...	28	6	1.56	0.00383	0.346693698630137	BP
GO:0034622	cellular macromolecular complex assembly	555	59	30.9	0.00395	0.350996363636364	BP
GO:0061061	muscle structure development	464	40	25.83	0.00400	0.350996363636364	BP
GO:0000381	regulation of alternative mRNA splicing,...	20	5	1.11	0.00406	0.350996363636364	BP
GO:0006461	protein complex assembly	791	65	44.04	0.00409	0.350996363636364	BP
GO:0006352	DNA-dependent transcription, initiation	228	23	12.69	0.00426	0.360898461538462	BP
GO:0061298	retina vasculature development in camera...	13	4	0.72	0.00455	0.37583	BP
GO:0048205	COPI coating of Golgi vesicle	13	4	0.72	0.00455	0.37583	BP
GO:0018279	protein N-linked glycosylation via aspar...	92	12	5.12	0.00491	0.385967272727273	BP
GO:0032875	regulation of DNA endoreduplication	7	3	0.39	0.00508	0.385967272727273	BP
GO:0046349	amino sugar biosynthetic process	7	3	0.39	0.00508	0.385967272727273	BP
GO:0032909	regulation of transforming growth factor...	7	3	0.39	0.00508	0.385967272727273	BP
GO:0014010	Schwann cell proliferation	7	3	0.39	0.00508	0.385967272727273	BP
GO:0010604	positive regulation of macromolecule met...	1888	155	105.11	0.00511	0.385967272727273	BP
GO:0048468	cell development	1496	106	83.29	0.00512	0.385967272727273	BP
GO:0006470	protein dephosphorylation	145	20	8.07	0.00514	0.385967272727273	BP
GO:0019048	virus-host interaction	371	33	20.65	0.00535	0.397222471910112	BP
GO:0008543	fibroblast growth factor receptor signal...	142	16	7.91	0.00561	0.411898666666667	BP
GO:0043984	histone H4-K16 acetylation	14	4	0.78	0.00609	0.437420869565217	BP
GO:0006607	NLS-bearing substrate import into nucleu...	14	4	0.78	0.00609	0.437420869565217	BP
GO:0016571	histone methylation	61	9	3.4	0.00630	0.44280412371134	BP
GO:0032069	regulation of nuclease activity	72	10	4.01	0.00632	0.44280412371134	BP
GO:0033044	regulation of chromosome organization	107	13	5.96	0.00641	0.44280412371134	BP
GO:0000956	nuclear-transcribed mRNA catabolic proce...	171	22	9.52	0.00650	0.44280412371134	BP
GO:0010907	positive regulation of glucose metabolic...	31	6	1.73	0.00650	0.44280412371134	BP
GO:0045859	regulation of protein kinase activity	612	49	34.07	0.00657	0.443005714285714	BP
GO:0001890	placenta development	132	15	7.35	0.00665	0.443870707070707	BP
GO:0021543	pallium development	96	12	5.34	0.00691	0.4566128	BP
GO:2001020	regulation of response to DNA damage sti...	85	11	4.73	0.00734	0.464899115044248	BP
GO:0070301	cellular response to hydrogen peroxide	52	8	2.89	0.00760	0.464899115044248	BP
GO:0007219	Notch signaling pathway	134	15	7.46	0.00762	0.464899115044248	BP
GO:0010828	positive regulation of glucose transport	32	6	1.78	0.00763	0.464899115044248	BP
GO:0035194	posttranscriptional gene silencing by RN...	32	6	1.78	0.00763	0.464899115044248	BP
GO:0030219	megakaryocyte differentiation	23	5	1.28	0.00768	0.464899115044248	BP
GO:0033148	positive regulation of intracellular est...	8	3	0.45	0.00780	0.464899115044248	BP
GO:0000183	chromatin silencing at rDNA	8	3	0.45	0.00780	0.464899115044248	BP
GO:0046886	positive regulation of hormone biosynthe...	8	3	0.45	0.00780	0.464899115044248	BP
GO:0090224	regulation of spindle organization	8	3	0.45	0.00780	0.464899115044248	BP
GO:0051225	spindle assembly	42	7	2.34	0.00791	0.464899115044248	BP
GO:0051129	negative regulation of cellular componen...	338	30	18.82	0.00791	0.464899115044248	BP
GO:0032467	positive regulation of cytokinesis	15	4	0.84	0.00795	0.464899115044248	BP
GO:0051276	chromosome organization	707	76	39.36	0.00809	0.468936140350877	BP
GO:0006511	ubiquitin-dependent protein catabolic pr...	402	41	22.38	0.00821	0.471753739130435	BP
GO:0051320	S phase	148	16	8.24	0.00830	0.472813793103448	BP
GO:0045944	positive regulation of transcription fro...	712	55	39.64	0.00841	0.474985299145299	BP
GO:0051383	kinetochore organization	13	6	0.72	0.00887	0.494211764705882	BP
GO:0045646	regulation of erythrocyte differentiatio...	33	6	1.84	0.00890	0.494211764705882	BP
GO:0010564	regulation of cell cycle process	440	52	24.5	0.00917	0.502099672131148	BP
GO:0071453	cellular response to oxygen levels	93	15	5.18	0.00923	0.502099672131148	BP
GO:0051220	cytoplasmic sequestering of protein	24	5	1.34	0.00927	0.502099672131148	BP
GO:0006997	nucleus organization	54	8	3.01	0.00954	0.508389677419355	BP
GO:0045727	positive regulation of translation	54	8	3.01	0.00954	0.508389677419355	BP
GO:0043484	regulation of RNA splicing	63	14	3.51	0.00994	0.52546816	BP
GO:0006998	nuclear envelope organization	16	4	0.89	0.01014	0.52759937007874	BP
GO:0008105	asymmetric protein localization	16	4	0.89	0.01014	0.52759937007874	BP
GO:0006403	RNA localization	139	27	7.74	0.01022	0.5276075	BP
GO:0032075	positive regulation of nuclease activity	66	9	3.67	0.01052	0.53888496124031	BP
GO:0007286	spermatid development	78	10	4.34	0.01101	0.541663065693431	BP
GO:0007067	mitosis	364	38	20.26	0.01104	0.541663065693431	BP
GO:0000280	nuclear division	364	38	20.26	0.01104	0.541663065693431	BP
GO:0051983	regulation of chromosome segregation	25	5	1.39	0.01107	0.541663065693431	BP
GO:0035162	embryonic hemopoiesis	25	5	1.39	0.01107	0.541663065693431	BP
GO:0034502	protein localization to chromosome	25	5	1.39	0.01107	0.541663065693431	BP
GO:0000041	transition metal ion transport	90	11	5.01	0.01115	0.541663065693431	BP
GO:0000084	S phase of mitotic cell cycle	140	15	7.79	0.01123	0.541663065693431	BP
GO:0000122	negative regulation of transcription fro...	510	41	28.39	0.01148	0.549708985507246	BP
GO:0007346	regulation of mitotic cell cycle	319	28	17.76	0.01158	0.550508201438849	BP
GO:0033205	cell cycle cytokinesis	35	6	1.95	0.01187	0.560264	BP
GO:0001837	epithelial to mesenchymal transition	79	10	4.4	0.01200	0.562382978723404	BP
GO:0001568	blood vessel development	498	40	27.72	0.01260	0.581871111111111	BP
GO:0021799	cerebral cortex radially oriented cell m...	17	4	0.95	0.01268	0.581871111111111	BP
GO:0010761	fibroblast migration	17	4	0.95	0.01268	0.581871111111111	BP
GO:0034968	histone lysine methylation	46	7	2.56	0.01295	0.588426666666667	BP
GO:0042771	intrinsic apoptotic signaling pathway in...	26	5	1.45	0.01309	0.588426666666667	BP
GO:0046579	positive regulation of Ras protein signa...	26	5	1.45	0.01309	0.588426666666667	BP
GO:0060038	cardiac muscle cell proliferation	36	6	2	0.01360	0.592441379310345	BP
GO:0051168	nuclear export	121	20	6.74	0.01366	0.592441379310345	BP
GO:0000910	cytokinesis	108	15	6.01	0.01371	0.592441379310345	BP
GO:0006367	transcription initiation from RNA polyme...	197	19	10.97	0.01390	0.592441379310345	BP
GO:0036294	cellular response to decreased oxygen le...	86	14	4.79	0.01405	0.592441379310345	BP
GO:0071456	cellular response to hypoxia	86	14	4.79	0.01405	0.592441379310345	BP
GO:0044744	protein targeting to nucleus	212	23	11.8	0.01406	0.592441379310345	BP
GO:0006606	protein import into nucleus	212	23	11.8	0.01406	0.592441379310345	BP
GO:0009952	anterior/posterior pattern specification	211	20	11.75	0.01410	0.592441379310345	BP
GO:0000184	nuclear-transcribed mRNA catabolic proce...	118	13	6.57	0.01412	0.592441379310345	BP
GO:0001892	embryonic placenta development	81	10	4.51	0.01418	0.592441379310345	BP
GO:0051052	regulation of DNA metabolic process	206	22	11.47	0.01487	0.592441379310345	BP
GO:2000602	regulation of interphase of mitotic cell...	158	16	8.8	0.01497	0.592441379310345	BP
GO:0043623	cellular protein complex assembly	323	31	17.98	0.01523	0.592441379310345	BP
GO:0035195	gene silencing by miRNA	27	5	1.5	0.01534	0.592441379310345	BP
GO:0008333	endosome to lysosome transport	27	5	1.5	0.01534	0.592441379310345	BP
GO:0014037	Schwann cell differentiation	27	5	1.5	0.01534	0.592441379310345	BP
GO:0035067	negative regulation of histone acetylati...	10	3	0.56	0.01537	0.592441379310345	BP
GO:0006047	UDP-N-acetylglucosamine metabolic proces...	10	3	0.56	0.01537	0.592441379310345	BP
GO:1900078	positive regulation of cellular response...	10	3	0.56	0.01537	0.592441379310345	BP
GO:0006474	N-terminal protein amino acid acetylatio...	10	3	0.56	0.01537	0.592441379310345	BP
GO:0060218	hematopoietic stem cell differentiation	10	3	0.56	0.01537	0.592441379310345	BP
GO:0055013	cardiac muscle cell development	37	6	2.06	0.01548	0.592441379310345	BP
GO:0045931	positive regulation of mitotic cell cycl...	37	6	2.06	0.01548	0.592441379310345	BP
GO:0015949	nucleobase-containing small molecule int...	18	4	1	0.01560	0.592441379310345	BP
GO:0010039	response to iron ion	18	4	1	0.01560	0.592441379310345	BP
GO:0007184	SMAD protein import into nucleus	18	4	1	0.01560	0.592441379310345	BP
GO:0051170	nuclear import	215	23	11.97	0.01626	0.6139776	BP
GO:0048515	spermatid differentiation	83	10	4.62	0.01663	0.624380909090909	BP
GO:0010948	negative regulation of cell cycle proces...	108	12	6.01	0.01688	0.630186666666667	BP
GO:0033119	negative regulation of RNA splicing	16	6	0.89	0.01709	0.634442247191011	BP
GO:0000087	M phase of mitotic cell cycle	375	38	20.88	0.01726	0.637173631284916	BP
GO:0014855	striated muscle cell proliferation	38	6	2.12	0.01755	0.640688695652174	BP
GO:0007010	cytoskeleton organization	810	67	45.09	0.01761	0.640688695652174	BP
GO:0045934	negative regulation of nucleobase-contai...	942	88	52.44	0.01776	0.640688695652174	BP
GO:0046326	positive regulation of glucose import	28	5	1.56	0.01784	0.640688695652174	BP
GO:0051057	positive regulation of small GTPase medi...	28	5	1.56	0.01784	0.640688695652174	BP
GO:0046323	glucose import	49	7	2.73	0.01802	0.643654918918919	BP
GO:0032269	negative regulation of cellular protein ...	418	37	23.27	0.01846	0.65582623655914	BP
GO:0045648	positive regulation of erythrocyte diffe...	19	4	1.06	0.01891	0.663089900990099	BP
GO:0006996	organelle organization	2173	188	120.98	0.01902	0.663089900990099	BP
GO:0051248	negative regulation of protein metabolic...	480	41	26.72	0.01941	0.663089900990099	BP
GO:0043331	response to dsRNA	39	6	2.17	0.01979	0.663089900990099	BP
GO:0007041	lysosomal transport	39	6	2.17	0.01979	0.663089900990099	BP
GO:0000070	mitotic sister chromatid segregation	50	7	2.78	0.01998	0.663089900990099	BP
GO:0045740	positive regulation of DNA replication	50	7	2.78	0.01998	0.663089900990099	BP
GO:0010870	positive regulation of receptor biosynth...	11	3	0.61	0.02027	0.663089900990099	BP
GO:0048617	embryonic foregut morphogenesis	11	3	0.61	0.02027	0.663089900990099	BP
GO:0021801	cerebral cortex radial glia guided migra...	11	3	0.61	0.02027	0.663089900990099	BP
GO:0070935	3'-UTR-mediated mRNA stabilization	11	3	0.61	0.02027	0.663089900990099	BP
GO:0007063	regulation of sister chromatid cohesion	11	3	0.61	0.02027	0.663089900990099	BP
GO:0007183	SMAD protein complex assembly	11	3	0.61	0.02027	0.663089900990099	BP
GO:0009263	deoxyribonucleotide biosynthetic process	11	3	0.61	0.02027	0.663089900990099	BP
GO:0071780	mitotic cell cycle G2/M transition check...	11	3	0.61	0.02027	0.663089900990099	BP
GO:0045948	positive regulation of translational ini...	11	3	0.61	0.02027	0.663089900990099	BP
GO:0001667	ameboidal cell migration	111	12	6.18	0.02055	0.667278431372549	BP
GO:0051568	histone H3-K4 methylation	29	5	1.61	0.02060	0.667278431372549	BP
GO:0048738	cardiac muscle tissue development	138	14	7.68	0.02160	0.69625756097561	BP
GO:0007050	cell cycle arrest	390	44	21.71	0.02187	0.699136488549618	BP
GO:0006479	protein methylation	81	13	4.51	0.02212	0.699136488549618	BP
GO:0008213	protein alkylation	81	13	4.51	0.02212	0.699136488549618	BP
GO:0055006	cardiac cell development	40	6	2.23	0.02222	0.699136488549618	BP
GO:0042552	myelination	87	10	4.84	0.02246	0.699136488549618	BP
GO:0060479	lung cell differentiation	20	4	1.11	0.02262	0.699136488549618	BP
GO:0017148	negative regulation of translation	63	8	3.51	0.02298	0.699136488549618	BP
GO:0006984	ER-nucleus signaling pathway	100	11	5.57	0.02310	0.699136488549618	BP
GO:0051054	positive regulation of DNA metabolic pro...	100	11	5.57	0.02310	0.699136488549618	BP
GO:0007059	chromosome segregation	147	22	8.18	0.02332	0.699136488549618	BP
GO:0001702	gastrulation with mouth forming second	30	5	1.67	0.02362	0.699136488549618	BP
GO:0042692	muscle cell differentiation	295	25	16.42	0.02415	0.699136488549618	BP
GO:0043254	regulation of protein complex assembly	195	18	10.86	0.02435	0.699136488549618	BP
GO:0008154	actin polymerization or depolymerization	127	13	7.07	0.02457	0.699136488549618	BP
GO:0002755	MyD88-dependent toll-like receptor signa...	76	9	4.23	0.02484	0.699136488549618	BP
GO:0033036	macromolecule localization	1873	158	104.27	0.02487	0.699136488549618	BP
GO:0006987	activation of signaling protein activity...	64	8	3.56	0.02503	0.699136488549618	BP
GO:0043244	regulation of protein complex disassembl...	64	8	3.56	0.02503	0.699136488549618	BP
GO:0021987	cerebral cortex development	64	8	3.56	0.02503	0.699136488549618	BP
GO:0007093	mitotic cell cycle checkpoint	141	14	7.85	0.02547	0.699136488549618	BP
GO:0006917	induction of apoptosis	196	18	10.91	0.02548	0.699136488549618	BP
GO:0031935	regulation of chromatin silencing	12	3	0.67	0.02592	0.699136488549618	BP
GO:0007440	foregut morphogenesis	12	3	0.67	0.02592	0.699136488549618	BP
GO:0002070	epithelial cell maturation	12	3	0.67	0.02592	0.699136488549618	BP
GO:0000902	cell morphogenesis	950	67	52.89	0.02609	0.699136488549618	BP
GO:0012502	induction of programmed cell death	197	18	10.97	0.02664	0.699136488549618	BP
GO:0060840	artery development	53	7	2.95	0.02674	0.699136488549618	BP
GO:0060968	regulation of gene silencing	21	4	1.17	0.02675	0.699136488549618	BP
GO:0000723	telomere maintenance	65	8	3.62	0.02720	0.699136488549618	BP
GO:0051247	positive regulation of protein metabolic...	899	68	50.05	0.02722	0.699136488549618	BP
GO:0031175	neuron projection development	697	51	38.8	0.02730	0.699136488549618	BP
GO:0007517	muscle organ development	343	28	19.1	0.02747	0.699136488549618	BP
GO:0032206	positive regulation of telomere maintena...	5	2	0.28	0.02766	0.699136488549618	BP
GO:0006048	UDP-N-acetylglucosamine biosynthetic pro...	5	2	0.28	0.02766	0.699136488549618	BP
GO:0072698	protein localization to microtubule cyto...	5	2	0.28	0.02766	0.699136488549618	BP
GO:0032876	negative regulation of DNA endoreduplica...	5	2	0.28	0.02766	0.699136488549618	BP
GO:0035372	protein localization to microtubule	5	2	0.28	0.02766	0.699136488549618	BP
GO:0055129	L-proline biosynthetic process	5	2	0.28	0.02766	0.699136488549618	BP
GO:0042532	negative regulation of tyrosine phosphor...	5	2	0.28	0.02766	0.699136488549618	BP
GO:0090083	regulation of inclusion body assembly	5	2	0.28	0.02766	0.699136488549618	BP
GO:0034770	histone H4-K20 methylation	5	2	0.28	0.02766	0.699136488549618	BP
GO:0000389	mRNA 3'-splice site recognition	5	2	0.28	0.02766	0.699136488549618	BP
GO:0010452	histone H3-K36 methylation	5	2	0.28	0.02766	0.699136488549618	BP
GO:0072383	plus-end-directed vesicle transport alon...	5	2	0.28	0.02766	0.699136488549618	BP
GO:0072386	plus-end-directed organelle transport al...	5	2	0.28	0.02766	0.699136488549618	BP
GO:0008298	intracellular mRNA localization	5	2	0.28	0.02766	0.699136488549618	BP
GO:0060789	hair follicle placode formation	5	2	0.28	0.02766	0.699136488549618	BP
GO:0009445	putrescine metabolic process	5	2	0.28	0.02766	0.699136488549618	BP
GO:0006686	sphingomyelin biosynthetic process	5	2	0.28	0.02766	0.699136488549618	BP
GO:0051204	protein insertion into mitochondrial mem...	5	2	0.28	0.02766	0.699136488549618	BP
GO:0010746	regulation of plasma membrane long-chain...	5	2	0.28	0.02766	0.699136488549618	BP
GO:0045943	positive regulation of transcription fro...	5	2	0.28	0.02766	0.699136488549618	BP
GO:0055017	cardiac muscle tissue growth	42	6	2.34	0.02767	0.699136488549618	BP
GO:0035265	organ growth	90	10	5.01	0.02772	0.699136488549618	BP
GO:0008366	axon ensheathment	90	10	5.01	0.02772	0.699136488549618	BP
GO:0007272	ensheathment of neurons	90	10	5.01	0.02772	0.699136488549618	BP
GO:0009791	post-embryonic development	90	10	5.01	0.02772	0.699136488549618	BP
GO:0048285	organelle fission	389	38	21.66	0.02883	0.724367452471483	BP
GO:0042306	regulation of protein import into nucleu...	130	13	7.24	0.02907	0.727630909090909	BP
GO:0032200	telomere organization	66	8	3.67	0.02950	0.735607547169811	BP
GO:0032270	positive regulation of cellular protein ...	823	63	45.82	0.02976	0.739301052631579	BP
GO:0043488	regulation of mRNA stability	37	8	2.06	0.03011	0.745167822878229	BP
GO:0008104	protein localization	1607	129	89.47	0.03040	0.745167822878229	BP
GO:0010389	regulation of G2/M transition of mitotic...	32	5	1.78	0.03048	0.745167822878229	BP
GO:0016574	histone ubiquitination	32	5	1.78	0.03048	0.745167822878229	BP
GO:0000904	cell morphogenesis involved in different...	702	51	39.08	0.03056	0.745167822878229	BP
GO:0032388	positive regulation of intracellular tra...	131	13	7.29	0.03070	0.745829411764706	BP
GO:0001945	lymph vessel development	22	4	1.22	0.03129	0.751870254545454	BP
GO:0006783	heme biosynthetic process	22	4	1.22	0.03129	0.751870254545454	BP
GO:0061384	heart trabecula morphogenesis	22	4	1.22	0.03129	0.751870254545454	BP
GO:0032465	regulation of cytokinesis	28	7	1.56	0.03201	0.757811063829787	BP
GO:0007076	mitotic chromosome condensation	13	3	0.72	0.03234	0.757811063829787	BP
GO:0035307	positive regulation of protein dephospho...	13	3	0.72	0.03234	0.757811063829787	BP
GO:0042026	protein refolding	13	3	0.72	0.03234	0.757811063829787	BP
GO:0060742	epithelial cell differentiation involved...	13	3	0.72	0.03234	0.757811063829787	BP
GO:0071777	positive regulation of cell cycle cytoki...	13	3	0.72	0.03234	0.757811063829787	BP
GO:0055015	ventricular cardiac muscle cell developm...	13	3	0.72	0.03234	0.757811063829787	BP
GO:0048598	embryonic morphogenesis	501	38	27.89	0.03262	0.761671236749117	BP
GO:0033673	negative regulation of kinase activity	160	15	8.91	0.03337	0.77644	BP
GO:0035051	cardiocyte differentiation	93	10	5.18	0.03380	0.780945454545454	BP
GO:0009855	determination of bilateral symmetry	93	10	5.18	0.03380	0.780945454545454	BP
GO:0007034	vacuolar transport	44	6	2.45	0.03393	0.78121756097561	BP
GO:0007265	Ras protein signal transduction	380	30	21.16	0.03414	0.78319560137457	BP
GO:0033261	regulation of S phase	33	5	1.84	0.03434	0.78319560137457	BP
GO:0034130	toll-like receptor 1 signaling pathway	68	8	3.79	0.03449	0.78319560137457	BP
GO:0055007	cardiac muscle cell differentiation	68	8	3.79	0.03449	0.78319560137457	BP
GO:0043467	regulation of generation of precursor me...	56	7	3.12	0.03491	0.786666666666667	BP
GO:0006888	ER to Golgi vesicle-mediated transport	56	7	3.12	0.03491	0.786666666666667	BP
GO:0010639	negative regulation of organelle organiz...	175	16	9.74	0.03500	0.786666666666667	BP
GO:0006275	regulation of DNA replication	101	13	5.62	0.03536	0.792064	BP
GO:0006986	response to unfolded protein	134	13	7.46	0.03598	0.794349069069069	BP
GO:1900180	regulation of protein localization to nu...	134	13	7.46	0.03598	0.794349069069069	BP
GO:0009799	specification of symmetry	94	10	5.23	0.03602	0.794349069069069	BP
GO:0000083	regulation of transcription involved in ...	23	4	1.28	0.03626	0.794349069069069	BP
GO:0031057	negative regulation of histone modificat...	23	4	1.28	0.03626	0.794349069069069	BP
GO:0048713	regulation of oligodendrocyte differenti...	23	4	1.28	0.03626	0.794349069069069	BP
GO:0030518	intracellular steroid hormone receptor s...	102	16	5.68	0.03725	0.794349069069069	BP
GO:0046324	regulation of glucose import	45	6	2.51	0.03738	0.794349069069069	BP
GO:0033365	protein localization to organelle	516	50	28.73	0.03761	0.794349069069069	BP
GO:0006913	nucleocytoplasmic transport	343	46	19.1	0.03792	0.794349069069069	BP
GO:0006281	DNA repair	399	31	22.21	0.03812	0.794349069069069	BP
GO:0045860	positive regulation of protein kinase ac...	415	32	23.1	0.03886	0.794349069069069	BP
GO:0051172	negative regulation of nitrogen compound...	955	88	53.17	0.03935	0.794349069069069	BP
GO:0035306	positive regulation of dephosphorylation	14	3	0.78	0.03949	0.794349069069069	BP
GO:0001946	lymphangiogenesis	14	3	0.78	0.03949	0.794349069069069	BP
GO:0060347	heart trabecula formation	14	3	0.78	0.03949	0.794349069069069	BP
GO:0008354	germ cell migration	14	3	0.78	0.03949	0.794349069069069	BP
GO:0071775	regulation of cell cycle cytokinesis	14	3	0.78	0.03949	0.794349069069069	BP
GO:0055070	copper ion homeostasis	14	3	0.78	0.03949	0.794349069069069	BP
GO:0060628	regulation of ER to Golgi vesicle-mediat...	6	2	0.33	0.03998	0.794349069069069	BP
GO:0045023	G0 to G1 transition	6	2	0.33	0.03998	0.794349069069069	BP
GO:0001842	neural fold formation	6	2	0.33	0.03998	0.794349069069069	BP
GO:0031643	positive regulation of myelination	6	2	0.33	0.03998	0.794349069069069	BP
GO:0035330	regulation of hippo signaling cascade	6	2	0.33	0.03998	0.794349069069069	BP
GO:0043619	regulation of transcription from RNA pol...	6	2	0.33	0.03998	0.794349069069069	BP
GO:0060318	definitive erythrocyte differentiation	6	2	0.33	0.03998	0.794349069069069	BP
GO:0007182	common-partner SMAD protein phosphorylat...	6	2	0.33	0.03998	0.794349069069069	BP
GO:0035855	megakaryocyte development	6	2	0.33	0.03998	0.794349069069069	BP
GO:0070198	protein localization to chromosome, telo...	6	2	0.33	0.03998	0.794349069069069	BP
GO:0071318	cellular response to ATP	6	2	0.33	0.03998	0.794349069069069	BP
GO:0060236	regulation of mitotic spindle organizati...	6	2	0.33	0.03998	0.794349069069069	BP
GO:0046831	regulation of RNA export from nucleus	6	2	0.33	0.03998	0.794349069069069	BP
GO:0032364	oxygen homeostasis	6	2	0.33	0.03998	0.794349069069069	BP
GO:0060836	lymphatic endothelial cell differentiati...	6	2	0.33	0.03998	0.794349069069069	BP
GO:0060576	intestinal epithelial cell development	6	2	0.33	0.03998	0.794349069069069	BP
GO:0060510	Type II pneumocyte differentiation	6	2	0.33	0.03998	0.794349069069069	BP
GO:0031056	regulation of histone modification	70	8	3.9	0.04003	0.794349069069069	BP
GO:0031333	negative regulation of protein complex a...	70	8	3.9	0.04003	0.794349069069069	BP
GO:0051321	meiotic cell cycle	164	15	9.13	0.04018	0.794938443113772	BP
GO:0044093	positive regulation of molecular functio...	1104	75	61.46	0.04042	0.797299582089552	BP
GO:0051438	regulation of ubiquitin-protein ligase a...	96	10	5.34	0.04075	0.797624470588235	BP
GO:0001704	formation of primary germ layer	83	9	4.62	0.04082	0.797624470588235	BP
GO:0048524	positive regulation of viral reproductio...	83	9	4.62	0.04082	0.797624470588235	BP
GO:2001022	positive regulation of response to DNA d...	46	6	2.56	0.04104	0.797624470588235	BP
GO:0006611	protein export from nucleus	46	6	2.56	0.04104	0.797624470588235	BP
GO:0031060	regulation of histone methylation	24	4	1.34	0.04166	0.802153739130435	BP
GO:0046825	regulation of protein export from nucleu...	24	4	1.34	0.04166	0.802153739130435	BP
GO:0031111	negative regulation of microtubule polym...	24	4	1.34	0.04166	0.802153739130435	BP
GO:0030308	negative regulation of cell growth	137	13	7.63	0.04188	0.802153739130435	BP
GO:0007281	germ cell development	137	13	7.63	0.04188	0.802153739130435	BP
GO:0061383	trabecula morphogenesis	35	5	1.95	0.04292	0.817335331412104	BP
GO:0016601	Rac protein signal transduction	35	5	1.95	0.04292	0.817335331412104	BP
GO:0043085	positive regulation of catalytic activit...	912	63	50.77	0.04335	0.8220352	BP
GO:0032989	cellular component morphogenesis	1010	69	56.23	0.04349	0.8220352	BP
GO:0022412	cellular process involved in reproductio...	180	16	10.02	0.04354	0.8220352	BP
GO:0007369	gastrulation	138	13	7.68	0.04399	0.8255575	BP
GO:0072655	establishment of protein localization to...	59	7	3.28	0.04458	0.8255575	BP
GO:0007015	actin filament organization	224	19	12.47	0.04466	0.8255575	BP
GO:0043297	apical junction assembly	47	6	2.62	0.04493	0.8255575	BP
GO:0090316	positive regulation of intracellular pro...	98	10	5.46	0.04590	0.8255575	BP
GO:0034134	toll-like receptor 2 signaling pathway	72	8	4.01	0.04613	0.8255575	BP
GO:0033674	positive regulation of kinase activity	437	33	24.33	0.04640	0.8255575	BP
GO:0007368	determination of left/right symmetry	85	9	4.73	0.04642	0.8255575	BP
GO:0001666	response to hypoxia	225	23	12.53	0.04645	0.8255575	BP
GO:0006974	response to DNA damage stimulus	620	50	34.52	0.04653	0.8255575	BP
GO:0043487	regulation of RNA stability	41	8	2.28	0.04708	0.8255575	BP
GO:0051169	nuclear transport	347	46	19.32	0.04710	0.8255575	BP
GO:0035196	production of miRNAs involved in gene si...	15	3	0.84	0.04738	0.8255575	BP
GO:0036303	lymph vessel morphogenesis	15	3	0.84	0.04738	0.8255575	BP
GO:0047496	vesicle transport along microtubule	15	3	0.84	0.04738	0.8255575	BP
GO:0090307	spindle assembly involved in mitosis	15	3	0.84	0.04738	0.8255575	BP
GO:0043981	histone H4-K5 acetylation	15	3	0.84	0.04738	0.8255575	BP
GO:0043982	histone H4-K8 acetylation	15	3	0.84	0.04738	0.8255575	BP
GO:0046685	response to arsenic-containing substance	15	3	0.84	0.04738	0.8255575	BP
GO:0016458	gene silencing	88	15	4.9	0.04741	0.8255575	BP
GO:1901071	glucosamine-containing compound metaboli...	25	4	1.39	0.04748	0.8255575	BP
GO:0043516	regulation of DNA damage response, signa...	25	4	1.39	0.04748	0.8255575	BP
GO:1901796	regulation of signal transduction by p53...	25	4	1.39	0.04748	0.8255575	BP
GO:1900076	regulation of cellular response to insul...	36	5	2	0.04764	0.8255575	BP
GO:0022029	telencephalon cell migration	36	5	2	0.04764	0.8255575	BP
GO:0001707	mesoderm formation	60	7	3.34	0.04815	0.8255575	BP
GO:0070585	protein localization to mitochondrion	60	7	3.34	0.04815	0.8255575	BP
GO:0060419	heart growth	48	6	2.67	0.04903	0.8255575	BP
GO:0006826	iron ion transport	48	6	2.67	0.04903	0.8255575	BP
GO:0030850	prostate gland development	48	6	2.67	0.04903	0.8255575	BP
GO:0016071	mRNA metabolic process	614	89	34.18	0.04954	0.8255575	BP
GO:0031401	positive regulation of protein modificat...	741	52	41.25	0.04955	0.8255575	BP
GO:0050792	regulation of viral reproduction	113	11	6.29	0.04994	0.8255575	BP
