# Supplementary material for: PTRcombiner: mining combinatorial regulation of gene expression from post-transcriptional interaction maps
Source: BMC Genomics. 2014 Apr 23;15:304. doi: 10.1186/1471-2164-15-304 (PMC4234518; doi:10.1186/1471-2164-15-304)
Supplement: Additional file 6 — A zip archive containing the ontological enrichment results generated by PTR comb iner analyzer module step 1 for the top five ranking clusters obtained including recurrent trans-factors. [file 1471-2164-15-304-S6.zip › GOannotations/BP/cluster-2-BP.txt]

GO.ID	Term	Annotated	Significant	Expected	Fisher.result	Fisher.classic.BH	ontology
GO:0045454	cell redox homeostasis	57	24	11.33	0.00010	0.0173894736842105	BP
GO:0007173	epidermal growth factor receptor signali...	160	52	31.79	0.00010	0.0173894736842105	BP
GO:0044260	cellular macromolecule metabolic process	6713	1740	1333.77	0.00012	0.0184409302325581	BP
GO:0022604	regulation of cell morphogenesis	303	87	60.2	0.00012	0.0184409302325581	BP
GO:0007090	regulation of S phase of mitotic cell cy...	26	14	5.17	0.00012	0.0184409302325581	BP
GO:0006260	DNA replication	278	102	55.23	0.00012	0.0184409302325581	BP
GO:0042787	protein ubiquitination involved in ubiqu...	61	25	12.12	0.00012	0.0184409302325581	BP
GO:0006184	GTP catabolic process	341	96	67.75	0.00013	0.0195236363636364	BP
GO:0006397	mRNA processing	409	171	81.26	0.00018	0.0258573913043478	BP
GO:0006457	protein folding	221	79	43.91	0.00018	0.0258573913043478	BP
GO:0006361	transcription initiation from RNA polyme...	24	13	4.77	0.00020	0.0275333333333333	BP
GO:0006378	mRNA polyadenylation	24	13	4.77	0.00020	0.0275333333333333	BP
GO:0007064	mitotic sister chromatid cohesion	11	8	2.19	0.00022	0.0296685714285714	BP
GO:0008380	RNA splicing	330	136	65.57	0.00027	0.0356832	BP
GO:0010390	histone monoubiquitination	19	11	3.78	0.00029	0.03658	BP
GO:0033523	histone H2B ubiquitination	9	7	1.79	0.00030	0.03658	BP
GO:0070934	CRD-mediated mRNA stabilization	5	5	0.99	0.00031	0.03658	BP
GO:0032876	negative regulation of DNA endoreduplica...	5	5	0.99	0.00031	0.03658	BP
GO:0010216	maintenance of DNA methylation	5	5	0.99	0.00031	0.03658	BP
GO:0033152	immunoglobulin V(D)J recombination	5	5	0.99	0.00031	0.03658	BP
GO:0006511	ubiquitin-dependent protein catabolic pr...	402	137	79.87	0.00046	0.0533277192982456	BP
GO:0032436	positive regulation of proteasomal ubiqu...	35	16	6.95	0.00048	0.0546868965517241	BP
GO:0035329	hippo signaling cascade	29	14	5.76	0.00054	0.0595803278688525	BP
GO:0070646	protein modification by small protein re...	77	28	15.3	0.00055	0.0595803278688525	BP
GO:0034453	microtubule anchoring	34	19	6.76	0.00055	0.0595803278688525	BP
GO:0070979	protein K11-linked ubiquitination	26	13	5.17	0.00056	0.0596851612903226	BP
GO:0018279	protein N-linked glycosylation via aspar...	92	32	18.28	0.00057	0.0597866666666667	BP
GO:0007163	establishment or maintenance of cell pol...	115	38	22.85	0.00058	0.059885	BP
GO:0006996	organelle organization	2173	665	431.74	0.00064	0.0650633846153846	BP
GO:0034504	protein localization to nucleus	248	77	49.27	0.00065	0.0650787878787879	BP
GO:0016197	endosomal transport	146	51	29.01	0.00066	0.0650937313432836	BP
GO:0000079	regulation of cyclin-dependent protein k...	86	34	17.09	0.00067	0.0651082352941176	BP
GO:0034968	histone lysine methylation	46	22	9.14	0.00069	0.06608	BP
GO:0007179	transforming growth factor beta receptor...	171	62	33.98	0.00072	0.067968	BP
GO:0050685	positive regulation of mRNA processing	15	9	2.98	0.00074	0.0688333333333333	BP
GO:0008286	insulin receptor signaling pathway	168	51	33.38	0.00075	0.0688333333333333	BP
GO:0007059	chromosome segregation	147	64	29.21	0.00082	0.0712968421052632	BP
GO:0035067	negative regulation of histone acetylati...	10	7	1.99	0.00082	0.0712968421052632	BP
GO:0002328	pro-B cell differentiation	10	7	1.99	0.00082	0.0712968421052632	BP
GO:2000772	regulation of cellular senescence	10	7	1.99	0.00082	0.0712968421052632	BP
GO:0006513	protein monoubiquitination	37	21	7.35	0.00084	0.0720872727272727	BP
GO:0007052	mitotic spindle organization	36	19	7.15	0.00089	0.0748375903614458	BP
GO:0006986	response to unfolded protein	134	51	26.62	0.00090	0.0748375903614458	BP
GO:0006363	termination of RNA polymerase I transcri...	21	11	4.17	0.00091	0.0748375903614458	BP
GO:0006461	protein complex assembly	791	210	157.16	0.00093	0.0748375903614458	BP
GO:0010827	regulation of glucose transport	83	29	16.49	0.00093	0.0748375903614458	BP
GO:0006892	post-Golgi vesicle-mediated transport	77	31	15.3	0.00094	0.0748375903614458	BP
GO:0006417	regulation of translation	205	80	40.73	0.00098	0.0770933333333333	BP
GO:0006469	negative regulation of protein kinase ac...	149	50	29.6	0.00101	0.0785185882352941	BP
GO:0010948	negative regulation of cell cycle proces...	108	39	21.46	0.00110	0.0829514893617021	BP
GO:0006606	protein import into nucleus	212	61	42.12	0.00111	0.0829514893617021	BP
GO:0001889	liver development	84	29	16.69	0.00116	0.0829514893617021	BP
GO:0042026	protein refolding	13	10	2.58	0.00118	0.0829514893617021	BP
GO:0043353	enucleate erythrocyte differentiation	8	6	1.59	0.00118	0.0829514893617021	BP
GO:0035970	peptidyl-threonine dephosphorylation	8	6	1.59	0.00118	0.0829514893617021	BP
GO:0051988	regulation of attachment of spindle micr...	8	6	1.59	0.00118	0.0829514893617021	BP
GO:0090224	regulation of spindle organization	8	6	1.59	0.00118	0.0829514893617021	BP
GO:0007076	mitotic chromosome condensation	13	8	2.58	0.00118	0.0829514893617021	BP
GO:0010467	gene expression	4455	1156	885.14	0.00120	0.0834694736842105	BP
GO:0050434	positive regulation of viral transcripti...	55	21	10.93	0.00128	0.0876571428571429	BP
GO:0019827	stem cell maintenance	96	32	19.07	0.00130	0.0876571428571429	BP
GO:0051438	regulation of ubiquitin-protein ligase a...	96	32	19.07	0.00130	0.0876571428571429	BP
GO:0030036	actin cytoskeleton organization	422	112	83.84	0.00138	0.0906980392156863	BP
GO:0051726	regulation of cell cycle	743	250	147.62	0.00138	0.0906980392156863	BP
GO:0030330	DNA damage response, signal transduction...	108	35	21.46	0.00139	0.0906980392156863	BP
GO:0045070	positive regulation of viral genome repl...	16	9	3.18	0.00140	0.0906980392156863	BP
GO:0046777	protein autophosphorylation	181	53	35.96	0.00148	0.0937706666666667	BP
GO:0006362	transcription elongation from RNA polyme...	19	10	3.78	0.00149	0.0937706666666667	BP
GO:0031648	protein destabilization	19	10	3.78	0.00149	0.0937706666666667	BP
GO:0006921	cellular component disassembly involved ...	74	26	14.7	0.00152	0.0938706542056075	BP
GO:0007091	mitotic metaphase/anaphase transition	49	22	9.74	0.00152	0.0938706542056075	BP
GO:0051103	DNA ligation involved in DNA repair	6	5	1.19	0.00155	0.094837037037037	BP
GO:0051640	organelle localization	174	59	34.57	0.00157	0.0951794495412844	BP
GO:0006368	transcription elongation from RNA polyme...	78	27	15.5	0.00161	0.0967170909090909	BP
GO:0031023	microtubule organizing center organizati...	67	24	13.31	0.00168	0.0999971681415929	BP
GO:0016570	histone modification	270	106	53.64	0.00171	0.0999971681415929	BP
GO:0051130	positive regulation of cellular componen...	494	134	98.15	0.00171	0.0999971681415929	BP
GO:0051084	'de novo' posttranslational protein fold...	49	19	9.74	0.00173	0.100279298245614	BP
GO:0043254	regulation of protein complex assembly	195	56	38.74	0.00181	0.104004173913043	BP
GO:0007050	cell cycle arrest	390	127	77.49	0.00184	0.104395294117647	BP
GO:0006998	nuclear envelope organization	16	11	3.18	0.00187	0.104395294117647	BP
GO:0007183	SMAD protein complex assembly	11	7	2.19	0.00188	0.104395294117647	BP
GO:0033120	positive regulation of RNA splicing	11	7	2.19	0.00188	0.104395294117647	BP
GO:0045892	negative regulation of transcription, DN...	831	240	165.11	0.00191	0.105177333333333	BP
GO:0017148	negative regulation of translation	63	27	12.52	0.00197	0.107244590163934	BP
GO:0009952	anterior/posterior pattern specification	211	64	41.92	0.00198	0.107244590163934	BP
GO:0017145	stem cell division	29	13	5.76	0.00200	0.107447154471545	BP
GO:0050821	protein stabilization	68	24	13.51	0.00212	0.112975483870968	BP
GO:0048596	embryonic camera-type eye morphogenesis	26	12	5.17	0.00219	0.11577216	BP
GO:0006662	glycerol ether metabolic process	14	8	2.78	0.00228	0.119041176470588	BP
GO:0007062	sister chromatid cohesion	34	19	6.76	0.00231	0.119041176470588	BP
GO:0030071	regulation of mitotic metaphase/anaphase...	43	17	8.54	0.00233	0.119041176470588	BP
GO:0000083	regulation of transcription involved in ...	23	11	4.57	0.00235	0.119041176470588	BP
GO:0034080	CENP-A containing nucleosome assembly at...	23	11	4.57	0.00235	0.119041176470588	BP
GO:0071158	positive regulation of cell cycle arrest	80	27	15.89	0.00244	0.119041176470588	BP
GO:0000216	M/G1 transition of mitotic cell cycle	80	27	15.89	0.00244	0.119041176470588	BP
GO:0045947	negative regulation of translational ini...	17	9	3.38	0.00245	0.119041176470588	BP
GO:0006303	double-strand break repair via nonhomolo...	17	9	3.38	0.00245	0.119041176470588	BP
GO:0032007	negative regulation of TOR signaling cas...	17	9	3.38	0.00245	0.119041176470588	BP
GO:0000381	regulation of alternative mRNA splicing,...	20	10	3.97	0.00245	0.119041176470588	BP
GO:0000075	cell cycle checkpoint	249	81	49.47	0.00247	0.119136934306569	BP
GO:0006626	protein targeting to mitochondrion	54	20	10.73	0.00253	0.121146666666667	BP
GO:0006275	regulation of DNA replication	101	36	20.07	0.00263	0.124249014084507	BP
GO:0016044	cellular membrane organization	425	122	84.44	0.00266	0.124249014084507	BP
GO:0043297	apical junction assembly	47	18	9.34	0.00267	0.124249014084507	BP
GO:0006283	transcription-coupled nucleotide-excisio...	47	18	9.34	0.00267	0.124249014084507	BP
GO:0051028	mRNA transport	114	48	22.65	0.00278	0.128463216783217	BP
GO:0032507	maintenance of protein location in cell	96	41	19.07	0.00280	0.128488888888889	BP
GO:0030218	erythrocyte differentiation	88	36	17.48	0.00284	0.129425655172414	BP
GO:0001921	positive regulation of receptor recyclin...	9	6	1.79	0.00295	0.131713513513514	BP
GO:0090344	negative regulation of cell aging	9	6	1.79	0.00295	0.131713513513514	BP
GO:0001824	blastocyst development	62	22	12.32	0.00295	0.131713513513514	BP
GO:0008088	axon cargo transport	37	15	7.35	0.00312	0.138368859060403	BP
GO:0050768	negative regulation of neurogenesis	93	30	18.48	0.00318	0.139599470198675	BP
GO:0051225	spindle assembly	42	20	8.34	0.00319	0.139599470198675	BP
GO:0000209	protein polyubiquitination	167	64	33.18	0.00344	0.149549473684211	BP
GO:0030850	prostate gland development	48	18	9.54	0.00348	0.150299607843137	BP
GO:0008543	fibroblast growth factor receptor signal...	142	42	28.21	0.00355	0.15067923566879	BP
GO:0060334	regulation of interferon-gamma-mediated ...	24	11	4.77	0.00356	0.15067923566879	BP
GO:0046825	regulation of protein export from nucleu...	24	11	4.77	0.00356	0.15067923566879	BP
GO:0042147	retrograde transport, endosome to Golgi	34	14	6.76	0.00358	0.15067923566879	BP
GO:0034622	cellular macromolecular complex assembly	555	160	110.27	0.00364	0.152108679245283	BP
GO:0016568	chromatin modification	438	169	87.02	0.00366	0.152108679245283	BP
GO:0016024	CDP-diacylglycerol biosynthetic process	12	7	2.38	0.00374	0.153502608695652	BP
GO:0048025	negative regulation of mRNA splicing, vi...	12	7	2.38	0.00374	0.153502608695652	BP
GO:0050769	positive regulation of neurogenesis	118	36	23.44	0.00381	0.15541037037037	BP
GO:0006302	double-strand break repair	115	45	22.85	0.00388	0.15729472392638	BP
GO:0016571	histone methylation	61	30	12.12	0.00393	0.158350243902439	BP
GO:0008595	anterior/posterior axis specification, e...	15	8	2.98	0.00404	0.158906666666667	BP
GO:0090307	spindle assembly involved in mitosis	15	8	2.98	0.00404	0.158906666666667	BP
GO:0043981	histone H4-K5 acetylation	15	8	2.98	0.00404	0.158906666666667	BP
GO:0043982	histone H4-K8 acetylation	15	8	2.98	0.00404	0.158906666666667	BP
GO:0097191	extrinsic apoptotic signaling pathway	45	17	8.94	0.00409	0.159921420118343	BP
GO:0000724	double-strand break repair via homologou...	56	20	11.13	0.00412	0.160146823529412	BP
GO:0006281	DNA repair	399	129	79.28	0.00426	0.164620350877193	BP
GO:0008285	negative regulation of cell proliferatio...	526	129	104.51	0.00449	0.170706666666667	BP
GO:0042254	ribosome biogenesis	152	44	30.2	0.00449	0.170706666666667	BP
GO:0006282	regulation of DNA repair	49	18	9.74	0.00450	0.170706666666667	BP
GO:0043281	regulation of cysteine-type endopeptidas...	173	49	34.37	0.00454	0.170706666666667	BP
GO:0007093	mitotic cell cycle checkpoint	141	47	28.01	0.00459	0.170706666666667	BP
GO:0006987	activation of signaling protein activity...	64	22	12.72	0.00460	0.170706666666667	BP
GO:0010639	negative regulation of organelle organiz...	175	54	34.77	0.00461	0.170706666666667	BP
GO:0060412	ventricular septum morphogenesis	28	12	5.56	0.00465	0.170706666666667	BP
GO:0061418	regulation of transcription from RNA pol...	28	12	5.56	0.00465	0.170706666666667	BP
GO:0006913	nucleocytoplasmic transport	343	120	68.15	0.00482	0.175969944751381	BP
GO:0006403	RNA localization	139	59	27.62	0.00488	0.177181538461538	BP
GO:0031175	neuron projection development	697	166	138.48	0.00494	0.178379890710383	BP
GO:0008654	phospholipid biosynthetic process	216	63	42.92	0.00509	0.182797391304348	BP
GO:0034502	protein localization to chromosome	25	11	4.97	0.00523	0.186809945945946	BP
GO:0016055	Wnt receptor signaling pathway	306	90	60.8	0.00549	0.195042580645161	BP
GO:0043488	regulation of mRNA stability	37	18	7.35	0.00559	0.195620088105727	BP
GO:0006917	induction of apoptosis	196	54	38.94	0.00560	0.195620088105727	BP
GO:0000245	spliceosomal complex assembly	37	17	7.35	0.00561	0.195620088105727	BP
GO:0006611	protein export from nucleus	46	21	9.14	0.00572	0.195620088105727	BP
GO:0006829	zinc ion transport	22	10	4.37	0.00581	0.195620088105727	BP
GO:0060021	palate development	69	23	13.71	0.00586	0.195620088105727	BP
GO:0006308	DNA catabolic process	69	23	13.71	0.00586	0.195620088105727	BP
GO:0031571	mitotic cell cycle G1/S transition DNA d...	73	24	14.5	0.00601	0.195620088105727	BP
GO:0045727	positive regulation of translation	54	19	10.73	0.00614	0.195620088105727	BP
GO:0034629	cellular protein complex localization	10	6	1.99	0.00614	0.195620088105727	BP
GO:0071044	histone mRNA catabolic process	10	6	1.99	0.00614	0.195620088105727	BP
GO:0051382	kinetochore assembly	10	6	1.99	0.00614	0.195620088105727	BP
GO:0006356	regulation of transcription from RNA pol...	10	6	1.99	0.00614	0.195620088105727	BP
GO:0006474	N-terminal protein amino acid acetylatio...	10	6	1.99	0.00614	0.195620088105727	BP
GO:0051571	positive regulation of histone H3-K4 met...	10	6	1.99	0.00614	0.195620088105727	BP
GO:0045176	apical protein localization	10	6	1.99	0.00614	0.195620088105727	BP
GO:0006999	nuclear pore organization	10	6	1.99	0.00614	0.195620088105727	BP
GO:0007030	Golgi organization	43	16	8.54	0.00625	0.195620088105727	BP
GO:0045648	positive regulation of erythrocyte diffe...	19	9	3.78	0.00633	0.195620088105727	BP
GO:0045736	negative regulation of cyclin-dependent ...	19	9	3.78	0.00633	0.195620088105727	BP
GO:0006984	ER-nucleus signaling pathway	100	39	19.87	0.00652	0.195620088105727	BP
GO:0071375	cellular response to peptide hormone sti...	278	84	55.23	0.00653	0.195620088105727	BP
GO:0030836	positive regulation of actin filament de...	5	4	0.99	0.00654	0.195620088105727	BP
GO:0016233	telomere capping	5	4	0.99	0.00654	0.195620088105727	BP
GO:0031053	primary miRNA processing	5	4	0.99	0.00654	0.195620088105727	BP
GO:0035372	protein localization to microtubule	5	4	0.99	0.00654	0.195620088105727	BP
GO:0000389	mRNA 3'-splice site recognition	5	4	0.99	0.00654	0.195620088105727	BP
GO:0032206	positive regulation of telomere maintena...	5	4	0.99	0.00654	0.195620088105727	BP
GO:0060789	hair follicle placode formation	5	4	0.99	0.00654	0.195620088105727	BP
GO:0071763	nuclear membrane organization	5	4	0.99	0.00654	0.195620088105727	BP
GO:0071786	endoplasmic reticulum tubular network or...	5	4	0.99	0.00654	0.195620088105727	BP
GO:0070389	chaperone cofactor-dependent protein ref...	5	4	0.99	0.00654	0.195620088105727	BP
GO:0042532	negative regulation of tyrosine phosphor...	5	4	0.99	0.00654	0.195620088105727	BP
GO:0045814	negative regulation of gene expression, ...	36	14	7.15	0.00657	0.195620088105727	BP
GO:0007004	telomere maintenance via telomerase	16	8	3.18	0.00669	0.195620088105727	BP
GO:0051310	metaphase plate congression	16	8	3.18	0.00669	0.195620088105727	BP
GO:0060251	regulation of glial cell proliferation	16	8	3.18	0.00669	0.195620088105727	BP
GO:0090114	COPII-coated vesicle budding	16	8	3.18	0.00669	0.195620088105727	BP
GO:0048205	COPI coating of Golgi vesicle	13	7	2.58	0.00672	0.195620088105727	BP
GO:0071777	positive regulation of cell cycle cytoki...	13	7	2.58	0.00672	0.195620088105727	BP
GO:0050812	regulation of acyl-CoA biosynthetic proc...	13	7	2.58	0.00672	0.195620088105727	BP
GO:0061061	muscle structure development	464	114	92.19	0.00683	0.197090782608696	BP
GO:0060070	canonical Wnt receptor signaling pathway	185	51	36.76	0.00686	0.197090782608696	BP
GO:0030111	regulation of Wnt receptor signaling pat...	185	51	36.76	0.00686	0.197090782608696	BP
GO:0000086	G2/M transition of mitotic cell cycle	147	42	29.21	0.00693	0.19824	BP
GO:0032886	regulation of microtubule-based process	93	36	18.48	0.00708	0.201657931034483	BP
GO:0006888	ER to Golgi vesicle-mediated transport	56	23	11.13	0.00725	0.205613733905579	BP
GO:0043525	positive regulation of neuron apoptotic ...	40	15	7.95	0.00736	0.206534560669456	BP
GO:0045667	regulation of osteoblast differentiation	98	30	19.47	0.00739	0.206534560669456	BP
GO:0051351	positive regulation of ligase activity	86	27	17.09	0.00743	0.206534560669456	BP
GO:0000722	telomere maintenance via recombination	26	11	5.17	0.00747	0.206534560669456	BP
GO:0051893	regulation of focal adhesion assembly	26	11	5.17	0.00747	0.206534560669456	BP
GO:0060571	morphogenesis of an epithelial fold	26	11	5.17	0.00747	0.206534560669456	BP
GO:0006915	apoptotic process	1576	408	313.13	0.00756	0.208152	BP
GO:0048538	thymus development	33	13	6.56	0.00767	0.210304398340249	BP
GO:0034508	centromere complex assembly	34	19	6.76	0.00776	0.21183670781893	BP
GO:0007265	Ras protein signal transduction	380	95	75.5	0.00779	0.21183670781893	BP
GO:0080135	regulation of cellular response to stres...	282	83	56.03	0.00789	0.213676721311475	BP
GO:0007034	vacuolar transport	44	16	8.74	0.00804	0.216850285714286	BP
GO:0030521	androgen receptor signaling pathway	63	21	12.52	0.00824	0.219735903614458	BP
GO:1901184	regulation of ERBB signaling pathway	63	21	12.52	0.00824	0.219735903614458	BP
GO:0006605	protein targeting	484	139	96.16	0.00828	0.219735903614458	BP
GO:0030968	endoplasmic reticulum unfolded protein r...	87	32	17.29	0.00828	0.219735903614458	BP
GO:0060627	regulation of vesicle-mediated transport	217	58	43.11	0.00835	0.2207072	BP
GO:0016573	histone acetylation	112	42	22.25	0.00839	0.220880956175299	BP
GO:0043001	Golgi to plasma membrane protein transpo...	23	10	4.57	0.00848	0.222364444444444	BP
GO:0006446	regulation of translational initiation	54	23	10.73	0.00852	0.222530276679842	BP
GO:0006418	tRNA aminoacylation for protein translat...	48	17	9.54	0.00862	0.224255748031496	BP
GO:0006370	7-methylguanosine mRNA capping	30	12	5.96	0.00893	0.231409568627451	BP
GO:0071103	DNA conformation change	190	62	37.75	0.00908	0.2343775	BP
GO:0018210	peptidyl-threonine modification	56	19	11.13	0.00948	0.242633513513513	BP
GO:0010604	positive regulation of macromolecule met...	1888	513	375.12	0.00949	0.242633513513513	BP
GO:0015012	heparan sulfate proteoglycan biosyntheti...	20	9	3.97	0.00951	0.242633513513513	BP
GO:2000112	regulation of cellular macromolecule bio...	3154	829	626.65	0.00956	0.242971076923077	BP
GO:0015031	protein transport	1261	351	250.54	0.00962	0.243559233716475	BP
GO:0031331	positive regulation of cellular cataboli...	103	38	20.46	0.00983	0.245127647058824	BP
GO:0042176	regulation of protein catabolic process	160	52	31.79	0.00984	0.245127647058824	BP
GO:1901888	regulation of cell junction assembly	34	16	6.76	0.01000	0.245127647058824	BP
GO:0043154	negative regulation of cysteine-type end...	64	21	12.72	0.01002	0.245127647058824	BP
GO:0007442	hindgut morphogenesis	8	5	1.59	0.01009	0.245127647058824	BP
GO:0051123	RNA polymerase II transcriptional preini...	8	5	1.59	0.01009	0.245127647058824	BP
GO:0060252	positive regulation of glial cell prolif...	8	5	1.59	0.01009	0.245127647058824	BP
GO:0006268	DNA unwinding involved in replication	8	5	1.59	0.01009	0.245127647058824	BP
GO:0031507	heterochromatin assembly	8	5	1.59	0.01009	0.245127647058824	BP
GO:0048026	positive regulation of mRNA splicing, vi...	8	5	1.59	0.01009	0.245127647058824	BP
GO:2000810	regulation of tight junction assembly	8	5	1.59	0.01009	0.245127647058824	BP
GO:0033043	regulation of organelle organization	509	153	101.13	0.01016	0.245712635379061	BP
GO:0046324	regulation of glucose import	45	16	8.94	0.01023	0.245712635379061	BP
GO:0051352	negative regulation of ligase activity	72	23	14.31	0.01030	0.245712635379061	BP
GO:0051444	negative regulation of ubiquitin-protein...	72	23	14.31	0.01030	0.245712635379061	BP
GO:0051437	positive regulation of ubiquitin-protein...	72	23	14.31	0.01030	0.245712635379061	BP
GO:0051017	actin filament bundle assembly	80	25	15.89	0.01039	0.246856	BP
GO:0001832	blastocyst growth	17	8	3.38	0.01046	0.246856	BP
GO:0045737	positive regulation of cyclin-dependent ...	17	8	3.38	0.01046	0.246856	BP
GO:0000278	mitotic cell cycle	786	285	156.17	0.01075	0.248901333333333	BP
GO:0046323	glucose import	49	17	9.74	0.01081	0.248901333333333	BP
GO:0051252	regulation of RNA metabolic process	2984	773	592.87	0.01089	0.248901333333333	BP
GO:0007369	gastrulation	138	39	27.42	0.01089	0.248901333333333	BP
GO:0033599	regulation of mammary gland epithelial c...	14	7	2.78	0.01116	0.248901333333333	BP
GO:0043984	histone H4-K16 acetylation	14	7	2.78	0.01116	0.248901333333333	BP
GO:0031398	positive regulation of protein ubiquitin...	134	38	26.62	0.01118	0.248901333333333	BP
GO:0007063	regulation of sister chromatid cohesion	11	6	2.19	0.01125	0.248901333333333	BP
GO:0042987	amyloid precursor protein catabolic proc...	11	6	2.19	0.01125	0.248901333333333	BP
GO:0036109	alpha-linolenic acid metabolic process	11	6	2.19	0.01125	0.248901333333333	BP
GO:0070935	3'-UTR-mediated mRNA stabilization	11	6	2.19	0.01125	0.248901333333333	BP
GO:0048715	negative regulation of oligodendrocyte d...	11	6	2.19	0.01125	0.248901333333333	BP
GO:0048617	embryonic foregut morphogenesis	11	6	2.19	0.01125	0.248901333333333	BP
GO:0043518	negative regulation of DNA damage respon...	11	6	2.19	0.01125	0.248901333333333	BP
GO:0009263	deoxyribonucleotide biosynthetic process	11	6	2.19	0.01125	0.248901333333333	BP
GO:2000134	negative regulation of G1/S transition o...	11	6	2.19	0.01125	0.248901333333333	BP
GO:1901797	negative regulation of signal transducti...	11	6	2.19	0.01125	0.248901333333333	BP
GO:0060840	artery development	53	18	10.53	0.01127	0.248901333333333	BP
GO:0018107	peptidyl-threonine phosphorylation	53	18	10.53	0.01127	0.248901333333333	BP
GO:0060537	muscle tissue development	322	81	63.98	0.01130	0.248901333333333	BP
GO:0007243	intracellular protein kinase cascade	882	205	175.24	0.01141	0.250489302325581	BP
GO:0007507	heart development	387	101	76.89	0.01153	0.252285562913907	BP
GO:2000045	regulation of G1/S transition of mitotic...	104	36	20.66	0.01169	0.254942310231023	BP
GO:0031397	negative regulation of protein ubiquitin...	97	29	19.27	0.01180	0.256494736842105	BP
GO:0000226	microtubule cytoskeleton organization	287	100	57.02	0.01185	0.256737049180328	BP
GO:0032201	telomere maintenance via semi-conservati...	24	10	4.77	0.01199	0.257049061488673	BP
GO:0051653	spindle localization	24	10	4.77	0.01199	0.257049061488673	BP
GO:0001944	vasculature development	523	125	103.91	0.01201	0.257049061488673	BP
GO:0006396	RNA processing	656	237	130.34	0.01202	0.257049061488673	BP
GO:0007098	centrosome cycle	42	15	8.34	0.01214	0.258158199356913	BP
GO:0010769	regulation of cell morphogenesis involve...	186	50	36.96	0.01215	0.258158199356913	BP
GO:0008283	cell proliferation	1557	364	309.35	0.01230	0.260507692307692	BP
GO:0031669	cellular response to nutrient levels	114	33	22.65	0.01262	0.265998222222222	BP
GO:0014706	striated muscle tissue development	310	78	61.59	0.01265	0.265998222222222	BP
GO:0031344	regulation of cell projection organizati...	261	67	51.86	0.01268	0.265998222222222	BP
GO:0046148	pigment biosynthetic process	46	16	9.14	0.01285	0.268711392405063	BP
GO:0032784	regulation of DNA-dependent transcriptio...	35	13	6.95	0.01334	0.2777425	BP
GO:0016070	RNA metabolic process	3958	1027	786.39	0.01339	0.2777425	BP
GO:0035601	protein deacylation	50	17	9.93	0.01341	0.2777425	BP
GO:0031401	positive regulation of protein modificat...	741	183	147.23	0.01345	0.2777425	BP
GO:0033044	regulation of chromosome organization	107	42	21.26	0.01368	0.281611962616822	BP
GO:0051171	regulation of nitrogen compound metaboli...	3529	901	701.16	0.01389	0.284320474777448	BP
GO:0019884	antigen processing and presentation of e...	170	46	33.78	0.01390	0.284320474777448	BP
GO:0001568	blood vessel development	498	119	98.94	0.01406	0.284320474777448	BP
GO:0009791	post-embryonic development	90	27	17.88	0.01408	0.284320474777448	BP
GO:0043666	regulation of phosphoprotein phosphatase...	28	11	5.56	0.01408	0.284320474777448	BP
GO:0045664	regulation of neuron differentiation	325	81	64.57	0.01422	0.284320474777448	BP
GO:0031346	positive regulation of cell projection o...	136	38	27.02	0.01428	0.284320474777448	BP
GO:0042058	regulation of epidermal growth factor re...	62	20	12.32	0.01437	0.284320474777448	BP
GO:0051443	positive regulation of ubiquitin-protein...	82	25	16.29	0.01439	0.284320474777448	BP
GO:0042059	negative regulation of epidermal growth ...	39	14	7.75	0.01443	0.284320474777448	BP
GO:1901185	negative regulation of ERBB signaling pa...	39	14	7.75	0.01443	0.284320474777448	BP
GO:0051439	regulation of ubiquitin-protein ligase a...	78	24	15.5	0.01449	0.284320474777448	BP
GO:0072474	signal transduction involved in mitotic ...	66	21	13.11	0.01450	0.284320474777448	BP
GO:0072413	signal transduction involved in mitotic ...	66	21	13.11	0.01450	0.284320474777448	BP
GO:0072431	signal transduction involved in mitotic ...	66	21	13.11	0.01450	0.284320474777448	BP
GO:0006977	DNA damage response, signal transduction...	66	21	13.11	0.01450	0.284320474777448	BP
GO:0031325	positive regulation of cellular metaboli...	1928	523	383.06	0.01458	0.285043313609467	BP
GO:0051259	protein oligomerization	339	84	67.35	0.01473	0.28660504398827	BP
GO:0030509	BMP signaling pathway	111	32	22.05	0.01475	0.28660504398827	BP
GO:0051129	negative regulation of cellular componen...	338	98	67.16	0.01479	0.28660504398827	BP
GO:0001841	neural tube formation	92	38	18.28	0.01512	0.292143157894737	BP
GO:0030100	regulation of endocytosis	124	35	24.64	0.01554	0.293296256684492	BP
GO:0048339	paraxial mesoderm development	18	8	3.58	0.01560	0.293296256684492	BP
GO:0032786	positive regulation of DNA-dependent tra...	18	8	3.58	0.01560	0.293296256684492	BP
GO:0010039	response to iron ion	18	8	3.58	0.01560	0.293296256684492	BP
GO:0006342	chromatin silencing	32	12	6.36	0.01579	0.293296256684492	BP
GO:0016925	protein sumoylation	32	12	6.36	0.01579	0.293296256684492	BP
GO:0030323	respiratory tube development	154	42	30.6	0.01586	0.293296256684492	BP
GO:0007405	neuroblast proliferation	47	16	9.34	0.01597	0.293296256684492	BP
GO:0006897	endocytosis	363	89	72.12	0.01623	0.293296256684492	BP
GO:0000186	activation of MAPKK activity	51	17	10.13	0.01648	0.293296256684492	BP
GO:0033598	mammary gland epithelial cell proliferat...	25	10	4.97	0.01649	0.293296256684492	BP
GO:0006309	apoptotic DNA fragmentation	25	10	4.97	0.01649	0.293296256684492	BP
GO:0043516	regulation of DNA damage response, signa...	25	10	4.97	0.01649	0.293296256684492	BP
GO:0006890	retrograde vesicle-mediated transport, G...	25	10	4.97	0.01649	0.293296256684492	BP
GO:1901796	regulation of signal transduction by p53...	25	10	4.97	0.01649	0.293296256684492	BP
GO:0001842	neural fold formation	6	4	1.19	0.01654	0.293296256684492	BP
GO:0042996	regulation of Golgi to plasma membrane p...	6	4	1.19	0.01654	0.293296256684492	BP
GO:0035358	regulation of peroxisome proliferator ac...	6	4	1.19	0.01654	0.293296256684492	BP
GO:0060236	regulation of mitotic spindle organizati...	6	4	1.19	0.01654	0.293296256684492	BP
GO:0018026	peptidyl-lysine monomethylation	6	4	1.19	0.01654	0.293296256684492	BP
GO:0034086	maintenance of sister chromatid cohesion	6	4	1.19	0.01654	0.293296256684492	BP
GO:0034088	maintenance of mitotic sister chromatid ...	6	4	1.19	0.01654	0.293296256684492	BP
GO:0006189	'de novo' IMP biosynthetic process	6	4	1.19	0.01654	0.293296256684492	BP
GO:0018344	protein geranylgeranylation	6	4	1.19	0.01654	0.293296256684492	BP
GO:0032927	positive regulation of activin receptor ...	6	4	1.19	0.01654	0.293296256684492	BP
GO:0061013	regulation of mRNA catabolic process	6	4	1.19	0.01654	0.293296256684492	BP
GO:0034349	glial cell apoptotic process	6	4	1.19	0.01654	0.293296256684492	BP
GO:0070198	protein localization to chromosome, telo...	6	4	1.19	0.01654	0.293296256684492	BP
GO:0090400	stress-induced premature senescence	6	4	1.19	0.01654	0.293296256684492	BP
GO:0045898	regulation of RNA polymerase II transcri...	6	4	1.19	0.01654	0.293296256684492	BP
GO:0051254	positive regulation of RNA metabolic pro...	1072	303	212.99	0.01656	0.293296256684492	BP
GO:0016458	gene silencing	88	29	17.48	0.01660	0.293296256684492	BP
GO:0070507	regulation of microtubule cytoskeleton o...	78	31	15.5	0.01673	0.294804906666667	BP
GO:0031145	anaphase-promoting complex-dependent pro...	83	25	16.49	0.01680	0.295251063829787	BP
GO:0001837	epithelial to mesenchymal transition	79	24	15.7	0.01699	0.295997525773196	BP
GO:0006900	membrane budding	42	20	8.34	0.01714	0.295997525773196	BP
GO:0051297	centrosome organization	63	20	12.52	0.01721	0.295997525773196	BP
GO:0032465	regulation of cytokinesis	28	14	5.56	0.01724	0.295997525773196	BP
GO:0072422	signal transduction involved in DNA dama...	67	21	13.31	0.01726	0.295997525773196	BP
GO:0072401	signal transduction involved in DNA inte...	67	21	13.31	0.01726	0.295997525773196	BP
GO:0072404	signal transduction involved in G1/S tra...	67	21	13.31	0.01726	0.295997525773196	BP
GO:2000117	negative regulation of cysteine-type end...	67	21	13.31	0.01726	0.295997525773196	BP
GO:0048207	vesicle targeting, rough ER to cis-Golgi	15	7	2.98	0.01738	0.295997525773196	BP
GO:0048208	COPII vesicle coating	15	7	2.98	0.01738	0.295997525773196	BP
GO:0046174	polyol catabolic process	15	7	2.98	0.01738	0.295997525773196	BP
GO:0046685	response to arsenic-containing substance	15	7	2.98	0.01738	0.295997525773196	BP
GO:0010468	regulation of gene expression	3384	879	672.35	0.01758	0.29767317535545	BP
GO:0002478	antigen processing and presentation of e...	168	45	33.38	0.01773	0.29767317535545	BP
GO:0032386	regulation of intracellular transport	263	72	52.25	0.01807	0.29767317535545	BP
GO:0016575	histone deacetylation	40	14	7.95	0.01823	0.29767317535545	BP
GO:0070830	tight junction assembly	40	14	7.95	0.01823	0.29767317535545	BP
GO:0000288	nuclear-transcribed mRNA catabolic proce...	55	26	10.93	0.01825	0.29767317535545	BP
GO:0030324	lung development	151	41	30	0.01829	0.29767317535545	BP
GO:0021543	pallium development	96	28	19.07	0.01846	0.29767317535545	BP
GO:0016574	histone ubiquitination	32	18	6.36	0.01851	0.29767317535545	BP
GO:0097193	intrinsic apoptotic signaling pathway	117	33	23.25	0.01860	0.29767317535545	BP
GO:0007219	Notch signaling pathway	134	37	26.62	0.01861	0.29767317535545	BP
GO:0010510	regulation of acetyl-CoA biosynthetic pr...	12	6	2.38	0.01876	0.29767317535545	BP
GO:0007440	foregut morphogenesis	12	6	2.38	0.01876	0.29767317535545	BP
GO:0006086	acetyl-CoA biosynthetic process from pyr...	12	6	2.38	0.01876	0.29767317535545	BP
GO:0072583	clathrin-mediated endocytosis	12	6	2.38	0.01876	0.29767317535545	BP
GO:2001237	negative regulation of extrinsic apoptot...	12	6	2.38	0.01876	0.29767317535545	BP
GO:0032968	positive regulation of transcription elo...	12	6	2.38	0.01876	0.29767317535545	BP
GO:0051642	centrosome localization	12	6	2.38	0.01876	0.29767317535545	BP
GO:0050435	beta-amyloid metabolic process	12	6	2.38	0.01876	0.29767317535545	BP
GO:0043968	histone H2A acetylation	12	6	2.38	0.01876	0.29767317535545	BP
GO:0045749	negative regulation of S phase of mitoti...	12	6	2.38	0.01876	0.29767317535545	BP
GO:0033145	positive regulation of intracellular ste...	9	5	1.79	0.01901	0.29767317535545	BP
GO:0031061	negative regulation of histone methylati...	9	5	1.79	0.01901	0.29767317535545	BP
GO:0000320	re-entry into mitotic cell cycle	9	5	1.79	0.01901	0.29767317535545	BP
GO:0000338	protein deneddylation	9	5	1.79	0.01901	0.29767317535545	BP
GO:0031440	regulation of mRNA 3'-end processing	9	5	1.79	0.01901	0.29767317535545	BP
GO:0071850	mitotic cell cycle arrest	9	5	1.79	0.01901	0.29767317535545	BP
GO:0071577	zinc ion transmembrane transport	9	5	1.79	0.01901	0.29767317535545	BP
GO:0071545	inositol phosphate catabolic process	9	5	1.79	0.01901	0.29767317535545	BP
GO:0006265	DNA topological change	9	5	1.79	0.01901	0.29767317535545	BP
GO:0010388	cullin deneddylation	9	5	1.79	0.01901	0.29767317535545	BP
GO:0009649	entrainment of circadian clock	9	5	1.79	0.01901	0.29767317535545	BP
GO:0070897	DNA-dependent transcriptional preinitiat...	9	5	1.79	0.01901	0.29767317535545	BP
GO:0070828	heterochromatin organization	9	5	1.79	0.01901	0.29767317535545	BP
GO:0035113	embryonic appendage morphogenesis	113	32	22.45	0.01911	0.297827547169811	BP
GO:0030326	embryonic limb morphogenesis	113	32	22.45	0.01911	0.297827547169811	BP
GO:0051491	positive regulation of filopodium assemb...	22	9	4.37	0.01925	0.298600938967136	BP
GO:0006783	heme biosynthetic process	22	9	4.37	0.01925	0.298600938967136	BP
GO:0006919	activation of cysteine-type endopeptidas...	84	25	16.69	0.01953	0.302234754098361	BP
GO:0006826	iron ion transport	48	16	9.54	0.01965	0.303381308411215	BP
GO:0032269	negative regulation of cellular protein ...	418	134	83.05	0.01991	0.306678974358974	BP
GO:0019432	triglyceride biosynthetic process	56	18	11.13	0.02033	0.311259586206897	BP
GO:0033157	regulation of intracellular protein tran...	172	51	34.17	0.02040	0.311259586206897	BP
GO:0072395	signal transduction involved in cell cyc...	68	21	13.51	0.02042	0.311259586206897	BP
GO:0030520	intracellular estrogen receptor signalin...	33	12	6.56	0.02043	0.311259586206897	BP
GO:0016579	protein deubiquitination	64	20	12.72	0.02049	0.311259586206897	BP
GO:0021987	cerebral cortex development	64	20	12.72	0.02049	0.311259586206897	BP
GO:0050678	regulation of epithelial cell proliferat...	196	51	38.94	0.02107	0.319336146788991	BP
GO:0032270	positive regulation of cellular protein ...	823	213	163.52	0.02128	0.321780869565217	BP
GO:0048706	embryonic skeletal system development	114	32	22.65	0.02165	0.325877969094923	BP
GO:0060324	face development	37	13	7.35	0.02176	0.325877969094923	BP
GO:0071174	mitotic cell cycle spindle checkpoint	37	13	7.35	0.02176	0.325877969094923	BP
GO:0000291	nuclear-transcribed mRNA catabolic proce...	26	10	5.17	0.02213	0.325877969094923	BP
GO:0000737	DNA catabolic process, endonucleolytic	26	10	5.17	0.02213	0.325877969094923	BP
GO:0043928	exonucleolytic nuclear-transcribed mRNA ...	26	10	5.17	0.02213	0.325877969094923	BP
GO:0048013	ephrin receptor signaling pathway	26	10	5.17	0.02213	0.325877969094923	BP
GO:0051568	histone H3-K4 methylation	29	14	5.76	0.02217	0.325877969094923	BP
GO:0061077	chaperone-mediated protein folding	24	12	4.77	0.02221	0.325877969094923	BP
GO:0008219	cell death	1757	454	349.09	0.02225	0.325877969094923	BP
GO:0033146	regulation of intracellular estrogen rec...	19	8	3.78	0.02234	0.325877969094923	BP
GO:0060216	definitive hemopoiesis	19	8	3.78	0.02234	0.325877969094923	BP
GO:0018022	peptidyl-lysine methylation	19	8	3.78	0.02234	0.325877969094923	BP
GO:0006297	nucleotide-excision repair, DNA gap fill...	19	8	3.78	0.02234	0.325877969094923	BP
GO:0051647	nucleus localization	19	8	3.78	0.02234	0.325877969094923	BP
GO:0046605	regulation of centrosome cycle	19	8	3.78	0.02234	0.325877969094923	BP
GO:0097202	activation of cysteine-type endopeptidas...	85	25	16.89	0.02258	0.328221538461538	BP
GO:0016310	phosphorylation	1288	331	255.91	0.02260	0.328221538461538	BP
GO:0021915	neural tube development	143	51	28.41	0.02273	0.328954048140044	BP
GO:0045930	negative regulation of mitotic cell cycl...	41	14	8.15	0.02275	0.328954048140044	BP
GO:0008360	regulation of cell shape	106	30	21.06	0.02291	0.3304	BP
GO:0007264	small GTPase mediated signal transductio...	623	156	123.78	0.02295	0.3304	BP
GO:0070727	cellular macromolecule localization	975	314	193.72	0.02341	0.336289739130435	BP
GO:0071824	protein-DNA complex subunit organization	157	60	31.19	0.02378	0.340863861171367	BP
GO:0045637	regulation of myeloid cell differentiati...	134	41	26.62	0.02387	0.341413333333333	BP
GO:0006476	protein deacetylation	49	16	9.74	0.02394	0.341674989200864	BP
GO:0046467	membrane lipid biosynthetic process	98	28	19.47	0.02417	0.342350638297872	BP
GO:0033692	cellular polysaccharide biosynthetic pro...	57	18	11.33	0.02434	0.342350638297872	BP
GO:0001702	gastrulation with mouth forming second	30	11	5.96	0.02435	0.342350638297872	BP
GO:0010822	positive regulation of mitochondrion org...	30	11	5.96	0.02435	0.342350638297872	BP
GO:0033572	transferrin transport	30	11	5.96	0.02435	0.342350638297872	BP
GO:0072512	trivalent inorganic cation transport	30	11	5.96	0.02435	0.342350638297872	BP
GO:0015682	ferric iron transport	30	11	5.96	0.02435	0.342350638297872	BP
GO:0010950	positive regulation of endopeptidase act...	115	32	22.85	0.02444	0.342886454352442	BP
GO:0006355	regulation of transcription, DNA-depende...	2900	735	576.18	0.02484	0.34776	BP
GO:0065004	protein-DNA complex assembly	137	48	27.22	0.02537	0.352202362525458	BP
GO:0035265	organ growth	90	26	17.88	0.02541	0.352202362525458	BP
GO:0048598	embryonic morphogenesis	501	133	99.54	0.02558	0.352202362525458	BP
GO:0032461	positive regulation of protein oligomeri...	16	7	3.18	0.02569	0.352202362525458	BP
GO:0008625	extrinsic apoptotic signaling pathway vi...	16	7	3.18	0.02569	0.352202362525458	BP
GO:2001244	positive regulation of intrinsic apoptot...	16	7	3.18	0.02569	0.352202362525458	BP
GO:0031146	SCF-dependent proteasomal ubiquitin-depe...	16	7	3.18	0.02569	0.352202362525458	BP
GO:2000142	regulation of DNA-dependent transcriptio...	16	7	3.18	0.02569	0.352202362525458	BP
GO:0048002	antigen processing and presentation of p...	185	48	36.76	0.02585	0.352202362525458	BP
GO:0043280	positive regulation of cysteine-type end...	107	30	21.26	0.02595	0.352202362525458	BP
GO:0030514	negative regulation of BMP signaling pat...	34	12	6.76	0.02601	0.352202362525458	BP
GO:0010508	positive regulation of autophagy	23	9	4.57	0.02617	0.352202362525458	BP
GO:0032459	regulation of protein oligomerization	23	9	4.57	0.02617	0.352202362525458	BP
GO:0048713	regulation of oligodendrocyte differenti...	23	9	4.57	0.02617	0.352202362525458	BP
GO:0072595	maintenance of protein localization in o...	23	9	4.57	0.02617	0.352202362525458	BP
GO:0007176	regulation of epidermal growth factor-ac...	23	9	4.57	0.02617	0.352202362525458	BP
GO:0031952	regulation of protein autophosphorylatio...	23	9	4.57	0.02617	0.352202362525458	BP
GO:0030219	megakaryocyte differentiation	23	9	4.57	0.02617	0.352202362525458	BP
GO:0046474	glycerophospholipid biosynthetic process	193	54	38.35	0.02617	0.352202362525458	BP
GO:0051247	positive regulation of protein metabolic...	899	228	178.62	0.02654	0.356000973630832	BP
GO:0014009	glial cell proliferation	20	11	3.97	0.02656	0.356000973630832	BP
GO:0043409	negative regulation of MAPK cascade	103	29	20.46	0.02672	0.356832	BP
GO:0016265	death	1759	454	349.49	0.02673	0.356832	BP
GO:0007005	mitochondrion organization	240	68	47.68	0.02688	0.358110967741936	BP
GO:0060828	regulation of canonical Wnt receptor sig...	129	35	25.63	0.02787	0.370100758483034	BP
GO:0051648	vesicle localization	79	27	15.7	0.02802	0.370100758483034	BP
GO:0031333	negative regulation of protein complex a...	70	21	13.91	0.02806	0.370100758483034	BP
GO:0051784	negative regulation of nuclear division	42	14	8.34	0.02806	0.370100758483034	BP
GO:0045839	negative regulation of mitosis	42	14	8.34	0.02806	0.370100758483034	BP
GO:0006807	nitrogen compound metabolic process	6012	1472	1194.49	0.02822	0.371469641434263	BP
GO:0034637	cellular carbohydrate biosynthetic proce...	66	20	13.11	0.02844	0.372404341085271	BP
GO:0090305	nucleic acid phosphodiester bond hydroly...	66	20	13.11	0.02844	0.372404341085271	BP
GO:0031400	negative regulation of protein modificat...	319	98	63.38	0.02857	0.372404341085271	BP
GO:0043966	histone H3 acetylation	46	15	9.14	0.02860	0.372404341085271	BP
GO:0000271	polysaccharide biosynthetic process	62	19	12.32	0.02874	0.372404341085271	BP
GO:0051656	establishment of organelle localization	116	40	23.05	0.02877	0.372404341085271	BP
GO:0016126	sterol biosynthetic process	50	16	9.93	0.02889	0.372404341085271	BP
GO:0046460	neutral lipid biosynthetic process	58	18	11.52	0.02893	0.372404341085271	BP
GO:0046463	acylglycerol biosynthetic process	58	18	11.52	0.02893	0.372404341085271	BP
GO:0045739	positive regulation of DNA repair	27	10	5.36	0.02904	0.372404341085271	BP
GO:0001833	inner cell mass cell proliferation	13	6	2.58	0.02908	0.372404341085271	BP
GO:0007080	mitotic metaphase plate congression	13	6	2.58	0.02908	0.372404341085271	BP
GO:0046112	nucleobase biosynthetic process	13	6	2.58	0.02908	0.372404341085271	BP
GO:0046827	positive regulation of protein export fr...	13	6	2.58	0.02908	0.372404341085271	BP
GO:0044262	cellular carbohydrate metabolic process	213	54	42.32	0.02914	0.372450909090909	BP
GO:0008213	protein alkylation	81	38	16.09	0.02986	0.37882769771529	BP
GO:0006479	protein methylation	81	38	16.09	0.02986	0.37882769771529	BP
GO:0061136	regulation of proteasomal protein catabo...	66	27	13.11	0.03049	0.37882769771529	BP
GO:0001704	formation of primary germ layer	83	24	16.49	0.03055	0.37882769771529	BP
GO:0043967	histone H4 acetylation	46	19	9.14	0.03078	0.37882769771529	BP
GO:0048103	somatic stem cell division	20	8	3.97	0.03090	0.37882769771529	BP
GO:0008214	protein dealkylation	20	8	3.97	0.03090	0.37882769771529	BP
GO:0002065	columnar/cuboidal epithelial cell differ...	20	8	3.97	0.03090	0.37882769771529	BP
GO:0006482	protein demethylation	20	8	3.97	0.03090	0.37882769771529	BP
GO:0006595	polyamine metabolic process	20	8	3.97	0.03090	0.37882769771529	BP
GO:0010799	regulation of peptidyl-threonine phospho...	20	8	3.97	0.03090	0.37882769771529	BP
GO:0048762	mesenchymal cell differentiation	143	38	28.41	0.03095	0.37882769771529	BP
GO:0070997	neuron death	179	52	35.56	0.03105	0.37882769771529	BP
GO:0010907	positive regulation of glucose metabolic...	31	11	6.16	0.03114	0.37882769771529	BP
GO:0051489	regulation of filopodium assembly	31	11	6.16	0.03114	0.37882769771529	BP
GO:0046473	phosphatidic acid metabolic process	31	11	6.16	0.03114	0.37882769771529	BP
GO:0006891	intra-Golgi vesicle-mediated transport	31	11	6.16	0.03114	0.37882769771529	BP
GO:0006654	phosphatidic acid biosynthetic process	31	11	6.16	0.03114	0.37882769771529	BP
GO:0006405	RNA export from nucleus	73	34	14.5	0.03116	0.37882769771529	BP
GO:2001233	regulation of apoptotic signaling pathwa...	79	23	15.7	0.03127	0.37882769771529	BP
GO:0033554	cellular response to stress	1224	355	243.19	0.03144	0.37882769771529	BP
GO:0016071	mRNA metabolic process	614	224	121.99	0.03184	0.37882769771529	BP
GO:0034101	erythrocyte homeostasis	95	40	18.88	0.03185	0.37882769771529	BP
GO:0016239	positive regulation of macroautophagy	10	5	1.99	0.03188	0.37882769771529	BP
GO:0010644	cell communication by electrical couplin...	10	5	1.99	0.03188	0.37882769771529	BP
GO:0021670	lateral ventricle development	10	5	1.99	0.03188	0.37882769771529	BP
GO:0035357	peroxisome proliferator activated recept...	10	5	1.99	0.03188	0.37882769771529	BP
GO:0060484	lung-associated mesenchyme development	10	5	1.99	0.03188	0.37882769771529	BP
GO:0010944	negative regulation of transcription by ...	10	5	1.99	0.03188	0.37882769771529	BP
GO:0008635	activation of cysteine-type endopeptidas...	10	5	1.99	0.03188	0.37882769771529	BP
GO:0018023	peptidyl-lysine trimethylation	10	5	1.99	0.03188	0.37882769771529	BP
GO:0032506	cytokinetic process	10	5	1.99	0.03188	0.37882769771529	BP
GO:0061029	eyelid development in camera-type eye	10	5	1.99	0.03188	0.37882769771529	BP
GO:0009113	purine nucleobase biosynthetic process	10	5	1.99	0.03188	0.37882769771529	BP
GO:0008361	regulation of cell size	75	22	14.9	0.03196	0.37882769771529	BP
GO:0045017	glycerolipid biosynthetic process	231	62	45.9	0.03214	0.37882769771529	BP
GO:0007015	actin filament organization	224	59	44.51	0.03244	0.37882769771529	BP
GO:0042921	glucocorticoid receptor signaling pathwa...	7	4	1.39	0.03256	0.37882769771529	BP
GO:0048755	branching morphogenesis of a nerve	7	4	1.39	0.03256	0.37882769771529	BP
GO:0070933	histone H4 deacetylation	7	4	1.39	0.03256	0.37882769771529	BP
GO:0060136	embryonic process involved in female pre...	7	4	1.39	0.03256	0.37882769771529	BP
GO:0031442	positive regulation of mRNA 3'-end proce...	7	4	1.39	0.03256	0.37882769771529	BP
GO:0022027	interkinetic nuclear migration	7	4	1.39	0.03256	0.37882769771529	BP
GO:0014010	Schwann cell proliferation	7	4	1.39	0.03256	0.37882769771529	BP
GO:0002327	immature B cell differentiation	7	4	1.39	0.03256	0.37882769771529	BP
GO:0032906	transforming growth factor beta2 product...	7	4	1.39	0.03256	0.37882769771529	BP
GO:0032909	regulation of transforming growth factor...	7	4	1.39	0.03256	0.37882769771529	BP
GO:2000192	negative regulation of fatty acid transp...	7	4	1.39	0.03256	0.37882769771529	BP
GO:0043983	histone H4-K12 acetylation	7	4	1.39	0.03256	0.37882769771529	BP
GO:0045842	positive regulation of mitotic metaphase...	7	4	1.39	0.03256	0.37882769771529	BP
GO:0030010	establishment of cell polarity	71	21	14.11	0.03261	0.37882769771529	BP
GO:0045841	negative regulation of mitotic metaphase...	35	12	6.95	0.03262	0.37882769771529	BP
GO:0006323	DNA packaging	154	51	30.6	0.03279	0.380133894736842	BP
GO:0030518	intracellular steroid hormone receptor s...	102	34	20.27	0.03290	0.3807411558669	BP
GO:0007417	central nervous system development	692	157	137.49	0.03325	0.384118881118881	BP
GO:0010628	positive regulation of gene expression	1107	305	219.94	0.03333	0.38437109947644	BP
GO:0007041	lysosomal transport	39	13	7.75	0.03362	0.386366886956522	BP
GO:0006284	base-excision repair	39	13	7.75	0.03362	0.386366886956522	BP
GO:0035050	embryonic heart tube development	63	19	12.52	0.03371	0.386728611111111	BP
GO:0043244	regulation of protein complex disassembl...	64	22	12.72	0.03382	0.387318128249567	BP
GO:0009267	cellular response to starvation	88	25	17.48	0.03401	0.388163034482759	BP
GO:0000904	cell morphogenesis involved in different...	702	159	139.48	0.03406	0.388163034482759	BP
GO:0006641	triglyceride metabolic process	105	29	20.86	0.03407	0.388163034482759	BP
GO:0034333	adherens junction assembly	50	20	9.93	0.03427	0.389769638554217	BP
GO:0006901	vesicle coating	37	16	7.35	0.03437	0.390235326460481	BP
GO:0035020	regulation of Rac protein signal transdu...	24	9	4.77	0.03468	0.391735794871795	BP
GO:2001242	regulation of intrinsic apoptotic signal...	24	9	4.77	0.03468	0.391735794871795	BP
GO:0031111	negative regulation of microtubule polym...	24	9	4.77	0.03468	0.391735794871795	BP
GO:0010741	negative regulation of intracellular pro...	145	41	28.81	0.03504	0.395126825938567	BP
GO:0010975	regulation of neuron projection developm...	211	53	41.92	0.03571	0.401304176570458	BP
GO:0050673	epithelial cell proliferation	229	57	45.5	0.03575	0.401304176570458	BP
GO:0090068	positive regulation of cell cycle proces...	165	55	32.78	0.03577	0.401304176570458	BP
GO:0050680	negative regulation of epithelial cell p...	80	23	15.89	0.03589	0.401399661590525	BP
GO:0007517	muscle organ development	343	82	68.15	0.03590	0.401399661590525	BP
GO:0012501	programmed cell death	1590	414	315.91	0.03605	0.401775225375626	BP
GO:0051983	regulation of chromosome segregation	25	13	4.97	0.03609	0.401775225375626	BP
GO:0040007	growth	784	176	155.77	0.03614	0.401775225375626	BP
GO:0021799	cerebral cortex radially oriented cell m...	17	7	3.38	0.03636	0.401775225375626	BP
GO:0000002	mitochondrial genome maintenance	17	7	3.38	0.03636	0.401775225375626	BP
GO:0060602	branch elongation of an epithelium	17	7	3.38	0.03636	0.401775225375626	BP
GO:0042249	establishment of planar polarity of embr...	17	7	3.38	0.03636	0.401775225375626	BP
GO:0006997	nucleus organization	54	27	10.73	0.03642	0.401775225375626	BP
GO:0010564	regulation of cell cycle process	440	152	87.42	0.03678	0.4050704	BP
GO:2001251	negative regulation of chromosome organi...	38	17	7.55	0.03696	0.405904344941957	BP
GO:2001056	positive regulation of cysteine-type end...	110	30	21.86	0.03699	0.405904344941957	BP
GO:0019219	regulation of nucleobase-containing comp...	3446	879	684.67	0.03704	0.405904344941957	BP
GO:0046326	positive regulation of glucose import	28	10	5.56	0.03736	0.408057652892562	BP
GO:0060674	placenta blood vessel development	28	10	5.56	0.03736	0.408057652892562	BP
GO:0060485	mesenchyme development	167	43	33.18	0.03757	0.409674191419142	BP
GO:0030177	positive regulation of Wnt receptor sign...	72	21	14.31	0.03768	0.410196771004942	BP
GO:0014031	mesenchymal cell development	132	35	26.23	0.03828	0.416043157894737	BP
GO:0010952	positive regulation of peptidase activit...	119	32	23.64	0.03849	0.417062295081967	BP
GO:0015931	nucleobase-containing compound transport	154	61	30.6	0.03850	0.417062295081967	BP
GO:0010770	positive regulation of cell morphogenesi...	32	11	6.36	0.03918	0.417693483146067	BP
GO:0010828	positive regulation of glucose transport	32	11	6.36	0.03918	0.417693483146067	BP
GO:0009069	serine family amino acid metabolic proce...	32	11	6.36	0.03918	0.417693483146067	BP
GO:0090199	regulation of release of cytochrome c fr...	32	11	6.36	0.03918	0.417693483146067	BP
GO:0030262	apoptotic nuclear changes	32	11	6.36	0.03918	0.417693483146067	BP
GO:0032869	cellular response to insulin stimulus	208	64	41.33	0.03925	0.417693483146067	BP
GO:0034332	adherens junction organization	86	29	17.09	0.03929	0.417693483146067	BP
GO:0031055	chromatin remodeling at centromere	25	13	4.97	0.03929	0.417693483146067	BP
GO:0033077	T cell differentiation in thymus	64	19	12.72	0.03930	0.417693483146067	BP
GO:0032467	positive regulation of cytokinesis	15	9	2.98	0.03935	0.417693483146067	BP
GO:0032875	regulation of DNA endoreduplication	7	7	1.39	0.03936	0.417693483146067	BP
GO:0042023	DNA endoreduplication	7	7	1.39	0.03936	0.417693483146067	BP
GO:0048285	organelle fission	389	146	77.29	0.03938	0.417693483146067	BP
GO:2001020	regulation of response to DNA damage sti...	85	30	16.89	0.03957	0.419036153846154	BP
GO:0030879	mammary gland development	128	34	25.43	0.03974	0.419491884984026	BP
GO:0018105	peptidyl-serine phosphorylation	128	34	25.43	0.03974	0.419491884984026	BP
GO:0051402	neuron apoptotic process	164	48	32.58	0.04002	0.421773779904306	BP
GO:0032268	regulation of cellular protein metabolic...	1279	369	254.12	0.04021	0.422036363636364	BP
GO:0060038	cardiac muscle cell proliferation	36	12	7.15	0.04036	0.422036363636364	BP
GO:0048008	platelet-derived growth factor receptor ...	36	12	7.15	0.04036	0.422036363636364	BP
GO:0032446	protein modification by small protein co...	578	199	114.84	0.04036	0.422036363636364	BP
GO:0006661	phosphatidylinositol biosynthetic proces...	98	27	19.47	0.04095	0.422036363636364	BP
GO:0001892	embryonic placenta development	81	23	16.09	0.04100	0.422036363636364	BP
GO:0010821	regulation of mitochondrion organization	52	16	10.33	0.04101	0.422036363636364	BP
GO:0003151	outflow tract morphogenesis	52	16	10.33	0.04101	0.422036363636364	BP
GO:0030032	lamellipodium assembly	40	13	7.95	0.04102	0.422036363636364	BP
GO:0048255	mRNA stabilization	26	13	5.17	0.04115	0.422036363636364	BP
GO:0043489	RNA stabilization	26	13	5.17	0.04115	0.422036363636364	BP
GO:0033143	regulation of intracellular steroid horm...	44	14	8.74	0.04130	0.422036363636364	BP
GO:0016236	macroautophagy	44	14	8.74	0.04130	0.422036363636364	BP
GO:0006695	cholesterol biosynthetic process	44	14	8.74	0.04130	0.422036363636364	BP
GO:0006638	neutral lipid metabolic process	111	30	22.05	0.04136	0.422036363636364	BP
GO:0035088	establishment or maintenance of apical/b...	21	8	4.17	0.04145	0.422036363636364	BP
GO:0042982	amyloid precursor protein metabolic proc...	21	8	4.17	0.04145	0.422036363636364	BP
GO:0044349	DNA excision	21	8	4.17	0.04145	0.422036363636364	BP
GO:0033574	response to testosterone stimulus	21	8	4.17	0.04145	0.422036363636364	BP
GO:0000718	nucleotide-excision repair, DNA damage r...	21	8	4.17	0.04145	0.422036363636364	BP
GO:0045022	early endosome to late endosome transpor...	21	8	4.17	0.04145	0.422036363636364	BP
GO:0061245	establishment or maintenance of bipolar ...	21	8	4.17	0.04145	0.422036363636364	BP
GO:0045646	regulation of erythrocyte differentiatio...	33	15	6.56	0.04218	0.422078558558559	BP
GO:0031060	regulation of histone methylation	24	12	4.77	0.04226	0.422078558558559	BP
GO:0035107	appendage morphogenesis	133	35	26.43	0.04234	0.422078558558559	BP
GO:0035108	limb morphogenesis	133	35	26.43	0.04234	0.422078558558559	BP
GO:2001141	regulation of RNA biosynthetic process	2920	740	580.16	0.04237	0.422078558558559	BP
GO:0008354	germ cell migration	14	6	2.78	0.04252	0.422078558558559	BP
GO:0051457	maintenance of protein location in nucle...	14	6	2.78	0.04252	0.422078558558559	BP
GO:0009070	serine family amino acid biosynthetic pr...	14	6	2.78	0.04252	0.422078558558559	BP
GO:0046337	phosphatidylethanolamine metabolic proce...	14	6	2.78	0.04252	0.422078558558559	BP
GO:2000058	regulation of protein ubiquitination inv...	14	6	2.78	0.04252	0.422078558558559	BP
GO:0061099	negative regulation of protein tyrosine ...	14	6	2.78	0.04252	0.422078558558559	BP
GO:0006740	NADPH regeneration	14	6	2.78	0.04252	0.422078558558559	BP
GO:0006862	nucleotide transport	14	6	2.78	0.04252	0.422078558558559	BP
GO:2000178	negative regulation of neural precursor ...	14	6	2.78	0.04252	0.422078558558559	BP
GO:0006607	NLS-bearing substrate import into nucleu...	14	6	2.78	0.04252	0.422078558558559	BP
GO:0045815	positive regulation of gene expression, ...	14	6	2.78	0.04252	0.422078558558559	BP
GO:0032880	regulation of protein localization	379	99	75.3	0.04254	0.422078558558559	BP
GO:0006261	DNA-dependent DNA replication	100	41	19.87	0.04449	0.440764497751124	BP
GO:0010605	negative regulation of macromolecule met...	1377	393	273.59	0.04472	0.441155185735513	BP
GO:0010638	positive regulation of organelle organiz...	212	62	42.12	0.04478	0.441155185735513	BP
GO:0021846	cell proliferation in forebrain	25	9	4.97	0.04491	0.441155185735513	BP
GO:0035162	embryonic hemopoiesis	25	9	4.97	0.04491	0.441155185735513	BP
GO:0060441	epithelial tube branching involved in lu...	25	9	4.97	0.04491	0.441155185735513	BP
GO:0048738	cardiac muscle tissue development	138	36	27.42	0.04493	0.441155185735513	BP
GO:0043687	post-translational protein modification	196	49	38.94	0.04531	0.444226231454006	BP
GO:0008637	apoptotic mitochondrial changes	65	19	12.91	0.04553	0.445721837037037	BP
GO:0002474	antigen processing and presentation of p...	99	27	19.67	0.04600	0.449656804733728	BP
GO:0090304	nucleic acid metabolic process	4490	1163	892.09	0.04702	0.454942444444444	BP
GO:0006099	tricarboxylic acid cycle	29	10	5.76	0.04718	0.454942444444444	BP
GO:0006270	DNA replication initiation	29	10	5.76	0.04718	0.454942444444444	BP
GO:0046823	negative regulation of nucleocytoplasmic...	57	17	11.33	0.04747	0.454942444444444	BP
GO:0048736	appendage development	143	37	28.41	0.04750	0.454942444444444	BP
GO:0060173	limb development	143	37	28.41	0.04750	0.454942444444444	BP
GO:0050657	nucleic acid transport	132	55	26.23	0.04752	0.454942444444444	BP
GO:0050658	RNA transport	132	55	26.23	0.04752	0.454942444444444	BP
GO:0051236	establishment of RNA localization	132	55	26.23	0.04752	0.454942444444444	BP
GO:0045786	negative regulation of cell cycle	459	148	91.2	0.04753	0.454942444444444	BP
GO:0044265	cellular macromolecule catabolic process	718	230	142.66	0.04762	0.454942444444444	BP
GO:0031399	regulation of protein modification proce...	1035	279	205.64	0.04766	0.454942444444444	BP
GO:0051493	regulation of cytoskeleton organization	272	76	54.04	0.04767	0.454942444444444	BP
GO:0046486	glycerolipid metabolic process	314	79	62.39	0.04779	0.454942444444444	BP
GO:0035556	intracellular signal transduction	1947	450	386.84	0.04839	0.454942444444444	BP
GO:0016482	cytoplasmic transport	726	224	144.24	0.04842	0.454942444444444	BP
GO:0051865	protein autoubiquitination	33	11	6.56	0.04856	0.454942444444444	BP
GO:0007010	cytoskeleton organization	810	227	160.93	0.04863	0.454942444444444	BP
GO:1901890	positive regulation of cell junction ass...	11	5	2.19	0.04908	0.454942444444444	BP
GO:0048340	paraxial mesoderm morphogenesis	11	5	2.19	0.04908	0.454942444444444	BP
GO:0021801	cerebral cortex radial glia guided migra...	11	5	2.19	0.04908	0.454942444444444	BP
GO:0051085	chaperone mediated protein folding requi...	11	5	2.19	0.04908	0.454942444444444	BP
GO:0046040	IMP metabolic process	11	5	2.19	0.04908	0.454942444444444	BP
GO:0060736	prostate gland growth	11	5	2.19	0.04908	0.454942444444444	BP
GO:0051894	positive regulation of focal adhesion as...	11	5	2.19	0.04908	0.454942444444444	BP
GO:2000060	positive regulation of protein ubiquitin...	11	5	2.19	0.04908	0.454942444444444	BP
GO:0060575	intestinal epithelial cell differentiati...	11	5	2.19	0.04908	0.454942444444444	BP
GO:0043217	myelin maintenance	11	5	2.19	0.04908	0.454942444444444	BP
GO:0006596	polyamine biosynthetic process	11	5	2.19	0.04908	0.454942444444444	BP
GO:0060900	embryonic camera-type eye formation	11	5	2.19	0.04908	0.454942444444444	BP
GO:0090312	positive regulation of protein deacetyla...	11	5	2.19	0.04908	0.454942444444444	BP
GO:0009650	UV protection	11	5	2.19	0.04908	0.454942444444444	BP
GO:0033327	Leydig cell differentiation	11	5	2.19	0.04908	0.454942444444444	BP
GO:0022402	cell cycle process	1075	357	213.59	0.04924	0.454942444444444	BP
GO:0044267	cellular protein metabolic process	3255	922	646.72	0.04934	0.454942444444444	BP
GO:1901880	negative regulation of protein depolymer...	45	14	8.94	0.04936	0.454942444444444	BP
GO:0031110	regulation of microtubule polymerization...	41	13	8.15	0.04950	0.454942444444444	BP
GO:0010171	body morphogenesis	41	13	8.15	0.04950	0.454942444444444	BP
GO:0032288	myelin assembly	18	7	3.58	0.04957	0.454942444444444	BP
GO:0016577	histone demethylation	18	7	3.58	0.04957	0.454942444444444	BP
GO:2001234	negative regulation of apoptotic signali...	18	7	3.58	0.04957	0.454942444444444	BP
GO:0000266	mitochondrial fission	18	7	3.58	0.04957	0.454942444444444	BP
GO:0015949	nucleobase-containing small molecule int...	18	7	3.58	0.04957	0.454942444444444	BP
GO:0034243	regulation of transcription elongation f...	18	7	3.58	0.04957	0.454942444444444	BP
GO:0043068	positive regulation of programmed cell d...	427	113	84.84	0.04986	0.456969320388349	BP
