# Supplementary material for: PTRcombiner: mining combinatorial regulation of gene expression from post-transcriptional interaction maps
Source: BMC Genomics. 2014 Apr 23;15:304. doi: 10.1186/1471-2164-15-304 (PMC4234518; doi:10.1186/1471-2164-15-304)
Supplement: Additional file 6 — A zip archive containing the ontological enrichment results generated by PTR comb iner analyzer module step 1 for the top five ranking clusters obtained including recurrent trans-factors. [file 1471-2164-15-304-S6.zip › GOannotations/BP/cluster-4-BP.txt]

GO.ID	Term	Annotated	Significant	Expected	Fisher.result	Fisher.classic.BH	ontology
GO:0001701	in utero embryonic development	330	41	22.62	0.00015	0.110133333333333	BP
GO:0018193	peptidyl-amino acid modification	656	75	44.97	0.00018	0.114138181818182	BP
GO:0006367	transcription initiation from RNA polyme...	197	28	13.51	0.00019	0.114138181818182	BP
GO:0034332	adherens junction organization	86	16	5.9	0.00021	0.11564	BP
GO:0043627	response to estrogen stimulus	125	20	8.57	0.00032	0.162658461538462	BP
GO:0010628	positive regulation of gene expression	1107	131	75.89	0.00040	0.1888	BP
GO:0061418	regulation of transcription from RNA pol...	28	8	1.92	0.00043	0.189429333333333	BP
GO:0006977	DNA damage response, signal transduction...	66	13	4.52	0.00046	0.18998	BP
GO:0042987	amyloid precursor protein catabolic proc...	11	5	0.75	0.00049	0.190465882352941	BP
GO:0009968	negative regulation of signal transducti...	655	74	44.9	0.00062	0.20768	BP
GO:0048570	notochord morphogenesis	7	4	0.48	0.00065	0.20768	BP
GO:0014010	Schwann cell proliferation	7	4	0.48	0.00065	0.20768	BP
GO:0045737	positive regulation of cyclin-dependent ...	17	6	1.17	0.00066	0.20768	BP
GO:0007219	Notch signaling pathway	134	20	9.19	0.00079	0.2273152	BP
GO:0007569	cell aging	70	13	4.8	0.00083	0.2273152	BP
GO:0010212	response to ionizing radiation	106	17	7.27	0.00084	0.2273152	BP
GO:0030111	regulation of Wnt receptor signaling pat...	185	25	12.68	0.00086	0.2273152	BP
GO:0006406	mRNA export from nucleus	63	12	4.32	0.00104	0.255205517241379	BP
GO:0007169	transmembrane receptor protein tyrosine ...	627	68	42.98	0.00112	0.255205517241379	BP
GO:0006309	apoptotic DNA fragmentation	25	7	1.71	0.00112	0.255205517241379	BP
GO:0033598	mammary gland epithelial cell proliferat...	25	7	1.71	0.00112	0.255205517241379	BP
GO:0071260	cellular response to mechanical stimulus	56	11	3.84	0.00128	0.2801792	BP
GO:0048701	embryonic cranial skeleton morphogenesis	35	11	2.4	0.00142	0.2801792	BP
GO:0000209	protein polyubiquitination	167	26	11.45	0.00143	0.2801792	BP
GO:0009411	response to UV	102	16	6.99	0.00151	0.2801792	BP
GO:0035051	cardiocyte differentiation	93	15	6.38	0.00157	0.2801792	BP
GO:0001889	liver development	84	14	5.76	0.00161	0.2801792	BP
GO:0097190	apoptotic signaling pathway	204	26	13.99	0.00163	0.2801792	BP
GO:0043281	regulation of cysteine-type endopeptidas...	173	23	11.86	0.00169	0.2801792	BP
GO:0045668	negative regulation of osteoblast differ...	34	8	2.33	0.00173	0.2801792	BP
GO:0006417	regulation of translation	205	26	14.05	0.00174	0.2801792	BP
GO:0016477	cell migration	851	87	58.34	0.00181	0.2801792	BP
GO:0045740	positive regulation of DNA replication	50	10	3.43	0.00182	0.2801792	BP
GO:0045597	positive regulation of cell differentiat...	502	52	34.42	0.00185	0.2801792	BP
GO:0008219	cell death	1757	175	120.45	0.00185	0.2801792	BP
GO:0060070	canonical Wnt receptor signaling pathway	185	24	12.68	0.00190	0.2801792	BP
GO:0007179	transforming growth factor beta receptor...	171	27	11.72	0.00192	0.2801792	BP
GO:0034329	cell junction assembly	175	23	12	0.00197	0.2801792	BP
GO:0050821	protein stabilization	68	12	4.66	0.00206	0.2801792	BP
GO:0010569	regulation of double-strand break repair...	9	4	0.62	0.00209	0.2801792	BP
GO:0048703	embryonic viscerocranium morphogenesis	9	4	0.62	0.00209	0.2801792	BP
GO:0006470	protein dephosphorylation	145	20	9.94	0.00212	0.2801792	BP
GO:0003151	outflow tract morphogenesis	52	10	3.56	0.00247	0.316421538461538	BP
GO:0043066	negative regulation of apoptotic process	606	60	41.55	0.00249	0.316421538461538	BP
GO:0065004	protein-DNA complex assembly	137	19	9.39	0.00254	0.316685283018868	BP
GO:0016071	mRNA metabolic process	614	63	42.09	0.00263	0.321834074074074	BP
GO:0006913	nucleocytoplasmic transport	343	44	23.51	0.00272	0.326795636363636	BP
GO:0035295	tube development	438	63	30.03	0.00283	0.329260689655172	BP
GO:0060325	face morphogenesis	29	7	1.99	0.00286	0.329260689655172	BP
GO:0000389	mRNA 3'-splice site recognition	5	3	0.34	0.00289	0.329260689655172	BP
GO:0043491	protein kinase B signaling cascade	109	16	7.47	0.00303	0.332566557377049	BP
GO:0065008	regulation of biological quality	2569	221	176.12	0.00306	0.332566557377049	BP
GO:0045931	positive regulation of mitotic cell cycl...	37	8	2.54	0.00307	0.332566557377049	BP
GO:0016568	chromatin modification	438	50	30.03	0.00317	0.33786064516129	BP
GO:0071157	negative regulation of cell cycle arrest	10	4	0.69	0.00330	0.340412121212121	BP
GO:0051444	negative regulation of ubiquitin-protein...	72	12	4.94	0.00339	0.340412121212121	BP
GO:0051437	positive regulation of ubiquitin-protein...	72	12	4.94	0.00339	0.340412121212121	BP
GO:0051291	protein heterooligomerization	63	11	4.32	0.00340	0.340412121212121	BP
GO:0008156	negative regulation of DNA replication	38	8	2.61	0.00366	0.360974328358209	BP
GO:0032459	regulation of protein oligomerization	23	6	1.58	0.00375	0.364411764705882	BP
GO:0016049	cell growth	365	39	25.02	0.00385	0.368707246376812	BP
GO:0006917	induction of apoptosis	196	24	13.44	0.00406	0.383264	BP
GO:0051098	regulation of binding	178	26	12.2	0.00423	0.393687887323944	BP
GO:0006323	DNA packaging	154	20	10.56	0.00429	0.393726666666667	BP
GO:0002089	lens morphogenesis in camera-type eye	24	6	1.65	0.00472	0.410985365853659	BP
GO:0006366	transcription from RNA polymerase II pro...	1453	162	99.61	0.00474	0.410985365853659	BP
GO:0071383	cellular response to steroid hormone sti...	48	9	3.29	0.00478	0.410985365853659	BP
GO:0007050	cell cycle arrest	390	50	26.74	0.00486	0.410985365853659	BP
GO:0006974	response to DNA damage stimulus	620	70	42.5	0.00490	0.410985365853659	BP
GO:0070230	positive regulation of lymphocyte apopto...	11	4	0.75	0.00491	0.410985365853659	BP
GO:0030512	negative regulation of transforming grow...	66	11	4.52	0.00492	0.410985365853659	BP
GO:0008380	RNA splicing	330	38	22.62	0.00508	0.410985365853659	BP
GO:0030336	negative regulation of cell migration	125	17	8.57	0.00509	0.410985365853659	BP
GO:0016575	histone deacetylation	40	8	2.74	0.00510	0.410985365853659	BP
GO:0009952	anterior/posterior pattern specification	211	25	14.47	0.00523	0.412249090909091	BP
GO:0006468	protein phosphorylation	1133	104	77.67	0.00526	0.412249090909091	BP
GO:0071456	cellular response to hypoxia	86	18	5.9	0.00539	0.412249090909091	BP
GO:0035907	dorsal aorta development	6	3	0.41	0.00549	0.412249090909091	BP
GO:0003183	mitral valve morphogenesis	6	3	0.41	0.00549	0.412249090909091	BP
GO:0018401	peptidyl-proline hydroxylation to 4-hydr...	6	3	0.41	0.00549	0.412249090909091	BP
GO:0060349	bone morphogenesis	69	14	4.73	0.00572	0.42469393258427	BP
GO:0060441	epithelial tube branching involved in lu...	25	6	1.71	0.00586	0.430254222222222	BP
GO:0060317	cardiac epithelial to mesenchymal transi...	18	5	1.23	0.00606	0.440049230769231	BP
GO:0001952	regulation of cell-matrix adhesion	59	10	4.04	0.00636	0.456813913043478	BP
GO:0010171	body morphogenesis	41	11	2.81	0.00684	0.467643076923077	BP
GO:0001503	ossification	285	36	19.54	0.00692	0.467643076923077	BP
GO:0051094	positive regulation of developmental pro...	699	75	47.92	0.00693	0.467643076923077	BP
GO:0060415	muscle tissue morphogenesis	60	10	4.11	0.00718	0.467643076923077	BP
GO:0070979	protein K11-linked ubiquitination	26	6	1.78	0.00718	0.467643076923077	BP
GO:0048255	mRNA stabilization	26	6	1.78	0.00718	0.467643076923077	BP
GO:0010721	negative regulation of cell development	119	16	8.16	0.00721	0.467643076923077	BP
GO:0032269	negative regulation of cellular protein ...	418	48	28.66	0.00726	0.467643076923077	BP
GO:0032091	negative regulation of protein binding	34	7	2.33	0.00731	0.467643076923077	BP
GO:0030514	negative regulation of BMP signaling pat...	34	7	2.33	0.00731	0.467643076923077	BP
GO:0071377	cellular response to glucagon stimulus	34	7	2.33	0.00731	0.467643076923077	BP
GO:0042060	wound healing	612	58	41.96	0.00736	0.467643076923077	BP
GO:0090287	regulation of cellular response to growt...	146	23	10.01	0.00765	0.470441100917431	BP
GO:0001570	vasculogenesis	70	11	4.8	0.00773	0.470441100917431	BP
GO:0033146	regulation of intracellular estrogen rec...	19	5	1.3	0.00776	0.470441100917431	BP
GO:0002262	myeloid cell homeostasis	19	5	1.3	0.00776	0.470441100917431	BP
GO:0000413	protein peptidyl-prolyl isomerization	19	5	1.3	0.00776	0.470441100917431	BP
GO:0051276	chromosome organization	707	79	48.47	0.00788	0.473373090909091	BP
GO:0060341	regulation of cellular localization	679	63	46.55	0.00843	0.480214961832061	BP
GO:0009967	positive regulation of signal transducti...	819	74	56.15	0.00847	0.480214961832061	BP
GO:0032330	regulation of chondrocyte differentiatio...	35	7	2.4	0.00861	0.480214961832061	BP
GO:0034394	protein localization to cell surface	27	6	1.85	0.00871	0.480214961832061	BP
GO:0060043	regulation of cardiac muscle cell prolif...	27	6	1.85	0.00871	0.480214961832061	BP
GO:0022603	regulation of anatomical structure morph...	605	57	41.48	0.00881	0.480214961832061	BP
GO:0000165	MAPK cascade	531	51	36.4	0.00901	0.480214961832061	BP
GO:0042058	regulation of epidermal growth factor re...	62	10	4.25	0.00905	0.480214961832061	BP
GO:0048145	regulation of fibroblast proliferation	62	10	4.25	0.00905	0.480214961832061	BP
GO:0045664	regulation of neuron differentiation	325	34	22.28	0.00911	0.480214961832061	BP
GO:0050765	negative regulation of phagocytosis	7	3	0.48	0.00912	0.480214961832061	BP
GO:0060684	epithelial-mesenchymal cell signaling	7	3	0.48	0.00912	0.480214961832061	BP
GO:0002327	immature B cell differentiation	7	3	0.48	0.00912	0.480214961832061	BP
GO:0007185	transmembrane receptor protein tyrosine ...	7	3	0.48	0.00912	0.480214961832061	BP
GO:0060350	endochondral bone morphogenesis	44	8	3.02	0.00923	0.480214961832061	BP
GO:0060411	cardiac septum morphogenesis	44	8	3.02	0.00923	0.480214961832061	BP
GO:0035108	limb morphogenesis	133	17	9.12	0.00942	0.480214961832061	BP
GO:0022612	gland morphogenesis	112	15	7.68	0.00942	0.480214961832061	BP
GO:0033151	V(D)J recombination	13	4	0.89	0.00952	0.480214961832061	BP
GO:0045197	establishment or maintenance of epitheli...	13	4	0.89	0.00952	0.480214961832061	BP
GO:0060272	embryonic skeletal joint morphogenesis	13	4	0.89	0.00952	0.480214961832061	BP
GO:0050767	regulation of neurogenesis	398	45	27.29	0.00970	0.485414736842105	BP
GO:0051303	establishment of chromosome localization	20	5	1.37	0.00977	0.485414736842105	BP
GO:0012501	programmed cell death	1590	158	109	0.01006	0.491712941176471	BP
GO:0045639	positive regulation of myeloid cell diff...	63	10	4.32	0.01012	0.491712941176471	BP
GO:0017148	negative regulation of translation	63	10	4.32	0.01012	0.491712941176471	BP
GO:0035556	intracellular signal transduction	1947	177	133.48	0.01040	0.500867246376812	BP
GO:0051881	regulation of mitochondrial membrane pot...	28	6	1.92	0.01046	0.500867246376812	BP
GO:0050768	negative regulation of neurogenesis	93	13	6.38	0.01068	0.501649577464789	BP
GO:0031145	anaphase-promoting complex-dependent pro...	83	12	5.69	0.01072	0.501649577464789	BP
GO:0001704	formation of primary germ layer	83	12	5.69	0.01072	0.501649577464789	BP
GO:0044237	cellular metabolic process	8709	713	597.06	0.01078	0.501649577464789	BP
GO:2000113	negative regulation of cellular macromol...	936	110	64.17	0.01094	0.505535104895105	BP
GO:0006935	chemotaxis	600	56	41.13	0.01121	0.51086675862069	BP
GO:0042330	taxis	600	56	41.13	0.01121	0.51086675862069	BP
GO:0070936	protein K48-linked ubiquitination	37	7	2.54	0.01171	0.526392380952381	BP
GO:0048286	lung alveolus development	37	7	2.54	0.01171	0.526392380952381	BP
GO:0010558	negative regulation of macromolecule bio...	976	113	66.91	0.01190	0.531318918918919	BP
GO:0006611	protein export from nucleus	46	8	3.15	0.01204	0.5339264	BP
GO:0021602	cranial nerve morphogenesis	21	5	1.44	0.01212	0.5339264	BP
GO:0030520	intracellular estrogen receptor signalin...	33	9	2.26	0.01246	0.534570256410256	BP
GO:0051320	S phase	148	18	10.15	0.01259	0.534570256410256	BP
GO:0032462	regulation of protein homooligomerizatio...	14	4	0.96	0.01262	0.534570256410256	BP
GO:0033599	regulation of mammary gland epithelial c...	14	4	0.96	0.01262	0.534570256410256	BP
GO:0043584	nose development	14	4	0.96	0.01262	0.534570256410256	BP
GO:0045815	positive regulation of gene expression, ...	14	4	0.96	0.01262	0.534570256410256	BP
GO:0002479	antigen processing and presentation of e...	75	11	5.14	0.01284	0.540424968152866	BP
GO:0030097	hemopoiesis	513	51	35.17	0.01312	0.54634	BP
GO:0007369	gastrulation	138	17	9.46	0.01336	0.54634	BP
GO:0006325	chromatin organization	536	63	36.75	0.01382	0.54634	BP
GO:0010172	embryonic body morphogenesis	8	3	0.55	0.01386	0.54634	BP
GO:0048262	determination of dorsal/ventral asymmetr...	8	3	0.55	0.01386	0.54634	BP
GO:0048263	determination of dorsal identity	8	3	0.55	0.01386	0.54634	BP
GO:0051645	Golgi localization	8	3	0.55	0.01386	0.54634	BP
GO:0031659	positive regulation of cyclin-dependent ...	8	3	0.55	0.01386	0.54634	BP
GO:0046784	intronless viral mRNA export from host n...	8	3	0.55	0.01386	0.54634	BP
GO:0048642	negative regulation of skeletal muscle t...	8	3	0.55	0.01386	0.54634	BP
GO:0051130	positive regulation of cellular componen...	494	47	33.87	0.01389	0.54634	BP
GO:0034728	nucleosome organization	128	16	8.78	0.01412	0.550171685393258	BP
GO:0006915	apoptotic process	1576	156	108.04	0.01443	0.550171685393258	BP
GO:0001558	regulation of cell growth	288	30	19.74	0.01447	0.550171685393258	BP
GO:0097305	response to alcohol	218	24	14.95	0.01460	0.550171685393258	BP
GO:0050878	regulation of body fluid levels	596	55	40.86	0.01463	0.550171685393258	BP
GO:1901700	response to oxygen-containing compound	762	68	52.24	0.01466	0.550171685393258	BP
GO:0006461	protein complex assembly	791	80	54.23	0.01480	0.550171685393258	BP
GO:0061384	heart trabecula morphogenesis	22	5	1.51	0.01482	0.550171685393258	BP
GO:0036075	replacement ossification	22	5	1.51	0.01482	0.550171685393258	BP
GO:0001958	endochondral ossification	22	5	1.51	0.01482	0.550171685393258	BP
GO:0044260	cellular macromolecule metabolic process	6713	600	460.22	0.01514	0.558911284916201	BP
GO:0000084	S phase of mitotic cell cycle	140	17	9.6	0.01525	0.559844444444444	BP
GO:0051436	negative regulation of ubiquitin-protein...	67	10	4.59	0.01535	0.559903655913978	BP
GO:0035019	somatic stem cell maintenance	39	7	2.67	0.01554	0.559903655913978	BP
GO:0006334	nucleosome assembly	108	14	7.4	0.01555	0.559903655913978	BP
GO:0070271	protein complex biogenesis	793	80	54.37	0.01563	0.559903655913978	BP
GO:0001525	angiogenesis	362	36	24.82	0.01568	0.559903655913978	BP
GO:0051168	nuclear export	121	21	8.3	0.01576	0.559903655913978	BP
GO:0010627	regulation of intracellular protein kina...	701	63	48.06	0.01602	0.560229463414634	BP
GO:0006333	chromatin assembly or disassembly	141	17	9.67	0.01627	0.560229463414634	BP
GO:0048863	stem cell differentiation	141	17	9.67	0.01627	0.560229463414634	BP
GO:0002063	chondrocyte development	15	4	1.03	0.01629	0.560229463414634	BP
GO:0071391	cellular response to estrogen stimulus	15	4	1.03	0.01629	0.560229463414634	BP
GO:0032844	regulation of homeostatic process	279	29	19.13	0.01644	0.560229463414634	BP
GO:0010769	regulation of cell morphogenesis involve...	186	21	12.75	0.01653	0.560229463414634	BP
GO:0055007	cardiac muscle cell differentiation	68	10	4.66	0.01693	0.560229463414634	BP
GO:0051099	positive regulation of binding	78	11	5.35	0.01694	0.560229463414634	BP
GO:0048534	hematopoietic or lymphoid organ developm...	546	53	37.43	0.01695	0.560229463414634	BP
GO:0007596	blood coagulation	500	47	34.28	0.01695	0.560229463414634	BP
GO:0006457	protein folding	221	24	15.15	0.01700	0.560229463414634	BP
GO:0006281	DNA repair	399	42	27.35	0.01711	0.560229463414634	BP
GO:0031497	chromatin assembly	120	15	8.23	0.01713	0.560229463414634	BP
GO:0014909	smooth muscle cell migration	31	6	2.13	0.01716	0.560229463414634	BP
GO:0045787	positive regulation of cell cycle	110	23	7.54	0.01722	0.560229463414634	BP
GO:0032388	positive regulation of intracellular tra...	131	16	8.98	0.01731	0.560229463414634	BP
GO:0001836	release of cytochrome c from mitochondri...	49	8	3.36	0.01738	0.560229463414634	BP
GO:0010463	mesenchymal cell proliferation	49	8	3.36	0.01738	0.560229463414634	BP
GO:0043525	positive regulation of neuron apoptotic ...	40	7	2.74	0.01775	0.568453891213389	BP
GO:0048514	blood vessel morphogenesis	438	47	30.03	0.01811	0.568453891213389	BP
GO:0042590	antigen processing and presentation of e...	79	11	5.42	0.01850	0.568453891213389	BP
GO:0060021	palate development	69	10	4.73	0.01863	0.568453891213389	BP
GO:0050817	coagulation	503	47	34.48	0.01867	0.568453891213389	BP
GO:0051129	negative regulation of cellular componen...	338	36	23.17	0.01879	0.568453891213389	BP
GO:0007599	hemostasis	504	47	34.55	0.01927	0.568453891213389	BP
GO:0030334	regulation of cell migration	398	45	27.29	0.01928	0.568453891213389	BP
GO:0034333	adherens junction assembly	50	8	3.43	0.01949	0.568453891213389	BP
GO:0051896	regulation of protein kinase B signaling...	90	12	6.17	0.01962	0.568453891213389	BP
GO:0031338	regulation of vesicle fusion	9	3	0.62	0.01974	0.568453891213389	BP
GO:0006265	DNA topological change	9	3	0.62	0.01974	0.568453891213389	BP
GO:0031657	regulation of cyclin-dependent protein k...	9	3	0.62	0.01974	0.568453891213389	BP
GO:2000756	regulation of peptidyl-lysine acetylatio...	32	6	2.19	0.01993	0.568453891213389	BP
GO:0032924	activin receptor signaling pathway	32	6	2.19	0.01993	0.568453891213389	BP
GO:0090199	regulation of release of cytochrome c fr...	32	6	2.19	0.01993	0.568453891213389	BP
GO:0006357	regulation of transcription from RNA pol...	1251	143	85.76	0.01995	0.568453891213389	BP
GO:0018108	peptidyl-tyrosine phosphorylation	201	22	13.78	0.01996	0.568453891213389	BP
GO:0000216	M/G1 transition of mitotic cell cycle	80	11	5.48	0.02017	0.568453891213389	BP
GO:0010717	regulation of epithelial to mesenchymal ...	41	7	2.81	0.02018	0.568453891213389	BP
GO:1901216	positive regulation of neuron death	41	7	2.81	0.02018	0.568453891213389	BP
GO:0010464	regulation of mesenchymal cell prolifera...	41	7	2.81	0.02018	0.568453891213389	BP
GO:0051128	regulation of cellular component organiz...	1260	111	86.38	0.02027	0.568453891213389	BP
GO:0031175	neuron projection development	697	62	47.78	0.02037	0.568453891213389	BP
GO:0032355	response to estradiol stimulus	70	10	4.8	0.02044	0.568453891213389	BP
GO:0031333	negative regulation of protein complex a...	70	10	4.8	0.02044	0.568453891213389	BP
GO:0090100	positive regulation of transmembrane rec...	70	10	4.8	0.02044	0.568453891213389	BP
GO:2001244	positive regulation of intrinsic apoptot...	16	4	1.1	0.02056	0.568453891213389	BP
GO:0030517	negative regulation of axon extension	16	4	1.1	0.02056	0.568453891213389	BP
GO:0032461	positive regulation of protein oligomeri...	16	4	1.1	0.02056	0.568453891213389	BP
GO:0030949	positive regulation of vascular endothel...	16	4	1.1	0.02056	0.568453891213389	BP
GO:0043586	tongue development	16	4	1.1	0.02056	0.568453891213389	BP
GO:0001829	trophectodermal cell differentiation	16	4	1.1	0.02056	0.568453891213389	BP
GO:0090004	positive regulation of establishment of ...	16	4	1.1	0.02056	0.568453891213389	BP
GO:2001242	regulation of intrinsic apoptotic signal...	24	5	1.65	0.02136	0.585671701244813	BP
GO:0048147	negative regulation of fibroblast prolif...	24	5	1.65	0.02136	0.585671701244813	BP
GO:0031124	mRNA 3'-end processing	81	11	5.55	0.02195	0.599286504065041	BP
GO:0018212	peptidyl-tyrosine modification	203	22	13.92	0.02209	0.599286504065041	BP
GO:0001568	blood vessel development	498	53	34.14	0.02215	0.599286504065041	BP
GO:0035113	embryonic appendage morphogenesis	113	14	7.75	0.02231	0.599286504065041	BP
GO:0030326	embryonic limb morphogenesis	113	14	7.75	0.02231	0.599286504065041	BP
GO:0060541	respiratory system development	172	23	11.79	0.02273	0.607518102766798	BP
GO:0051272	positive regulation of cellular componen...	239	25	16.38	0.02295	0.607518102766798	BP
GO:0046686	response to cadmium ion	33	6	2.26	0.02299	0.607518102766798	BP
GO:0043065	positive regulation of apoptotic process	422	48	28.93	0.02314	0.607518102766798	BP
GO:0014031	mesenchymal cell development	132	19	9.05	0.02322	0.607518102766798	BP
GO:0035239	tube morphogenesis	304	48	20.84	0.02326	0.607518102766798	BP
GO:0048762	mesenchymal cell differentiation	143	20	9.8	0.02326	0.607518102766798	BP
GO:0046777	protein autophosphorylation	181	20	12.41	0.02341	0.60865875	BP
GO:0007507	heart development	387	49	26.53	0.02354	0.60865875	BP
GO:0031331	positive regulation of cellular cataboli...	103	13	7.06	0.02358	0.60865875	BP
GO:0010035	response to inorganic substance	312	31	21.39	0.02391	0.610731692307692	BP
GO:0050731	positive regulation of peptidyl-tyrosine...	125	15	8.57	0.02396	0.610731692307692	BP
GO:0016055	Wnt receptor signaling pathway	306	43	20.98	0.02400	0.610731692307692	BP
GO:0010564	regulation of cell cycle process	440	51	30.16	0.02403	0.610731692307692	BP
GO:0010821	regulation of mitochondrion organization	52	8	3.56	0.02424	0.613708505747126	BP
GO:0030177	positive regulation of Wnt receptor sign...	72	10	4.94	0.02445	0.614317870722433	BP
GO:1901654	response to ketone	72	10	4.94	0.02445	0.614317870722433	BP
GO:0001824	blastocyst development	62	9	4.25	0.02467	0.615915471698113	BP
GO:0030324	lung development	151	21	10.35	0.02470	0.615915471698113	BP
GO:0002521	leukocyte differentiation	333	35	22.83	0.02486	0.616213148788927	BP
GO:0043408	regulation of MAPK cascade	462	43	31.67	0.02509	0.616213148788927	BP
GO:0001893	maternal placenta development	25	5	1.71	0.02523	0.616213148788927	BP
GO:0060444	branching involved in mammary gland duct...	25	5	1.71	0.02523	0.616213148788927	BP
GO:0032007	negative regulation of TOR signaling cas...	17	4	1.17	0.02546	0.616213148788927	BP
GO:1901186	positive regulation of ERBB signaling pa...	17	4	1.17	0.02546	0.616213148788927	BP
GO:0060485	mesenchyme development	167	22	11.45	0.02566	0.616213148788927	BP
GO:0051146	striated muscle cell differentiation	218	23	14.95	0.02592	0.616213148788927	BP
GO:0050730	regulation of peptidyl-tyrosine phosphor...	160	18	10.97	0.02595	0.616213148788927	BP
GO:0034446	substrate adhesion-dependent cell spread...	34	6	2.33	0.02635	0.616213148788927	BP
GO:1901888	regulation of cell junction assembly	34	6	2.33	0.02635	0.616213148788927	BP
GO:0071156	regulation of cell cycle arrest	272	37	18.65	0.02636	0.616213148788927	BP
GO:0034097	response to cytokine stimulus	502	46	34.42	0.02678	0.616213148788927	BP
GO:0060768	regulation of epithelial cell proliferat...	10	3	0.69	0.02678	0.616213148788927	BP
GO:0050860	negative regulation of T cell receptor s...	10	3	0.69	0.02678	0.616213148788927	BP
GO:0002328	pro-B cell differentiation	10	3	0.69	0.02678	0.616213148788927	BP
GO:0003188	heart valve formation	10	3	0.69	0.02678	0.616213148788927	BP
GO:0003222	ventricular trabecula myocardium morphog...	10	3	0.69	0.02678	0.616213148788927	BP
GO:0060391	positive regulation of SMAD protein impo...	10	3	0.69	0.02678	0.616213148788927	BP
GO:0060363	cranial suture morphogenesis	10	3	0.69	0.02678	0.616213148788927	BP
GO:0090399	replicative senescence	10	3	0.69	0.02678	0.616213148788927	BP
GO:0060484	lung-associated mesenchyme development	10	3	0.69	0.02678	0.616213148788927	BP
GO:0006383	transcription from RNA polymerase III pr...	53	8	3.63	0.02689	0.616213148788927	BP
GO:0045184	establishment of protein localization	1304	107	89.4	0.02695	0.616213148788927	BP
GO:0050678	regulation of epithelial cell proliferat...	196	21	13.44	0.02783	0.617704347826087	BP
GO:0006944	cellular membrane fusion	84	11	5.76	0.02796	0.617704347826087	BP
GO:0060326	cell chemotaxis	150	17	10.28	0.02804	0.617704347826087	BP
GO:0048729	tissue morphogenesis	489	68	33.52	0.02811	0.617704347826087	BP
GO:0006397	mRNA processing	409	41	28.04	0.02824	0.617704347826087	BP
GO:0016482	cytoplasmic transport	726	70	49.77	0.02840	0.617704347826087	BP
GO:0007034	vacuolar transport	44	7	3.02	0.02883	0.617704347826087	BP
GO:0018105	peptidyl-serine phosphorylation	128	15	8.78	0.02893	0.617704347826087	BP
GO:0009890	negative regulation of biosynthetic proc...	1029	115	70.54	0.02915	0.617704347826087	BP
GO:0043068	positive regulation of programmed cell d...	427	48	29.27	0.02918	0.617704347826087	BP
GO:0032880	regulation of protein localization	379	36	25.98	0.02921	0.617704347826087	BP
GO:0002520	immune system development	576	56	39.49	0.02951	0.617704347826087	BP
GO:0051270	regulation of cellular component movemen...	470	50	32.22	0.02953	0.617704347826087	BP
GO:0048013	ephrin receptor signaling pathway	26	5	1.78	0.02953	0.617704347826087	BP
GO:0051893	regulation of focal adhesion assembly	26	5	1.78	0.02953	0.617704347826087	BP
GO:0090109	regulation of cell-substrate junction as...	26	5	1.78	0.02953	0.617704347826087	BP
GO:0051329	interphase of mitotic cell cycle	411	46	28.18	0.02953	0.617704347826087	BP
GO:0018205	peptidyl-lysine modification	151	17	10.35	0.02966	0.617704347826087	BP
GO:0043154	negative regulation of cysteine-type end...	64	9	4.39	0.02968	0.617704347826087	BP
GO:0021987	cerebral cortex development	64	9	4.39	0.02968	0.617704347826087	BP
GO:0055008	cardiac muscle tissue morphogenesis	54	8	3.7	0.02974	0.617704347826087	BP
GO:0030323	respiratory tube development	154	21	10.56	0.02976	0.617704347826087	BP
GO:0051260	protein homooligomerization	221	23	15.15	0.02977	0.617704347826087	BP
GO:0065003	macromolecular complex assembly	1023	106	70.13	0.02989	0.617704347826087	BP
GO:0061383	trabecula morphogenesis	35	6	2.4	0.03002	0.617704347826087	BP
GO:0014812	muscle cell migration	35	6	2.4	0.03002	0.617704347826087	BP
GO:0007435	salivary gland morphogenesis	35	6	2.4	0.03002	0.617704347826087	BP
GO:0006509	membrane protein ectodomain proteolysis	35	6	2.4	0.03002	0.617704347826087	BP
GO:0001763	morphogenesis of a branching structure	200	25	13.71	0.03009	0.617704347826087	BP
GO:2000145	regulation of cell motility	421	46	28.86	0.03010	0.617704347826087	BP
GO:1901701	cellular response to oxygen-containing c...	393	37	26.94	0.03076	0.617704347826087	BP
GO:0060716	labyrinthine layer blood vessel developm...	18	4	1.23	0.03101	0.617704347826087	BP
GO:0048339	paraxial mesoderm development	18	4	1.23	0.03101	0.617704347826087	BP
GO:0007184	SMAD protein import into nucleus	18	4	1.23	0.03101	0.617704347826087	BP
GO:0001953	negative regulation of cell-matrix adhes...	18	4	1.23	0.03101	0.617704347826087	BP
GO:0016572	histone phosphorylation	18	4	1.23	0.03101	0.617704347826087	BP
GO:0048812	neuron projection morphogenesis	571	51	39.15	0.03105	0.617704347826087	BP
GO:0030030	cell projection organization	938	79	64.31	0.03171	0.617704347826087	BP
GO:0042692	muscle cell differentiation	295	29	20.22	0.03187	0.617704347826087	BP
GO:0001649	osteoblast differentiation	142	21	9.73	0.03196	0.617704347826087	BP
GO:0021545	cranial nerve development	45	7	3.09	0.03220	0.617704347826087	BP
GO:0060135	maternal process involved in female preg...	45	7	3.09	0.03220	0.617704347826087	BP
GO:0042981	regulation of apoptotic process	1205	124	82.61	0.03241	0.617704347826087	BP
GO:0008637	apoptotic mitochondrial changes	65	9	4.46	0.03244	0.617704347826087	BP
GO:0048011	nerve growth factor receptor signaling p...	223	23	15.29	0.03257	0.617704347826087	BP
GO:0060560	developmental growth involved in morphog...	130	15	8.91	0.03264	0.617704347826087	BP
GO:0010951	negative regulation of endopeptidase act...	130	15	8.91	0.03264	0.617704347826087	BP
GO:0006970	response to osmotic stress	55	8	3.77	0.03280	0.617704347826087	BP
GO:0006259	DNA metabolic process	880	99	60.33	0.03288	0.617704347826087	BP
GO:0033043	regulation of organelle organization	509	46	34.9	0.03291	0.617704347826087	BP
GO:0001944	vasculature development	523	54	35.85	0.03295	0.617704347826087	BP
GO:0006338	chromatin remodeling	97	12	6.65	0.03311	0.617704347826087	BP
GO:0034644	cellular response to UV	36	6	2.47	0.03400	0.617704347826087	BP
GO:0010332	response to gamma radiation	36	6	2.47	0.03400	0.617704347826087	BP
GO:0051726	regulation of cell cycle	743	87	50.94	0.03405	0.617704347826087	BP
GO:0071478	cellular response to radiation	76	10	5.21	0.03413	0.617704347826087	BP
GO:0008333	endosome to lysosome transport	27	5	1.85	0.03426	0.617704347826087	BP
GO:0034641	cellular nitrogen compound metabolic pro...	5662	502	388.17	0.03434	0.617704347826087	BP
GO:0009605	response to external stimulus	1247	108	85.49	0.03439	0.617704347826087	BP
GO:0060767	epithelial cell proliferation involved i...	11	3	0.75	0.03499	0.617704347826087	BP
GO:0050858	negative regulation of antigen receptor-...	11	3	0.75	0.03499	0.617704347826087	BP
GO:0033327	Leydig cell differentiation	11	3	0.75	0.03499	0.617704347826087	BP
GO:0072182	regulation of nephron tubule epithelial ...	11	3	0.75	0.03499	0.617704347826087	BP
GO:0060900	embryonic camera-type eye formation	11	3	0.75	0.03499	0.617704347826087	BP
GO:2000310	regulation of N-methyl-D-aspartate selec...	11	3	0.75	0.03499	0.617704347826087	BP
GO:0007183	SMAD protein complex assembly	11	3	0.75	0.03499	0.617704347826087	BP
GO:0043518	negative regulation of DNA damage respon...	11	3	0.75	0.03499	0.617704347826087	BP
GO:0021801	cerebral cortex radial glia guided migra...	11	3	0.75	0.03499	0.617704347826087	BP
GO:0048617	embryonic foregut morphogenesis	11	3	0.75	0.03499	0.617704347826087	BP
GO:1901797	negative regulation of signal transducti...	11	3	0.75	0.03499	0.617704347826087	BP
GO:0090312	positive regulation of protein deacetyla...	11	3	0.75	0.03499	0.617704347826087	BP
GO:0051897	positive regulation of protein kinase B ...	66	9	4.52	0.03536	0.617704347826087	BP
GO:0010469	regulation of receptor activity	66	9	4.52	0.03536	0.617704347826087	BP
GO:0030099	myeloid cell differentiation	249	25	17.07	0.03543	0.617704347826087	BP
GO:2000243	positive regulation of reproductive proc...	109	13	7.47	0.03547	0.617704347826087	BP
GO:0007411	axon guidance	360	34	24.68	0.03576	0.617704347826087	BP
GO:0006369	termination of RNA polymerase II transcr...	46	7	3.15	0.03581	0.617704347826087	BP
GO:0042733	embryonic digit morphogenesis	46	7	3.15	0.03581	0.617704347826087	BP
GO:0048844	artery morphogenesis	46	7	3.15	0.03581	0.617704347826087	BP
GO:0051049	regulation of transport	1007	86	69.04	0.03614	0.617704347826087	BP
GO:0051325	interphase	417	46	28.59	0.03642	0.617704347826087	BP
GO:0010629	negative regulation of gene expression	921	102	63.14	0.03666	0.617704347826087	BP
GO:0045892	negative regulation of transcription, DN...	831	95	56.97	0.03684	0.617704347826087	BP
GO:0000904	cell morphogenesis involved in different...	702	64	48.13	0.03698	0.617704347826087	BP
GO:0002076	osteoblast development	19	4	1.3	0.03721	0.617704347826087	BP
GO:0035909	aorta morphogenesis	19	4	1.3	0.03721	0.617704347826087	BP
GO:0060045	positive regulation of cardiac muscle ce...	19	4	1.3	0.03721	0.617704347826087	BP
GO:0034762	regulation of transmembrane transport	121	14	8.3	0.03736	0.617704347826087	BP
GO:0010942	positive regulation of cell death	445	49	30.51	0.03762	0.617704347826087	BP
GO:0008283	cell proliferation	1557	156	106.74	0.03766	0.617704347826087	BP
GO:0061025	membrane fusion	88	11	6.03	0.03771	0.617704347826087	BP
GO:0002474	antigen processing and presentation of p...	99	12	6.79	0.03796	0.617704347826087	BP
GO:0032386	regulation of intracellular transport	263	26	18.03	0.03817	0.617704347826087	BP
GO:0002053	positive regulation of mesenchymal cell ...	37	6	2.54	0.03832	0.617704347826087	BP
GO:0002763	positive regulation of myeloid leukocyte...	37	6	2.54	0.03832	0.617704347826087	BP
GO:0008593	regulation of Notch signaling pathway	37	6	2.54	0.03832	0.617704347826087	BP
GO:0006513	protein monoubiquitination	37	6	2.54	0.03832	0.617704347826087	BP
GO:0048667	cell morphogenesis involved in neuron di...	566	50	38.8	0.03841	0.617704347826087	BP
GO:0048489	synaptic vesicle transport	67	9	4.59	0.03847	0.617704347826087	BP
GO:2000117	negative regulation of cysteine-type end...	67	9	4.59	0.03847	0.617704347826087	BP
GO:0010466	negative regulation of peptidase activit...	133	15	9.12	0.03885	0.617704347826087	BP
GO:0060674	placenta blood vessel development	28	5	1.92	0.03944	0.617704347826087	BP
GO:0001706	endoderm formation	28	5	1.92	0.03944	0.617704347826087	BP
GO:0060412	ventricular septum morphogenesis	28	5	1.92	0.03944	0.617704347826087	BP
GO:0006112	energy reserve metabolic process	168	18	11.52	0.03951	0.617704347826087	BP
GO:0010741	negative regulation of intracellular pro...	145	16	9.94	0.04001	0.617704347826087	BP
GO:0001667	ameboidal cell migration	111	13	7.61	0.04025	0.617704347826087	BP
GO:0030278	regulation of ossification	157	22	10.76	0.04041	0.617704347826087	BP
GO:0030307	positive regulation of cell growth	89	11	6.1	0.04048	0.617704347826087	BP
GO:0003006	developmental process involved in reprod...	427	39	29.27	0.04066	0.617704347826087	BP
GO:0010033	response to organic substance	1885	177	129.23	0.04077	0.617704347826087	BP
GO:1900094	regulation of transcription from RNA pol...	5	2	0.34	0.04085	0.617704347826087	BP
GO:0003032	detection of oxygen	5	2	0.34	0.04085	0.617704347826087	BP
GO:2000973	regulation of pro-B cell differentiation	5	2	0.34	0.04085	0.617704347826087	BP
GO:0060789	hair follicle placode formation	5	2	0.34	0.04085	0.617704347826087	BP
GO:2001280	positive regulation of unsaturated fatty...	5	2	0.34	0.04085	0.617704347826087	BP
GO:0061045	negative regulation of wound healing	5	2	0.34	0.04085	0.617704347826087	BP
GO:0000730	DNA recombinase assembly	5	2	0.34	0.04085	0.617704347826087	BP
GO:0045955	negative regulation of calcium ion-depen...	5	2	0.34	0.04085	0.617704347826087	BP
GO:0035912	dorsal aorta morphogenesis	5	2	0.34	0.04085	0.617704347826087	BP
GO:0002329	pre-B cell differentiation	5	2	0.34	0.04085	0.617704347826087	BP
GO:0003180	aortic valve morphogenesis	5	2	0.34	0.04085	0.617704347826087	BP
GO:0003176	aortic valve development	5	2	0.34	0.04085	0.617704347826087	BP
GO:0031394	positive regulation of prostaglandin bio...	5	2	0.34	0.04085	0.617704347826087	BP
GO:1900164	nodal signaling pathway involved in dete...	5	2	0.34	0.04085	0.617704347826087	BP
GO:0003105	negative regulation of glomerular filtra...	5	2	0.34	0.04085	0.617704347826087	BP
GO:0010624	regulation of Schwann cell proliferation	5	2	0.34	0.04085	0.617704347826087	BP
GO:0031340	positive regulation of vesicle fusion	5	2	0.34	0.04085	0.617704347826087	BP
GO:0061156	pulmonary artery morphogenesis	5	2	0.34	0.04085	0.617704347826087	BP
GO:0007386	compartment pattern specification	5	2	0.34	0.04085	0.617704347826087	BP
GO:0045003	double-strand break repair via synthesis...	5	2	0.34	0.04085	0.617704347826087	BP
GO:0071218	cellular response to misfolded protein	5	2	0.34	0.04085	0.617704347826087	BP
GO:0051204	protein insertion into mitochondrial mem...	5	2	0.34	0.04085	0.617704347826087	BP
GO:0032206	positive regulation of telomere maintena...	5	2	0.34	0.04085	0.617704347826087	BP
GO:0071763	nuclear membrane organization	5	2	0.34	0.04085	0.617704347826087	BP
GO:0097120	receptor localization to synapse	5	2	0.34	0.04085	0.617704347826087	BP
GO:0038107	nodal signaling pathway involved in dete...	5	2	0.34	0.04085	0.617704347826087	BP
GO:0072578	neurotransmitter-gated ion channel clust...	5	2	0.34	0.04085	0.617704347826087	BP
GO:0007100	mitotic centrosome separation	5	2	0.34	0.04085	0.617704347826087	BP
GO:0042532	negative regulation of tyrosine phosphor...	5	2	0.34	0.04085	0.617704347826087	BP
GO:0071680	response to indole-3-methanol	5	2	0.34	0.04085	0.617704347826087	BP
GO:0071681	cellular response to indole-3-methanol	5	2	0.34	0.04085	0.617704347826087	BP
GO:0021559	trigeminal nerve development	5	2	0.34	0.04085	0.617704347826087	BP
GO:0034983	peptidyl-lysine deacetylation	5	2	0.34	0.04085	0.617704347826087	BP
GO:2000833	positive regulation of steroid hormone s...	5	2	0.34	0.04085	0.617704347826087	BP
GO:0046500	S-adenosylmethionine metabolic process	5	2	0.34	0.04085	0.617704347826087	BP
GO:0060431	primary lung bud formation	5	2	0.34	0.04085	0.617704347826087	BP
GO:0045657	positive regulation of monocyte differen...	5	2	0.34	0.04085	0.617704347826087	BP
GO:0045637	regulation of myeloid cell differentiati...	134	15	9.19	0.04110	0.620065753424658	BP
GO:0007409	axonogenesis	517	46	35.44	0.04120	0.62015854214123	BP
GO:0031327	negative regulation of cellular biosynth...	1015	113	69.58	0.04167	0.624589850746269	BP
GO:0046782	regulation of viral transcription	68	9	4.66	0.04175	0.624589850746269	BP
GO:0015031	protein transport	1261	102	86.45	0.04204	0.624589850746269	BP
GO:2000241	regulation of reproductive process	205	21	14.05	0.04229	0.624589850746269	BP
GO:0007498	mesoderm development	112	13	7.68	0.04281	0.624589850746269	BP
GO:0000075	cell cycle checkpoint	249	32	17.07	0.04289	0.624589850746269	BP
GO:0002761	regulation of myeloid leukocyte differen...	79	10	5.42	0.04294	0.624589850746269	BP
GO:0051149	positive regulation of muscle cell diffe...	58	8	3.98	0.04321	0.624589850746269	BP
GO:0014032	neural crest cell development	58	8	3.98	0.04321	0.624589850746269	BP
GO:0002573	myeloid leukocyte differentiation	135	15	9.26	0.04344	0.624589850746269	BP
GO:0048468	cell development	1496	134	102.56	0.04381	0.624589850746269	BP
GO:0048066	developmental pigmentation	48	7	3.29	0.04383	0.624589850746269	BP
GO:0048483	autonomic nervous system development	48	7	3.29	0.04383	0.624589850746269	BP
GO:0035272	exocrine system development	48	7	3.29	0.04383	0.624589850746269	BP
GO:0050856	regulation of T cell receptor signaling ...	20	4	1.37	0.04407	0.624589850746269	BP
GO:0052472	modulation by host of symbiont transcrip...	20	4	1.37	0.04407	0.624589850746269	BP
GO:0043921	modulation by host of viral transcriptio...	20	4	1.37	0.04407	0.624589850746269	BP
GO:0045879	negative regulation of smoothened signal...	20	4	1.37	0.04407	0.624589850746269	BP
GO:0060479	lung cell differentiation	20	4	1.37	0.04407	0.624589850746269	BP
GO:0051253	negative regulation of RNA metabolic pro...	862	97	59.1	0.04408	0.624589850746269	BP
GO:0043122	regulation of I-kappaB kinase/NF-kappaB ...	194	20	13.3	0.04414	0.624589850746269	BP
GO:0045920	negative regulation of exocytosis	12	3	0.82	0.04433	0.624589850746269	BP
GO:0038092	nodal signaling pathway	12	3	0.82	0.04433	0.624589850746269	BP
GO:0097094	craniofacial suture morphogenesis	12	3	0.82	0.04433	0.624589850746269	BP
GO:0003148	outflow tract septum morphogenesis	12	3	0.82	0.04433	0.624589850746269	BP
GO:0007440	foregut morphogenesis	12	3	0.82	0.04433	0.624589850746269	BP
GO:0043922	negative regulation by host of viral tra...	12	3	0.82	0.04433	0.624589850746269	BP
GO:0060390	regulation of SMAD protein import into n...	12	3	0.82	0.04433	0.624589850746269	BP
GO:0050435	beta-amyloid metabolic process	12	3	0.82	0.04433	0.624589850746269	BP
GO:0070242	thymocyte apoptotic process	12	3	0.82	0.04433	0.624589850746269	BP
GO:0043388	positive regulation of DNA binding	29	5	1.99	0.04506	0.629506300211417	BP
GO:0035329	hippo signaling cascade	29	5	1.99	0.04506	0.629506300211417	BP
GO:0035115	embryonic forelimb morphogenesis	29	5	1.99	0.04506	0.629506300211417	BP
GO:0090398	cellular senescence	29	5	1.99	0.04506	0.629506300211417	BP
GO:0044085	cellular component biogenesis	1703	161	116.75	0.04523	0.629564705882353	BP
GO:0070848	response to growth factor stimulus	447	57	30.64	0.04532	0.629564705882353	BP
GO:0033993	response to lipid	539	59	36.95	0.04535	0.629564705882353	BP
GO:0050792	regulation of viral reproduction	113	13	7.75	0.04547	0.629907253668763	BP
GO:0006139	nucleobase-containing compound metabolic...	5276	477	361.7	0.04583	0.633566192468619	BP
GO:0051017	actin filament bundle assembly	80	10	5.48	0.04619	0.635882333333333	BP
GO:0034614	cellular response to reactive oxygen spe...	80	10	5.48	0.04619	0.635882333333333	BP
GO:0045936	negative regulation of phosphate metabol...	256	25	17.55	0.04679	0.641003305785124	BP
GO:0010563	negative regulation of phosphorus metabo...	256	25	17.55	0.04679	0.641003305785124	BP
GO:0010740	positive regulation of intracellular pro...	496	44	34	0.04692	0.641003305785124	BP
GO:0044087	regulation of cellular component biogene...	355	37	24.34	0.04695	0.641003305785124	BP
GO:0042059	negative regulation of epidermal growth ...	39	6	2.67	0.04795	0.648040650406504	BP
GO:0007041	lysosomal transport	39	6	2.67	0.04795	0.648040650406504	BP
GO:0007431	salivary gland development	39	6	2.67	0.04795	0.648040650406504	BP
GO:1901185	negative regulation of ERBB signaling pa...	39	6	2.67	0.04795	0.648040650406504	BP
GO:0051235	maintenance of location	208	21	14.26	0.04816	0.648040650406504	BP
GO:0048284	organelle fusion	49	7	3.36	0.04823	0.648040650406504	BP
GO:0030183	B cell differentiation	77	12	5.28	0.04824	0.648040650406504	BP
GO:0030178	negative regulation of Wnt receptor sign...	114	13	7.82	0.04825	0.648040650406504	BP
GO:0030308	negative regulation of cell growth	137	15	9.39	0.04839	0.648602677484787	BP
GO:2000026	regulation of multicellular organismal d...	1127	109	77.26	0.04887	0.653710445344129	BP
GO:2000147	positive regulation of cell motility	233	23	15.97	0.04959	0.659449131175468	BP
