# Supplementary material for: PTRcombiner: mining combinatorial regulation of gene expression from post-transcriptional interaction maps
Source: BMC Genomics. 2014 Apr 23;15:304. doi: 10.1186/1471-2164-15-304 (PMC4234518; doi:10.1186/1471-2164-15-304)
Supplement: Additional file 6 — A zip archive containing the ontological enrichment results generated by PTR comb iner analyzer module step 1 for the top five ranking clusters obtained including recurrent trans-factors. [file 1471-2164-15-304-S6.zip › GOannotations/BP/cluster-5-BP.txt]

GO.ID	Term	Annotated	Significant	Expected	Fisher.result	Fisher.classic.BH	ontology
GO:0033365	protein localization to organelle	516	35	17.81	0.00011	0.0605733333333333	BP
GO:0006397	mRNA processing	409	56	14.12	0.00013	0.06608	BP
GO:0007052	mitotic spindle organization	36	7	1.24	0.00020	0.0944	BP
GO:0043066	negative regulation of apoptotic process	606	38	20.92	0.00028	0.123349333333333	BP
GO:0045892	negative regulation of transcription, DN...	831	48	28.68	0.00032	0.13216	BP
GO:0070934	CRD-mediated mRNA stabilization	5	3	0.17	0.00039	0.151595294117647	BP
GO:0016567	protein ubiquitination	545	44	18.81	0.00042	0.154186666666667	BP
GO:0006446	regulation of translational initiation	54	8	1.86	0.00049	0.168203636363636	BP
GO:0051225	spindle assembly	42	7	1.45	0.00053	0.168203636363636	BP
GO:0048025	negative regulation of mRNA splicing, vi...	12	4	0.41	0.00056	0.168203636363636	BP
GO:0048524	positive regulation of viral reproductio...	83	10	2.86	0.00056	0.168203636363636	BP
GO:0000236	mitotic prometaphase	86	10	2.97	0.00074	0.212605217391304	BP
GO:0048610	cellular process involved in reproductio...	552	40	19.05	0.00084	0.2299584	BP
GO:0007067	mitosis	364	31	12.56	0.00087	0.2299584	BP
GO:0007062	sister chromatid cohesion	34	6	1.17	0.00097	0.246529230769231	BP
GO:0000082	G1/S transition of mitotic cell cycle	216	20	7.46	0.00102	0.249635555555556	BP
GO:0034645	cellular macromolecule biosynthetic proc...	4221	224	145.69	0.00110	0.2596	BP
GO:0006461	protein complex assembly	791	44	27.3	0.00121	0.266385	BP
GO:0008543	fibroblast growth factor receptor signal...	142	13	4.9	0.00127	0.266385	BP
GO:0045793	positive regulation of cell size	7	3	0.24	0.00129	0.266385	BP
GO:0060947	cardiac vascular smooth muscle cell diff...	7	3	0.24	0.00129	0.266385	BP
GO:0006310	DNA recombination	216	17	7.46	0.00136	0.272329696969697	BP
GO:0032386	regulation of intracellular transport	263	22	9.08	0.00153	0.282675555555556	BP
GO:0070936	protein K48-linked ubiquitination	37	6	1.28	0.00153	0.282675555555556	BP
GO:0000070	mitotic sister chromatid segregation	50	7	1.73	0.00154	0.282675555555556	BP
GO:0051438	regulation of ubiquitin-protein ligase a...	96	10	3.31	0.00174	0.310754594594595	BP
GO:0045893	positive regulation of transcription, DN...	1021	53	35.24	0.00185	0.321705263157895	BP
GO:0043353	enucleate erythrocyte differentiation	8	3	0.28	0.00201	0.340566153846154	BP
GO:0051054	positive regulation of DNA metabolic pro...	100	10	3.45	0.00236	0.389872	BP
GO:0006139	nucleobase-containing compound metabolic...	5276	273	182.1	0.00250	0.39186976744186	BP
GO:2000113	negative regulation of cellular macromol...	936	58	32.31	0.00251	0.39186976744186	BP
GO:0000184	nuclear-transcribed mRNA catabolic proce...	118	11	4.07	0.00255	0.39186976744186	BP
GO:0006612	protein targeting to membrane	154	13	5.32	0.00264	0.39648	BP
GO:0010467	gene expression	4455	246	153.77	0.00279	0.409696	BP
GO:0007098	centrosome cycle	42	6	1.45	0.00300	0.421787234042553	BP
GO:0006888	ER to Golgi vesicle-mediated transport	56	7	1.93	0.00300	0.421787234042553	BP
GO:0045786	negative regulation of cell cycle	459	33	15.84	0.00319	0.433332307692308	BP
GO:0006917	induction of apoptosis	196	15	6.77	0.00334	0.433332307692308	BP
GO:0001702	gastrulation with mouth forming second	30	5	1.04	0.00335	0.433332307692308	BP
GO:0007030	Golgi organization	43	6	1.48	0.00338	0.433332307692308	BP
GO:0000819	sister chromatid segregation	53	9	1.83	0.00341	0.433332307692308	BP
GO:0060487	lung epithelial cell differentiation	19	4	0.66	0.00360	0.448845283018868	BP
GO:0007289	spermatid nucleus differentiation	10	3	0.35	0.00409	0.491394909090909	BP
GO:0060218	hematopoietic stem cell differentiation	10	3	0.35	0.00409	0.491394909090909	BP
GO:0000381	regulation of alternative mRNA splicing,...	20	4	0.69	0.00438	0.512409824561403	BP
GO:2000243	positive regulation of reproductive proc...	109	10	3.76	0.00442	0.512409824561403	BP
GO:0002755	MyD88-dependent toll-like receptor signa...	76	8	2.62	0.00459	0.522943448275862	BP
GO:2001022	positive regulation of response to DNA d...	46	6	1.59	0.00476	0.53312	BP
GO:0043161	proteasomal ubiquitin-dependent protein ...	226	16	7.8	0.00530	0.564221538461538	BP
GO:0001824	blastocyst development	62	7	2.14	0.00534	0.564221538461538	BP
GO:0006878	cellular copper ion homeostasis	11	3	0.38	0.00548	0.564221538461538	BP
GO:0071780	mitotic cell cycle G2/M transition check...	11	3	0.38	0.00548	0.564221538461538	BP
GO:0060575	intestinal epithelial cell differentiati...	11	3	0.38	0.00548	0.564221538461538	BP
GO:0032269	negative regulation of cellular protein ...	418	25	14.43	0.00555	0.564221538461538	BP
GO:0044271	cellular nitrogen compound biosynthetic ...	3769	191	130.09	0.00597	0.597723636363636	BP
GO:0006302	double-strand break repair	115	10	3.97	0.00643	0.601246419753086	BP
GO:0031047	gene silencing by RNA	49	6	1.69	0.00652	0.601246419753086	BP
GO:0007091	mitotic metaphase/anaphase transition	49	6	1.69	0.00652	0.601246419753086	BP
GO:0006282	regulation of DNA repair	49	6	1.69	0.00652	0.601246419753086	BP
GO:0006986	response to unfolded protein	134	11	4.63	0.00672	0.601246419753086	BP
GO:0033119	negative regulation of RNA splicing	16	6	0.55	0.00672	0.601246419753086	BP
GO:0000077	DNA damage checkpoint	135	11	4.66	0.00709	0.601246419753086	BP
GO:0033962	cytoplasmic mRNA processing body assembl...	12	3	0.41	0.00712	0.601246419753086	BP
GO:0021766	hippocampus development	50	6	1.73	0.00720	0.601246419753086	BP
GO:0034622	cellular macromolecular complex assembly	555	38	19.16	0.00727	0.601246419753086	BP
GO:0008089	anterograde axon cargo transport	23	4	0.79	0.00737	0.601246419753086	BP
GO:0048713	regulation of oligodendrocyte differenti...	23	4	0.79	0.00737	0.601246419753086	BP
GO:0030219	megakaryocyte differentiation	23	4	0.79	0.00737	0.601246419753086	BP
GO:0031952	regulation of protein autophosphorylatio...	23	4	0.79	0.00737	0.601246419753086	BP
GO:0000083	regulation of transcription involved in ...	23	4	0.79	0.00737	0.601246419753086	BP
GO:0060038	cardiac muscle cell proliferation	36	5	1.24	0.00748	0.602778536585366	BP
GO:0016482	cytoplasmic transport	726	52	25.06	0.00773	0.615157113402062	BP
GO:0000186	activation of MAPKK activity	51	6	1.76	0.00793	0.615157113402062	BP
GO:0006275	regulation of DNA replication	101	9	3.49	0.00815	0.615157113402062	BP
GO:1901362	organic cyclic compound biosynthetic pro...	3795	191	130.99	0.00826	0.615157113402062	BP
GO:0043618	regulation of transcription from RNA pol...	37	5	1.28	0.00841	0.615157113402062	BP
GO:0045931	positive regulation of mitotic cell cycl...	37	5	1.28	0.00841	0.615157113402062	BP
GO:0055013	cardiac muscle cell development	37	5	1.28	0.00841	0.615157113402062	BP
GO:0019438	aromatic compound biosynthetic process	3681	187	127.05	0.00861	0.615157113402062	BP
GO:0006378	mRNA polyadenylation	24	4	0.83	0.00861	0.615157113402062	BP
GO:0046825	regulation of protein export from nucleu...	24	4	0.83	0.00861	0.615157113402062	BP
GO:0046782	regulation of viral transcription	68	7	2.35	0.00882	0.615157113402062	BP
GO:0034130	toll-like receptor 1 signaling pathway	68	7	2.35	0.00882	0.615157113402062	BP
GO:0019058	viral infectious cycle	228	19	7.87	0.00893	0.615157113402062	BP
GO:0048205	COPI coating of Golgi vesicle	13	3	0.45	0.00903	0.615157113402062	BP
GO:0051383	kinetochore organization	13	3	0.45	0.00903	0.615157113402062	BP
GO:0006605	protein targeting	484	33	16.71	0.00920	0.620342857142857	BP
GO:0007173	epidermal growth factor receptor signali...	160	12	5.52	0.00956	0.638105858585859	BP
GO:0034101	erythrocyte homeostasis	95	11	3.28	0.00995	0.652948910891089	BP
GO:0018130	heterocycle biosynthetic process	3693	187	127.47	0.00998	0.652948910891089	BP
GO:0033043	regulation of organelle organization	509	28	17.57	0.01040	0.65431	BP
GO:0045727	positive regulation of translation	54	6	1.86	0.01043	0.65431	BP
GO:0006458	'de novo' protein folding	54	6	1.86	0.01043	0.65431	BP
GO:0043331	response to dsRNA	39	5	1.35	0.01050	0.65431	BP
GO:0000122	negative regulation of transcription fro...	510	28	17.6	0.01066	0.65431	BP
GO:0010452	histone H3-K36 methylation	5	2	0.17	0.01109	0.65431	BP
GO:0007100	mitotic centrosome separation	5	2	0.17	0.01109	0.65431	BP
GO:0032206	positive regulation of telomere maintena...	5	2	0.17	0.01109	0.65431	BP
GO:0032876	negative regulation of DNA endoreduplica...	5	2	0.17	0.01109	0.65431	BP
GO:0051204	protein insertion into mitochondrial mem...	5	2	0.17	0.01109	0.65431	BP
GO:0060789	hair follicle placode formation	5	2	0.17	0.01109	0.65431	BP
GO:0050434	positive regulation of viral transcripti...	55	6	1.9	0.01137	0.664857543859649	BP
GO:0000289	nuclear-transcribed mRNA poly(A) tail sh...	26	4	0.9	0.01147	0.664857543859649	BP
GO:0033044	regulation of chromosome organization	107	9	3.69	0.01168	0.66535724137931	BP
GO:0006613	cotranslational protein targeting to mem...	107	9	3.69	0.01168	0.66535724137931	BP
GO:0034134	toll-like receptor 2 signaling pathway	72	7	2.49	0.01193	0.668045614035088	BP
GO:0007050	cell cycle arrest	390	28	13.46	0.01215	0.668045614035088	BP
GO:0051130	positive regulation of cellular componen...	494	27	17.05	0.01269	0.668045614035088	BP
GO:0007265	Ras protein signal transduction	380	22	13.12	0.01272	0.668045614035088	BP
GO:0034654	nucleobase-containing compound biosynthe...	3626	184	125.15	0.01287	0.668045614035088	BP
GO:0003281	ventricular septum development	41	5	1.42	0.01292	0.668045614035088	BP
GO:0060043	regulation of cardiac muscle cell prolif...	27	4	0.93	0.01311	0.668045614035088	BP
GO:0032434	regulation of proteasomal ubiquitin-depe...	57	6	1.97	0.01344	0.668045614035088	BP
GO:0048490	anterograde synaptic vesicle transport	15	3	0.52	0.01365	0.668045614035088	BP
GO:0016998	cell wall macromolecule catabolic proces...	15	3	0.52	0.01365	0.668045614035088	BP
GO:0090307	spindle assembly involved in mitosis	15	3	0.52	0.01365	0.668045614035088	BP
GO:0006921	cellular component disassembly involved ...	74	7	2.55	0.01374	0.668045614035088	BP
GO:0010608	posttranscriptional regulation of gene e...	362	36	12.49	0.01400	0.668045614035088	BP
GO:0009948	anterior/posterior axis specification	42	5	1.45	0.01426	0.668045614035088	BP
GO:0003279	cardiac septum development	58	6	2	0.01457	0.668045614035088	BP
GO:0061418	regulation of transcription from RNA pol...	28	4	0.97	0.01488	0.668045614035088	BP
GO:0031400	negative regulation of protein modificat...	319	19	11.01	0.01507	0.668045614035088	BP
GO:0032388	positive regulation of intracellular tra...	131	10	4.52	0.01535	0.668045614035088	BP
GO:0071156	regulation of cell cycle arrest	272	22	9.39	0.01544	0.668045614035088	BP
GO:0044265	cellular macromolecule catabolic process	718	48	24.78	0.01544	0.668045614035088	BP
GO:0072594	establishment of protein localization to...	212	14	7.32	0.01548	0.668045614035088	BP
GO:0072655	establishment of protein localization to...	59	6	2.04	0.01576	0.668045614035088	BP
GO:0010468	regulation of gene expression	3384	188	116.8	0.01578	0.668045614035088	BP
GO:0001890	placenta development	132	10	4.56	0.01611	0.668045614035088	BP
GO:0060510	Type II pneumocyte differentiation	6	2	0.21	0.01626	0.668045614035088	BP
GO:0002115	store-operated calcium entry	6	2	0.21	0.01626	0.668045614035088	BP
GO:0031643	positive regulation of myelination	6	2	0.21	0.01626	0.668045614035088	BP
GO:0006189	'de novo' IMP biosynthetic process	6	2	0.21	0.01626	0.668045614035088	BP
GO:0051299	centrosome separation	6	2	0.21	0.01626	0.668045614035088	BP
GO:0001829	trophectodermal cell differentiation	16	3	0.55	0.01637	0.668045614035088	BP
GO:0044036	cell wall macromolecule metabolic proces...	16	3	0.55	0.01637	0.668045614035088	BP
GO:0032435	negative regulation of proteasomal ubiqu...	16	3	0.55	0.01637	0.668045614035088	BP
GO:0071554	cell wall organization or biogenesis	16	3	0.55	0.01637	0.668045614035088	BP
GO:1901799	negative regulation of proteasomal prote...	16	3	0.55	0.01637	0.668045614035088	BP
GO:0006301	postreplication repair	16	3	0.55	0.01637	0.668045614035088	BP
GO:0045070	positive regulation of viral genome repl...	16	3	0.55	0.01637	0.668045614035088	BP
GO:0035329	hippo signaling cascade	29	4	1	0.01680	0.668045614035088	BP
GO:0070585	protein localization to mitochondrion	60	6	2.07	0.01702	0.668045614035088	BP
GO:2001252	positive regulation of chromosome organi...	44	5	1.52	0.01722	0.668045614035088	BP
GO:0006695	cholesterol biosynthetic process	44	5	1.52	0.01722	0.668045614035088	BP
GO:0042177	negative regulation of protein catabolic...	44	5	1.52	0.01722	0.668045614035088	BP
GO:0071900	regulation of protein serine/threonine k...	369	21	12.74	0.01748	0.668045614035088	BP
GO:0043010	camera-type eye development	237	15	8.18	0.01775	0.668045614035088	BP
GO:0046822	regulation of nucleocytoplasmic transpor...	159	14	5.49	0.01787	0.668045614035088	BP
GO:0043254	regulation of protein complex assembly	195	13	6.73	0.01791	0.668045614035088	BP
GO:0051439	regulation of ubiquitin-protein ligase a...	78	7	2.69	0.01796	0.668045614035088	BP
GO:0070507	regulation of microtubule cytoskeleton o...	78	7	2.69	0.01796	0.668045614035088	BP
GO:0034976	response to endoplasmic reticulum stress	115	9	3.97	0.01804	0.668045614035088	BP
GO:0006260	DNA replication	278	21	9.6	0.01845	0.668045614035088	BP
GO:0002573	myeloid leukocyte differentiation	135	10	4.66	0.01858	0.668045614035088	BP
GO:0009755	hormone-mediated signaling pathway	30	4	1.04	0.01887	0.668045614035088	BP
GO:0055021	regulation of cardiac muscle tissue grow...	30	4	1.04	0.01887	0.668045614035088	BP
GO:0031334	positive regulation of protein complex a...	97	8	3.35	0.01888	0.668045614035088	BP
GO:0048469	cell maturation	116	9	4	0.01898	0.668045614035088	BP
GO:0071696	ectodermal placode development	17	3	0.59	0.01938	0.668045614035088	BP
GO:0071697	ectodermal placode morphogenesis	17	3	0.59	0.01938	0.668045614035088	BP
GO:0071398	cellular response to fatty acid	17	3	0.59	0.01938	0.668045614035088	BP
GO:0060788	ectodermal placode formation	17	3	0.59	0.01938	0.668045614035088	BP
GO:0048145	regulation of fibroblast proliferation	62	6	2.14	0.01974	0.668045614035088	BP
GO:0045862	positive regulation of proteolysis	62	6	2.14	0.01974	0.668045614035088	BP
GO:0030148	sphingolipid biosynthetic process	62	6	2.14	0.01974	0.668045614035088	BP
GO:0019079	viral genome replication	62	6	2.14	0.01974	0.668045614035088	BP
GO:0030218	erythrocyte differentiation	88	10	3.04	0.01985	0.668045614035088	BP
GO:0046467	membrane lipid biosynthetic process	98	8	3.38	0.01996	0.668045614035088	BP
GO:0090316	positive regulation of intracellular pro...	98	8	3.38	0.01996	0.668045614035088	BP
GO:0010629	negative regulation of gene expression	921	58	31.79	0.02013	0.668045614035088	BP
GO:0048844	artery morphogenesis	46	5	1.59	0.02056	0.668045614035088	BP
GO:0046148	pigment biosynthetic process	46	5	1.59	0.02056	0.668045614035088	BP
GO:0051098	regulation of binding	178	12	6.14	0.02072	0.668045614035088	BP
GO:0006413	translational initiation	154	16	5.32	0.02086	0.668045614035088	BP
GO:0046039	GTP metabolic process	353	20	12.18	0.02094	0.668045614035088	BP
GO:0071103	DNA conformation change	190	18	6.56	0.02129	0.668045614035088	BP
GO:0006457	protein folding	221	14	7.63	0.02138	0.668045614035088	BP
GO:0008063	Toll signaling pathway	81	7	2.8	0.02166	0.668045614035088	BP
GO:0008213	protein alkylation	81	7	2.8	0.02166	0.668045614035088	BP
GO:0006479	protein methylation	81	7	2.8	0.02166	0.668045614035088	BP
GO:2001020	regulation of response to DNA damage sti...	85	12	2.93	0.02190	0.668045614035088	BP
GO:0042770	signal transduction in response to DNA d...	119	9	4.11	0.02203	0.668045614035088	BP
GO:0014070	response to organic cyclic compound	518	27	17.88	0.02206	0.668045614035088	BP
GO:0001701	in utero embryonic development	330	23	11.39	0.02211	0.668045614035088	BP
GO:0048313	Golgi inheritance	7	2	0.24	0.02225	0.668045614035088	BP
GO:0042761	very long-chain fatty acid biosynthetic ...	7	2	0.24	0.02225	0.668045614035088	BP
GO:0048308	organelle inheritance	7	2	0.24	0.02225	0.668045614035088	BP
GO:0046007	negative regulation of activated T cell ...	7	2	0.24	0.02225	0.668045614035088	BP
GO:0032210	regulation of telomere maintenance via t...	7	2	0.24	0.02225	0.668045614035088	BP
GO:0014010	Schwann cell proliferation	7	2	0.24	0.02225	0.668045614035088	BP
GO:0070170	regulation of tooth mineralization	7	2	0.24	0.02225	0.668045614035088	BP
GO:0060017	parathyroid gland development	7	2	0.24	0.02225	0.668045614035088	BP
GO:0042023	DNA endoreduplication	7	2	0.24	0.02225	0.668045614035088	BP
GO:2000144	positive regulation of DNA-dependent tra...	7	2	0.24	0.02225	0.668045614035088	BP
GO:0032875	regulation of DNA endoreduplication	7	2	0.24	0.02225	0.668045614035088	BP
GO:0007095	mitotic cell cycle G2/M transition DNA d...	7	2	0.24	0.02225	0.668045614035088	BP
GO:0060136	embryonic process involved in female pre...	7	2	0.24	0.02225	0.668045614035088	BP
GO:1901028	regulation of mitochondrial outer membra...	7	2	0.24	0.02225	0.668045614035088	BP
GO:0032906	transforming growth factor beta2 product...	7	2	0.24	0.02225	0.668045614035088	BP
GO:0032909	regulation of transforming growth factor...	7	2	0.24	0.02225	0.668045614035088	BP
GO:0006984	ER-nucleus signaling pathway	100	8	3.45	0.02225	0.668045614035088	BP
GO:0006261	DNA-dependent DNA replication	100	8	3.45	0.02225	0.668045614035088	BP
GO:0007405	neuroblast proliferation	47	5	1.62	0.02237	0.668045614035088	BP
GO:0045944	positive regulation of transcription fro...	712	35	24.58	0.02245	0.668045614035088	BP
GO:0016572	histone phosphorylation	18	3	0.62	0.02267	0.668045614035088	BP
GO:0015949	nucleobase-containing small molecule int...	18	3	0.62	0.02267	0.668045614035088	BP
GO:0007184	SMAD protein import into nucleus	18	3	0.62	0.02267	0.668045614035088	BP
GO:0010869	regulation of receptor biosynthetic proc...	18	3	0.62	0.02267	0.668045614035088	BP
GO:0010039	response to iron ion	18	3	0.62	0.02267	0.668045614035088	BP
GO:0048144	fibroblast proliferation	64	6	2.21	0.02274	0.668045614035088	BP
GO:0048011	nerve growth factor receptor signaling p...	223	14	7.7	0.02289	0.668045614035088	BP
GO:0009057	macromolecule catabolic process	903	55	31.17	0.02298	0.668045614035088	BP
GO:0007126	meiosis	160	11	5.52	0.02299	0.668045614035088	BP
GO:0051327	M phase of meiotic cell cycle	160	11	5.52	0.02299	0.668045614035088	BP
GO:0042176	regulation of protein catabolic process	160	11	5.52	0.02299	0.668045614035088	BP
GO:0043488	regulation of mRNA stability	37	7	1.28	0.02305	0.668045614035088	BP
GO:0016574	histone ubiquitination	32	4	1.1	0.02347	0.674303304347826	BP
GO:0031572	G2/M transition DNA damage checkpoint	32	4	1.1	0.02347	0.674303304347826	BP
GO:0010628	positive regulation of gene expression	1107	60	38.21	0.02413	0.68012	BP
GO:0070972	protein localization to endoplasmic reti...	121	9	4.18	0.02424	0.68012	BP
GO:0032270	positive regulation of cellular protein ...	823	43	28.41	0.02424	0.68012	BP
GO:0030850	prostate gland development	48	5	1.66	0.02429	0.68012	BP
GO:0045069	regulation of viral genome replication	48	5	1.66	0.02429	0.68012	BP
GO:0035872	nucleotide-binding domain, leucine rich ...	48	5	1.66	0.02429	0.68012	BP
GO:0031145	anaphase-promoting complex-dependent pro...	83	7	2.86	0.02441	0.680430460251046	BP
GO:0008284	positive regulation of cell proliferatio...	668	33	23.06	0.02459	0.680430460251046	BP
GO:0051247	positive regulation of protein metabolic...	899	46	31.03	0.02461	0.680430460251046	BP
GO:0007596	blood coagulation	500	26	17.26	0.02499	0.688058	BP
GO:0034504	protein localization to nucleus	248	15	8.56	0.02547	0.692655298804781	BP
GO:1901068	guanosine-containing compound metabolic ...	361	20	12.46	0.02582	0.692655298804781	BP
GO:0001889	liver development	84	7	2.9	0.02586	0.692655298804781	BP
GO:0048538	thymus development	33	4	1.14	0.02600	0.692655298804781	BP
GO:0061136	regulation of proteasomal protein catabo...	66	6	2.28	0.02603	0.692655298804781	BP
GO:0030512	negative regulation of transforming grow...	66	6	2.28	0.02603	0.692655298804781	BP
GO:0032075	positive regulation of nuclease activity	66	6	2.28	0.02603	0.692655298804781	BP
GO:0030163	protein catabolic process	547	34	18.88	0.02608	0.692655298804781	BP
GO:0031641	regulation of myelination	19	3	0.66	0.02625	0.692655298804781	BP
GO:0060045	positive regulation of cardiac muscle ce...	19	3	0.66	0.02625	0.692655298804781	BP
GO:0051084	'de novo' posttranslational protein fold...	49	5	1.69	0.02631	0.692655298804781	BP
GO:0009144	purine nucleoside triphosphate metabolic...	479	25	16.53	0.02653	0.695675555555556	BP
GO:0050817	coagulation	503	26	17.36	0.02666	0.696321264822134	BP
GO:0051321	meiotic cell cycle	164	11	5.66	0.02696	0.699386861313869	BP
GO:0051090	regulation of sequence-specific DNA bind...	340	19	11.74	0.02715	0.699386861313869	BP
GO:0007599	hemostasis	504	26	17.4	0.02723	0.699386861313869	BP
GO:0035666	TRIF-dependent toll-like receptor signal...	67	6	2.31	0.02779	0.699386861313869	BP
GO:0006184	GTP catabolic process	341	19	11.77	0.02787	0.699386861313869	BP
GO:0022411	cellular component disassembly	296	17	10.22	0.02823	0.699386861313869	BP
GO:0010604	positive regulation of macromolecule met...	1888	98	65.17	0.02827	0.699386861313869	BP
GO:0006913	nucleocytoplasmic transport	343	29	11.84	0.02831	0.699386861313869	BP
GO:0045740	positive regulation of DNA replication	50	5	1.73	0.02843	0.699386861313869	BP
GO:0016126	sterol biosynthetic process	50	5	1.73	0.02843	0.699386861313869	BP
GO:0031109	microtubule polymerization or depolymeri...	50	5	1.73	0.02843	0.699386861313869	BP
GO:0001569	patterning of blood vessels	34	4	1.17	0.02869	0.699386861313869	BP
GO:0010564	regulation of cell cycle process	440	29	15.19	0.02879	0.699386861313869	BP
GO:0000079	regulation of cyclin-dependent protein k...	86	7	2.97	0.02896	0.699386861313869	BP
GO:0061008	hepaticobiliary system development	86	7	2.97	0.02896	0.699386861313869	BP
GO:0030497	fatty acid elongation	8	2	0.28	0.02900	0.699386861313869	BP
GO:0031054	pre-miRNA processing	8	2	0.28	0.02900	0.699386861313869	BP
GO:0043587	tongue morphogenesis	8	2	0.28	0.02900	0.699386861313869	BP
GO:0097345	mitochondrial outer membrane permeabiliz...	8	2	0.28	0.02900	0.699386861313869	BP
GO:0033148	positive regulation of intracellular est...	8	2	0.28	0.02900	0.699386861313869	BP
GO:0006268	DNA unwinding involved in replication	8	2	0.28	0.02900	0.699386861313869	BP
GO:1901069	guanosine-containing compound catabolic ...	343	19	11.84	0.02934	0.705013527272727	BP
GO:0045859	regulation of protein kinase activity	612	34	21.12	0.02971	0.7080671886121	BP
GO:0052472	modulation by host of symbiont transcrip...	20	3	0.69	0.03011	0.7080671886121	BP
GO:0006595	polyamine metabolic process	20	3	0.69	0.03011	0.7080671886121	BP
GO:0014009	glial cell proliferation	20	3	0.69	0.03011	0.7080671886121	BP
GO:0046688	response to copper ion	20	3	0.69	0.03011	0.7080671886121	BP
GO:0043921	modulation by host of viral transcriptio...	20	3	0.69	0.03011	0.7080671886121	BP
GO:0009116	nucleoside metabolic process	606	30	20.92	0.03038	0.711756056338028	BP
GO:0030968	endoplasmic reticulum unfolded protein r...	87	7	3	0.03059	0.711756056338028	BP
GO:0042552	myelination	87	7	3	0.03059	0.711756056338028	BP
GO:0033157	regulation of intracellular protein tran...	172	14	5.94	0.03135	0.723667777777778	BP
GO:0000578	embryonic axis specification	35	4	1.21	0.03154	0.723667777777778	BP
GO:0060420	regulation of heart growth	35	4	1.21	0.03154	0.723667777777778	BP
GO:0002756	MyD88-independent toll-like receptor sig...	69	6	2.38	0.03154	0.723667777777778	BP
GO:0051169	nuclear transport	347	29	11.98	0.03185	0.728251903114187	BP
GO:0034620	cellular response to unfolded protein	88	7	3.04	0.03229	0.735676363636364	BP
GO:0006412	translation	470	39	16.22	0.03257	0.735676363636364	BP
GO:0006606	protein import into nucleus	212	13	7.32	0.03264	0.735676363636364	BP
GO:0044744	protein targeting to nucleus	212	13	7.32	0.03264	0.735676363636364	BP
GO:0019048	virus-host interaction	371	20	12.81	0.03310	0.735676363636364	BP
GO:0010948	negative regulation of cell cycle proces...	108	8	3.73	0.03328	0.735676363636364	BP
GO:0001570	vasculogenesis	70	6	2.42	0.03353	0.735676363636364	BP
GO:0007569	cell aging	70	6	2.42	0.03353	0.735676363636364	BP
GO:0031056	regulation of histone modification	70	6	2.42	0.03353	0.735676363636364	BP
GO:0000956	nuclear-transcribed mRNA catabolic proce...	171	16	5.9	0.03369	0.735676363636364	BP
GO:0043487	regulation of RNA stability	41	7	1.42	0.03394	0.735676363636364	BP
GO:0000075	cell cycle checkpoint	249	20	8.59	0.03399	0.735676363636364	BP
GO:0034142	toll-like receptor 4 signaling pathway	89	7	3.07	0.03405	0.735676363636364	BP
GO:0045132	meiotic chromosome segregation	21	3	0.72	0.03425	0.735676363636364	BP
GO:0060968	regulation of gene silencing	21	3	0.72	0.03425	0.735676363636364	BP
GO:0010002	cardioblast differentiation	21	3	0.72	0.03425	0.735676363636364	BP
GO:0033574	response to testosterone stimulus	21	3	0.72	0.03425	0.735676363636364	BP
GO:0052312	modulation of transcription in other org...	21	3	0.72	0.03425	0.735676363636364	BP
GO:0060479	lung cell differentiation	20	5	0.69	0.03429	0.735676363636364	BP
GO:0045814	negative regulation of gene expression, ...	36	4	1.24	0.03454	0.736377737003058	BP
GO:0032774	RNA biosynthetic process	3330	171	114.94	0.03495	0.736377737003058	BP
GO:0007179	transforming growth factor beta receptor...	171	11	5.9	0.03508	0.736377737003058	BP
GO:0035239	tube morphogenesis	304	17	10.49	0.03510	0.736377737003058	BP
GO:0060840	artery development	53	5	1.83	0.03544	0.736377737003058	BP
GO:0021782	glial cell development	71	6	2.45	0.03560	0.736377737003058	BP
GO:0007272	ensheathment of neurons	90	7	3.11	0.03587	0.736377737003058	BP
GO:0008366	axon ensheathment	90	7	3.11	0.03587	0.736377737003058	BP
GO:0051170	nuclear import	215	13	7.42	0.03595	0.736377737003058	BP
GO:0051890	regulation of cardioblast differentiatio...	9	2	0.31	0.03644	0.736377737003058	BP
GO:0071731	response to nitric oxide	9	2	0.31	0.03644	0.736377737003058	BP
GO:0045292	mRNA cis splicing, via spliceosome	9	2	0.31	0.03644	0.736377737003058	BP
GO:0000729	DNA double-strand break processing	9	2	0.31	0.03644	0.736377737003058	BP
GO:0010586	miRNA metabolic process	9	2	0.31	0.03644	0.736377737003058	BP
GO:0032525	somite rostral/caudal axis specification	9	2	0.31	0.03644	0.736377737003058	BP
GO:0019985	translesion synthesis	9	2	0.31	0.03644	0.736377737003058	BP
GO:0033145	positive regulation of intracellular ste...	9	2	0.31	0.03644	0.736377737003058	BP
GO:0035794	positive regulation of mitochondrial mem...	9	2	0.31	0.03644	0.736377737003058	BP
GO:0006265	DNA topological change	9	2	0.31	0.03644	0.736377737003058	BP
GO:0031098	stress-activated protein kinase signalin...	216	13	7.46	0.03710	0.747429268292683	BP
GO:0032880	regulation of protein localization	379	23	13.08	0.03744	0.751986382978723	BP
GO:0032069	regulation of nuclease activity	72	6	2.49	0.03775	0.755915151515151	BP
GO:0032800	receptor biosynthetic process	22	3	0.76	0.03867	0.767361441441441	BP
GO:0051491	positive regulation of filopodium assemb...	22	3	0.76	0.03867	0.767361441441441	BP
GO:0006783	heme biosynthetic process	22	3	0.76	0.03867	0.767361441441441	BP
GO:1901657	glycosyl compound metabolic process	620	30	21.4	0.03928	0.769318475073314	BP
GO:0040029	regulation of gene expression, epigeneti...	132	9	4.56	0.03929	0.769318475073314	BP
GO:0009141	nucleoside triphosphate metabolic proces...	498	25	17.19	0.03947	0.769318475073314	BP
GO:0044087	regulation of cellular component biogene...	355	19	12.25	0.03948	0.769318475073314	BP
GO:0009205	purine ribonucleoside triphosphate metab...	474	24	16.36	0.03959	0.769318475073314	BP
GO:0001841	neural tube formation	92	7	3.18	0.03970	0.769318475073314	BP
GO:0048593	camera-type eye morphogenesis	92	7	3.18	0.03970	0.769318475073314	BP
GO:0017015	regulation of transforming growth factor...	92	7	3.18	0.03970	0.769318475073314	BP
GO:0034138	toll-like receptor 3 signaling pathway	73	6	2.52	0.03999	0.770419591836735	BP
GO:0001838	embryonic epithelial tube formation	112	8	3.87	0.03999	0.770419591836735	BP
GO:0030316	osteoclast differentiation	55	5	1.9	0.04065	0.777055358166189	BP
GO:0000288	nuclear-transcribed mRNA catabolic proce...	55	5	1.9	0.04065	0.777055358166189	BP
GO:0048146	positive regulation of fibroblast prolif...	38	4	1.31	0.04104	0.777055358166189	BP
GO:0008156	negative regulation of DNA replication	38	4	1.31	0.04104	0.777055358166189	BP
GO:0070542	response to fatty acid	38	4	1.31	0.04104	0.777055358166189	BP
GO:0030099	myeloid cell differentiation	249	18	8.59	0.04104	0.777055358166189	BP
GO:0051128	regulation of cellular component organiz...	1260	55	43.49	0.04116	0.7771008	BP
GO:0034655	nucleobase-containing compound catabolic...	775	42	26.75	0.04153	0.77730947368421	BP
GO:0035967	cellular response to topologically incor...	93	7	3.21	0.04172	0.77730947368421	BP
GO:0032886	regulation of microtubule-based process	93	7	3.21	0.04172	0.77730947368421	BP
GO:0072175	epithelial tube formation	113	8	3.9	0.04180	0.77730947368421	BP
GO:0030168	platelet activation	220	13	7.59	0.04198	0.77730947368421	BP
GO:0001843	neural tube closure	74	6	2.55	0.04230	0.77730947368421	BP
GO:0007176	regulation of epidermal growth factor-ac...	23	3	0.79	0.04337	0.77730947368421	BP
GO:0032459	regulation of protein oligomerization	23	3	0.79	0.04337	0.77730947368421	BP
GO:0035336	long-chain fatty-acyl-CoA metabolic proc...	23	3	0.79	0.04337	0.77730947368421	BP
GO:0030224	monocyte differentiation	23	3	0.79	0.04337	0.77730947368421	BP
GO:0046785	microtubule polymerization	23	3	0.79	0.04337	0.77730947368421	BP
GO:0016458	gene silencing	88	10	3.04	0.04338	0.77730947368421	BP
GO:0000724	double-strand break repair via homologou...	56	5	1.93	0.04343	0.77730947368421	BP
GO:0044267	cellular protein metabolic process	3255	165	112.35	0.04357	0.77730947368421	BP
GO:0003205	cardiac chamber development	114	8	3.93	0.04366	0.77730947368421	BP
GO:0006403	RNA localization	139	16	4.8	0.04432	0.77730947368421	BP
GO:0060562	epithelial tube morphogenesis	290	16	10.01	0.04438	0.77730947368421	BP
GO:0051603	proteolysis involved in cellular protein...	429	28	14.81	0.04445	0.77730947368421	BP
GO:0071236	cellular response to antibiotic	10	2	0.35	0.04453	0.77730947368421	BP
GO:0009113	purine nucleobase biosynthetic process	10	2	0.35	0.04453	0.77730947368421	BP
GO:0010225	response to UV-C	10	2	0.35	0.04453	0.77730947368421	BP
GO:0034629	cellular protein complex localization	10	2	0.35	0.04453	0.77730947368421	BP
GO:0033160	positive regulation of protein import in...	10	2	0.35	0.04453	0.77730947368421	BP
GO:0060391	positive regulation of SMAD protein impo...	10	2	0.35	0.04453	0.77730947368421	BP
GO:0006188	IMP biosynthetic process	10	2	0.35	0.04453	0.77730947368421	BP
GO:0071157	negative regulation of cell cycle arrest	10	2	0.35	0.04453	0.77730947368421	BP
GO:0061029	eyelid development in camera-type eye	10	2	0.35	0.04453	0.77730947368421	BP
GO:0060768	regulation of epithelial cell proliferat...	10	2	0.35	0.04453	0.77730947368421	BP
GO:0009199	ribonucleoside triphosphate metabolic pr...	480	24	16.57	0.04467	0.77730947368421	BP
GO:0060606	tube closure	75	6	2.59	0.04470	0.77730947368421	BP
GO:0000086	G2/M transition of mitotic cell cycle	147	12	5.07	0.04483	0.777523989501312	BP
GO:0051276	chromosome organization	707	42	24.4	0.04504	0.779121256544503	BP
GO:0000725	recombinational repair	57	5	1.97	0.04631	0.79899864229765	BP
GO:0065004	protein-DNA complex assembly	137	9	4.73	0.04787	0.815646451612903	BP
GO:0019827	stem cell maintenance	96	7	3.31	0.04815	0.815646451612903	BP
GO:0032507	maintenance of protein location in cell	96	7	3.31	0.04815	0.815646451612903	BP
GO:0043525	positive regulation of neuron apoptotic ...	40	4	1.38	0.04818	0.815646451612903	BP
GO:0035020	regulation of Rac protein signal transdu...	24	3	0.83	0.04833	0.815646451612903	BP
GO:0051653	spindle localization	24	3	0.83	0.04833	0.815646451612903	BP
GO:0051220	cytoplasmic sequestering of protein	24	3	0.83	0.04833	0.815646451612903	BP
GO:0031111	negative regulation of microtubule polym...	24	3	0.83	0.04833	0.815646451612903	BP
GO:0009893	positive regulation of metabolic process	2030	102	70.07	0.04858	0.815646451612903	BP
GO:0090304	nucleic acid metabolic process	4490	241	154.97	0.04884	0.815646451612903	BP
GO:0009203	ribonucleoside triphosphate catabolic pr...	412	21	14.22	0.04888	0.815646451612903	BP
GO:0009207	purine ribonucleoside triphosphate catab...	412	21	14.22	0.04888	0.815646451612903	BP
GO:0051338	regulation of transferase activity	664	35	22.92	0.04899	0.815646451612903	BP
GO:1901698	response to nitrogen compound	633	30	21.85	0.04920	0.815646451612903	BP
GO:0003007	heart morphogenesis	181	11	6.25	0.04944	0.815646451612903	BP
GO:0009119	ribonucleoside metabolic process	559	27	19.29	0.04959	0.815646451612903	BP
