# Supplementary material for: PTRcombiner: mining combinatorial regulation of gene expression from post-transcriptional interaction maps
Source: BMC Genomics. 2014 Apr 23;15:304. doi: 10.1186/1471-2164-15-304 (PMC4234518; doi:10.1186/1471-2164-15-304)
Supplement: Additional file 6 — A zip archive containing the ontological enrichment results generated by PTR comb iner analyzer module step 1 for the top five ranking clusters obtained including recurrent trans-factors. [file 1471-2164-15-304-S6.zip › GOannotations/BP/cluster-6-BP.txt]

GO.ID	Term	Annotated	Significant	Expected	Fisher.result	Fisher.classic.BH	ontology
GO:0051436	negative regulation of ubiquitin-protein...	67	32	17.49	0.00011	0.0098227027027027	BP
GO:0000910	cytokinesis	108	55	28.19	0.00012	0.0105728	BP
GO:0051568	histone H3-K4 methylation	29	20	7.57	0.00013	0.0113031578947368	BP
GO:0006611	protein export from nucleus	46	24	12.01	0.00014	0.0120145454545455	BP
GO:0070979	protein K11-linked ubiquitination	26	16	6.79	0.00015	0.012546835443038	BP
GO:0016044	cellular membrane organization	425	166	110.93	0.00015	0.012546835443038	BP
GO:0034130	toll-like receptor 1 signaling pathway	68	32	17.75	0.00016	0.0130528395061728	BP
GO:0006891	intra-Golgi vesicle-mediated transport	31	18	8.09	0.00016	0.0130528395061728	BP
GO:0006184	GTP catabolic process	341	119	89	0.00017	0.013699512195122	BP
GO:0006984	ER-nucleus signaling pathway	100	50	26.1	0.00018	0.01416	BP
GO:0006998	nuclear envelope organization	16	14	4.18	0.00018	0.01416	BP
GO:0042026	protein refolding	13	10	3.39	0.00019	0.0142672727272727	BP
GO:0006892	post-Golgi vesicle-mediated transport	77	35	20.1	0.00019	0.0142672727272727	BP
GO:0006378	mRNA polyadenylation	24	15	6.26	0.00019	0.0142672727272727	BP
GO:0003151	outflow tract morphogenesis	52	26	13.57	0.00019	0.0142672727272727	BP
GO:0006606	protein import into nucleus	212	88	55.33	0.00020	0.0146844444444444	BP
GO:0006986	response to unfolded protein	134	64	34.97	0.00020	0.0146844444444444	BP
GO:0042059	negative regulation of epidermal growth ...	39	21	10.18	0.00021	0.0150834782608696	BP
GO:0034622	cellular macromolecular complex assembly	555	218	144.86	0.00021	0.0150834782608696	BP
GO:0060021	palate development	69	32	18.01	0.00022	0.0156318279569892	BP
GO:0034134	toll-like receptor 2 signaling pathway	72	33	18.79	0.00023	0.0161685106382979	BP
GO:0045667	regulation of osteoblast differentiation	98	47	25.58	0.00026	0.0178966666666667	BP
GO:0001892	embryonic placenta development	81	36	21.14	0.00026	0.0178966666666667	BP
GO:0097193	intrinsic apoptotic signaling pathway	117	48	30.54	0.00029	0.0197558762886598	BP
GO:0007091	mitotic metaphase/anaphase transition	49	29	12.79	0.00031	0.0209028571428571	BP
GO:0048096	chromatin-mediated maintenance of transc...	6	6	1.57	0.00032	0.0213591919191919	BP
GO:0007173	epidermal growth factor receptor signali...	160	70	41.76	0.00034	0.0224672	BP
GO:0006309	apoptotic DNA fragmentation	25	15	6.53	0.00035	0.0228990099009901	BP
GO:0045727	positive regulation of translation	54	26	14.09	0.00040	0.0259137254901961	BP
GO:0007179	transforming growth factor beta receptor...	171	87	44.63	0.00041	0.0263036893203884	BP
GO:0010948	negative regulation of cell cycle proces...	108	49	28.19	0.00042	0.0265555140186916	BP
GO:0032461	positive regulation of protein oligomeri...	16	11	4.18	0.00043	0.0265555140186916	BP
GO:0006301	postreplication repair	16	11	4.18	0.00043	0.0265555140186916	BP
GO:0016197	endosomal transport	146	63	38.11	0.00043	0.0265555140186916	BP
GO:0043966	histone H3 acetylation	46	23	12.01	0.00044	0.026674495412844	BP
GO:0045454	cell redox homeostasis	57	27	14.88	0.00044	0.026674495412844	BP
GO:0010718	positive regulation of epithelial to mes...	23	14	6	0.00045	0.0267891891891892	BP
GO:0000083	regulation of transcription involved in ...	23	14	6	0.00045	0.0267891891891892	BP
GO:0010827	regulation of glucose transport	83	36	21.66	0.00047	0.0274846017699115	BP
GO:0006921	cellular component disassembly involved ...	74	39	19.31	0.00047	0.0274846017699115	BP
GO:0006888	ER to Golgi vesicle-mediated transport	56	31	14.62	0.00050	0.0284827586206897	BP
GO:0030521	androgen receptor signaling pathway	63	29	16.44	0.00050	0.0284827586206897	BP
GO:0017148	negative regulation of translation	63	29	16.44	0.00050	0.0284827586206897	BP
GO:0006563	L-serine metabolic process	8	7	2.09	0.00051	0.0288041025641026	BP
GO:0016071	mRNA metabolic process	614	296	160.26	0.00052	0.02912	BP
GO:0033962	cytoplasmic mRNA processing body assembl...	12	9	3.13	0.00055	0.0305411764705882	BP
GO:0035067	negative regulation of histone acetylati...	10	8	2.61	0.00057	0.03066112	BP
GO:0071044	histone mRNA catabolic process	10	8	2.61	0.00057	0.03066112	BP
GO:0006999	nuclear pore organization	10	8	2.61	0.00057	0.03066112	BP
GO:0072132	mesenchyme morphogenesis	21	13	5.48	0.00058	0.03066112	BP
GO:0045022	early endosome to late endosome transpor...	21	13	5.48	0.00058	0.03066112	BP
GO:0002479	antigen processing and presentation of e...	75	33	19.58	0.00058	0.03066112	BP
GO:0016568	chromatin modification	438	222	114.32	0.00062	0.0322595275590551	BP
GO:0008543	fibroblast growth factor receptor signal...	142	55	37.06	0.00062	0.0322595275590551	BP
GO:0051893	regulation of focal adhesion assembly	26	15	6.79	0.00064	0.0327838759689923	BP
GO:0048013	ephrin receptor signaling pathway	26	15	6.79	0.00064	0.0327838759689923	BP
GO:0006310	DNA recombination	216	78	56.38	0.00069	0.0348054961832061	BP
GO:0000079	regulation of cyclin-dependent protein k...	86	41	22.45	0.00069	0.0348054961832061	BP
GO:0007093	mitotic cell cycle checkpoint	141	70	36.8	0.00070	0.0350424242424242	BP
GO:0035666	TRIF-dependent toll-like receptor signal...	67	30	17.49	0.00071	0.0352757894736842	BP
GO:0008286	insulin receptor signaling pathway	168	63	43.85	0.00072	0.035505671641791	BP
GO:0046605	regulation of centrosome cycle	19	12	4.96	0.00074	0.0362216296296296	BP
GO:0034138	toll-like receptor 3 signaling pathway	73	32	19.05	0.00076	0.0366575182481752	BP
GO:0071479	cellular response to ionizing radiation	34	18	8.87	0.00076	0.0366575182481752	BP
GO:0002755	MyD88-dependent toll-like receptor signa...	76	33	19.84	0.00077	0.0368707246376812	BP
GO:0046822	regulation of nucleocytoplasmic transpor...	159	64	41.5	0.00079	0.0375562589928058	BP
GO:0022604	regulation of cell morphogenesis	303	111	79.08	0.00080	0.03776	BP
GO:0007411	axon guidance	360	121	93.96	0.00082	0.0384295035460993	BP
GO:0030866	cortical actin cytoskeleton organization	17	11	4.44	0.00092	0.042513006993007	BP
GO:0006376	mRNA splice site selection	17	11	4.44	0.00092	0.042513006993007	BP
GO:0006469	negative regulation of protein kinase ac...	149	66	38.89	0.00093	0.0426766666666667	BP
GO:0007050	cell cycle arrest	390	180	101.79	0.00098	0.0443550684931507	BP
GO:0030010	establishment of cell polarity	71	31	18.53	0.00098	0.0443550684931507	BP
GO:0030218	erythrocyte differentiation	88	40	22.97	0.00101	0.0450951351351351	BP
GO:0016925	protein sumoylation	32	17	8.35	0.00101	0.0450951351351351	BP
GO:0043525	positive regulation of neuron apoptotic ...	40	20	10.44	0.00102	0.0452359731543624	BP
GO:0019886	antigen processing and presentation of e...	92	38	24.01	0.00103	0.0453749333333333	BP
GO:0003197	endocardial cushion development	27	15	7.05	0.00109	0.0477001324503311	BP
GO:0050685	positive regulation of mRNA processing	15	10	3.92	0.00114	0.0484586666666667	BP
GO:0048208	COPII vesicle coating	15	10	3.92	0.00114	0.0484586666666667	BP
GO:0043981	histone H4-K5 acetylation	15	10	3.92	0.00114	0.0484586666666667	BP
GO:0043982	histone H4-K8 acetylation	15	10	3.92	0.00114	0.0484586666666667	BP
GO:0007265	Ras protein signal transduction	380	126	99.18	0.00116	0.0484586666666667	BP
GO:0006974	response to DNA damage stimulus	620	256	161.82	0.00118	0.0484586666666667	BP
GO:0032436	positive regulation of proteasomal ubiqu...	35	18	9.14	0.00119	0.0484586666666667	BP
GO:0016482	cytoplasmic transport	726	305	189.49	0.00121	0.0484586666666667	BP
GO:0070934	CRD-mediated mRNA stabilization	5	5	1.31	0.00121	0.0484586666666667	BP
GO:0007100	mitotic centrosome separation	5	5	1.31	0.00121	0.0484586666666667	BP
GO:0071763	nuclear membrane organization	5	5	1.31	0.00121	0.0484586666666667	BP
GO:0061045	negative regulation of wound healing	5	5	1.31	0.00121	0.0484586666666667	BP
GO:0010452	histone H3-K36 methylation	5	5	1.31	0.00121	0.0484586666666667	BP
GO:0010216	maintenance of DNA methylation	5	5	1.31	0.00121	0.0484586666666667	BP
GO:0030036	actin cytoskeleton organization	422	144	110.14	0.00122	0.0485648192771084	BP
GO:0007043	cell-cell junction assembly	72	31	18.79	0.00130	0.0514395209580838	BP
GO:0070646	protein modification by small protein re...	77	35	20.1	0.00135	0.052864	BP
GO:0007080	mitotic metaphase plate congression	13	9	3.39	0.00138	0.052864	BP
GO:0007076	mitotic chromosome condensation	13	9	3.39	0.00138	0.052864	BP
GO:0048205	COPI coating of Golgi vesicle	13	9	3.39	0.00138	0.052864	BP
GO:0071777	positive regulation of cell cycle cytoki...	13	9	3.39	0.00138	0.052864	BP
GO:0000381	regulation of alternative mRNA splicing,...	20	12	5.22	0.00140	0.052864	BP
GO:0007220	Notch receptor processing	20	12	5.22	0.00140	0.052864	BP
GO:0006595	polyamine metabolic process	20	12	5.22	0.00140	0.052864	BP
GO:0033598	mammary gland epithelial cell proliferat...	25	14	6.53	0.00143	0.05369	BP
GO:0031175	neuron projection development	697	233	181.92	0.00148	0.0549429213483146	BP
GO:0050434	positive regulation of viral transcripti...	55	25	14.36	0.00148	0.0549429213483146	BP
GO:0010390	histone monoubiquitination	19	14	4.96	0.00160	0.0587783425414365	BP
GO:0000085	G2 phase of mitotic cell cycle	11	8	2.87	0.00161	0.0587783425414365	BP
GO:0007183	SMAD protein complex assembly	11	8	2.87	0.00161	0.0587783425414365	BP
GO:0006987	activation of signaling protein activity...	64	28	16.7	0.00164	0.0595446153846154	BP
GO:0006468	protein phosphorylation	1133	397	295.72	0.00165	0.0595803278688525	BP
GO:0001570	vasculogenesis	70	30	18.27	0.00169	0.0601046808510638	BP
GO:0042921	glucocorticoid receptor signaling pathwa...	7	6	1.83	0.00171	0.0601046808510638	BP
GO:0044380	protein localization to cytoskeleton	7	6	1.83	0.00171	0.0601046808510638	BP
GO:0022027	interkinetic nuclear migration	7	6	1.83	0.00171	0.0601046808510638	BP
GO:0032909	regulation of transforming growth factor...	7	6	1.83	0.00171	0.0601046808510638	BP
GO:0001841	neural tube formation	92	50	24.01	0.00173	0.0604859259259259	BP
GO:0030071	regulation of mitotic metaphase/anaphase...	43	23	11.22	0.00174	0.0605153684210526	BP
GO:0001921	positive regulation of receptor recyclin...	9	7	2.35	0.00177	0.0612364397905759	BP
GO:0060674	placenta blood vessel development	28	15	7.31	0.00178	0.0612616666666667	BP
GO:0048339	paraxial mesoderm development	18	11	4.7	0.00181	0.0616519587628866	BP
GO:0090342	regulation of cell aging	18	11	4.7	0.00181	0.0616519587628866	BP
GO:0071824	protein-DNA complex subunit organization	157	73	40.98	0.00182	0.0616746666666667	BP
GO:0033043	regulation of organelle organization	509	199	132.85	0.00194	0.0650737055837564	BP
GO:0090068	positive regulation of cell cycle proces...	165	78	43.07	0.00194	0.0650737055837564	BP
GO:0045665	negative regulation of neuron differenti...	53	24	13.83	0.00195	0.0650787878787879	BP
GO:0007041	lysosomal transport	39	19	10.18	0.00200	0.06608	BP
GO:0006284	base-excision repair	39	19	10.18	0.00200	0.06608	BP
GO:0016570	histone modification	270	140	70.47	0.00201	0.06608	BP
GO:0043065	positive regulation of apoptotic process	422	150	110.14	0.00202	0.06608	BP
GO:0033157	regulation of intracellular protein tran...	172	68	44.89	0.00207	0.0670517647058823	BP
GO:0071453	cellular response to oxygen levels	93	46	24.27	0.00207	0.0670517647058823	BP
GO:0051098	regulation of binding	178	69	46.46	0.00219	0.0705491787439614	BP
GO:0050680	negative regulation of epithelial cell p...	80	33	20.88	0.00220	0.0705491787439614	BP
GO:0006289	nucleotide-excision repair	77	32	20.1	0.00221	0.0705491787439614	BP
GO:0032872	regulation of stress-activated MAPK casc...	151	60	39.41	0.00227	0.0721161538461538	BP
GO:0060644	mammary gland epithelial cell differenti...	16	10	4.18	0.00233	0.0736681339712919	BP
GO:2001252	positive regulation of chromosome organi...	44	24	11.48	0.00236	0.0742225592417062	BP
GO:0043928	exonucleolytic nuclear-transcribed mRNA ...	26	14	6.79	0.00237	0.0742225592417062	BP
GO:0045668	negative regulation of osteoblast differ...	34	17	8.87	0.00240	0.074456338028169	BP
GO:0006271	DNA strand elongation involved in DNA re...	34	17	8.87	0.00240	0.074456338028169	BP
GO:0051146	striated muscle cell differentiation	218	76	56.9	0.00243	0.0750347663551402	BP
GO:0035088	establishment or maintenance of apical/b...	21	12	5.48	0.00250	0.0761290322580645	BP
GO:0030511	positive regulation of transforming grow...	21	12	5.48	0.00250	0.0761290322580645	BP
GO:0060612	adipose tissue development	21	12	5.48	0.00250	0.0761290322580645	BP
GO:0001568	blood vessel development	498	173	129.98	0.00253	0.0766891743119266	BP
GO:0006412	translation	470	191	122.67	0.00257	0.0775459360730594	BP
GO:0009791	post-embryonic development	90	36	23.49	0.00268	0.0804974545454545	BP
GO:0031401	positive regulation of protein modificat...	741	265	193.4	0.00270	0.080731221719457	BP
GO:0045637	regulation of myeloid cell differentiati...	134	50	34.97	0.00272	0.0808961434977578	BP
GO:0071103	DNA conformation change	190	84	49.59	0.00273	0.0808961434977578	BP
GO:0006919	activation of cysteine-type endopeptidas...	84	34	21.92	0.00276	0.08142	BP
GO:0008063	Toll signaling pathway	81	33	21.14	0.00280	0.0822328888888889	BP
GO:0006917	induction of apoptosis	196	69	51.16	0.00285	0.0833309734513274	BP
GO:0051129	negative regulation of cellular componen...	338	122	88.22	0.00289	0.084128281938326	BP
GO:0009070	serine family amino acid biosynthetic pr...	14	9	3.65	0.00297	0.08496	BP
GO:0031293	membrane protein intracellular domain pr...	14	9	3.65	0.00297	0.08496	BP
GO:0006662	glycerol ether metabolic process	14	9	3.65	0.00297	0.08496	BP
GO:0006607	NLS-bearing substrate import into nucleu...	14	9	3.65	0.00297	0.08496	BP
GO:0034613	cellular protein localization	971	399	253.43	0.00301	0.0857331034482759	BP
GO:0007163	establishment or maintenance of cell pol...	115	54	30.02	0.00305	0.0864995708154506	BP
GO:0006479	protein methylation	81	45	21.14	0.00308	0.086888170212766	BP
GO:0034333	adherens junction assembly	50	28	13.05	0.00309	0.086888170212766	BP
GO:0048147	negative regulation of fibroblast prolif...	24	13	6.26	0.00315	0.0882	BP
GO:2001022	positive regulation of response to DNA d...	46	21	12.01	0.00324	0.0899576470588235	BP
GO:0042733	embryonic digit morphogenesis	46	21	12.01	0.00324	0.0899576470588235	BP
GO:0060216	definitive hemopoiesis	19	11	4.96	0.00330	0.0901090909090909	BP
GO:0031648	protein destabilization	19	11	4.96	0.00330	0.0901090909090909	BP
GO:2000779	regulation of double-strand break repair	19	11	4.96	0.00330	0.0901090909090909	BP
GO:0045736	negative regulation of cyclin-dependent ...	19	11	4.96	0.00330	0.0901090909090909	BP
GO:0006396	RNA processing	656	302	171.22	0.00341	0.0927295473251029	BP
GO:0033365	protein localization to organelle	516	211	134.68	0.00345	0.0934327868852459	BP
GO:0060828	regulation of canonical Wnt receptor sig...	129	48	33.67	0.00348	0.0938605714285714	BP
GO:0009952	anterior/posterior pattern specification	211	73	55.07	0.00364	0.0975466666666667	BP
GO:0043154	negative regulation of cysteine-type end...	64	27	16.7	0.00368	0.0975466666666667	BP
GO:0032968	positive regulation of transcription elo...	12	8	3.13	0.00372	0.0975466666666667	BP
GO:0051642	centrosome localization	12	8	3.13	0.00372	0.0975466666666667	BP
GO:0043968	histone H2A acetylation	12	8	3.13	0.00372	0.0975466666666667	BP
GO:0090136	epithelial cell-cell adhesion	12	8	3.13	0.00372	0.0975466666666667	BP
GO:0048025	negative regulation of mRNA splicing, vi...	12	8	3.13	0.00372	0.0975466666666667	BP
GO:0001934	positive regulation of protein phosphory...	579	189	151.12	0.00386	0.100817707509881	BP
GO:0070727	cellular macromolecule localization	975	403	254.48	0.00393	0.10224188976378	BP
GO:0042306	regulation of protein import into nucleu...	130	48	33.93	0.00414	0.106705058365759	BP
GO:0033205	cell cycle cytokinesis	35	21	9.14	0.00415	0.106705058365759	BP
GO:0031396	regulation of protein ubiquitination	182	78	47.5	0.00415	0.106705058365759	BP
GO:0051293	establishment of spindle localization	22	12	5.74	0.00420	0.107411891891892	BP
GO:0043123	positive regulation of I-kappaB kinase/N...	143	52	37.32	0.00421	0.107411891891892	BP
GO:0030509	BMP signaling pathway	111	42	28.97	0.00425	0.108015384615385	BP
GO:0006405	RNA export from nucleus	73	49	19.05	0.00437	0.110552091254753	BP
GO:0072331	signal transduction by p53 class mediato...	131	63	34.19	0.00440	0.110552091254753	BP
GO:0051403	stress-activated MAPK cascade	213	86	55.59	0.00440	0.110552091254753	BP
GO:0006333	chromatin assembly or disassembly	141	63	36.8	0.00447	0.111357037037037	BP
GO:0016239	positive regulation of macroautophagy	10	7	2.61	0.00455	0.111357037037037	BP
GO:0051382	kinetochore assembly	10	7	2.61	0.00455	0.111357037037037	BP
GO:0018023	peptidyl-lysine trimethylation	10	7	2.61	0.00455	0.111357037037037	BP
GO:0006356	regulation of transcription from RNA pol...	10	7	2.61	0.00455	0.111357037037037	BP
GO:0006465	signal peptide processing	10	7	2.61	0.00455	0.111357037037037	BP
GO:0051571	positive regulation of histone H3-K4 met...	10	7	2.61	0.00455	0.111357037037037	BP
GO:0007005	mitochondrion organization	240	90	62.64	0.00468	0.114116014760148	BP
GO:0030520	intracellular estrogen receptor signalin...	33	16	8.61	0.00472	0.114506859205776	BP
GO:0072655	establishment of protein localization to...	59	25	15.4	0.00475	0.114506859205776	BP
GO:0001824	blastocyst development	62	26	16.18	0.00476	0.114506859205776	BP
GO:0051254	positive regulation of RNA metabolic pro...	1072	410	279.79	0.00478	0.114506859205776	BP
GO:0016055	Wnt receptor signaling pathway	306	117	79.87	0.00480	0.114506859205776	BP
GO:0008285	negative regulation of cell proliferatio...	526	177	137.29	0.00480	0.114506859205776	BP
GO:0031023	microtubule organizing center organizati...	67	38	17.49	0.00484	0.115045755395683	BP
GO:0018210	peptidyl-threonine modification	56	28	14.62	0.00501	0.118659784946237	BP
GO:0042176	regulation of protein catabolic process	160	64	41.76	0.00505	0.118850600706714	BP
GO:0050768	negative regulation of neurogenesis	93	36	24.27	0.00508	0.118850600706714	BP
GO:0042981	regulation of apoptotic process	1205	421	314.51	0.00508	0.118850600706714	BP
GO:0060038	cardiac muscle cell proliferation	36	17	9.4	0.00509	0.118850600706714	BP
GO:0048024	regulation of mRNA splicing, via spliceo...	37	24	9.66	0.00525	0.121260206185567	BP
GO:0070932	histone H3 deacetylation	8	6	2.09	0.00533	0.121260206185567	BP
GO:0043353	enucleate erythrocyte differentiation	8	6	2.09	0.00533	0.121260206185567	BP
GO:0035518	histone H2A monoubiquitination	8	6	2.09	0.00533	0.121260206185567	BP
GO:0034063	stress granule assembly	8	6	2.09	0.00533	0.121260206185567	BP
GO:0051988	regulation of attachment of spindle micr...	8	6	2.09	0.00533	0.121260206185567	BP
GO:0090224	regulation of spindle organization	8	6	2.09	0.00533	0.121260206185567	BP
GO:0030324	lung development	151	54	39.41	0.00534	0.121260206185567	BP
GO:0010833	telomere maintenance via telomere length...	39	18	10.18	0.00540	0.122202739726027	BP
GO:0000070	mitotic sister chromatid segregation	50	32	13.05	0.00545	0.122913310580205	BP
GO:0034976	response to endoplasmic reticulum stress	115	54	30.02	0.00547	0.122944761904762	BP
GO:0007062	sister chromatid cohesion	34	21	8.87	0.00553	0.12330614379085	BP
GO:0048103	somatic stem cell division	20	11	5.22	0.00561	0.12330614379085	BP
GO:0010799	regulation of peptidyl-threonine phospho...	20	11	5.22	0.00561	0.12330614379085	BP
GO:0006352	DNA-dependent transcription, initiation	228	109	59.51	0.00562	0.12330614379085	BP
GO:0001738	morphogenesis of a polarized epithelium	42	19	10.96	0.00565	0.12330614379085	BP
GO:0019509	L-methionine salvage from methylthioaden...	6	5	1.57	0.00568	0.12330614379085	BP
GO:0034088	maintenance of mitotic sister chromatid ...	6	5	1.57	0.00568	0.12330614379085	BP
GO:0007549	dosage compensation	6	5	1.57	0.00568	0.12330614379085	BP
GO:0061013	regulation of mRNA catabolic process	6	5	1.57	0.00568	0.12330614379085	BP
GO:0061308	cardiac neural crest cell development in...	6	5	1.57	0.00568	0.12330614379085	BP
GO:0035196	production of miRNAs involved in gene si...	15	9	3.92	0.00571	0.12330614379085	BP
GO:0060412	ventricular septum morphogenesis	28	14	7.31	0.00571	0.12330614379085	BP
GO:0032886	regulation of microtubule-based process	93	47	24.27	0.00587	0.126348403908795	BP
GO:0071156	regulation of cell cycle arrest	272	134	70.99	0.00589	0.126367272727273	BP
GO:0044093	positive regulation of molecular functio...	1104	365	288.15	0.00591	0.126386019417476	BP
GO:0006368	transcription elongation from RNA polyme...	78	35	20.36	0.00596	0.127044129032258	BP
GO:0030850	prostate gland development	48	21	12.53	0.00598	0.127060578778135	BP
GO:0046620	regulation of organ growth	66	27	17.23	0.00607	0.128559487179487	BP
GO:0046823	negative regulation of nucleocytoplasmic...	57	24	14.88	0.00616	0.130048817891374	BP
GO:0042254	ribosome biogenesis	152	54	39.67	0.00621	0.130686878980892	BP
GO:0051489	regulation of filopodium assembly	31	15	8.09	0.00630	0.13216	BP
GO:0033554	cellular response to stress	1224	490	319.47	0.00651	0.136133164556962	BP
GO:0030968	endoplasmic reticulum unfolded protein r...	87	40	22.71	0.00655	0.136537539432177	BP
GO:0031669	cellular response to nutrient levels	114	46	29.75	0.00667	0.138335700934579	BP
GO:0072595	maintenance of protein localization in o...	23	12	6	0.00672	0.138335700934579	BP
GO:0031952	regulation of protein autophosphorylatio...	23	12	6	0.00672	0.138335700934579	BP
GO:0030219	megakaryocyte differentiation	23	12	6	0.00672	0.138335700934579	BP
GO:0007094	mitotic cell cycle spindle assembly chec...	34	16	8.87	0.00678	0.139137391304348	BP
GO:0032507	maintenance of protein location in cell	96	53	25.06	0.00704	0.144025758513932	BP
GO:0034660	ncRNA metabolic process	291	95	75.95	0.00708	0.144397037037037	BP
GO:0045931	positive regulation of mitotic cell cycl...	37	17	9.66	0.00717	0.145335460122699	BP
GO:0008088	axon cargo transport	37	17	9.66	0.00717	0.145335460122699	BP
GO:0016574	histone ubiquitination	32	22	8.35	0.00736	0.148730519877676	BP
GO:0060317	cardiac epithelial to mesenchymal transi...	18	10	4.7	0.00750	0.15063829787234	BP
GO:0016572	histone phosphorylation	18	10	4.7	0.00750	0.15063829787234	BP
GO:0045807	positive regulation of endocytosis	70	28	18.27	0.00756	0.151383272727273	BP
GO:0007090	regulation of S phase of mitotic cell cy...	26	13	6.79	0.00766	0.15154874251497	BP
GO:0000188	inactivation of MAPK activity	26	13	6.79	0.00766	0.15154874251497	BP
GO:0003170	heart valve development	26	13	6.79	0.00766	0.15154874251497	BP
GO:0090329	regulation of DNA-dependent DNA replicat...	26	13	6.79	0.00766	0.15154874251497	BP
GO:0051052	regulation of DNA metabolic process	206	81	53.77	0.00774	0.152674388059701	BP
GO:0051053	negative regulation of DNA metabolic pro...	64	26	16.7	0.00780	0.152944807121662	BP
GO:0016579	protein deubiquitination	64	26	16.7	0.00780	0.152944807121662	BP
GO:0001501	skeletal system development	389	123	101.53	0.00789	0.154251834319527	BP
GO:0006521	regulation of cellular amino acid metabo...	58	24	15.14	0.00795	0.154966371681416	BP
GO:0034142	toll-like receptor 4 signaling pathway	89	34	23.23	0.00802	0.155871058823529	BP
GO:0010741	negative regulation of intracellular pro...	145	60	37.85	0.00806	0.156189090909091	BP
GO:0060325	face morphogenesis	29	14	7.57	0.00842	0.161742325581395	BP
GO:0043388	positive regulation of DNA binding	29	14	7.57	0.00842	0.161742325581395	BP
GO:0006270	DNA replication initiation	29	14	7.57	0.00842	0.161742325581395	BP
GO:0006302	double-strand break repair	115	47	30.02	0.00884	0.168746666666667	BP
GO:0007098	centrosome cycle	42	25	10.96	0.00887	0.168746666666667	BP
GO:0046777	protein autophosphorylation	181	67	47.24	0.00890	0.168746666666667	BP
GO:0048015	phosphatidylinositol-mediated signaling	138	49	36.02	0.00893	0.168746666666667	BP
GO:0048255	mRNA stabilization	26	16	6.79	0.00896	0.168746666666667	BP
GO:0033687	osteoblast proliferation	21	11	5.48	0.00903	0.168746666666667	BP
GO:0046329	negative regulation of JNK cascade	21	11	5.48	0.00903	0.168746666666667	BP
GO:0030336	negative regulation of cell migration	125	45	32.63	0.00904	0.168746666666667	BP
GO:0006342	chromatin silencing	32	15	8.35	0.00904	0.168746666666667	BP
GO:0031572	G2/M transition DNA damage checkpoint	32	15	8.35	0.00904	0.168746666666667	BP
GO:0021543	pallium development	96	36	25.06	0.00908	0.169015887323944	BP
GO:0045184	establishment of protein localization	1304	465	340.35	0.00923	0.171325393258427	BP
GO:0016202	regulation of striated muscle tissue dev...	109	40	28.45	0.00935	0.172583240223464	BP
GO:0034599	cellular response to oxidative stress	109	40	28.45	0.00935	0.172583240223464	BP
GO:2000045	regulation of G1/S transition of mitotic...	104	51	27.14	0.00942	0.172947924528302	BP
GO:0031076	embryonic camera-type eye development	35	16	9.14	0.00951	0.172947924528302	BP
GO:0043488	regulation of mRNA stability	37	23	9.66	0.00958	0.172947924528302	BP
GO:0042770	signal transduction in response to DNA d...	119	58	31.06	0.00971	0.172947924528302	BP
GO:0070584	mitochondrion morphogenesis	11	7	2.87	0.00971	0.172947924528302	BP
GO:0007063	regulation of sister chromatid cohesion	11	7	2.87	0.00971	0.172947924528302	BP
GO:0042987	amyloid precursor protein catabolic proc...	11	7	2.87	0.00971	0.172947924528302	BP
GO:0048268	clathrin coat assembly	11	7	2.87	0.00971	0.172947924528302	BP
GO:0048617	embryonic foregut morphogenesis	11	7	2.87	0.00971	0.172947924528302	BP
GO:0000738	DNA catabolic process, exonucleolytic	11	7	2.87	0.00971	0.172947924528302	BP
GO:0043518	negative regulation of DNA damage respon...	11	7	2.87	0.00971	0.172947924528302	BP
GO:0090312	positive regulation of protein deacetyla...	11	7	2.87	0.00971	0.172947924528302	BP
GO:0033120	positive regulation of RNA splicing	11	7	2.87	0.00971	0.172947924528302	BP
GO:0018193	peptidyl-amino acid modification	656	250	171.22	0.00983	0.174146487935657	BP
GO:0008637	apoptotic mitochondrial changes	65	26	16.97	0.00983	0.174146487935657	BP
GO:0007004	telomere maintenance via telomerase	16	9	4.18	0.01005	0.174652388451444	BP
GO:0031498	chromatin disassembly	16	9	4.18	0.01005	0.174652388451444	BP
GO:2001244	positive regulation of intrinsic apoptot...	16	9	4.18	0.01005	0.174652388451444	BP
GO:0006337	nucleosome disassembly	16	9	4.18	0.01005	0.174652388451444	BP
GO:0003203	endocardial cushion morphogenesis	16	9	4.18	0.01005	0.174652388451444	BP
GO:0045070	positive regulation of viral genome repl...	16	9	4.18	0.01005	0.174652388451444	BP
GO:0032986	protein-DNA complex disassembly	16	9	4.18	0.01005	0.174652388451444	BP
GO:0031056	regulation of histone modification	70	36	18.27	0.01007	0.174652388451444	BP
GO:0045930	negative regulation of mitotic cell cycl...	41	18	10.7	0.01011	0.174887120418848	BP
GO:2001242	regulation of intrinsic apoptotic signal...	24	12	6.26	0.01029	0.175424654731458	BP
GO:0006361	transcription initiation from RNA polyme...	24	12	6.26	0.01029	0.175424654731458	BP
GO:0003179	heart valve morphogenesis	24	12	6.26	0.01029	0.175424654731458	BP
GO:0046825	regulation of protein export from nucleu...	24	12	6.26	0.01029	0.175424654731458	BP
GO:0007405	neuroblast proliferation	47	20	12.27	0.01036	0.175424654731458	BP
GO:0043297	apical junction assembly	47	20	12.27	0.01036	0.175424654731458	BP
GO:0006283	transcription-coupled nucleotide-excisio...	47	20	12.27	0.01036	0.175424654731458	BP
GO:0008654	phospholipid biosynthetic process	216	72	56.38	0.01037	0.175424654731458	BP
GO:0016126	sterol biosynthetic process	50	21	13.05	0.01038	0.175424654731458	BP
GO:0044257	cellular protein catabolic process	444	210	115.88	0.01050	0.177	BP
GO:0006366	transcription from RNA polymerase II pro...	1453	563	379.24	0.01078	0.181257608142494	BP
GO:0009267	cellular response to starvation	88	37	22.97	0.01084	0.181510886075949	BP
GO:0044262	cellular carbohydrate metabolic process	213	71	55.59	0.01085	0.181510886075949	BP
GO:0072594	establishment of protein localization to...	212	78	55.33	0.01098	0.1832068	BP
GO:0007417	central nervous system development	692	218	180.61	0.01101	0.1832068	BP
GO:0051147	regulation of muscle cell differentiatio...	110	40	28.71	0.01107	0.1832068	BP
GO:0015031	protein transport	1261	450	329.12	0.01108	0.1832068	BP
GO:0006275	regulation of DNA replication	101	42	26.36	0.01109	0.1832068	BP
GO:0008333	endosome to lysosome transport	27	13	7.05	0.01129	0.185582885572139	BP
GO:0060043	regulation of cardiac muscle cell prolif...	27	13	7.05	0.01129	0.185582885572139	BP
GO:0001525	angiogenesis	362	114	94.48	0.01164	0.190861339950372	BP
GO:0080135	regulation of cellular response to stres...	282	121	73.6	0.01169	0.191206732673267	BP
GO:0051298	centrosome duplication	30	14	7.83	0.01206	0.195108246445498	BP
GO:0006370	7-methylguanosine mRNA capping	30	14	7.83	0.01206	0.195108246445498	BP
GO:0042551	neuron maturation	30	14	7.83	0.01206	0.195108246445498	BP
GO:0045648	positive regulation of erythrocyte diffe...	19	10	4.96	0.01217	0.195108246445498	BP
GO:0007010	cytoskeleton organization	810	306	211.41	0.01228	0.195108246445498	BP
GO:0021873	forebrain neuroblast division	9	6	2.35	0.01246	0.195108246445498	BP
GO:0010569	regulation of double-strand break repair...	9	6	2.35	0.01246	0.195108246445498	BP
GO:0033523	histone H2B ubiquitination	9	6	2.35	0.01246	0.195108246445498	BP
GO:0000320	re-entry into mitotic cell cycle	9	6	2.35	0.01246	0.195108246445498	BP
GO:0031440	regulation of mRNA 3'-end processing	9	6	2.35	0.01246	0.195108246445498	BP
GO:0000729	DNA double-strand break processing	9	6	2.35	0.01246	0.195108246445498	BP
GO:0071501	cellular response to sterol depletion	9	6	2.35	0.01246	0.195108246445498	BP
GO:0006265	DNA topological change	9	6	2.35	0.01246	0.195108246445498	BP
GO:0032933	SREBP signaling pathway	9	6	2.35	0.01246	0.195108246445498	BP
GO:0090344	negative regulation of cell aging	9	6	2.35	0.01246	0.195108246445498	BP
GO:0006622	protein targeting to lysosome	9	6	2.35	0.01246	0.195108246445498	BP
GO:0009649	entrainment of circadian clock	9	6	2.35	0.01246	0.195108246445498	BP
GO:0070897	DNA-dependent transcriptional preinitiat...	9	6	2.35	0.01246	0.195108246445498	BP
GO:0035050	embryonic heart tube development	63	25	16.44	0.01256	0.195609180327869	BP
GO:0045639	positive regulation of myeloid cell diff...	63	25	16.44	0.01256	0.195609180327869	BP
GO:0072332	intrinsic apoptotic signaling pathway by...	33	15	8.61	0.01264	0.195609180327869	BP
GO:0036260	RNA capping	33	15	8.61	0.01264	0.195609180327869	BP
GO:0009452	7-methylguanosine RNA capping	33	15	8.61	0.01264	0.195609180327869	BP
GO:0006323	DNA packaging	154	70	40.19	0.01290	0.199166355140187	BP
GO:0090316	positive regulation of intracellular pro...	98	36	25.58	0.01297	0.199780326340326	BP
GO:0001667	ameboidal cell migration	111	40	28.97	0.01304	0.200079814385151	BP
GO:0001837	epithelial to mesenchymal transition	79	39	20.62	0.01305	0.200079814385151	BP
GO:0071158	positive regulation of cell cycle arrest	80	42	20.88	0.01311	0.200534444444444	BP
GO:0007051	spindle organization	83	48	21.66	0.01329	0.201529049773756	BP
GO:0035019	somatic stem cell maintenance	39	17	10.18	0.01331	0.201529049773756	BP
GO:0000186	activation of MAPKK activity	51	21	13.31	0.01339	0.201529049773756	BP
GO:0008354	germ cell migration	14	8	3.65	0.01347	0.201529049773756	BP
GO:0032462	regulation of protein homooligomerizatio...	14	8	3.65	0.01347	0.201529049773756	BP
GO:0033599	regulation of mammary gland epithelial c...	14	8	3.65	0.01347	0.201529049773756	BP
GO:0006740	NADPH regeneration	14	8	3.65	0.01347	0.201529049773756	BP
GO:0006862	nucleotide transport	14	8	3.65	0.01347	0.201529049773756	BP
GO:0043984	histone H4-K16 acetylation	14	8	3.65	0.01347	0.201529049773756	BP
GO:0061035	regulation of cartilage development	48	20	12.53	0.01348	0.201529049773756	BP
GO:0044265	cellular macromolecule catabolic process	718	323	187.4	0.01360	0.202864108352144	BP
GO:0045860	positive regulation of protein kinase ac...	415	138	108.32	0.01382	0.204892348993289	BP
GO:0051491	positive regulation of filopodium assemb...	22	11	5.74	0.01386	0.204892348993289	BP
GO:0006783	heme biosynthetic process	22	11	5.74	0.01386	0.204892348993289	BP
GO:0006829	zinc ion transport	22	11	5.74	0.01386	0.204892348993289	BP
GO:0072001	renal system development	246	80	64.21	0.01393	0.2054675	BP
GO:0048738	cardiac muscle tissue development	138	54	36.02	0.01430	0.209987555555556	BP
GO:0018105	peptidyl-serine phosphorylation	128	45	33.41	0.01430	0.209987555555556	BP
GO:0007420	brain development	507	165	132.33	0.01436	0.210401064301552	BP
GO:0006473	protein acetylation	134	66	34.97	0.01487	0.216941886792453	BP
GO:0046328	regulation of JNK cascade	133	51	34.71	0.01492	0.216941886792453	BP
GO:0001937	negative regulation of endothelial cell ...	25	12	6.53	0.01516	0.216941886792453	BP
GO:0034502	protein localization to chromosome	25	12	6.53	0.01516	0.216941886792453	BP
GO:0006403	RNA localization	139	86	36.28	0.01521	0.216941886792453	BP
GO:0043254	regulation of protein complex assembly	195	71	50.9	0.01540	0.216941886792453	BP
GO:0065004	protein-DNA complex assembly	137	63	35.76	0.01551	0.216941886792453	BP
GO:0010801	negative regulation of peptidyl-threonin...	7	5	1.83	0.01559	0.216941886792453	BP
GO:0031077	post-embryonic camera-type eye developme...	7	5	1.83	0.01559	0.216941886792453	BP
GO:0070933	histone H4 deacetylation	7	5	1.83	0.01559	0.216941886792453	BP
GO:0060136	embryonic process involved in female pre...	7	5	1.83	0.01559	0.216941886792453	BP
GO:0032875	regulation of DNA endoreduplication	7	5	1.83	0.01559	0.216941886792453	BP
GO:0031442	positive regulation of mRNA 3'-end proce...	7	5	1.83	0.01559	0.216941886792453	BP
GO:0051292	nuclear pore complex assembly	7	5	1.83	0.01559	0.216941886792453	BP
GO:0015780	nucleotide-sugar transport	7	5	1.83	0.01559	0.216941886792453	BP
GO:0042023	DNA endoreduplication	7	5	1.83	0.01559	0.216941886792453	BP
GO:0006290	pyrimidine dimer repair	7	5	1.83	0.01559	0.216941886792453	BP
GO:0002327	immature B cell differentiation	7	5	1.83	0.01559	0.216941886792453	BP
GO:2000192	negative regulation of fatty acid transp...	7	5	1.83	0.01559	0.216941886792453	BP
GO:0045116	protein neddylation	7	5	1.83	0.01559	0.216941886792453	BP
GO:0043983	histone H4-K12 acetylation	7	5	1.83	0.01559	0.216941886792453	BP
GO:0045842	positive regulation of mitotic metaphase...	7	5	1.83	0.01559	0.216941886792453	BP
GO:0048332	mesoderm morphogenesis	64	25	16.7	0.01560	0.216941886792453	BP
GO:0021987	cerebral cortex development	64	25	16.7	0.01560	0.216941886792453	BP
GO:0001704	formation of primary germ layer	83	31	21.66	0.01566	0.216941886792453	BP
GO:0010906	regulation of glucose metabolic process	83	31	21.66	0.01566	0.216941886792453	BP
GO:0036294	cellular response to decreased oxygen le...	86	41	22.45	0.01586	0.2187951565762	BP
GO:0071456	cellular response to hypoxia	86	41	22.45	0.01586	0.2187951565762	BP
GO:0030900	forebrain development	282	100	73.6	0.01600	0.220266666666667	BP
GO:0043687	post-translational protein modification	196	65	51.16	0.01604	0.220358253638254	BP
GO:0070534	protein K63-linked ubiquitination	28	13	7.31	0.01612	0.220540289855072	BP
GO:0006893	Golgi to plasma membrane transport	28	13	7.31	0.01612	0.220540289855072	BP
GO:0048041	focal adhesion assembly	43	24	11.22	0.01623	0.221586446280992	BP
GO:0010811	positive regulation of cell-substrate ad...	58	23	15.14	0.01639	0.223309525773196	BP
GO:0042249	establishment of planar polarity of embr...	17	9	4.44	0.01646	0.223342258726899	BP
GO:0045737	positive regulation of cyclin-dependent ...	17	9	4.44	0.01646	0.223342258726899	BP
GO:0043967	histone H4 acetylation	46	24	12.01	0.01657	0.224374098360656	BP
GO:0050767	regulation of neurogenesis	398	138	103.88	0.01696	0.228661735849057	BP
GO:0018205	peptidyl-lysine modification	151	75	39.41	0.01700	0.228661735849057	BP
GO:0042992	negative regulation of transcription fac...	34	15	8.87	0.01726	0.228661735849057	BP
GO:0030514	negative regulation of BMP signaling pat...	34	15	8.87	0.01726	0.228661735849057	BP
GO:0001836	release of cytochrome c from mitochondri...	49	20	12.79	0.01731	0.228661735849057	BP
GO:0010463	mesenchymal cell proliferation	49	20	12.79	0.01731	0.228661735849057	BP
GO:0031346	positive regulation of cell projection o...	136	47	35.5	0.01738	0.228661735849057	BP
GO:0071902	positive regulation of protein serine/th...	231	75	60.29	0.01749	0.228661735849057	BP
GO:0000819	sister chromatid segregation	53	35	13.83	0.01751	0.228661735849057	BP
GO:0060389	pathway-restricted SMAD protein phosphor...	37	16	9.66	0.01752	0.228661735849057	BP
GO:0002053	positive regulation of mesenchymal cell ...	37	16	9.66	0.01752	0.228661735849057	BP
GO:0048814	regulation of dendrite morphogenesis	40	17	10.44	0.01764	0.228661735849057	BP
GO:0051383	kinetochore organization	13	10	3.39	0.01771	0.228661735849057	BP
GO:0051493	regulation of cytoskeleton organization	272	99	70.99	0.01805	0.228661735849057	BP
GO:0055057	neuroblast division	12	7	3.13	0.01810	0.228661735849057	BP
GO:0043517	positive regulation of DNA damage respon...	12	7	3.13	0.01810	0.228661735849057	BP
GO:1901798	positive regulation of signal transducti...	12	7	3.13	0.01810	0.228661735849057	BP
GO:0007064	mitotic sister chromatid cohesion	11	9	2.87	0.01828	0.228661735849057	BP
GO:0010746	regulation of plasma membrane long-chain...	5	4	1.31	0.01834	0.228661735849057	BP
GO:0030836	positive regulation of actin filament de...	5	4	1.31	0.01834	0.228661735849057	BP
GO:0010839	negative regulation of keratinocyte prol...	5	4	1.31	0.01834	0.228661735849057	BP
GO:1900026	positive regulation of substrate adhesio...	5	4	1.31	0.01834	0.228661735849057	BP
GO:0036295	cellular response to increased oxygen le...	5	4	1.31	0.01834	0.228661735849057	BP
GO:0008298	intracellular mRNA localization	5	4	1.31	0.01834	0.228661735849057	BP
GO:0045943	positive regulation of transcription fro...	5	4	1.31	0.01834	0.228661735849057	BP
GO:0035372	protein localization to microtubule	5	4	1.31	0.01834	0.228661735849057	BP
GO:0032206	positive regulation of telomere maintena...	5	4	1.31	0.01834	0.228661735849057	BP
GO:0071455	cellular response to hyperoxia	5	4	1.31	0.01834	0.228661735849057	BP
GO:0080182	histone H3-K4 trimethylation	5	4	1.31	0.01834	0.228661735849057	BP
GO:0032876	negative regulation of DNA endoreduplica...	5	4	1.31	0.01834	0.228661735849057	BP
GO:0072698	protein localization to microtubule cyto...	5	4	1.31	0.01834	0.228661735849057	BP
GO:0060789	hair follicle placode formation	5	4	1.31	0.01834	0.228661735849057	BP
GO:0051204	protein insertion into mitochondrial mem...	5	4	1.31	0.01834	0.228661735849057	BP
GO:0071786	endoplasmic reticulum tubular network or...	5	4	1.31	0.01834	0.228661735849057	BP
GO:0003149	membranous septum morphogenesis	5	4	1.31	0.01834	0.228661735849057	BP
GO:0060613	fat pad development	5	4	1.31	0.01834	0.228661735849057	BP
GO:0002318	myeloid progenitor cell differentiation	5	4	1.31	0.01834	0.228661735849057	BP
GO:0061014	positive regulation of mRNA catabolic pr...	5	4	1.31	0.01834	0.228661735849057	BP
GO:0070389	chaperone cofactor-dependent protein ref...	5	4	1.31	0.01834	0.228661735849057	BP
GO:0061309	cardiac neural crest cell development in...	5	4	1.31	0.01834	0.228661735849057	BP
GO:0006686	sphingomyelin biosynthetic process	5	4	1.31	0.01834	0.228661735849057	BP
GO:0042532	negative regulation of tyrosine phosphor...	5	4	1.31	0.01834	0.228661735849057	BP
GO:0010975	regulation of neuron projection developm...	211	69	55.07	0.01863	0.23184	BP
GO:0055012	ventricular cardiac muscle cell differen...	20	10	5.22	0.01874	0.232333808630394	BP
GO:0014009	glial cell proliferation	20	10	5.22	0.01874	0.232333808630394	BP
GO:0018209	peptidyl-serine modification	140	48	36.54	0.01902	0.235363595505618	BP
GO:0051262	protein tetramerization	81	30	21.14	0.01950	0.240852336448598	BP
GO:0051340	regulation of ligase activity	100	49	26.1	0.01971	0.242991940298507	BP
GO:0033674	positive regulation of kinase activity	437	143	114.06	0.01987	0.244508305400372	BP
GO:2000113	negative regulation of cellular macromol...	936	370	244.3	0.02007	0.246510334572491	BP
GO:0006360	transcription from RNA polymerase I prom...	33	18	8.61	0.02024	0.248137142857143	BP
GO:0022613	ribonucleoprotein complex biogenesis	235	96	61.34	0.02029	0.248289481481481	BP
GO:0043001	Golgi to plasma membrane protein transpo...	23	11	6	0.02041	0.249108213627993	BP
GO:0051347	positive regulation of transferase activ...	448	146	116.93	0.02046	0.249108213627993	BP
GO:0006612	protein targeting to membrane	154	52	40.19	0.02047	0.249108213627993	BP
GO:0045669	positive regulation of osteoblast differ...	56	22	14.62	0.02093	0.252843583180987	BP
GO:0044275	cellular carbohydrate catabolic process	56	22	14.62	0.02093	0.252843583180987	BP
GO:0043467	regulation of generation of precursor me...	56	22	14.62	0.02093	0.252843583180987	BP
GO:0000724	double-strand break repair via homologou...	56	22	14.62	0.02093	0.252843583180987	BP
GO:0051100	negative regulation of binding	75	28	19.58	0.02103	0.25358802919708	BP
GO:0061351	neural precursor cell proliferation	95	38	24.8	0.02110	0.253968670309654	BP
GO:0018394	peptidyl-lysine acetylation	117	60	30.54	0.02140	0.257111272727273	BP
GO:0048596	embryonic camera-type eye morphogenesis	26	12	6.79	0.02159	0.257986835443038	BP
GO:0000722	telomere maintenance via recombination	26	12	6.79	0.02159	0.257986835443038	BP
GO:0060571	morphogenesis of an epithelial fold	26	12	6.79	0.02159	0.257986835443038	BP
GO:0001936	regulation of endothelial cell prolifera...	72	27	18.79	0.02182	0.26003372972973	BP
GO:0032388	positive regulation of intracellular tra...	131	45	34.19	0.02184	0.26003372972973	BP
GO:0042308	negative regulation of protein import in...	50	20	13.05	0.02193	0.260167755834829	BP
GO:0090263	positive regulation of canonical Wnt rec...	50	20	13.05	0.02193	0.260167755834829	BP
GO:0051276	chromosome organization	707	329	184.53	0.02209	0.260823703703704	BP
GO:0032465	regulation of cytokinesis	28	17	7.31	0.02216	0.260823703703704	BP
GO:0008334	histone mRNA metabolic process	25	16	6.53	0.02217	0.260823703703704	BP
GO:0010824	regulation of centrosome duplication	15	8	3.92	0.02235	0.260823703703704	BP
GO:0090307	spindle assembly involved in mitosis	15	8	3.92	0.02235	0.260823703703704	BP
GO:0090178	regulation of establishment of planar po...	15	8	3.92	0.02235	0.260823703703704	BP
GO:0090179	planar cell polarity pathway involved in...	15	8	3.92	0.02235	0.260823703703704	BP
GO:0043470	regulation of carbohydrate catabolic pro...	29	13	7.57	0.02238	0.260823703703704	BP
GO:0043471	regulation of cellular carbohydrate cata...	29	13	7.57	0.02238	0.260823703703704	BP
GO:0018208	peptidyl-proline modification	29	13	7.57	0.02238	0.260823703703704	BP
GO:0034728	nucleosome organization	128	56	33.41	0.02252	0.26199323943662	BP
GO:0033143	regulation of intracellular steroid horm...	44	18	11.48	0.02271	0.262244188481675	BP
GO:0048259	regulation of receptor-mediated endocyto...	44	18	11.48	0.02271	0.262244188481675	BP
GO:0006695	cholesterol biosynthetic process	44	18	11.48	0.02271	0.262244188481675	BP
GO:0007369	gastrulation	138	47	36.02	0.02274	0.262244188481675	BP
GO:0051101	regulation of DNA binding	67	30	17.49	0.02274	0.262244188481675	BP
GO:0010389	regulation of G2/M transition of mitotic...	32	14	8.35	0.02285	0.263053658536585	BP
GO:0010464	regulation of mesenchymal cell prolifera...	41	17	10.7	0.02296	0.263748373702422	BP
GO:0007435	salivary gland morphogenesis	35	15	9.14	0.02307	0.263748373702422	BP
GO:0016601	Rac protein signal transduction	35	15	9.14	0.02307	0.263748373702422	BP
GO:0061383	trabecula morphogenesis	35	15	9.14	0.02307	0.263748373702422	BP
GO:0048514	blood vessel morphogenesis	438	143	114.32	0.02331	0.266031917098446	BP
GO:0030510	regulation of BMP signaling pathway	66	25	17.23	0.02344	0.266594698795181	BP
GO:0050773	regulation of dendrite development	66	25	17.23	0.02344	0.266594698795181	BP
GO:0045785	positive regulation of cell adhesion	125	43	32.63	0.02396	0.271117436762226	BP
GO:0090317	negative regulation of intracellular pro...	63	24	16.44	0.02426	0.271117436762226	BP
GO:0043623	cellular protein complex assembly	323	113	84.3	0.02429	0.271117436762226	BP
GO:0051323	metaphase	10	6	2.61	0.02433	0.271117436762226	BP
GO:0008635	activation of cysteine-type endopeptidas...	10	6	2.61	0.02433	0.271117436762226	BP
GO:0072666	establishment of protein localization to...	10	6	2.61	0.02433	0.271117436762226	BP
GO:0000281	cytokinesis after mitosis	10	6	2.61	0.02433	0.271117436762226	BP
GO:0006474	N-terminal protein amino acid acetylatio...	10	6	2.61	0.02433	0.271117436762226	BP
GO:0045176	apical protein localization	10	6	2.61	0.02433	0.271117436762226	BP
GO:0006623	protein targeting to vacuole	10	6	2.61	0.02433	0.271117436762226	BP
GO:2000772	regulation of cellular senescence	10	6	2.61	0.02433	0.271117436762226	BP
GO:0006991	response to sterol depletion	10	6	2.61	0.02433	0.271117436762226	BP
GO:0007015	actin filament organization	224	72	58.46	0.02458	0.273189798657718	BP
GO:0060537	muscle tissue development	322	110	84.04	0.02462	0.273189798657718	BP
GO:0000226	microtubule cytoskeleton organization	287	136	74.91	0.02464	0.273189798657718	BP
GO:0001763	morphogenesis of a branching structure	200	65	52.2	0.02493	0.275754808652246	BP
GO:0051603	proteolysis involved in cellular protein...	429	204	111.97	0.02499	0.275754808652246	BP
GO:0022612	gland morphogenesis	112	39	29.23	0.02506	0.275754808652246	BP
GO:0001707	mesoderm formation	60	23	15.66	0.02508	0.275754808652246	BP
GO:0009880	embryonic pattern specification	60	23	15.66	0.02508	0.275754808652246	BP
GO:0006007	glucose catabolic process	76	28	19.84	0.02521	0.276723720930233	BP
GO:0033688	regulation of osteoblast proliferation	18	9	4.7	0.02542	0.277187062706271	BP
GO:0007184	SMAD protein import into nucleus	18	9	4.7	0.02542	0.277187062706271	BP
GO:0060716	labyrinthine layer blood vessel developm...	18	9	4.7	0.02542	0.277187062706271	BP
GO:0010039	response to iron ion	18	9	4.7	0.02542	0.277187062706271	BP
GO:0010769	regulation of cell morphogenesis involve...	186	68	48.55	0.02578	0.280649489291598	BP
GO:0000725	recombinational repair	57	22	14.88	0.02589	0.281383421052632	BP
GO:0006200	ATP catabolic process	73	27	19.05	0.02623	0.284610574712644	BP
GO:0006626	protein targeting to mitochondrion	54	21	14.09	0.02668	0.289018754098361	BP
GO:0031570	DNA integrity checkpoint	142	66	37.06	0.02723	0.294494009819967	BP
GO:0007049	cell cycle	1405	602	366.71	0.02748	0.294686860841424	BP
GO:0006363	termination of RNA polymerase I transcri...	21	10	5.48	0.02756	0.294686860841424	BP
GO:0051898	negative regulation of protein kinase B ...	21	10	5.48	0.02756	0.294686860841424	BP
GO:0043276	anoikis	21	10	5.48	0.02756	0.294686860841424	BP
GO:0006110	regulation of glycolysis	21	10	5.48	0.02756	0.294686860841424	BP
GO:0006278	RNA-dependent DNA replication	21	10	5.48	0.02756	0.294686860841424	BP
GO:0060968	regulation of gene silencing	21	10	5.48	0.02756	0.294686860841424	BP
GO:0070507	regulation of microtubule cytoskeleton o...	78	40	20.36	0.02789	0.297733634894992	BP
GO:0035272	exocrine system development	48	19	12.53	0.02817	0.300237677419355	BP
GO:0043549	regulation of kinase activity	643	232	167.82	0.02832	0.301078327974277	BP
GO:0016573	histone acetylation	112	58	29.23	0.02834	0.301078327974277	BP
GO:0051017	actin filament bundle assembly	80	29	20.88	0.02875	0.303381553090333	BP
GO:0001657	ureteric bud development	103	36	26.88	0.02877	0.303381553090333	BP
GO:0035020	regulation of Rac protein signal transdu...	24	11	6.26	0.02897	0.303381553090333	BP
GO:0060334	regulation of interferon-gamma-mediated ...	24	11	6.26	0.02897	0.303381553090333	BP
GO:0032201	telomere maintenance via semi-conservati...	24	11	6.26	0.02897	0.303381553090333	BP
GO:0051220	cytoplasmic sequestering of protein	24	11	6.26	0.02897	0.303381553090333	BP
GO:0031111	negative regulation of microtubule polym...	24	11	6.26	0.02897	0.303381553090333	BP
GO:0002042	cell migration involved in sprouting ang...	24	11	6.26	0.02897	0.303381553090333	BP
GO:0090003	regulation of establishment of protein l...	24	11	6.26	0.02897	0.303381553090333	BP
GO:0030330	DNA damage response, signal transduction...	108	53	28.19	0.02913	0.304574430379747	BP
GO:0007254	JNK cascade	168	60	43.85	0.02941	0.304907715582451	BP
GO:0009948	anterior/posterior axis specification	42	17	10.96	0.02942	0.304907715582451	BP
GO:0006897	endocytosis	363	119	94.74	0.02953	0.304907715582451	BP
GO:0009203	ribonucleoside triphosphate catabolic pr...	412	145	107.53	0.02970	0.304907715582451	BP
GO:0009207	purine ribonucleoside triphosphate catab...	412	145	107.53	0.02970	0.304907715582451	BP
GO:0014706	striated muscle tissue development	310	106	80.91	0.02976	0.304907715582451	BP
GO:0044766	multi-organism transport	27	12	7.05	0.02983	0.304907715582451	BP
GO:0006282	regulation of DNA repair	49	24	12.79	0.02990	0.304907715582451	BP
GO:0007431	salivary gland development	39	16	10.18	0.02990	0.304907715582451	BP
GO:0045778	positive regulation of ossification	39	16	10.18	0.02990	0.304907715582451	BP
GO:0018107	peptidyl-threonine phosphorylation	53	25	13.83	0.03000	0.304907715582451	BP
GO:0001655	urogenital system development	285	96	74.39	0.03006	0.304907715582451	BP
GO:0051054	positive regulation of DNA metabolic pro...	100	35	26.1	0.03012	0.304907715582451	BP
GO:2000027	regulation of organ morphogenesis	147	49	38.37	0.03014	0.304907715582451	BP
GO:0034644	cellular response to UV	36	15	9.4	0.03023	0.304907715582451	BP
GO:0006312	mitotic recombination	36	15	9.4	0.03023	0.304907715582451	BP
GO:0030433	ER-associated protein catabolic process	36	15	9.4	0.03023	0.304907715582451	BP
GO:0055021	regulation of cardiac muscle tissue grow...	30	13	7.83	0.03027	0.304907715582451	BP
GO:0002011	morphogenesis of an epithelial sheet	30	13	7.83	0.03027	0.304907715582451	BP
GO:0045646	regulation of erythrocyte differentiatio...	33	14	8.61	0.03037	0.304907715582451	BP
GO:0048538	thymus development	33	14	8.61	0.03037	0.304907715582451	BP
GO:0055015	ventricular cardiac muscle cell developm...	13	7	3.39	0.03050	0.304907715582451	BP
GO:0007099	centriole replication	13	7	3.39	0.03050	0.304907715582451	BP
GO:0006098	pentose-phosphate shunt	13	7	3.39	0.03050	0.304907715582451	BP
GO:0097066	response to thyroid hormone stimulus	13	7	3.39	0.03050	0.304907715582451	BP
GO:0043555	regulation of translation in response to...	13	7	3.39	0.03050	0.304907715582451	BP
GO:0045197	establishment or maintenance of epitheli...	13	7	3.39	0.03050	0.304907715582451	BP
GO:2000104	negative regulation of DNA-dependent DNA...	13	7	3.39	0.03050	0.304907715582451	BP
GO:0031954	positive regulation of protein autophosp...	13	7	3.39	0.03050	0.304907715582451	BP
GO:0043069	negative regulation of programmed cell d...	614	220	160.26	0.03062	0.305582624434389	BP
GO:0035051	cardiocyte differentiation	93	36	24.27	0.03066	0.305582624434389	BP
GO:0051960	regulation of nervous system development	447	150	116.67	0.03108	0.309302168674699	BP
GO:0045859	regulation of protein kinase activity	612	223	159.73	0.03121	0.310128842105263	BP
GO:0022618	ribonucleoprotein complex assembly	105	49	27.41	0.03126	0.310159279279279	BP
GO:0048645	organ formation	58	22	15.14	0.03169	0.313954302848576	BP
GO:0010639	negative regulation of organelle organiz...	175	68	45.68	0.03214	0.315254656934307	BP
GO:1901888	regulation of cell junction assembly	34	20	8.87	0.03239	0.315254656934307	BP
GO:1901607	alpha-amino acid biosynthetic process	61	26	15.92	0.03252	0.315254656934307	BP
GO:0048812	neuron projection morphogenesis	571	188	149.03	0.03256	0.315254656934307	BP
GO:0000904	cell morphogenesis involved in different...	702	234	183.22	0.03262	0.315254656934307	BP
GO:0030859	polarized epithelial cell differentiatio...	8	5	2.09	0.03268	0.315254656934307	BP
GO:1900024	regulation of substrate adhesion-depende...	8	5	2.09	0.03268	0.315254656934307	BP
GO:0051095	regulation of helicase activity	8	5	2.09	0.03268	0.315254656934307	BP
GO:0032464	positive regulation of protein homooligo...	8	5	2.09	0.03268	0.315254656934307	BP
GO:0031065	positive regulation of histone deacetyla...	8	5	2.09	0.03268	0.315254656934307	BP
GO:0000183	chromatin silencing at rDNA	8	5	2.09	0.03268	0.315254656934307	BP
GO:0051123	RNA polymerase II transcriptional preini...	8	5	2.09	0.03268	0.315254656934307	BP
GO:0019511	peptidyl-proline hydroxylation	8	5	2.09	0.03268	0.315254656934307	BP
GO:0043248	proteasome assembly	8	5	2.09	0.03268	0.315254656934307	BP
GO:0035970	peptidyl-threonine dephosphorylation	8	5	2.09	0.03268	0.315254656934307	BP
GO:0048026	positive regulation of mRNA splicing, vi...	8	5	2.09	0.03268	0.315254656934307	BP
GO:0045719	negative regulation of glycogen biosynth...	8	5	2.09	0.03268	0.315254656934307	BP
GO:2000810	regulation of tight junction assembly	8	5	2.09	0.03268	0.315254656934307	BP
GO:0042326	negative regulation of phosphorylation	214	90	55.85	0.03275	0.315469387755102	BP
GO:0043543	protein acylation	151	70	39.41	0.03298	0.317222474526929	BP
GO:0048762	mesenchymal cell differentiation	143	60	37.32	0.03312	0.318106046511628	BP
GO:0061138	morphogenesis of a branching epithelium	189	61	49.33	0.03332	0.319562496371553	BP
GO:0003007	heart morphogenesis	181	77	47.24	0.03372	0.322930086956522	BP
GO:0032268	regulation of cellular protein metabolic...	1279	500	333.82	0.03381	0.32303706629055	BP
GO:0071826	ribonucleoprotein complex subunit organi...	112	51	29.23	0.03392	0.32303706629055	BP
GO:0010821	regulation of mitochondrion organization	52	20	13.57	0.03394	0.32303706629055	BP
GO:0055007	cardiac muscle cell differentiation	68	25	17.75	0.03402	0.32303706629055	BP
GO:0050821	protein stabilization	68	25	17.75	0.03402	0.32303706629055	BP
GO:0071900	regulation of protein serine/threonine k...	369	134	96.31	0.03420	0.32303706629055	BP
GO:0033044	regulation of chromosome organization	107	55	27.93	0.03431	0.32303706629055	BP
GO:0070972	protein localization to endoplasmic reti...	121	41	31.58	0.03438	0.32303706629055	BP
GO:0051259	protein oligomerization	339	110	88.48	0.03455	0.32303706629055	BP
GO:0008105	asymmetric protein localization	16	8	4.18	0.03466	0.32303706629055	BP
GO:0040001	establishment of mitotic spindle localiz...	16	8	4.18	0.03466	0.32303706629055	BP
GO:0010955	negative regulation of protein processin...	16	8	4.18	0.03466	0.32303706629055	BP
GO:0051294	establishment of spindle orientation	16	8	4.18	0.03466	0.32303706629055	BP
GO:0042347	negative regulation of NF-kappaB import ...	16	8	4.18	0.03466	0.32303706629055	BP
GO:0090004	positive regulation of establishment of ...	16	8	4.18	0.03466	0.32303706629055	BP
GO:2000142	regulation of DNA-dependent transcriptio...	16	8	4.18	0.03466	0.32303706629055	BP
GO:2000108	positive regulation of leukocyte apoptot...	16	8	4.18	0.03466	0.32303706629055	BP
GO:0090177	establishment of planar polarity involve...	16	8	4.18	0.03466	0.32303706629055	BP
GO:0033158	regulation of protein import into nucleu...	16	8	4.18	0.03466	0.32303706629055	BP
GO:0043085	positive regulation of catalytic activit...	912	298	238.03	0.03471	0.323047436619718	BP
GO:0044087	regulation of cellular component biogene...	355	128	92.66	0.03556	0.3304929395218	BP
GO:0050769	positive regulation of neurogenesis	118	40	30.8	0.03606	0.334669213483146	BP
GO:0051438	regulation of ubiquitin-protein ligase a...	96	47	25.06	0.03630	0.33642412342216	BP
GO:0051130	positive regulation of cellular componen...	494	179	128.94	0.03636	0.336508235294118	BP
GO:0051248	negative regulation of protein metabolic...	480	195	125.28	0.03720	0.342314563106796	BP
GO:0033146	regulation of intracellular estrogen rec...	19	9	4.96	0.03735	0.342314563106796	BP
GO:0060045	positive regulation of cardiac muscle ce...	19	9	4.96	0.03735	0.342314563106796	BP
GO:0060314	regulation of ryanodine-sensitive calciu...	19	9	4.96	0.03735	0.342314563106796	BP
GO:0006362	transcription elongation from RNA polyme...	19	9	4.96	0.03735	0.342314563106796	BP
GO:0009303	rRNA transcription	19	9	4.96	0.03735	0.342314563106796	BP
GO:2000209	regulation of anoikis	19	9	4.96	0.03735	0.342314563106796	BP
GO:0009143	nucleoside triphosphate catabolic proces...	420	147	109.62	0.03787	0.346599667590028	BP
GO:0060711	labyrinthine layer development	40	16	10.44	0.03808	0.347079503448276	BP
GO:0030032	lamellipodium assembly	40	16	10.44	0.03808	0.347079503448276	BP
GO:0070830	tight junction assembly	40	16	10.44	0.03808	0.347079503448276	BP
GO:0012501	programmed cell death	1590	563	414.99	0.03820	0.347693663911846	BP
GO:0021761	limbic system development	72	26	18.79	0.03875	0.351730769230769	BP
GO:0043506	regulation of JUN kinase activity	72	26	18.79	0.03875	0.351730769230769	BP
GO:0043392	negative regulation of DNA binding	37	15	9.66	0.03890	0.351975300546448	BP
GO:0006261	DNA-dependent DNA replication	100	47	26.1	0.03891	0.351975300546448	BP
GO:0061384	heart trabecula morphogenesis	22	10	5.74	0.03898	0.351975300546448	BP
GO:0006997	nucleus organization	54	34	14.09	0.03899	0.351975300546448	BP
GO:0061136	regulation of proteasomal protein catabo...	66	31	17.23	0.03930	0.353483946666667	BP
GO:0048524	positive regulation of viral reproductio...	83	37	21.66	0.03932	0.353483946666667	BP
GO:0031058	positive regulation of histone modificat...	35	18	9.14	0.03952	0.353483946666667	BP
GO:0045597	positive regulation of cell differentiat...	502	156	131.02	0.03952	0.353483946666667	BP
GO:0001736	establishment of planar polarity	34	14	8.87	0.03955	0.353483946666667	BP
GO:0007164	establishment of tissue polarity	34	14	8.87	0.03955	0.353483946666667	BP
GO:2001251	negative regulation of chromosome organi...	38	20	9.92	0.03971	0.353483946666667	BP
GO:0060330	regulation of response to interferon-gam...	25	11	6.53	0.03983	0.353483946666667	BP
GO:0035162	embryonic hemopoiesis	25	11	6.53	0.03983	0.353483946666667	BP
GO:0060441	epithelial tube branching involved in lu...	25	11	6.53	0.03983	0.353483946666667	BP
GO:0006890	retrograde vesicle-mediated transport, G...	25	11	6.53	0.03983	0.353483946666667	BP
GO:0070423	nucleotide-binding oligomerization domai...	31	13	8.09	0.03999	0.353483946666667	BP
GO:0048048	embryonic eye morphogenesis	31	13	8.09	0.03999	0.353483946666667	BP
GO:0045664	regulation of neuron differentiation	325	108	84.83	0.04005	0.353483946666667	BP
GO:0021795	cerebral cortex cell migration	28	12	7.31	0.04012	0.353483946666667	BP
GO:0060071	Wnt receptor signaling pathway, planar c...	28	12	7.31	0.04012	0.353483946666667	BP
GO:0006779	porphyrin-containing compound biosynthet...	28	12	7.31	0.04012	0.353483946666667	BP
GO:0090175	regulation of establishment of planar po...	28	12	7.31	0.04012	0.353483946666667	BP
GO:0033673	negative regulation of kinase activity	160	72	41.76	0.04051	0.35597085106383	BP
GO:0008219	cell death	1757	612	458.58	0.04051	0.35597085106383	BP
GO:0006383	transcription from RNA polymerase III pr...	53	20	13.83	0.04151	0.35670131025958	BP
GO:0060840	artery development	53	20	13.83	0.04151	0.35670131025958	BP
GO:0009146	purine nucleoside triphosphate catabolic...	414	145	108.05	0.04176	0.35670131025958	BP
GO:1901890	positive regulation of cell junction ass...	11	6	2.87	0.04187	0.35670131025958	BP
GO:0010870	positive regulation of receptor biosynth...	11	6	2.87	0.04187	0.35670131025958	BP
GO:0048340	paraxial mesoderm morphogenesis	11	6	2.87	0.04187	0.35670131025958	BP
GO:0007016	cytoskeletal anchoring at plasma membran...	11	6	2.87	0.04187	0.35670131025958	BP
GO:0036109	alpha-linolenic acid metabolic process	11	6	2.87	0.04187	0.35670131025958	BP
GO:0051085	chaperone mediated protein folding requi...	11	6	2.87	0.04187	0.35670131025958	BP
GO:0070935	3'-UTR-mediated mRNA stabilization	11	6	2.87	0.04187	0.35670131025958	BP
GO:0048715	negative regulation of oligodendrocyte d...	11	6	2.87	0.04187	0.35670131025958	BP
GO:0071305	cellular response to vitamin D	11	6	2.87	0.04187	0.35670131025958	BP
GO:0046033	AMP metabolic process	11	6	2.87	0.04187	0.35670131025958	BP
GO:0060736	prostate gland growth	11	6	2.87	0.04187	0.35670131025958	BP
GO:0071780	mitotic cell cycle G2/M transition check...	11	6	2.87	0.04187	0.35670131025958	BP
GO:0051894	positive regulation of focal adhesion as...	11	6	2.87	0.04187	0.35670131025958	BP
GO:0043217	myelin maintenance	11	6	2.87	0.04187	0.35670131025958	BP
GO:0009263	deoxyribonucleotide biosynthetic process	11	6	2.87	0.04187	0.35670131025958	BP
GO:0006596	polyamine biosynthetic process	11	6	2.87	0.04187	0.35670131025958	BP
GO:2000134	negative regulation of G1/S transition o...	11	6	2.87	0.04187	0.35670131025958	BP
GO:0046621	negative regulation of organ growth	11	6	2.87	0.04187	0.35670131025958	BP
GO:0043923	positive regulation by host of viral tra...	11	6	2.87	0.04187	0.35670131025958	BP
GO:0030334	regulation of cell migration	398	129	103.88	0.04289	0.35670131025958	BP
GO:0003143	embryonic heart tube morphogenesis	50	19	13.05	0.04309	0.35670131025958	BP
GO:0045740	positive regulation of DNA replication	50	19	13.05	0.04309	0.35670131025958	BP
GO:0050847	progesterone receptor signaling pathway	6	4	1.57	0.04367	0.35670131025958	BP
GO:0072393	microtubule anchoring at microtubule org...	6	4	1.57	0.04367	0.35670131025958	BP
GO:2000641	regulation of early endosome to late end...	6	4	1.57	0.04367	0.35670131025958	BP
GO:0001842	neural fold formation	6	4	1.57	0.04367	0.35670131025958	BP
GO:0042996	regulation of Golgi to plasma membrane p...	6	4	1.57	0.04367	0.35670131025958	BP
GO:0007097	nuclear migration	6	4	1.57	0.04367	0.35670131025958	BP
GO:0002934	desmosome organization	6	4	1.57	0.04367	0.35670131025958	BP
GO:0030575	nuclear body organization	6	4	1.57	0.04367	0.35670131025958	BP
GO:0000089	mitotic metaphase	6	4	1.57	0.04367	0.35670131025958	BP
GO:0035358	regulation of peroxisome proliferator ac...	6	4	1.57	0.04367	0.35670131025958	BP
GO:0060318	definitive erythrocyte differentiation	6	4	1.57	0.04367	0.35670131025958	BP
GO:0060236	regulation of mitotic spindle organizati...	6	4	1.57	0.04367	0.35670131025958	BP
GO:0015781	pyrimidine nucleotide-sugar transport	6	4	1.57	0.04367	0.35670131025958	BP
GO:0035855	megakaryocyte development	6	4	1.57	0.04367	0.35670131025958	BP
GO:0003183	mitral valve morphogenesis	6	4	1.57	0.04367	0.35670131025958	BP
GO:0043162	ubiquitin-dependent protein catabolic pr...	6	4	1.57	0.04367	0.35670131025958	BP
GO:0045046	protein import into peroxisome membrane	6	4	1.57	0.04367	0.35670131025958	BP
GO:0060628	regulation of ER to Golgi vesicle-mediat...	6	4	1.57	0.04367	0.35670131025958	BP
GO:0032927	positive regulation of activin receptor ...	6	4	1.57	0.04367	0.35670131025958	BP
GO:0032905	transforming growth factor beta1 product...	6	4	1.57	0.04367	0.35670131025958	BP
GO:0032908	regulation of transforming growth factor...	6	4	1.57	0.04367	0.35670131025958	BP
GO:0034349	glial cell apoptotic process	6	4	1.57	0.04367	0.35670131025958	BP
GO:0043619	regulation of transcription from RNA pol...	6	4	1.57	0.04367	0.35670131025958	BP
GO:0046831	regulation of RNA export from nucleus	6	4	1.57	0.04367	0.35670131025958	BP
GO:0090343	positive regulation of cell aging	6	4	1.57	0.04367	0.35670131025958	BP
GO:0070198	protein localization to chromosome, telo...	6	4	1.57	0.04367	0.35670131025958	BP
GO:0090400	stress-induced premature senescence	6	4	1.57	0.04367	0.35670131025958	BP
GO:0070141	response to UV-A	6	4	1.57	0.04367	0.35670131025958	BP
GO:0030174	regulation of DNA-dependent DNA replicat...	6	4	1.57	0.04367	0.35670131025958	BP
GO:0009648	photoperiodism	6	4	1.57	0.04367	0.35670131025958	BP
GO:0045898	regulation of RNA polymerase II transcri...	6	4	1.57	0.04367	0.35670131025958	BP
GO:0006975	DNA damage induced protein phosphorylati...	6	4	1.57	0.04367	0.35670131025958	BP
GO:0010638	positive regulation of organelle organiz...	212	78	55.33	0.04380	0.357321481481481	BP
GO:0051338	regulation of transferase activity	664	236	173.31	0.04498	0.366495487053021	BP
GO:0018393	internal peptidyl-lysine acetylation	114	58	29.75	0.04541	0.369414022140221	BP
GO:0051270	regulation of cellular component movemen...	470	149	122.67	0.04545	0.369414022140221	BP
GO:0030308	negative regulation of cell growth	137	45	35.76	0.04615	0.37429137254902	BP
GO:0051145	smooth muscle cell differentiation	44	17	11.48	0.04622	0.37429137254902	BP
GO:0042177	negative regulation of protein catabolic...	44	17	11.48	0.04622	0.37429137254902	BP
GO:0014031	mesenchymal cell development	132	56	34.45	0.04651	0.376178800489596	BP
GO:0045786	negative regulation of cell cycle	459	207	119.8	0.04658	0.376284400977995	BP
GO:0031060	regulation of histone methylation	24	14	6.26	0.04725	0.376965378151261	BP
GO:0043516	regulation of DNA damage response, signa...	25	14	6.53	0.04726	0.376965378151261	BP
GO:1901796	regulation of signal transduction by p53...	25	14	6.53	0.04726	0.376965378151261	BP
GO:0033137	negative regulation of peptidyl-serine p...	14	7	3.65	0.04752	0.376965378151261	BP
GO:0048368	lateral mesoderm development	14	7	3.65	0.04752	0.376965378151261	BP
GO:0060347	heart trabecula formation	14	7	3.65	0.04752	0.376965378151261	BP
GO:0032204	regulation of telomere maintenance	14	7	3.65	0.04752	0.376965378151261	BP
GO:0051457	maintenance of protein location in nucle...	14	7	3.65	0.04752	0.376965378151261	BP
GO:0051193	regulation of cofactor metabolic process	14	7	3.65	0.04752	0.376965378151261	BP
GO:0051196	regulation of coenzyme metabolic process	14	7	3.65	0.04752	0.376965378151261	BP
GO:0071295	cellular response to vitamin	14	7	3.65	0.04752	0.376965378151261	BP
GO:0060841	venous blood vessel development	14	7	3.65	0.04752	0.376965378151261	BP
GO:0042149	cellular response to glucose starvation	14	7	3.65	0.04752	0.376965378151261	BP
GO:2000178	negative regulation of neural precursor ...	14	7	3.65	0.04752	0.376965378151261	BP
GO:0048070	regulation of developmental pigmentation	14	7	3.65	0.04752	0.376965378151261	BP
GO:0002009	morphogenesis of an epithelium	386	143	100.75	0.04761	0.377226474820144	BP
GO:0055024	regulation of cardiac muscle tissue deve...	41	16	10.7	0.04775	0.377430622009569	BP
GO:0031110	regulation of microtubule polymerization...	41	16	10.7	0.04775	0.377430622009569	BP
GO:1900117	regulation of execution phase of apoptos...	204	78	53.24	0.04835	0.380885435041716	BP
GO:0097190	apoptotic signaling pathway	204	78	53.24	0.04835	0.380885435041716	BP
GO:0010628	positive regulation of gene expression	1107	414	288.93	0.04836	0.380885435041716	BP
GO:0045444	fat cell differentiation	134	44	34.97	0.04844	0.381061333333333	BP
GO:0034614	cellular response to reactive oxygen spe...	80	28	20.88	0.04857	0.381176437054632	BP
GO:0090090	negative regulation of canonical Wnt rec...	80	28	20.88	0.04857	0.381176437054632	BP
GO:2000145	regulation of cell motility	421	135	109.88	0.04891	0.382486588235294	BP
GO:0030100	regulation of endocytosis	124	48	32.36	0.04905	0.382486588235294	BP
GO:0009725	response to hormone stimulus	652	205	170.17	0.04907	0.382486588235294	BP
GO:0016265	death	1759	612	459.1	0.04913	0.382486588235294	BP
GO:0048736	appendage development	143	54	37.32	0.04917	0.382486588235294	BP
GO:0060173	limb development	143	54	37.32	0.04917	0.382486588235294	BP
GO:0008156	negative regulation of DNA replication	38	15	9.92	0.04920	0.382486588235294	BP
GO:0032006	regulation of TOR signaling cascade	38	15	9.92	0.04920	0.382486588235294	BP
GO:0046474	glycerophospholipid biosynthetic process	193	61	50.37	0.04943	0.383823078730905	BP
GO:0035107	appendage morphogenesis	133	51	34.71	0.04966	0.3847049003517	BP
GO:0035108	limb morphogenesis	133	51	34.71	0.04966	0.3847049003517	BP
GO:0043542	endothelial cell migration	107	36	27.93	0.04983	0.385569836065574	BP
