# Supplementary material for: PTRcombiner: mining combinatorial regulation of gene expression from post-transcriptional interaction maps
Source: BMC Genomics. 2014 Apr 23;15:304. doi: 10.1186/1471-2164-15-304 (PMC4234518; doi:10.1186/1471-2164-15-304)
Supplement: Additional file 6 — A zip archive containing the ontological enrichment results generated by PTR comb iner analyzer module step 1 for the top five ranking clusters obtained including recurrent trans-factors. [file 1471-2164-15-304-S6.zip › GOannotations/CC/cluster-1-CC.txt]

GO.ID	Term	Annotated	Significant	Expected	Fisher.result	Fisher.classic.BH	ontology
GO:0031965	nuclear membrane	198	32	10.16	0.00011	0.00496222222222222	CC
GO:0032154	cleavage furrow	39	9	2	0.00012	0.00512842105263158	CC
GO:0072357	PTW/PP1 phosphatase complex	7	4	0.36	0.00021	0.008526	CC
GO:0000159	protein phosphatase type 2A complex	20	6	1.03	0.00037	0.0138716666666667	CC
GO:0000785	chromatin	301	30	15.45	0.00040	0.0138716666666667	CC
GO:0016442	RNA-induced silencing complex	8	4	0.41	0.00041	0.0138716666666667	CC
GO:0070688	MLL5-L complex	8	4	0.41	0.00041	0.0138716666666667	CC
GO:0005819	spindle	240	30	12.32	0.00050	0.01624	CC
GO:0005681	spliceosomal complex	148	27	7.6	0.00057	0.0178015384615385	CC
GO:0030529	ribonucleoprotein complex	578	77	29.67	0.00066	0.0198488888888889	CC
GO:0016281	eukaryotic translation initiation factor...	9	4	0.46	0.00071	0.02059	CC
GO:0043231	intracellular membrane-bounded organelle	9731	676	499.43	0.00076	0.02128	CC
GO:0005769	early endosome	192	21	9.85	0.00089	0.0240893333333333	CC
GO:0030140	trans-Golgi network transport vesicle	24	6	1.23	0.00109	0.0285430303030303	CC
GO:0035097	histone methyltransferase complex	60	13	3.08	0.00116	0.0285430303030303	CC
GO:0005876	spindle microtubule	42	8	2.16	0.00116	0.0285430303030303	CC
GO:0070937	CRD-mediated mRNA stability complex	5	3	0.26	0.00125	0.0298529411764706	CC
GO:0005667	transcription factor complex	297	28	15.24	0.00145	0.03364	CC
GO:0000775	chromosome, centromeric region	149	21	7.65	0.00156	0.0351866666666667	CC
GO:0000123	histone acetyltransferase complex	76	11	3.9	0.00165	0.0362108108108108	CC
GO:0042555	MCM complex	11	4	0.56	0.00170	0.0363263157894737	CC
GO:0000932	cytoplasmic mRNA processing body	55	9	2.82	0.00180	0.0374769230769231	CC
GO:0000794	condensed nuclear chromosome	70	10	3.59	0.00291	0.059073	CC
GO:0000118	histone deacetylase complex	49	8	2.51	0.00323	0.063969756097561	CC
GO:0000793	condensed chromosome	170	23	8.73	0.00350	0.0676666666666667	CC
GO:0005871	kinesin complex	21	5	1.08	0.00360	0.0679813953488372	CC
GO:0000777	condensed chromosome kinetochore	84	11	4.31	0.00369	0.0680972727272727	CC
GO:0005832	chaperonin-containing T-complex	7	3	0.36	0.00404	0.0727269565217391	CC
GO:0048471	perinuclear region of cytoplasm	472	38	24.22	0.00412	0.0727269565217391	CC
GO:0043234	protein complex	3346	262	171.73	0.00464	0.0801634042553191	CC
GO:0005789	endoplasmic reticulum membrane	773	63	39.67	0.00636	0.10759	CC
GO:0019898	extrinsic to membrane	130	14	6.67	0.00690	0.114342857142857	CC
GO:0030867	rough endoplasmic reticulum membrane	16	4	0.82	0.00764	0.1240736	CC
GO:0030176	integral to endoplasmic reticulum membra...	106	12	5.44	0.00810	0.128964705882353	CC
GO:0005938	cell cortex	189	18	9.7	0.00861	0.134448461538462	CC
GO:0005793	endoplasmic reticulum-Golgi intermediate...	63	14	3.23	0.00902	0.13819320754717	CC
GO:0016604	nuclear body	279	39	14.32	0.00951	0.141288	CC
GO:0005657	replication fork	47	7	2.41	0.00957	0.141288	CC
GO:0071339	MLL1 complex	27	5	1.39	0.01108	0.151573333333333	CC
GO:0044665	MLL1/2 complex	27	5	1.39	0.01108	0.151573333333333	CC
GO:0032580	Golgi cisterna membrane	72	9	3.7	0.01111	0.151573333333333	CC
GO:0000792	heterochromatin	60	8	3.08	0.01120	0.151573333333333	CC
GO:0032587	ruffle membrane	60	8	3.08	0.01120	0.151573333333333	CC
GO:0000790	nuclear chromatin	153	15	7.85	0.01219	0.158791111111111	CC
GO:0035098	ESC/E(Z) complex	10	3	0.51	0.01232	0.158791111111111	CC
GO:0042588	zymogen granule	10	3	0.51	0.01232	0.158791111111111	CC
GO:0000922	spindle pole	100	11	5.13	0.01346	0.17077375	CC
GO:0030137	COPI-coated vesicle	19	4	0.98	0.01440	0.179889230769231	CC
GO:0000139	Golgi membrane	549	40	28.18	0.01639	0.201646666666667	CC
GO:0005881	cytoplasmic microtubule	30	5	1.54	0.01723	0.208817313432836	CC
GO:0044448	cell cortex part	92	10	4.72	0.01940	0.223620526315789	CC
GO:0080008	Cul4-RING ubiquitin ligase complex	21	4	1.08	0.02051	0.223620526315789	CC
GO:0035145	exon-exon junction complex	12	3	0.62	0.02093	0.223620526315789	CC
GO:0032839	dendrite cytoplasm	12	3	0.62	0.02093	0.223620526315789	CC
GO:0034518	RNA cap binding complex	12	3	0.62	0.02093	0.223620526315789	CC
GO:0008278	cohesin complex	12	3	0.62	0.02093	0.223620526315789	CC
GO:0070822	Sin3-type complex	12	3	0.62	0.02093	0.223620526315789	CC
GO:0005845	mRNA cap binding complex	12	3	0.62	0.02093	0.223620526315789	CC
GO:0016580	Sin3 complex	12	3	0.62	0.02093	0.223620526315789	CC
GO:0005791	rough endoplasmic reticulum	48	9	2.46	0.02208	0.232843636363636	CC
GO:0005794	Golgi apparatus	1174	80	60.25	0.02265	0.235792307692308	CC
GO:0005638	lamin filament	5	2	0.26	0.02372	0.238487407407407	CC
GO:0071141	SMAD protein complex	5	2	0.26	0.02372	0.238487407407407	CC
GO:0030863	cortical cytoskeleton	56	7	2.87	0.02379	0.238487407407407	CC
GO:0000151	ubiquitin ligase complex	153	14	7.85	0.02588	0.247282325581395	CC
GO:0031985	Golgi cisterna	83	9	4.26	0.02617	0.247282325581395	CC
GO:0005719	nuclear euchromatin	13	3	0.67	0.02619	0.247282325581395	CC
GO:0005849	mRNA cleavage factor complex	13	3	0.67	0.02619	0.247282325581395	CC
GO:0000940	condensed chromosome outer kinetochore	13	3	0.67	0.02619	0.247282325581395	CC
GO:0001726	ruffle	126	12	6.47	0.02854	0.266373333333333	CC
GO:0005795	Golgi stack	113	11	5.8	0.03053	0.281708636363636	CC
GO:0016592	mediator complex	35	5	1.8	0.03185	0.281985454545455	CC
GO:0031984	organelle subcompartment	86	9	4.41	0.03202	0.281985454545455	CC
GO:0015030	Cajal body	47	6	2.41	0.03210	0.281985454545455	CC
GO:0000784	nuclear chromosome, telomeric region	24	4	1.23	0.03226	0.281985454545455	CC
GO:0005622	intracellular	12568	807	645.04	0.03231	0.281985454545455	CC
GO:0005813	centrosome	379	28	19.45	0.03417	0.281985454545455	CC
GO:0005958	DNA-dependent protein kinase-DNA ligase ...	6	2	0.31	0.03438	0.281985454545455	CC
GO:0000796	condensin complex	6	2	0.31	0.03438	0.281985454545455	CC
GO:0000164	protein phosphatase type 1 complex	6	2	0.31	0.03438	0.281985454545455	CC
GO:0005663	DNA replication factor C complex	6	2	0.31	0.03438	0.281985454545455	CC
GO:0042788	polysomal ribosome	6	2	0.31	0.03438	0.281985454545455	CC
GO:0031981	nuclear lumen	2121	244	108.86	0.03597	0.2920764	CC
GO:0005643	nuclear pore	75	8	3.85	0.03798	0.304381747572815	CC
GO:0005852	eukaryotic translation initiation factor...	15	3	0.77	0.03861	0.304381747572815	CC
GO:0030663	COPI-coated vesicle membrane	15	3	0.77	0.03861	0.304381747572815	CC
GO:0005720	nuclear heterochromatin	26	4	1.33	0.04189	0.320120677966102	CC
GO:0000791	euchromatin	16	3	0.82	0.04576	0.320120677966102	CC
GO:0005671	Ada2/Gcn5/Ada3 transcription activator c...	16	3	0.82	0.04576	0.320120677966102	CC
GO:0072686	mitotic spindle	16	3	0.82	0.04576	0.320120677966102	CC
GO:0005742	mitochondrial outer membrane translocase...	7	2	0.36	0.04652	0.320120677966102	CC
GO:0005662	DNA replication factor A complex	7	2	0.36	0.04652	0.320120677966102	CC
GO:0005652	nuclear lamina	7	2	0.36	0.04652	0.320120677966102	CC
GO:0070419	nonhomologous end joining complex	7	2	0.36	0.04652	0.320120677966102	CC
GO:0005677	chromatin silencing complex	7	2	0.36	0.04652	0.320120677966102	CC
GO:0042589	zymogen granule membrane	7	2	0.36	0.04652	0.320120677966102	CC
GO:0030893	meiotic cohesin complex	7	2	0.36	0.04652	0.320120677966102	CC
GO:0016342	catenin complex	7	2	0.36	0.04652	0.320120677966102	CC
GO:0014731	spectrin-associated cytoskeleton	7	2	0.36	0.04652	0.320120677966102	CC
GO:0070775	H3 histone acetyltransferase complex	7	2	0.36	0.04652	0.320120677966102	CC
GO:0070776	MOZ/MORF histone acetyltransferase compl...	7	2	0.36	0.04652	0.320120677966102	CC
GO:0043596	nuclear replication fork	27	4	1.39	0.04725	0.322411764705882	CC
