# Supplementary material for: PTRcombiner: mining combinatorial regulation of gene expression from post-transcriptional interaction maps
Source: BMC Genomics. 2014 Apr 23;15:304. doi: 10.1186/1471-2164-15-304 (PMC4234518; doi:10.1186/1471-2164-15-304)
Supplement: Additional file 6 — A zip archive containing the ontological enrichment results generated by PTR comb iner analyzer module step 1 for the top five ranking clusters obtained including recurrent trans-factors. [file 1471-2164-15-304-S6.zip › GOannotations/CC/cluster-2-CC.txt]

GO.ID	Term	Annotated	Significant	Expected	Fisher.result	Fisher.classic.BH	ontology
GO:0044446	intracellular organelle part	6313	1694	1164.36	0.00013	0.00270666666666667	CC
GO:0000777	condensed chromosome kinetochore	84	30	15.49	0.00013	0.00270666666666667	CC
GO:0000776	kinetochore	106	42	19.55	0.00015	0.003045	CC
GO:0070937	CRD-mediated mRNA stability complex	5	5	0.92	0.00021	0.00406	CC
GO:0005876	spindle microtubule	42	18	7.75	0.00022	0.00406	CC
GO:0010008	endosome membrane	317	84	58.47	0.00023	0.00406	CC
GO:0005832	chaperonin-containing T-complex	7	6	1.29	0.00023	0.00406	CC
GO:0000123	histone acetyltransferase complex	76	31	14.02	0.00023	0.00406	CC
GO:0016604	nuclear body	279	123	51.46	0.00023	0.00406	CC
GO:0016581	NuRD complex	17	10	3.14	0.00024	0.0041463829787234	CC
GO:0017053	transcriptional repressor complex	63	29	11.62	0.00026	0.00439833333333333	CC
GO:0000159	protein phosphatase type 2A complex	20	11	3.69	0.00027	0.00447428571428571	CC
GO:0031519	PcG protein complex	37	21	6.82	0.00041	0.0066584	CC
GO:0043234	protein complex	3346	881	617.13	0.00054	0.00859764705882353	CC
GO:0015629	actin cytoskeleton	366	92	67.5	0.00080	0.0124923076923077	CC
GO:0005798	Golgi-associated vesicle	62	22	11.44	0.00110	0.0168528301886792	CC
GO:0005721	centromeric heterochromatin	11	7	2.03	0.00118	0.01711	CC
GO:0042555	MCM complex	11	7	2.03	0.00118	0.01711	CC
GO:0071564	npBAF complex	11	7	2.03	0.00118	0.01711	CC
GO:0044454	nuclear chromosome part	256	89	47.22	0.00126	0.0177538983050847	CC
GO:0000932	cytoplasmic mRNA processing body	55	20	10.14	0.00129	0.0177538983050847	CC
GO:0005905	coated pit	55	20	10.14	0.00129	0.0177538983050847	CC
GO:0000307	cyclin-dependent protein kinase holoenzy...	17	9	3.14	0.00141	0.019082	CC
GO:0005802	trans-Golgi network	116	35	21.39	0.00146	0.0194347540983607	CC
GO:0016281	eukaryotic translation initiation factor...	9	6	1.66	0.00197	0.0258006451612903	CC
GO:0080008	Cul4-RING ubiquitin ligase complex	21	10	3.87	0.00216	0.02784	CC
GO:0034399	nuclear periphery	102	31	18.81	0.00233	0.029561875	CC
GO:0016580	Sin3 complex	12	7	2.21	0.00239	0.0296141176470588	CC
GO:0055029	nuclear DNA-directed RNA polymerase comp...	101	34	18.63	0.00243	0.0296141176470588	CC
GO:0016514	SWI/SNF complex	15	8	2.77	0.00248	0.0296141176470588	CC
GO:0000407	pre-autophagosomal structure	15	8	2.77	0.00248	0.0296141176470588	CC
GO:0000151	ubiquitin ligase complex	153	51	28.22	0.00272	0.0320092753623188	CC
GO:0005793	endoplasmic reticulum-Golgi intermediate...	63	28	11.62	0.00318	0.0367115492957747	CC
GO:0016593	Cdc73/Paf1 complex	7	5	1.29	0.00321	0.0367115492957747	CC
GO:0043601	nuclear replisome	19	9	3.5	0.00377	0.0425172222222222	CC
GO:0005671	Ada2/Gcn5/Ada3 transcription activator c...	16	8	2.95	0.00416	0.0450389333333333	CC
GO:0030863	cortical cytoskeleton	56	19	10.33	0.00416	0.0450389333333333	CC
GO:0031010	ISWI-type complex	10	6	1.84	0.00416	0.0450389333333333	CC
GO:0005719	nuclear euchromatin	13	7	2.4	0.00436	0.0454928205128205	CC
GO:0051233	spindle midzone	13	7	2.4	0.00436	0.0454928205128205	CC
GO:0005783	endoplasmic reticulum	1309	325	241.43	0.00437	0.0454928205128205	CC
GO:0030120	vesicle coat	41	15	7.56	0.00469	0.0482060759493671	CC
GO:0030870	Mre11 complex	5	4	0.92	0.00493	0.0494217283950617	CC
GO:0032806	carboxy-terminal domain protein kinase c...	5	4	0.92	0.00493	0.0494217283950617	CC
GO:0000502	proteasome complex	65	21	11.99	0.00512	0.0507004878048781	CC
GO:0000792	heterochromatin	60	29	11.07	0.00567	0.0554703614457831	CC
GO:0000803	sex chromosome	20	9	3.69	0.00574	0.0554866666666667	CC
GO:0043005	neuron projection	634	142	116.93	0.00600	0.0573120930232558	CC
GO:0044291	cell-cell contact zone	42	15	7.75	0.00607	0.0573120930232558	CC
GO:0001726	ruffle	126	35	23.24	0.00647	0.0603866666666667	CC
GO:0000922	spindle pole	100	29	18.44	0.00660	0.0609	CC
GO:0043596	nuclear replication fork	27	14	4.98	0.00720	0.0646923076923077	CC
GO:0031371	ubiquitin conjugating enzyme complex	8	5	1.48	0.00725	0.0646923076923077	CC
GO:0016442	RNA-induced silencing complex	8	5	1.48	0.00725	0.0646923076923077	CC
GO:0030133	transport vesicle	146	39	26.93	0.00852	0.0743757446808511	CC
GO:0005774	vacuolar membrane	187	48	34.49	0.00858	0.0743757446808511	CC
GO:0005938	cell cortex	189	55	34.86	0.00861	0.0743757446808511	CC
GO:0000781	chromosome, telomeric region	52	17	9.59	0.00982	0.0833991666666667	CC
GO:0005791	rough endoplasmic reticulum	48	16	8.85	0.00986	0.0833991666666667	CC
GO:0031463	Cul3-RING ubiquitin ligase complex	18	8	3.32	0.00997	0.083460206185567	CC
GO:0016363	nuclear matrix	86	25	15.86	0.01077	0.0892371428571429	CC
GO:0016591	DNA-directed RNA polymerase II, holoenzy...	89	29	16.42	0.01111	0.0898185964912281	CC
GO:0019897	extrinsic to plasma membrane	82	24	15.12	0.01127	0.0898185964912281	CC
GO:0008287	protein serine/threonine phosphatase com...	42	25	7.75	0.01133	0.0898185964912281	CC
GO:0031974	membrane-enclosed lumen	2794	851	515.32	0.01141	0.0898185964912281	CC
GO:0035267	NuA4 histone acetyltransferase complex	15	7	2.77	0.01160	0.0898185964912281	CC
GO:0030663	COPI-coated vesicle membrane	15	7	2.77	0.01160	0.0898185964912281	CC
GO:0030660	Golgi-associated vesicle membrane	37	13	6.82	0.01197	0.0898185964912281	CC
GO:0000790	nuclear chromatin	153	54	28.22	0.01252	0.0898185964912281	CC
GO:0000176	nuclear exosome (RNase complex)	6	4	1.11	0.01261	0.0898185964912281	CC
GO:0048500	signal recognition particle	6	4	1.11	0.01261	0.0898185964912281	CC
GO:0005786	signal recognition particle, endoplasmic...	6	4	1.11	0.01261	0.0898185964912281	CC
GO:0005958	DNA-dependent protein kinase-DNA ligase ...	6	4	1.11	0.01261	0.0898185964912281	CC
GO:0042382	paraspeckles	6	4	1.11	0.01261	0.0898185964912281	CC
GO:0019907	cyclin-dependent protein kinase activati...	6	4	1.11	0.01261	0.0898185964912281	CC
GO:0000796	condensin complex	6	4	1.11	0.01261	0.0898185964912281	CC
GO:0016589	NURF complex	6	4	1.11	0.01261	0.0898185964912281	CC
GO:0000794	condensed nuclear chromosome	70	21	12.91	0.01280	0.0903791304347826	CC
GO:0035145	exon-exon junction complex	12	6	2.21	0.01307	0.0907080341880342	CC
GO:0035102	PRC1 complex	12	6	2.21	0.01307	0.0907080341880342	CC
GO:0030127	COPII vesicle coat	9	5	1.66	0.01385	0.0929438016528926	CC
GO:0034045	pre-autophagosomal structure membrane	9	5	1.66	0.01385	0.0929438016528926	CC
GO:0048188	Set1C/COMPASS complex	9	5	1.66	0.01385	0.0929438016528926	CC
GO:0042405	nuclear inclusion body	9	5	1.66	0.01385	0.0929438016528926	CC
GO:0030137	COPI-coated vesicle	19	8	3.5	0.01448	0.0963750819672131	CC
GO:0014704	intercalated disc	38	13	7.01	0.01519	0.09932384	CC
GO:0031901	early endosome membrane	84	24	15.49	0.01527	0.09932384	CC
GO:0030176	integral to endoplasmic reticulum membra...	106	29	19.55	0.01529	0.09932384	CC
GO:0070013	intracellular organelle lumen	2700	833	497.98	0.01623	0.104593333333333	CC
GO:0044451	nucleoplasm part	833	308	153.64	0.01672	0.106902677165354	CC
GO:0031301	integral to organelle membrane	213	52	39.29	0.01729	0.10792328358209	CC
GO:0072686	mitotic spindle	16	7	2.95	0.01738	0.10792328358209	CC
GO:0043189	H4/H2A histone acetyltransferase complex	16	7	2.95	0.01738	0.10792328358209	CC
GO:0005778	peroxisomal membrane	55	17	10.14	0.01760	0.10792328358209	CC
GO:0031903	microbody membrane	55	17	10.14	0.01760	0.10792328358209	CC
GO:0044665	MLL1/2 complex	27	10	4.98	0.01781	0.10792328358209	CC
GO:0071339	MLL1 complex	27	10	4.98	0.01781	0.10792328358209	CC
GO:0031234	extrinsic to internal side of plasma mem...	51	16	9.41	0.01813	0.109048592592593	CC
GO:0019898	extrinsic to membrane	130	34	23.98	0.01830	0.109261764705882	CC
GO:0015030	Cajal body	47	15	8.67	0.01856	0.110005255474453	CC
GO:0016234	inclusion body	39	13	7.19	0.01904	0.112032463768116	CC
GO:0031256	leading edge membrane	99	27	18.26	0.01955	0.113912	CC
GO:0043296	apical junction complex	117	31	21.58	0.01964	0.113912	CC
GO:0044429	mitochondrial part	752	184	138.7	0.01993	0.114774184397163	CC
GO:0032587	ruffle membrane	60	18	11.07	0.02023	0.115681408450704	CC
GO:0000940	condensed chromosome outer kinetochore	13	6	2.4	0.02054	0.115822777777778	CC
GO:0005849	mRNA cleavage factor complex	13	6	2.4	0.02054	0.115822777777778	CC
GO:0044297	cell body	287	67	52.93	0.02085	0.11676	CC
GO:0005689	U12-type spliceosomal complex	24	9	4.43	0.02217	0.120819060402685	CC
GO:0030140	trans-Golgi network transport vesicle	24	9	4.43	0.02217	0.120819060402685	CC
GO:0033176	proton-transporting V-type ATPase comple...	24	9	4.43	0.02217	0.120819060402685	CC
GO:0000784	nuclear chromosome, telomeric region	24	9	4.43	0.02217	0.120819060402685	CC
GO:0005777	peroxisome	123	32	22.69	0.02320	0.123319225806452	CC
GO:0042579	microbody	123	32	22.69	0.02320	0.123319225806452	CC
GO:0008250	oligosaccharyltransferase complex	10	5	1.84	0.02354	0.123319225806452	CC
GO:0033180	proton-transporting V-type ATPase, V1 do...	10	5	1.84	0.02354	0.123319225806452	CC
GO:0030877	beta-catenin destruction complex	10	5	1.84	0.02354	0.123319225806452	CC
GO:0001741	XY body	10	5	1.84	0.02354	0.123319225806452	CC
GO:0005765	lysosomal membrane	142	36	26.19	0.02475	0.126110617283951	CC
GO:0005662	DNA replication factor A complex	7	4	1.29	0.02516	0.126110617283951	CC
GO:0005742	mitochondrial outer membrane translocase...	7	4	1.29	0.02516	0.126110617283951	CC
GO:0005885	Arp2/3 protein complex	7	4	1.29	0.02516	0.126110617283951	CC
GO:0031616	spindle pole centrosome	7	4	1.29	0.02516	0.126110617283951	CC
GO:0016342	catenin complex	7	4	1.29	0.02516	0.126110617283951	CC
GO:0070419	nonhomologous end joining complex	7	4	1.29	0.02516	0.126110617283951	CC
GO:0005871	kinesin complex	21	8	3.87	0.02763	0.137641472392638	CC
GO:0030134	ER to Golgi transport vesicle	41	13	7.56	0.02884	0.142793170731707	CC
GO:0005874	microtubule	335	85	61.79	0.02969	0.146110787878788	CC
GO:0070161	anchoring junction	215	51	39.65	0.03027	0.148007664670659	CC
GO:0030126	COPI vesicle coat	14	6	2.58	0.03044	0.148007664670659	CC
GO:0031300	intrinsic to organelle membrane	235	55	43.34	0.03212	0.155096804733728	CC
GO:0005884	actin filament	50	15	9.22	0.03228	0.155096804733728	CC
GO:0030425	dendrite	328	74	60.5	0.03311	0.157319064327485	CC
GO:0005912	adherens junction	197	47	36.33	0.03313	0.157319064327485	CC
GO:0032580	Golgi cisterna membrane	72	20	13.28	0.03372	0.15918976744186	CC
GO:0035097	histone methyltransferase complex	60	28	11.07	0.03398	0.159489942196532	CC
GO:0030118	clathrin coat	42	13	7.75	0.03493	0.163006666666667	CC
GO:0048475	coated membrane	75	26	13.83	0.03637	0.167797954545455	CC
GO:0030117	membrane coat	75	26	13.83	0.03637	0.167797954545455	CC
GO:0030864	cortical actin cytoskeleton	34	11	6.27	0.03694	0.168512808988764	CC
GO:0032592	integral to mitochondrial membrane	34	11	6.27	0.03694	0.168512808988764	CC
GO:0005881	cytoplasmic microtubule	30	10	5.53	0.03747	0.169975642458101	CC
GO:0031227	intrinsic to endoplasmic reticulum membr...	123	31	22.69	0.03786	0.170790666666667	CC
GO:0005770	late endosome	156	38	28.77	0.03851	0.172763093922652	CC
GO:0045121	membrane raft	180	43	33.2	0.03932	0.175427692307692	CC
GO:0012506	vesicle membrane	373	89	68.8	0.04029	0.178773114754098	CC
GO:0005913	cell-cell adherens junction	43	13	7.93	0.04188	0.184818260869565	CC
GO:0043233	organelle lumen	2745	837	506.28	0.04241	0.186145513513514	CC
GO:0008290	F-actin capping protein complex	8	4	1.48	0.04306	0.186977112299465	CC
GO:0001939	female pronucleus	8	4	1.48	0.04306	0.186977112299465	CC
GO:0031902	late endosome membrane	83	22	15.31	0.04396	0.189423703703704	CC
GO:0055037	recycling endosome	74	20	13.65	0.04409	0.189423703703704	CC
GO:0008180	signalosome	35	11	6.46	0.04518	0.189507064676617	CC
GO:0030055	cell-substrate junction	139	34	25.64	0.04567	0.189507064676617	CC
GO:0042824	MHC class I peptide loading complex	5	3	0.92	0.04664	0.189507064676617	CC
GO:0005672	transcription factor TFIIA complex	5	3	0.92	0.04664	0.189507064676617	CC
GO:0005736	DNA-directed RNA polymerase I complex	5	3	0.92	0.04664	0.189507064676617	CC
GO:0044453	nuclear membrane part	5	3	0.92	0.04664	0.189507064676617	CC
GO:0035749	myelin sheath adaxonal region	5	3	0.92	0.04664	0.189507064676617	CC
GO:0071141	SMAD protein complex	5	3	0.92	0.04664	0.189507064676617	CC
GO:0030289	protein phosphatase 4 complex	5	3	0.92	0.04664	0.189507064676617	CC
GO:0035861	site of double-strand break	5	3	0.92	0.04664	0.189507064676617	CC
GO:0044438	microbody part	79	21	14.57	0.04691	0.189507064676617	CC
GO:0044439	peroxisomal part	79	21	14.57	0.04691	0.189507064676617	CC
GO:0034708	methyltransferase complex	62	28	11.44	0.04847	0.194839801980198	CC
GO:0005635	nuclear envelope	319	116	58.84	0.04881	0.19524	CC
GO:0005901	caveola	57	16	10.51	0.04922	0.195914901960784	CC
