# Supplementary material for: PTRcombiner: mining combinatorial regulation of gene expression from post-transcriptional interaction maps
Source: BMC Genomics. 2014 Apr 23;15:304. doi: 10.1186/1471-2164-15-304 (PMC4234518; doi:10.1186/1471-2164-15-304)
Supplement: Additional file 6 — A zip archive containing the ontological enrichment results generated by PTR comb iner analyzer module step 1 for the top five ranking clusters obtained including recurrent trans-factors. [file 1471-2164-15-304-S6.zip › GOannotations/CC/cluster-4-CC.txt]

GO.ID	Term	Annotated	Significant	Expected	Fisher.result	Fisher.classic.BH	ontology
GO:0016605	PML body	74	14	4.71	0.00021	0.02436	CC
GO:0005737	cytoplasm	9176	683	583.85	0.00029	0.029435	CC
GO:0016581	NuRD complex	17	6	1.08	0.00044	0.0396977777777778	CC
GO:0005667	transcription factor complex	297	34	18.9	0.00065	0.0479818181818182	CC
GO:0030529	ribonucleoprotein complex	578	57	36.78	0.00065	0.0479818181818182	CC
GO:0070688	MLL5-L complex	8	4	0.51	0.00093	0.06293	CC
GO:0005925	focal adhesion	128	18	8.14	0.00124	0.0774523076923077	CC
GO:0044446	intracellular organelle part	6313	506	401.68	0.00418	0.223706	CC
GO:0005876	spindle microtubule	42	8	2.67	0.00445	0.223706	CC
GO:0043005	neuron projection	634	57	40.34	0.00519	0.223706	CC
GO:0035145	exon-exon junction complex	12	4	0.76	0.00534	0.223706	CC
GO:0016580	Sin3 complex	12	4	0.76	0.00534	0.223706	CC
GO:0000785	chromatin	301	34	19.15	0.00545	0.223706	CC
GO:0005783	endoplasmic reticulum	1309	106	83.29	0.00551	0.223706	CC
GO:0005730	nucleolus	627	56	39.89	0.00636	0.24592	CC
GO:0048471	perinuclear region of cytoplasm	472	44	30.03	0.00709	0.261605217391304	CC
GO:0016342	catenin complex	7	3	0.45	0.00741	0.261605217391304	CC
GO:0000228	nuclear chromosome	296	33	18.83	0.00777	0.2624384	CC
GO:0016363	nuclear matrix	86	12	5.47	0.00808	0.2624384	CC
GO:0005794	Golgi apparatus	1174	95	74.7	0.00856	0.267335384615385	CC
GO:0031252	cell leading edge	262	27	16.67	0.00921	0.276982222222222	CC
GO:0030027	lamellipodium	122	15	7.76	0.01060	0.3074	CC
GO:0000346	transcription export complex	8	3	0.51	0.01129	0.31612	CC
GO:0032587	ruffle membrane	60	9	3.82	0.01304	0.352949333333333	CC
GO:0001726	ruffle	126	15	8.02	0.01402	0.367233548387097	CC
GO:0031234	extrinsic to internal side of plasma mem...	51	8	3.25	0.01451	0.36819125	CC
GO:0000118	histone deacetylase complex	49	13	3.12	0.01556	0.37468	CC
GO:0035097	histone methyltransferase complex	60	12	3.82	0.01594	0.37468	CC
GO:0048188	Set1C/COMPASS complex	9	3	0.57	0.01615	0.37468	CC
GO:0044432	endoplasmic reticulum part	924	75	58.79	0.01712	0.386151111111111	CC
GO:0030016	myofibril	166	18	10.56	0.01874	0.411205128205128	CC
GO:0034708	methyltransferase complex	62	12	3.94	0.01973	0.411205128205128	CC
GO:0019897	extrinsic to plasma membrane	82	13	5.22	0.01975	0.411205128205128	CC
GO:0045121	membrane raft	180	19	11.45	0.02073	0.418463255813953	CC
GO:0044454	nuclear chromosome part	256	28	16.29	0.02185	0.418463255813953	CC
GO:0008250	oligosaccharyltransferase complex	10	3	0.64	0.02199	0.418463255813953	CC
GO:0030017	sarcomere	145	16	9.23	0.02216	0.418463255813953	CC
GO:0000793	condensed chromosome	170	18	10.82	0.02326	0.429252727272727	CC
GO:0031463	Cul3-RING ubiquitin ligase complex	18	4	1.15	0.02434	0.436185217391304	CC
GO:0005834	heterotrimeric G-protein complex	36	6	2.29	0.02471	0.436185217391304	CC
GO:0043234	protein complex	3346	269	212.9	0.02635	0.452068571428571	CC
GO:0044297	cell body	287	27	18.26	0.02716	0.452068571428571	CC
GO:0031090	organelle membrane	2418	176	153.85	0.02728	0.452068571428571	CC
GO:0031527	filopodium membrane	11	3	0.7	0.02883	0.459018823529412	CC
GO:0043220	Schmidt-Lanterman incisure	11	3	0.7	0.02883	0.459018823529412	CC
GO:0031461	cullin-RING ubiquitin ligase complex	92	11	5.85	0.03152	0.473222950819672	CC
GO:0043292	contractile fiber	176	18	11.2	0.03154	0.473222950819672	CC
GO:0000790	nuclear chromatin	153	19	9.74	0.03402	0.473222950819672	CC
GO:0043227	membrane-bounded organelle	9763	776	621.2	0.03488	0.473222950819672	CC
GO:0043296	apical junction complex	117	13	7.44	0.03498	0.473222950819672	CC
GO:0031982	vesicle	1005	88	63.95	0.03514	0.473222950819672	CC
GO:0000445	THO complex part of transcription export...	5	2	0.32	0.03555	0.473222950819672	CC
GO:0042824	MHC class I peptide loading complex	5	2	0.32	0.03555	0.473222950819672	CC
GO:0000347	THO complex	5	2	0.32	0.03555	0.473222950819672	CC
GO:0030289	protein phosphatase 4 complex	5	2	0.32	0.03555	0.473222950819672	CC
GO:0005769	early endosome	192	19	12.22	0.03712	0.486152258064516	CC
GO:0043231	intracellular membrane-bounded organelle	9731	774	619.16	0.03957	0.50470875	CC
GO:0031410	cytoplasmic vesicle	925	82	58.86	0.03978	0.50470875	CC
GO:0031988	membrane-bounded vesicle	917	81	58.35	0.04531	0.559418787878788	CC
GO:0005719	nuclear euchromatin	13	3	0.83	0.04547	0.559418787878788	CC
GO:0044449	contractile fiber part	159	16	10.12	0.04632	0.560744	CC
GO:0005789	endoplasmic reticulum membrane	773	61	49.18	0.04720	0.560744	CC
GO:0044428	nuclear part	2511	261	159.77	0.04780	0.560744	CC
GO:0008287	protein serine/threonine phosphatase com...	42	6	2.67	0.04834	0.560744	CC
GO:0031256	leading edge membrane	99	11	6.3	0.04974	0.568857464788732	CC
