# Supplementary material for: PTRcombiner: mining combinatorial regulation of gene expression from post-transcriptional interaction maps
Source: BMC Genomics. 2014 Apr 23;15:304. doi: 10.1186/1471-2164-15-304 (PMC4234518; doi:10.1186/1471-2164-15-304)
Supplement: Additional file 6 — A zip archive containing the ontological enrichment results generated by PTR comb iner analyzer module step 1 for the top five ranking clusters obtained including recurrent trans-factors. [file 1471-2164-15-304-S6.zip › GOannotations/CC/cluster-5-CC.txt]

GO.ID	Term	Annotated	Significant	Expected	Fisher.result	Fisher.classic.BH	ontology
GO:0000307	cyclin-dependent protein kinase holoenzy...	17	5	0.54	0.00014	0.0108266666666667	CC
GO:0031519	PcG protein complex	37	9	1.17	0.00016	0.0108266666666667	CC
GO:0033116	endoplasmic reticulum-Golgi intermediate...	27	6	0.85	0.00016	0.0108266666666667	CC
GO:0005813	centrosome	379	26	11.97	0.00019	0.0118676923076923	CC
GO:0070937	CRD-mediated mRNA stability complex	5	3	0.16	0.00030	0.017255	CC
GO:0000793	condensed chromosome	170	15	5.37	0.00033	0.017255	CC
GO:0005622	intracellular	12568	504	396.89	0.00034	0.017255	CC
GO:0043231	intracellular membrane-bounded organelle	9731	429	307.3	0.00056	0.0267482352941176	CC
GO:0017053	transcriptional repressor complex	63	8	1.99	0.00079	0.0356377777777778	CC
GO:0005737	cytoplasm	9176	359	289.77	0.00099	0.0406	CC
GO:0072357	PTW/PP1 phosphatase complex	7	3	0.22	0.00100	0.0406	CC
GO:0030529	ribonucleoprotein complex	578	55	18.25	0.00113	0.0409530434782609	CC
GO:0000790	nuclear chromatin	153	13	4.83	0.00115	0.0409530434782609	CC
GO:0005681	spliceosomal complex	148	21	4.67	0.00116	0.0409530434782609	CC
GO:0070688	MLL5-L complex	8	3	0.25	0.00156	0.05278	CC
GO:0000932	cytoplasmic mRNA processing body	55	7	1.74	0.00164	0.0532672	CC
GO:0044427	chromosomal part	543	44	17.15	0.00182	0.05684	CC
GO:0030137	COPI-coated vesicle	19	4	0.6	0.00261	0.07672	CC
GO:0005637	nuclear inner membrane	31	5	0.98	0.00265	0.07672	CC
GO:0000775	chromosome, centromeric region	149	12	4.71	0.00274	0.07672	CC
GO:0042470	melanosome	95	9	3	0.00309	0.0832954838709677	CC
GO:0035098	ESC/E(Z) complex	10	3	0.32	0.00318	0.0832954838709677	CC
GO:0015030	Cajal body	47	6	1.48	0.00345	0.08754375	CC
GO:0005791	rough endoplasmic reticulum	48	6	1.52	0.00384	0.0944872727272727	CC
GO:0000922	spindle pole	100	9	3.16	0.00436	0.104127058823529	CC
GO:0030027	lamellipodium	122	10	3.85	0.00531	0.123192	CC
GO:0032839	dendrite cytoplasm	12	3	0.38	0.00557	0.125634444444444	CC
GO:0016363	nuclear matrix	86	8	2.72	0.00576	0.126408648648649	CC
GO:0030140	trans-Golgi network transport vesicle	24	4	0.76	0.00632	0.128731707317073	CC
GO:0000784	nuclear chromosome, telomeric region	24	4	0.76	0.00632	0.128731707317073	CC
GO:0031965	nuclear membrane	198	17	6.25	0.00645	0.128731707317073	CC
GO:0005667	transcription factor complex	297	18	9.38	0.00650	0.128731707317073	CC
GO:0042175	nuclear outer membrane-endoplasmic retic...	791	38	24.98	0.00681	0.13166	CC
GO:0005849	mRNA cleavage factor complex	13	3	0.41	0.00707	0.133507906976744	CC
GO:0032993	protein-DNA complex	110	9	3.47	0.00808	0.149112727272727	CC
GO:0048471	perinuclear region of cytoplasm	472	25	14.91	0.00841	0.151753777777778	CC
GO:0005876	spindle microtubule	42	5	1.33	0.01001	0.176698260869565	CC
GO:0030663	COPI-coated vesicle membrane	15	3	0.47	0.01073	0.185377872340426	CC
GO:0043296	apical junction complex	117	9	3.69	0.01186	0.200631666666667	CC
GO:0030867	rough endoplasmic reticulum membrane	16	3	0.51	0.01291	0.2120944	CC
GO:0005789	endoplasmic reticulum membrane	773	36	24.41	0.01306	0.2120944	CC
GO:0000164	protein phosphatase type 1 complex	6	2	0.19	0.01372	0.214243076923077	CC
GO:0000796	condensin complex	6	2	0.19	0.01372	0.214243076923077	CC
GO:0005881	cytoplasmic microtubule	30	4	0.95	0.01405	0.215256603773585	CC
GO:0000139	Golgi membrane	549	27	17.34	0.01571	0.234446545454545	CC
GO:0005657	replication fork	47	5	1.48	0.01588	0.234446545454545	CC
GO:0032991	macromolecular complex	3950	211	124.74	0.01678	0.24331	CC
GO:0005938	cell cortex	189	12	5.97	0.01709	0.24332	CC
GO:0000785	chromatin	301	23	9.51	0.01738	0.24332	CC
GO:0043234	protein complex	3346	161	105.67	0.01775	0.24428813559322	CC
GO:0005832	chaperonin-containing T-complex	7	2	0.22	0.01881	0.245533333333333	CC
GO:0042589	zymogen granule membrane	7	2	0.22	0.01881	0.245533333333333	CC
GO:0030893	meiotic cohesin complex	7	2	0.22	0.01881	0.245533333333333	CC
GO:0000776	kinetochore	106	8	3.35	0.01905	0.245533333333333	CC
GO:0030496	midbody	88	7	2.78	0.02123	0.265211692307692	CC
GO:0000779	condensed chromosome, centromeric region	88	7	2.78	0.02123	0.265211692307692	CC
GO:0000794	condensed nuclear chromosome	70	6	2.21	0.02302	0.283215757575758	CC
GO:0031371	ubiquitin conjugating enzyme complex	8	2	0.25	0.02456	0.289024927536232	CC
GO:0016442	RNA-induced silencing complex	8	2	0.25	0.02456	0.289024927536232	CC
GO:0031332	RNAi effector complex	8	2	0.25	0.02456	0.289024927536232	CC
GO:0005871	kinesin complex	21	3	0.66	0.02729	0.316564	CC
GO:0030660	Golgi-associated vesicle membrane	37	4	1.17	0.02852	0.326172394366197	CC
GO:0005905	coated pit	55	5	1.74	0.02938	0.331341111111111	CC
GO:0016281	eukaryotic translation initiation factor...	9	2	0.28	0.03093	0.331744736842105	CC
GO:0030127	COPII vesicle coat	9	2	0.28	0.03093	0.331744736842105	CC
GO:0030117	membrane coat	75	6	2.37	0.03105	0.331744736842105	CC
GO:0048475	coated membrane	75	6	2.37	0.03105	0.331744736842105	CC
GO:0032154	cleavage furrow	39	4	1.23	0.03382	0.356647272727273	CC
GO:0042588	zymogen granule	10	2	0.32	0.03787	0.39423641025641	CC
GO:0030120	vesicle coat	41	4	1.29	0.03966	0.402549	CC
GO:0030134	ER to Golgi transport vesicle	41	4	1.29	0.03966	0.402549	CC
GO:0070160	occluding junction	101	7	3.19	0.04080	0.404019512195122	CC
GO:0005923	tight junction	101	7	3.19	0.04080	0.404019512195122	CC
GO:0032153	cell division site	42	4	1.33	0.04279	0.411063058823529	CC
GO:0032155	cell division site part	42	4	1.33	0.04279	0.411063058823529	CC
GO:0005844	polysome	25	3	0.79	0.04303	0.411063058823529	CC
GO:0042555	MCM complex	11	2	0.35	0.04533	0.427999534883721	CC
GO:0005720	nuclear heterochromatin	26	3	0.82	0.04754	0.443706666666667	CC
GO:0000777	condensed chromosome kinetochore	84	6	2.65	0.04967	0.455489263157895	CC
