# Supplementary material for: PTRcombiner: mining combinatorial regulation of gene expression from post-transcriptional interaction maps
Source: BMC Genomics. 2014 Apr 23;15:304. doi: 10.1186/1471-2164-15-304 (PMC4234518; doi:10.1186/1471-2164-15-304)
Supplement: Additional file 6 — A zip archive containing the ontological enrichment results generated by PTR comb iner analyzer module step 1 for the top five ranking clusters obtained including recurrent trans-factors. [file 1471-2164-15-304-S6.zip › GOannotations/CC/cluster-6-CC.txt]

GO.ID	Term	Annotated	Significant	Expected	Fisher.result	Fisher.classic.BH	ontology
GO:0016363	nuclear matrix	86	37	20.89	0.00010	0.00193333333333333	CC
GO:0000123	histone acetyltransferase complex	76	41	18.46	0.00016	0.00302139534883721	CC
GO:0010008	endosome membrane	317	113	76.98	0.00030	0.00553636363636364	CC
GO:0008250	oligosaccharyltransferase complex	10	8	2.43	0.00033	0.00582521739130435	CC
GO:0035098	ESC/E(Z) complex	10	8	2.43	0.00033	0.00582521739130435	CC
GO:0000502	proteasome complex	65	32	15.79	0.00034	0.00587404255319149	CC
GO:0000792	heterochromatin	60	36	14.57	0.00046	0.00736814814814815	CC
GO:0008180	signalosome	35	18	8.5	0.00047	0.00736814814814815	CC
GO:0000307	cyclin-dependent protein kinase holoenzy...	17	11	4.13	0.00047	0.00736814814814815	CC
GO:0016581	NuRD complex	17	11	4.13	0.00047	0.00736814814814815	CC
GO:0033116	endoplasmic reticulum-Golgi intermediate...	27	15	6.56	0.00048	0.00736814814814815	CC
GO:0000790	nuclear chromatin	153	73	37.16	0.00049	0.00736814814814815	CC
GO:0030175	filopodium	61	27	14.81	0.00049	0.00736814814814815	CC
GO:0000793	condensed chromosome	170	80	41.28	0.00053	0.00782472727272727	CC
GO:0035267	NuA4 histone acetyltransferase complex	15	10	3.64	0.00062	0.00899	CC
GO:0005657	replication fork	47	25	11.41	0.00069	0.0098	CC
GO:0000803	sex chromosome	20	12	4.86	0.00070	0.0098	CC
GO:0005635	nuclear envelope	319	145	77.47	0.00084	0.0111816393442623	CC
GO:0070937	CRD-mediated mRNA stability complex	5	5	1.21	0.00084	0.0111816393442623	CC
GO:0071141	SMAD protein complex	5	5	1.21	0.00084	0.0111816393442623	CC
GO:0071564	npBAF complex	11	8	2.67	0.00096	0.0125729032258065	CC
GO:0044450	microtubule organizing center part	95	37	23.07	0.00104	0.0134044444444444	CC
GO:0048188	Set1C/COMPASS complex	9	7	2.19	0.00111	0.0136949253731343	CC
GO:0005885	Arp2/3 protein complex	7	6	1.7	0.00113	0.0136949253731343	CC
GO:0005832	chaperonin-containing T-complex	7	6	1.7	0.00113	0.0136949253731343	CC
GO:0070776	MOZ/MORF histone acetyltransferase compl...	7	6	1.7	0.00113	0.0136949253731343	CC
GO:0000151	ubiquitin ligase complex	153	60	37.16	0.00117	0.0139711764705882	CC
GO:0015629	actin cytoskeleton	366	125	88.88	0.00124	0.014384	CC
GO:0034399	nuclear periphery	102	47	24.77	0.00124	0.014384	CC
GO:0000932	cytoplasmic mRNA processing body	55	24	13.36	0.00126	0.0144101408450704	CC
GO:0016604	nuclear body	279	153	67.76	0.00129	0.0145483333333333	CC
GO:0005774	vacuolar membrane	187	64	45.41	0.00135	0.0150164383561644	CC
GO:0005938	cell cortex	189	70	45.9	0.00142	0.0155816216216216	CC
GO:0005689	U12-type spliceosomal complex	24	13	5.83	0.00156	0.0168896	CC
GO:0031901	early endosome membrane	84	33	20.4	0.00160	0.0170947368421053	CC
GO:0015030	Cajal body	47	21	11.41	0.00174	0.0183490909090909	CC
GO:0071339	MLL1 complex	27	14	6.56	0.00181	0.0188425641025641	CC
GO:0032580	Golgi cisterna membrane	72	29	17.49	0.00192	0.0195895	CC
GO:0005769	early endosome	192	73	46.63	0.00193	0.0195895	CC
GO:0070013	intracellular organelle lumen	2700	1102	655.7	0.00250	0.0250617283950617	CC
GO:0005815	microtubule organizing center	491	195	119.24	0.00290	0.0285667469879518	CC
GO:0031080	nuclear pore outer ring	10	7	2.43	0.00292	0.0285667469879518	CC
GO:0032993	protein-DNA complex	110	40	26.71	0.00302	0.0291933333333333	CC
GO:0016514	SWI/SNF complex	15	9	3.64	0.00338	0.0322889411764706	CC
GO:0043234	protein complex	3346	1166	812.58	0.00347	0.0327632558139535	CC
GO:0019773	proteasome core complex, alpha-subunit c...	8	6	1.94	0.00360	0.0336	CC
GO:0000176	nuclear exosome (RNase complex)	6	5	1.46	0.00404	0.0356573913043478	CC
GO:0005786	signal recognition particle, endoplasmic...	6	5	1.46	0.00404	0.0356573913043478	CC
GO:0042382	paraspeckles	6	5	1.46	0.00404	0.0356573913043478	CC
GO:0000796	condensin complex	6	5	1.46	0.00404	0.0356573913043478	CC
GO:0016589	NURF complex	6	5	1.46	0.00404	0.0356573913043478	CC
GO:0031461	cullin-RING ubiquitin ligase complex	92	34	22.34	0.00444	0.0387664516129032	CC
GO:0001725	stress fiber	41	18	9.96	0.00456	0.0393906382978723	CC
GO:0005719	nuclear euchromatin	13	8	3.16	0.00465	0.0397452631578947	CC
GO:0032587	ruffle membrane	60	24	14.57	0.00503	0.0421905154639175	CC
GO:0005871	kinesin complex	21	11	5.1	0.00504	0.0421905154639175	CC
GO:0000784	nuclear chromosome, telomeric region	24	12	5.83	0.00558	0.0460953535353535	CC
GO:0005768	endosome	557	193	135.27	0.00562	0.0460953535353535	CC
GO:0005798	Golgi-associated vesicle	62	28	15.06	0.00581	0.0468094117647059	CC
GO:0005783	endoplasmic reticulum	1309	410	317.89	0.00584	0.0468094117647059	CC
GO:0005791	rough endoplasmic reticulum	48	20	11.66	0.00588	0.0468094117647059	CC
GO:0043596	nuclear replication fork	27	13	6.56	0.00596	0.0469856310679612	CC
GO:0044291	cell-cell contact zone	42	18	10.2	0.00620	0.0477425925925926	CC
GO:0005793	endoplasmic reticulum-Golgi intermediate...	63	31	15.3	0.00620	0.0477425925925926	CC
GO:0030532	small nuclear ribonucleoprotein complex	33	15	8.01	0.00631	0.0477425925925926	CC
GO:0005721	centromeric heterochromatin	11	7	2.67	0.00635	0.0477425925925926	CC
GO:0042555	MCM complex	11	7	2.67	0.00635	0.0477425925925926	CC
GO:0005925	focal adhesion	128	44	31.09	0.00641	0.0477515596330275	CC
GO:0005905	coated pit	55	22	13.36	0.00707	0.0521894545454545	CC
GO:0070603	SWI/SNF-type complex	60	36	14.57	0.00766	0.0560353153153153	CC
GO:0005913	cell-cell adherens junction	43	18	10.44	0.00828	0.0595466666666667	CC
GO:0019897	extrinsic to plasma membrane	82	30	19.91	0.00851	0.0595466666666667	CC
GO:0005802	trans-Golgi network	116	40	28.17	0.00853	0.0595466666666667	CC
GO:0030126	COPI vesicle coat	14	8	3.4	0.00855	0.0595466666666667	CC
GO:0005664	nuclear origin of replication recognitio...	9	6	2.19	0.00858	0.0595466666666667	CC
GO:0016281	eukaryotic translation initiation factor...	9	6	2.19	0.00858	0.0595466666666667	CC
GO:0030863	cortical cytoskeleton	56	22	13.6	0.00903	0.0621386440677966	CC
GO:0031252	cell leading edge	262	105	63.63	0.00988	0.0674164705882353	CC
GO:0043296	apical junction complex	117	40	28.41	0.00998	0.0675313333333333	CC
GO:0005814	centriole	60	23	14.57	0.01076	0.0721848818897638	CC
GO:0000794	condensed nuclear chromosome	70	26	17	0.01106	0.0721848818897638	CC
GO:0000159	protein phosphatase type 2A complex	20	10	4.86	0.01121	0.0721848818897638	CC
GO:0030056	hemidesmosome	7	5	1.7	0.01129	0.0721848818897638	CC
GO:0035748	myelin sheath abaxonal region	7	5	1.7	0.01129	0.0721848818897638	CC
GO:0016593	Cdc73/Paf1 complex	7	5	1.7	0.01129	0.0721848818897638	CC
GO:0016342	catenin complex	7	5	1.7	0.01129	0.0721848818897638	CC
GO:0005776	autophagic vacuole	38	16	9.23	0.01168	0.0735206201550388	CC
GO:0009295	nucleoid	38	16	9.23	0.01168	0.0735206201550388	CC
GO:0005868	cytoplasmic dynein complex	12	7	2.91	0.01207	0.0742487878787879	CC
GO:0000242	pericentriolar material	12	7	2.91	0.01207	0.0742487878787879	CC
GO:0035102	PRC1 complex	12	7	2.91	0.01207	0.0742487878787879	CC
GO:0055037	recycling endosome	74	27	17.97	0.01262	0.0770484210526316	CC
GO:0005672	transcription factor TFIIA complex	5	4	1.21	0.01400	0.082978102189781	CC
GO:0000805	X chromosome	5	4	1.21	0.01400	0.082978102189781	CC
GO:0030870	Mre11 complex	5	4	1.21	0.01400	0.082978102189781	CC
GO:0030289	protein phosphatase 4 complex	5	4	1.21	0.01400	0.082978102189781	CC
GO:0043218	compact myelin	15	8	3.64	0.01446	0.083926	CC
GO:0000407	pre-autophagosomal structure	15	8	3.64	0.01446	0.083926	CC
GO:0045121	membrane raft	180	57	43.71	0.01447	0.083926	CC
GO:0030118	clathrin coat	42	17	10.2	0.01478	0.0851160283687943	CC
GO:0005778	peroxisomal membrane	55	21	13.36	0.01514	0.0859697902097902	CC
GO:0031903	microbody membrane	55	21	13.36	0.01514	0.0859697902097902	CC
GO:0035097	histone methyltransferase complex	60	39	14.57	0.01663	0.0930552	CC
GO:0080008	Cul4-RING ubiquitin ligase complex	21	10	5.1	0.01681	0.0930552	CC
GO:0008023	transcription elongation factor complex	30	13	7.29	0.01696	0.0930552	CC
GO:0005881	cytoplasmic microtubule	30	13	7.29	0.01696	0.0930552	CC
GO:0016327	apicolateral plasma membrane	10	6	2.43	0.01706	0.0930552	CC
GO:0030140	trans-Golgi network transport vesicle	24	11	5.83	0.01717	0.0930552	CC
GO:0070461	SAGA-type complex	27	12	6.56	0.01719	0.0930552	CC
GO:0000228	nuclear chromosome	296	131	71.88	0.01753	0.0942672847682119	CC
GO:0031902	late endosome membrane	83	29	20.16	0.01886	0.100752105263158	CC
GO:0048475	coated membrane	75	35	18.21	0.01956	0.103134545454545	CC
GO:0030117	membrane coat	75	35	18.21	0.01956	0.103134545454545	CC
GO:0070062	extracellular vesicular exosome	63	23	15.3	0.02014	0.105507612903226	CC
GO:0000940	condensed chromosome outer kinetochore	13	7	3.16	0.02073	0.106536455696203	CC
GO:0005849	mRNA cleavage factor complex	13	7	3.16	0.02073	0.106536455696203	CC
GO:0051233	spindle midzone	13	7	3.16	0.02073	0.106536455696203	CC
GO:0042645	mitochondrial nucleoid	37	15	8.99	0.02104	0.107449559748428	CC
GO:0005622	intracellular	12568	3717	3052.17	0.02124	0.107793	CC
GO:0072686	mitotic spindle	16	8	3.89	0.02285	0.114487251461988	CC
GO:0005671	Ada2/Gcn5/Ada3 transcription activator c...	16	8	3.89	0.02285	0.114487251461988	CC
GO:0044451	nucleoplasm part	833	396	202.3	0.02343	0.114487251461988	CC
GO:0005777	peroxisome	123	40	29.87	0.02356	0.114487251461988	CC
GO:0042579	microbody	123	40	29.87	0.02356	0.114487251461988	CC
GO:0005844	polysome	25	11	6.07	0.02407	0.114487251461988	CC
GO:0030990	intraflagellar transport particle	8	5	1.94	0.02411	0.114487251461988	CC
GO:0070938	contractile ring	8	5	1.94	0.02411	0.114487251461988	CC
GO:0031371	ubiquitin conjugating enzyme complex	8	5	1.94	0.02411	0.114487251461988	CC
GO:0031332	RNAi effector complex	8	5	1.94	0.02411	0.114487251461988	CC
GO:0016442	RNA-induced silencing complex	8	5	1.94	0.02411	0.114487251461988	CC
GO:0005770	late endosome	156	49	37.88	0.02553	0.120525348837209	CC
GO:0005765	lysosomal membrane	142	45	34.49	0.02696	0.1260688	CC
GO:0014704	intercalated disc	38	15	9.23	0.02714	0.1260688	CC
GO:0005759	mitochondrial matrix	286	84	69.46	0.02717	0.1260688	CC
GO:0012506	vesicle membrane	373	116	90.58	0.02745	0.126644318181818	CC
GO:0030055	cell-substrate junction	139	50	33.76	0.02947	0.135195706214689	CC
GO:0055038	recycling endosome membrane	32	13	7.77	0.03013	0.137273111111111	CC
GO:0044438	microbody part	79	27	19.19	0.03043	0.137273111111111	CC
GO:0044439	peroxisomal part	79	27	19.19	0.03043	0.137273111111111	CC
GO:0031258	lamellipodium membrane	14	7	3.4	0.03290	0.144246910994764	CC
GO:0033276	transcription factor TFTC complex	14	7	3.4	0.03290	0.144246910994764	CC
GO:0033202	DNA helicase complex	14	7	3.4	0.03290	0.144246910994764	CC
GO:0097346	INO80-type complex	14	7	3.4	0.03290	0.144246910994764	CC
GO:0031011	Ino80 complex	14	7	3.4	0.03290	0.144246910994764	CC
GO:0000164	protein phosphatase type 1 complex	6	4	1.46	0.03393	0.144246910994764	CC
GO:0005663	DNA replication factor C complex	6	4	1.46	0.03393	0.144246910994764	CC
GO:0071778	WINAC complex	6	4	1.46	0.03393	0.144246910994764	CC
GO:0030904	retromer complex	6	4	1.46	0.03393	0.144246910994764	CC
GO:0019907	cyclin-dependent protein kinase activati...	6	4	1.46	0.03393	0.144246910994764	CC
GO:0001739	sex chromatin	6	4	1.46	0.03393	0.144246910994764	CC
GO:0005669	transcription factor TFIID complex	20	9	4.86	0.03430	0.144981968911917	CC
GO:0016234	inclusion body	39	15	9.47	0.03446	0.144981968911917	CC
GO:0065010	extracellular membrane-bounded organelle	66	23	16.03	0.03492	0.145410461538462	CC
GO:0043230	extracellular organelle	66	23	16.03	0.03492	0.145410461538462	CC
GO:0030659	cytoplasmic vesicle membrane	362	112	87.91	0.03721	0.154155714285714	CC
GO:0009898	internal side of plasma membrane	102	33	24.77	0.03974	0.163801421319797	CC
GO:0030131	clathrin adaptor complex	30	12	7.29	0.04124	0.168275778894472	CC
GO:0005801	cis-Golgi network	30	12	7.29	0.04124	0.168275778894472	CC
GO:0042405	nuclear inclusion body	9	5	2.19	0.04353	0.1767318	CC
GO:0033176	proton-transporting V-type ATPase comple...	24	10	5.83	0.04560	0.18350396039604	CC
GO:0005840	ribosome	206	61	50.03	0.04565	0.18350396039604	CC
GO:0034708	methyltransferase complex	62	39	15.06	0.04667	0.185516746411483	CC
GO:0031010	ISWI-type complex	10	8	2.43	0.04672	0.185516746411483	CC
GO:0008278	cohesin complex	12	6	2.91	0.04775	0.185516746411483	CC
GO:0005916	fascia adherens	12	6	2.91	0.04775	0.185516746411483	CC
GO:0005845	mRNA cap binding complex	12	6	2.91	0.04775	0.185516746411483	CC
GO:0034518	RNA cap binding complex	12	6	2.91	0.04775	0.185516746411483	CC
GO:0071565	nBAF complex	12	6	2.91	0.04775	0.185516746411483	CC
GO:0000421	autophagic vacuole membrane	18	8	4.37	0.04870	0.188306666666667	CC
GO:0005875	microtubule associated complex	132	46	32.06	0.04895	0.188376303317536	CC
GO:0030864	cortical actin cytoskeleton	34	13	8.26	0.04945	0.189402830188679	CC
