# Supplementary material for: PTRcombiner: mining combinatorial regulation of gene expression from post-transcriptional interaction maps
Source: BMC Genomics. 2014 Apr 23;15:304. doi: 10.1186/1471-2164-15-304 (PMC4234518; doi:10.1186/1471-2164-15-304)
Supplement: Additional file 6 — A zip archive containing the ontological enrichment results generated by PTR comb iner analyzer module step 1 for the top five ranking clusters obtained including recurrent trans-factors. [file 1471-2164-15-304-S6.zip › GOannotations/MF/cluster-1-MF.txt]

GO.ID	Term	Annotated	Significant	Expected	Fisher.result	Fisher.classic.BH	ontology
GO:0030331	estrogen receptor binding	25	7	1.33	0.00024	0.0273415384615385	MF
GO:0043274	phospholipase binding	12	5	0.64	0.00024	0.0273415384615385	MF
GO:0008601	protein phosphatase type 2A regulator ac...	20	6	1.06	0.00045	0.0476035714285714	MF
GO:0042826	histone deacetylase binding	64	11	3.4	0.00050	0.0493666666666667	MF
GO:0008026	ATP-dependent helicase activity	108	15	5.74	0.00057	0.052760625	MF
GO:0019901	protein kinase binding	359	34	19.07	0.00079	0.0688229411764706	MF
GO:0003743	translation initiation factor activity	50	9	2.66	0.00113	0.0911984210526316	MF
GO:0003677	DNA binding	2356	172	125.14	0.00117	0.0911984210526316	MF
GO:0004722	protein serine/threonine phosphatase act...	51	9	2.71	0.00131	0.0970055	MF
GO:0005024	transforming growth factor beta-activate...	17	5	0.9	0.00151	0.101650454545455	MF
GO:0035035	histone acetyltransferase binding	17	5	0.9	0.00151	0.101650454545455	MF
GO:0000287	magnesium ion binding	182	20	9.67	0.00164	0.10367	MF
GO:0019903	protein phosphatase binding	74	11	3.93	0.00173	0.10367	MF
GO:0008134	transcription factor binding	452	44	24.01	0.00175	0.10367	MF
GO:0070411	I-SMAD binding	11	4	0.58	0.00193	0.105785714285714	MF
GO:0008143	poly(A) RNA binding	11	4	0.58	0.00193	0.105785714285714	MF
GO:0070412	R-SMAD binding	18	5	0.96	0.00200	0.105785714285714	MF
GO:0051087	chaperone binding	45	8	2.39	0.00229	0.116947931034483	MF
GO:0003724	RNA helicase activity	28	6	1.49	0.00304	0.150074666666667	MF
GO:0003714	transcription corepressor activity	193	20	10.25	0.00328	0.15669935483871	MF
GO:0017002	activin-activated receptor activity	7	3	0.37	0.00445	0.199710606060606	MF
GO:0035259	glucocorticoid receptor binding	7	3	0.37	0.00445	0.199710606060606	MF
GO:0001085	RNA polymerase II transcription factor b...	73	10	3.88	0.00505	0.218341714285714	MF
GO:0008186	RNA-dependent ATPase activity	22	5	1.17	0.00516	0.218341714285714	MF
GO:0031625	ubiquitin protein ligase binding	149	16	7.91	0.00573	0.235725833333333	MF
GO:0030332	cyclin binding	15	4	0.8	0.00674	0.269782162162162	MF
GO:0003725	double-stranded RNA binding	43	7	2.28	0.00703	0.273985	MF
GO:0008080	N-acetyltransferase activity	77	10	4.09	0.00737	0.279871025641026	MF
GO:0003730	mRNA 3'-UTR binding	24	5	1.27	0.00763	0.28250075	MF
GO:0000981	sequence-specific DNA binding RNA polyme...	253	23	13.44	0.00848	0.2938304	MF
GO:0008320	protein transmembrane transporter activi...	16	4	0.85	0.00861	0.2938304	MF
GO:0031072	heat shock protein binding	91	11	4.83	0.00868	0.2938304	MF
GO:0019003	GDP binding	45	7	2.39	0.00903	0.2938304	MF
GO:0042393	histone binding	105	12	5.58	0.00972	0.2938304	MF
GO:0016668	oxidoreductase activity, acting on a sul...	9	3	0.48	0.00985	0.2938304	MF
GO:0030371	translation repressor activity	9	3	0.48	0.00985	0.2938304	MF
GO:0008187	poly-pyrimidine tract binding	9	3	0.48	0.00985	0.2938304	MF
GO:0005521	lamin binding	9	3	0.48	0.00985	0.2938304	MF
GO:0008022	protein C-terminus binding	158	16	8.39	0.00992	0.2938304	MF
GO:0051721	protein phosphatase 2A binding	17	4	0.9	0.01079	0.313333137254902	MF
GO:0003705	RNA polymerase II distal enhancer sequen...	107	12	5.68	0.01122	0.319554230769231	MF
GO:0003924	GTPase activity	233	21	12.38	0.01264	0.348857777777778	MF
GO:0046966	thyroid hormone receptor binding	27	5	1.43	0.01272	0.348857777777778	MF
GO:0045309	protein phosphorylated amino acid bindin...	18	4	0.96	0.01331	0.358402	MF
GO:0001076	RNA polymerase II transcription factor b...	97	11	5.15	0.01372	0.362845	MF
GO:0044325	ion channel binding	49	7	2.6	0.01424	0.369990175438596	MF
GO:0000982	RNA polymerase II core promoter proximal...	98	11	5.21	0.01474	0.374015254237288	MF
GO:0008301	DNA binding, bending	61	8	3.24	0.01490	0.374015254237288	MF
GO:0032403	protein complex binding	328	27	17.42	0.01609	0.397154833333333	MF
GO:0051082	unfolded protein binding	127	13	6.75	0.01745	0.418740806451613	MF
GO:0004402	histone acetyltransferase activity	51	7	2.71	0.01753	0.418740806451613	MF
GO:0044212	transcription regulatory region DNA bind...	348	28	18.48	0.01899	0.446415714285714	MF
GO:0031490	chromatin DNA binding	30	5	1.59	0.01970	0.4558703125	MF
GO:0043565	sequence-specific DNA binding	685	49	36.38	0.02060	0.466606419753086	MF
GO:0016831	carboxy-lyase activity	31	5	1.65	0.02249	0.466606419753086	MF
GO:0051219	phosphoprotein binding	42	6	2.23	0.02258	0.466606419753086	MF
GO:0048185	activin binding	12	3	0.64	0.02291	0.466606419753086	MF
GO:0004004	ATP-dependent RNA helicase activity	21	4	1.12	0.02295	0.466606419753086	MF
GO:0008483	transaminase activity	21	4	1.12	0.02295	0.466606419753086	MF
GO:0001067	regulatory region nucleic acid binding	356	28	18.91	0.02472	0.466606419753086	MF
GO:0000975	regulatory region DNA binding	356	28	18.91	0.02472	0.466606419753086	MF
GO:0008574	plus-end-directed microtubule motor acti...	5	2	0.27	0.02531	0.466606419753086	MF
GO:0015186	L-glutamine transmembrane transporter ac...	5	2	0.27	0.02531	0.466606419753086	MF
GO:0004535	poly(A)-specific ribonuclease activity	5	2	0.27	0.02531	0.466606419753086	MF
GO:0004663	Rab geranylgeranyltransferase activity	5	2	0.27	0.02531	0.466606419753086	MF
GO:0004749	ribose phosphate diphosphokinase activit...	5	2	0.27	0.02531	0.466606419753086	MF
GO:0048027	mRNA 5'-UTR binding	5	2	0.27	0.02531	0.466606419753086	MF
GO:0003691	double-stranded telomeric DNA binding	5	2	0.27	0.02531	0.466606419753086	MF
GO:0034711	inhibin binding	5	2	0.27	0.02531	0.466606419753086	MF
GO:0004003	ATP-dependent DNA helicase activity	32	5	1.7	0.02552	0.466606419753086	MF
GO:0003700	sequence-specific DNA binding transcript...	1009	75	53.59	0.02732	0.481829886363636	MF
GO:0043021	ribonucleoprotein complex binding	56	7	2.97	0.02801	0.481829886363636	MF
GO:0001071	nucleic acid binding transcription facto...	1011	75	53.7	0.02850	0.481829886363636	MF
GO:0042800	histone methyltransferase activity (H3-K...	13	3	0.69	0.02863	0.481829886363636	MF
GO:0015095	magnesium ion transmembrane transporter ...	13	3	0.69	0.02863	0.481829886363636	MF
GO:0045502	dynein binding	13	3	0.69	0.02863	0.481829886363636	MF
GO:0031369	translation initiation factor binding	13	3	0.69	0.02863	0.481829886363636	MF
GO:0000987	core promoter proximal region sequence-s...	45	6	2.39	0.03069	0.510695393258427	MF
GO:0016769	transferase activity, transferring nitro...	23	4	1.22	0.03124	0.514071555555556	MF
GO:0008094	DNA-dependent ATPase activity	70	8	3.72	0.03159	0.514118571428571	MF
GO:0001159	core promoter proximal region DNA bindin...	46	6	2.44	0.03377	0.51429820754717	MF
GO:0001104	RNA polymerase II transcription cofactor...	71	8	3.77	0.03402	0.51429820754717	MF
GO:0017091	AU-rich element binding	14	3	0.74	0.03503	0.51429820754717	MF
GO:0008079	translation termination factor activity	6	2	0.32	0.03664	0.51429820754717	MF
GO:0016778	diphosphotransferase activity	6	2	0.32	0.03664	0.51429820754717	MF
GO:0004571	mannosyl-oligosaccharide 1,2-alpha-manno...	6	2	0.32	0.03664	0.51429820754717	MF
GO:0045236	CXCR chemokine receptor binding	6	2	0.32	0.03664	0.51429820754717	MF
GO:0008190	eukaryotic initiation factor 4E binding	6	2	0.32	0.03664	0.51429820754717	MF
GO:0004661	protein geranylgeranyltransferase activi...	6	2	0.32	0.03664	0.51429820754717	MF
GO:0004723	calcium-dependent protein serine/threoni...	6	2	0.32	0.03664	0.51429820754717	MF
GO:0050733	RS domain binding	6	2	0.32	0.03664	0.51429820754717	MF
GO:0003688	DNA replication origin binding	6	2	0.32	0.03664	0.51429820754717	MF
GO:0003747	translation release factor activity	6	2	0.32	0.03664	0.51429820754717	MF
GO:0043566	structure-specific DNA binding	221	34	11.74	0.03681	0.51429820754717	MF
GO:0005525	GTP binding	369	28	19.6	0.03681	0.51429820754717	MF
GO:0017111	nucleoside-triphosphatase activity	762	60	40.47	0.03743	0.518073177570093	MF
GO:0016462	pyrophosphatase activity	798	62	42.39	0.03942	0.540565	MF
GO:0016818	hydrolase activity, acting on acid anhyd...	800	62	42.49	0.04108	0.558160366972477	MF
GO:0042162	telomeric DNA binding	15	3	0.8	0.04211	0.566953727272727	MF
GO:0042054	histone methyltransferase activity	49	6	2.6	0.04417	0.584069375	MF
GO:0002039	p53 binding	49	6	2.6	0.04417	0.584069375	MF
GO:0016817	hydrolase activity, acting on acid anhyd...	804	62	42.71	0.04457	0.584143097345133	MF
GO:0016796	exonuclease activity, active with either...	26	4	1.38	0.04656	0.604871578947368	MF
GO:0050681	androgen receptor binding	38	5	2.02	0.04914	0.610025123966942	MF
GO:0016717	oxidoreductase activity, acting on paire...	7	2	0.37	0.04952	0.610025123966942	MF
GO:0005114	type II transforming growth factor beta ...	7	2	0.37	0.04952	0.610025123966942	MF
GO:0016308	1-phosphatidylinositol-4-phosphate 5-kin...	7	2	0.37	0.04952	0.610025123966942	MF
GO:0005375	copper ion transmembrane transporter act...	7	2	0.37	0.04952	0.610025123966942	MF
GO:0008353	RNA polymerase II carboxy-terminal domai...	16	3	0.85	0.04984	0.610025123966942	MF
GO:0042809	vitamin D receptor binding	16	3	0.85	0.04984	0.610025123966942	MF
