# Supplementary material for: PTRcombiner: mining combinatorial regulation of gene expression from post-transcriptional interaction maps
Source: BMC Genomics. 2014 Apr 23;15:304. doi: 10.1186/1471-2164-15-304 (PMC4234518; doi:10.1186/1471-2164-15-304)
Supplement: Additional file 6 — A zip archive containing the ontological enrichment results generated by PTR comb iner analyzer module step 1 for the top five ranking clusters obtained including recurrent trans-factors. [file 1471-2164-15-304-S6.zip › GOannotations/MF/cluster-2-MF.txt]

GO.ID	Term	Annotated	Significant	Expected	Fisher.result	Fisher.classic.BH	ontology
GO:0019899	enzyme binding	1090	323	206.76	0.00015	0.00854423076923077	MF
GO:0008026	ATP-dependent helicase activity	108	36	20.49	0.00027	0.0142810714285714	MF
GO:0035259	glucocorticoid receptor binding	7	6	1.33	0.00027	0.0142810714285714	MF
GO:0044325	ion channel binding	49	20	9.29	0.00033	0.0168527586206897	MF
GO:0031072	heat shock protein binding	91	31	17.26	0.00045	0.022215	MF
GO:0070491	repressing transcription factor binding	43	24	8.16	0.00057	0.0272312903225806	MF
GO:0003730	mRNA 3'-UTR binding	24	12	4.55	0.00059	0.0273059375	MF
GO:0036002	pre-mRNA binding	10	7	1.9	0.00061	0.0273760606060606	MF
GO:0001047	core promoter binding	55	21	10.43	0.00068	0.02962	MF
GO:0030145	manganese ion binding	41	17	7.78	0.00073	0.0308894285714286	MF
GO:0051087	chaperone binding	45	18	8.54	0.00086	0.0328709756097561	MF
GO:0015095	magnesium ion transmembrane transporter ...	13	8	2.47	0.00086	0.0328709756097561	MF
GO:0031369	translation initiation factor binding	13	8	2.47	0.00086	0.0328709756097561	MF
GO:0043021	ribonucleoprotein complex binding	56	21	10.62	0.00090	0.0328709756097561	MF
GO:0003841	1-acylglycerol-3-phosphate O-acyltransfe...	8	6	1.52	0.00091	0.0328709756097561	MF
GO:0004726	non-membrane spanning protein tyrosine p...	8	6	1.52	0.00091	0.0328709756097561	MF
GO:0016780	phosphotransferase activity, for other s...	16	9	3.04	0.00098	0.0345566666666667	MF
GO:0003690	double-stranded DNA binding	144	43	27.32	0.00103	0.0350054545454545	MF
GO:0042826	histone deacetylase binding	64	23	12.14	0.00104	0.0350054545454545	MF
GO:0003677	DNA binding	2356	545	446.91	0.00110	0.0362022222222222	MF
GO:0003700	sequence-specific DNA binding transcript...	1009	229	191.4	0.00124	0.0397034042553192	MF
GO:0008013	beta-catenin binding	61	22	11.57	0.00126	0.0397034042553192	MF
GO:0001085	RNA polymerase II transcription factor b...	73	32	13.85	0.00136	0.0415260784313725	MF
GO:0008143	poly(A) RNA binding	11	7	2.09	0.00141	0.0415260784313725	MF
GO:0070411	I-SMAD binding	11	7	2.09	0.00141	0.0415260784313725	MF
GO:0032182	small conjugating protein binding	73	25	13.85	0.00143	0.0415260784313725	MF
GO:0008017	microtubule binding	109	34	20.68	0.00147	0.0418667307692308	MF
GO:0008601	protein phosphatase type 2A regulator ac...	20	10	3.79	0.00170	0.0460167857142857	MF
GO:0016538	cyclin-dependent protein kinase regulato...	20	10	3.79	0.00170	0.0460167857142857	MF
GO:0051721	protein phosphatase 2A binding	17	9	3.22	0.00174	0.0460167857142857	MF
GO:0005024	transforming growth factor beta-activate...	17	9	3.22	0.00174	0.0460167857142857	MF
GO:0046332	SMAD binding	63	26	11.95	0.00217	0.0563819298245614	MF
GO:0002039	p53 binding	49	18	9.29	0.00267	0.0681770689655172	MF
GO:0048185	activin binding	12	7	2.28	0.00283	0.0710377966101695	MF
GO:0003724	RNA helicase activity	28	12	5.31	0.00312	0.077012	MF
GO:0004843	ubiquitin-specific protease activity	46	17	8.73	0.00323	0.0771553225806452	MF
GO:0003684	damaged DNA binding	46	17	8.73	0.00323	0.0771553225806452	MF
GO:0016667	oxidoreductase activity, acting on a sul...	54	19	10.24	0.00362	0.0831638461538462	MF
GO:0016717	oxidoreductase activity, acting on paire...	7	5	1.33	0.00365	0.0831638461538462	MF
GO:0034713	type I transforming growth factor beta r...	7	5	1.33	0.00365	0.0831638461538462	MF
GO:0003725	double-stranded RNA binding	43	16	8.16	0.00390	0.0875136363636363	MF
GO:0008094	DNA-dependent ATPase activity	70	23	13.28	0.00396	0.0875337313432836	MF
GO:0008186	RNA-dependent ATPase activity	22	10	4.17	0.00410	0.0892955882352941	MF
GO:0046875	ephrin receptor binding	29	12	5.5	0.00442	0.0948698550724638	MF
GO:0018024	histone-lysine N-methyltransferase activ...	40	15	7.59	0.00471	0.0988615584415584	MF
GO:0031491	nucleosome binding	16	8	3.04	0.00498	0.0988615584415584	MF
GO:0042809	vitamin D receptor binding	16	8	3.04	0.00498	0.0988615584415584	MF
GO:0008353	RNA polymerase II carboxy-terminal domai...	16	8	3.04	0.00498	0.0988615584415584	MF
GO:0008320	protein transmembrane transporter activi...	16	8	3.04	0.00498	0.0988615584415584	MF
GO:0034593	phosphatidylinositol bisphosphate phosph...	13	7	2.47	0.00514	0.0988615584415584	MF
GO:0003756	protein disulfide isomerase activity	13	7	2.47	0.00514	0.0988615584415584	MF
GO:0005487	nucleocytoplasmic transporter activity	13	7	2.47	0.00514	0.0988615584415584	MF
GO:0019900	kinase binding	400	124	75.88	0.00534	0.100196049382716	MF
GO:0004386	helicase activity	146	50	27.69	0.00541	0.100196049382716	MF
GO:0004663	Rab geranylgeranyltransferase activity	5	4	0.95	0.00548	0.100196049382716	MF
GO:0030618	transforming growth factor beta receptor...	5	4	0.95	0.00548	0.100196049382716	MF
GO:0003779	actin binding	356	87	67.53	0.00575	0.103850609756098	MF
GO:0031490	chromatin DNA binding	30	12	5.69	0.00611	0.109023012048193	MF
GO:0004674	protein serine/threonine kinase activity	435	113	82.52	0.00693	0.119685465116279	MF
GO:0008080	N-acetyltransferase activity	77	24	14.61	0.00693	0.119685465116279	MF
GO:0016922	ligand-dependent nuclear receptor bindin...	20	9	3.79	0.00695	0.119685465116279	MF
GO:0035035	histone acetyltransferase binding	17	8	3.22	0.00786	0.133121704545455	MF
GO:0003899	DNA-directed RNA polymerase activity	42	15	7.97	0.00791	0.133121704545455	MF
GO:0004579	dolichyl-diphosphooligosaccharide-protei...	8	5	1.52	0.00822	0.135264666666667	MF
GO:0042975	peroxisome proliferator activated recept...	8	5	1.52	0.00822	0.135264666666667	MF
GO:0017091	AU-rich element binding	14	7	2.66	0.00860	0.139729130434783	MF
GO:0004527	exonuclease activity	62	20	11.76	0.00868	0.139729130434783	MF
GO:0090079	translation regulator activity, nucleic ...	11	6	2.09	0.00891	0.14188935483871	MF
GO:0044212	transcription regulatory region DNA bind...	348	93	66.01	0.00901	0.141955425531915	MF
GO:0032403	protein complex binding	328	84	62.22	0.00925	0.144202631578947	MF
GO:0001191	RNA polymerase II transcription factor b...	28	11	5.31	0.00996	0.15365375	MF
GO:0004004	ATP-dependent RNA helicase activity	21	9	3.98	0.01015	0.154970618556701	MF
GO:0042802	identical protein binding	861	190	163.32	0.01050	0.157225353535354	MF
GO:0004402	histone acetyltransferase activity	51	17	9.67	0.01051	0.157225353535354	MF
GO:0004003	ATP-dependent DNA helicase activity	32	12	6.07	0.01099	0.1627619	MF
GO:0033613	activating transcription factor binding	52	17	9.86	0.01292	0.189450693069307	MF
GO:0070577	histone acetyl-lysine binding	15	7	2.85	0.01352	0.189812568807339	MF
GO:0030332	cyclin binding	15	7	2.85	0.01352	0.189812568807339	MF
GO:0005488	binding	11958	2537	2268.31	0.01366	0.189812568807339	MF
GO:0008190	eukaryotic initiation factor 4E binding	6	4	1.14	0.01397	0.189812568807339	MF
GO:0004439	phosphatidylinositol-4,5-bisphosphate 5-...	6	4	1.14	0.01397	0.189812568807339	MF
GO:0004723	calcium-dependent protein serine/threoni...	6	4	1.14	0.01397	0.189812568807339	MF
GO:0050733	RS domain binding	6	4	1.14	0.01397	0.189812568807339	MF
GO:0008420	CTD phosphatase activity	6	4	1.14	0.01397	0.189812568807339	MF
GO:0000049	tRNA binding	33	12	6.26	0.01436	0.192776833333333	MF
GO:0004861	cyclin-dependent protein kinase inhibito...	12	6	2.28	0.01499	0.192776833333333	MF
GO:0043274	phospholipase binding	12	6	2.28	0.01499	0.192776833333333	MF
GO:0032183	SUMO binding	12	6	2.28	0.01499	0.192776833333333	MF
GO:0070410	co-SMAD binding	12	6	2.28	0.01499	0.192776833333333	MF
GO:0019903	protein phosphatase binding	74	27	14.04	0.01528	0.192776833333333	MF
GO:0043130	ubiquitin binding	61	19	11.57	0.01535	0.192776833333333	MF
GO:0004659	prenyltransferase activity	14	9	2.66	0.01555	0.192776833333333	MF
GO:0005521	lamin binding	9	5	1.71	0.01562	0.192776833333333	MF
GO:0008187	poly-pyrimidine tract binding	9	5	1.71	0.01562	0.192776833333333	MF
GO:0017056	structural constituent of nuclear pore	9	5	1.71	0.01562	0.192776833333333	MF
GO:0000979	RNA polymerase II core promoter sequence...	26	10	4.93	0.01621	0.198405041322314	MF
GO:0035064	methylated histone residue binding	38	13	7.21	0.01900	0.229380078740157	MF
GO:0051219	phosphoprotein binding	42	14	7.97	0.01928	0.229380078740157	MF
GO:0004860	protein kinase inhibitor activity	46	15	8.73	0.01935	0.229380078740157	MF
GO:0043425	bHLH transcription factor binding	23	9	4.36	0.01967	0.229380078740157	MF
GO:0043014	alpha-tubulin binding	23	9	4.36	0.01967	0.229380078740157	MF
GO:0051059	NF-kappaB binding	23	9	4.36	0.01967	0.229380078740157	MF
GO:0001104	RNA polymerase II transcription cofactor...	71	21	13.47	0.02034	0.233745426356589	MF
GO:0016874	ligase activity	486	159	92.19	0.02036	0.233745426356589	MF
GO:0042169	SH2 domain binding	31	11	5.88	0.02265	0.258035769230769	MF
GO:0017048	Rho GTPase binding	51	16	9.67	0.02324	0.261012330827068	MF
GO:0042800	histone methyltransferase activity (H3-K...	13	6	2.47	0.02344	0.261012330827068	MF
GO:0045502	dynein binding	13	6	2.47	0.02344	0.261012330827068	MF
GO:0016409	palmitoyltransferase activity	20	8	3.79	0.02383	0.263374850746269	MF
GO:0008409	5'-3' exonuclease activity	10	5	1.9	0.02641	0.28139	MF
GO:0034595	phosphatidylinositol phosphate 5-phospha...	10	5	1.9	0.02641	0.28139	MF
GO:0001098	basal transcription machinery binding	10	5	1.9	0.02641	0.28139	MF
GO:0001099	basal RNA polymerase II transcription ma...	10	5	1.9	0.02641	0.28139	MF
GO:0051010	microtubule plus-end binding	10	5	1.9	0.02641	0.28139	MF
GO:0031492	nucleosomal DNA binding	7	4	1.33	0.02774	0.283449668874172	MF
GO:0031994	insulin-like growth factor I binding	7	4	1.33	0.02774	0.283449668874172	MF
GO:0017002	activin-activated receptor activity	7	4	1.33	0.02774	0.283449668874172	MF
GO:0004691	cAMP-dependent protein kinase activity	7	4	1.33	0.02774	0.283449668874172	MF
GO:0008312	7S RNA binding	7	4	1.33	0.02774	0.283449668874172	MF
GO:0046982	protein heterodimerization activity	360	83	68.29	0.02869	0.283449668874172	MF
GO:0004693	cyclin-dependent protein kinase activity	32	11	6.07	0.02875	0.283449668874172	MF
GO:0016896	exoribonuclease activity, producing 5'-p...	17	7	3.22	0.02879	0.283449668874172	MF
GO:0004812	aminoacyl-tRNA ligase activity	44	14	8.35	0.02890	0.283449668874172	MF
GO:0016875	ligase activity, forming carbon-oxygen b...	44	14	8.35	0.02890	0.283449668874172	MF
GO:0016876	ligase activity, forming aminoacyl-tRNA ...	44	14	8.35	0.02890	0.283449668874172	MF
GO:0051287	NAD binding	44	14	8.35	0.02890	0.283449668874172	MF
GO:0004713	protein tyrosine kinase activity	145	37	27.51	0.03105	0.302533223684211	MF
GO:0019210	kinase inhibitor activity	49	15	9.29	0.03401	0.329207908496732	MF
GO:0005385	zinc ion transmembrane transporter activ...	14	6	2.66	0.03457	0.330310774193548	MF
GO:0030275	LRR domain binding	14	6	2.66	0.03457	0.330310774193548	MF
GO:0015035	protein disulfide oxidoreductase activit...	29	10	5.5	0.03550	0.334875796178344	MF
GO:0043022	ribosome binding	29	10	5.5	0.03550	0.334875796178344	MF
GO:0031435	mitogen-activated protein kinase kinase ...	18	7	3.41	0.03959	0.364178819875776	MF
GO:0004532	exoribonuclease activity	18	7	3.41	0.03959	0.364178819875776	MF
GO:0070064	proline-rich region binding	18	7	3.41	0.03959	0.364178819875776	MF
GO:0070412	R-SMAD binding	18	7	3.41	0.03959	0.364178819875776	MF
GO:0043175	RNA polymerase core enzyme binding	11	5	2.09	0.04100	0.37452036809816	MF
GO:0003705	RNA polymerase II distal enhancer sequen...	107	28	20.3	0.04122	0.37452036809816	MF
GO:0030291	protein serine/threonine kinase inhibito...	22	8	4.17	0.04249	0.379295628742515	MF
GO:0005048	signal sequence binding	22	8	4.17	0.04249	0.379295628742515	MF
GO:0030374	ligand-dependent nuclear receptor transc...	42	13	7.97	0.04277	0.379295628742515	MF
GO:0003678	DNA helicase activity	42	13	7.97	0.04277	0.379295628742515	MF
GO:0017016	Ras GTPase binding	121	31	22.95	0.04314	0.379921836734694	MF
GO:0016796	exonuclease activity, active with either...	26	9	4.93	0.04397	0.379921836734694	MF
GO:0015036	disulfide oxidoreductase activity	34	11	6.45	0.04432	0.379921836734694	MF
GO:0001102	RNA polymerase II activating transcripti...	34	11	6.45	0.04432	0.379921836734694	MF
GO:0004721	phosphoprotein phosphatase activity	168	62	31.87	0.04676	0.379921836734694	MF
GO:0034450	ubiquitin-ubiquitin ligase activity	8	4	1.52	0.04726	0.379921836734694	MF
GO:0005522	profilin binding	8	4	1.52	0.04726	0.379921836734694	MF
GO:0016857	racemase and epimerase activity, acting ...	8	4	1.52	0.04726	0.379921836734694	MF
GO:0008266	poly(U) RNA binding	8	4	1.52	0.04726	0.379921836734694	MF
GO:0017169	CDP-alcohol phosphatidyltransferase acti...	8	4	1.52	0.04726	0.379921836734694	MF
GO:0048156	tau protein binding	8	4	1.52	0.04726	0.379921836734694	MF
GO:0045294	alpha-catenin binding	8	4	1.52	0.04726	0.379921836734694	MF
GO:0051864	histone demethylase activity (H3-K36 spe...	8	4	1.52	0.04726	0.379921836734694	MF
GO:0042162	telomeric DNA binding	15	6	2.85	0.04860	0.379921836734694	MF
