# Supplementary material for: PTRcombiner: mining combinatorial regulation of gene expression from post-transcriptional interaction maps
Source: BMC Genomics. 2014 Apr 23;15:304. doi: 10.1186/1471-2164-15-304 (PMC4234518; doi:10.1186/1471-2164-15-304)
Supplement: Additional file 6 — A zip archive containing the ontological enrichment results generated by PTR comb iner analyzer module step 1 for the top five ranking clusters obtained including recurrent trans-factors. [file 1471-2164-15-304-S6.zip › GOannotations/MF/cluster-4-MF.txt]

GO.ID	Term	Annotated	Significant	Expected	Fisher.result	Fisher.classic.BH	ontology
GO:0003714	transcription corepressor activity	193	28	13.1	0.00011	0.02036375	MF
GO:0001103	RNA polymerase II repressing transcripti...	19	7	1.29	0.00016	0.0263288888888889	MF
GO:0003682	chromatin binding	331	40	22.46	0.00027	0.039987	MF
GO:0030145	manganese ion binding	41	10	2.78	0.00032	0.0423142857142857	MF
GO:0043565	sequence-specific DNA binding	685	70	46.49	0.00036	0.0423142857142857	MF
GO:0019901	protein kinase binding	359	42	24.36	0.00038	0.0423142857142857	MF
GO:0019903	protein phosphatase binding	74	14	5.02	0.00040	0.0423142857142857	MF
GO:0070411	I-SMAD binding	11	5	0.75	0.00047	0.0464046666666667	MF
GO:0034713	type I transforming growth factor beta r...	7	4	0.48	0.00063	0.058314375	MF
GO:0008013	beta-catenin binding	61	12	4.14	0.00070	0.0609823529411765	MF
GO:0003713	transcription coactivator activity	271	33	18.39	0.00079	0.0649994444444444	MF
GO:0003700	sequence-specific DNA binding transcript...	1009	100	68.47	0.00101	0.0787268421052632	MF
GO:0001077	RNA polymerase II core promoter proximal...	67	12	4.55	0.00166	0.122923	MF
GO:0003924	GTPase activity	233	28	15.81	0.00230	0.155183043478261	MF
GO:0042802	identical protein binding	861	80	58.43	0.00239	0.155183043478261	MF
GO:0035255	ionotropic glutamate receptor binding	15	5	1.02	0.00241	0.155183043478261	MF
GO:0035033	histone deacetylase regulator activity	5	3	0.34	0.00281	0.173400416666667	MF
GO:0043425	bHLH transcription factor binding	23	6	1.56	0.00357	0.2114868	MF
GO:0035035	histone acetyltransferase binding	17	5	1.15	0.00443	0.245187777777778	MF
GO:0046982	protein heterodimerization activity	360	38	24.43	0.00447	0.245187777777778	MF
GO:0042393	histone binding	105	15	7.13	0.00475	0.248705862068966	MF
GO:0004721	phosphoprotein phosphatase activity	168	21	11.4	0.00487	0.248705862068966	MF
GO:0032403	protein complex binding	328	35	22.26	0.00524	0.254636451612903	MF
GO:0030957	Tat protein binding	6	3	0.41	0.00533	0.254636451612903	MF
GO:0070412	R-SMAD binding	18	5	1.22	0.00580	0.26843125	MF
GO:0030674	protein binding, bridging	130	17	8.82	0.00685	0.307419696969697	MF
GO:0000166	nucleotide binding	2409	192	163.48	0.00752	0.327562352941176	MF
GO:0003690	double-stranded DNA binding	144	18	9.77	0.00873	0.364901944444444	MF
GO:0031545	peptidyl-proline 4-dioxygenase activity	7	3	0.48	0.00887	0.364901944444444	MF
GO:0042800	histone methyltransferase activity (H3-K...	13	4	0.88	0.00919	0.367848378378378	MF
GO:0019787	small conjugating protein ligase activit...	270	29	18.32	0.00953	0.371419210526316	MF
GO:0003755	peptidyl-prolyl cis-trans isomerase acti...	37	7	2.51	0.01111	0.421895128205128	MF
GO:0016853	isomerase activity	139	17	9.43	0.01304	0.482735476190476	MF
GO:0004579	dolichyl-diphosphooligosaccharide-protei...	8	3	0.54	0.01348	0.482735476190476	MF
GO:0004842	ubiquitin-protein ligase activity	254	27	17.24	0.01369	0.482735476190476	MF
GO:0016859	cis-trans isomerase activity	39	7	2.65	0.01476	0.495977446808511	MF
GO:0019955	cytokine binding	58	9	3.94	0.01553	0.495977446808511	MF
GO:0005527	macrolide binding	15	4	1.02	0.01574	0.495977446808511	MF
GO:0005528	FK506 binding	15	4	1.02	0.01574	0.495977446808511	MF
GO:0070577	histone acetyl-lysine binding	15	4	1.02	0.01574	0.495977446808511	MF
GO:0004672	protein kinase activity	596	54	40.45	0.01796	0.543134081632653	MF
GO:0003677	DNA binding	2356	215	159.89	0.01797	0.543134081632653	MF
GO:0004576	oligosaccharyl transferase activity	9	3	0.61	0.01921	0.557843333333333	MF
GO:0032794	GTPase activating protein binding	9	3	0.61	0.01921	0.557843333333333	MF
GO:0004674	protein serine/threonine kinase activity	435	41	29.52	0.02041	0.576192830188679	MF
GO:0004722	protein serine/threonine phosphatase act...	51	8	3.46	0.02062	0.576192830188679	MF
GO:0000287	magnesium ion binding	182	20	12.35	0.02245	0.615712037037037	MF
GO:0030331	estrogen receptor binding	25	5	1.7	0.02427	0.653172068965517	MF
GO:0051082	unfolded protein binding	127	15	8.62	0.02514	0.653172068965517	MF
GO:0017124	SH3 domain binding	116	14	7.87	0.02532	0.653172068965517	MF
GO:0035258	steroid hormone receptor binding	63	9	4.28	0.02558	0.653172068965517	MF
GO:0001012	RNA polymerase II regulatory region DNA ...	95	12	6.45	0.02684	0.673729491525424	MF
GO:0003705	RNA polymerase II distal enhancer sequen...	107	13	7.26	0.02899	0.709512923076923	MF
GO:0045309	protein phosphorylated amino acid bindin...	18	4	1.22	0.03001	0.709512923076923	MF
GO:0019003	GDP binding	45	7	3.05	0.03070	0.709512923076923	MF
GO:0051087	chaperone binding	45	7	3.05	0.03070	0.709512923076923	MF
GO:0070851	growth factor receptor binding	97	12	6.58	0.03097	0.709512923076923	MF
GO:0001047	core promoter binding	55	8	3.73	0.03114	0.709512923076923	MF
GO:0042803	protein homodimerization activity	553	49	37.53	0.03303	0.728739117647059	MF
GO:0016772	transferase activity, transferring phosp...	896	75	60.81	0.03322	0.728739117647059	MF
GO:1901363	heterocyclic compound binding	5357	443	363.54	0.03346	0.728739117647059	MF
GO:0008536	Ran GTPase binding	11	3	0.75	0.03408	0.731485217391304	MF
GO:0016301	kinase activity	768	65	52.12	0.03728	0.788738285714286	MF
GO:0008270	zinc ion binding	1999	155	135.66	0.03788	0.790144788732394	MF
GO:0097159	organic cyclic compound binding	5428	447	368.36	0.03887	0.791643866666667	MF
GO:0043426	MRF binding	5	2	0.34	0.04009	0.791643866666667	MF
GO:0003691	double-stranded telomeric DNA binding	5	2	0.34	0.04009	0.791643866666667	MF
GO:0034481	chondroitin sulfotransferase activity	5	2	0.34	0.04009	0.791643866666667	MF
GO:0005525	GTP binding	369	34	25.04	0.04270	0.810050759493671	MF
GO:0030742	GTP-dependent protein binding	12	3	0.81	0.04321	0.810050759493671	MF
GO:0004859	phospholipase inhibitor activity	12	3	0.81	0.04321	0.810050759493671	MF
GO:0048185	activin binding	12	3	0.81	0.04321	0.810050759493671	MF
GO:0019001	guanyl nucleotide binding	383	35	25.99	0.04445	0.812721604938272	MF
GO:0032561	guanyl ribonucleotide binding	383	35	25.99	0.04445	0.812721604938272	MF
GO:0000981	sequence-specific DNA binding RNA polyme...	253	31	17.17	0.04572	0.814021071428571	MF
GO:0004725	protein tyrosine phosphatase activity	103	12	6.99	0.04609	0.814021071428571	MF
GO:0016773	phosphotransferase activity, alcohol gro...	711	60	48.25	0.04617	0.814021071428571	MF
GO:0000977	RNA polymerase II regulatory region sequ...	92	11	6.24	0.04672	0.814027294117647	MF
GO:0003676	nucleic acid binding	3336	302	226.39	0.04758	0.815200989010989	MF
GO:0002020	protease binding	60	8	4.07	0.04878	0.815200989010989	MF
GO:0005548	phospholipid transporter activity	30	5	2.04	0.04932	0.815200989010989	MF
GO:0043621	protein self-association	30	5	2.04	0.04932	0.815200989010989	MF
