# Supplementary material for: PTRcombiner: mining combinatorial regulation of gene expression from post-transcriptional interaction maps
Source: BMC Genomics. 2014 Apr 23;15:304. doi: 10.1186/1471-2164-15-304 (PMC4234518; doi:10.1186/1471-2164-15-304)
Supplement: Additional file 6 — A zip archive containing the ontological enrichment results generated by PTR comb iner analyzer module step 1 for the top five ranking clusters obtained including recurrent trans-factors. [file 1471-2164-15-304-S6.zip › GOannotations/MF/cluster-5-MF.txt]

GO.ID	Term	Annotated	Significant	Expected	Fisher.result	Fisher.classic.BH	ontology
GO:0003743	translation initiation factor activity	50	8	1.64	0.00021	0.0345566666666667	MF
GO:0003924	GTPase activity	233	19	7.66	0.00026	0.038506	MF
GO:0035173	histone kinase activity	12	4	0.39	0.00046	0.0619327272727273	MF
GO:0005525	GTP binding	369	25	12.14	0.00054	0.066645	MF
GO:0019904	protein domain specific binding	536	32	17.63	0.00087	0.0991130769230769	MF
GO:0003730	mRNA 3'-UTR binding	24	5	0.79	0.00095	0.100496428571429	MF
GO:0042162	telomeric DNA binding	15	4	0.49	0.00118	0.116505333333333	MF
GO:0008565	protein transporter activity	87	9	2.86	0.00221	0.204563125	MF
GO:0043565	sequence-specific DNA binding	685	40	22.53	0.00237	0.206468823529412	MF
GO:0001103	RNA polymerase II repressing transcripti...	19	4	0.62	0.00302	0.244754736842105	MF
GO:0051082	unfolded protein binding	127	11	4.18	0.00314	0.244754736842105	MF
GO:0004693	cyclin-dependent protein kinase activity	32	5	1.05	0.00364	0.269542	MF
GO:0003714	transcription corepressor activity	193	14	6.35	0.00475	0.318093043478261	MF
GO:0070411	I-SMAD binding	11	3	0.36	0.00479	0.318093043478261	MF
GO:0000982	RNA polymerase II core promoter proximal...	98	9	3.22	0.00494	0.318093043478261	MF
GO:0008022	protein C-terminus binding	158	12	5.2	0.00603	0.37210125	MF
GO:0003677	DNA binding	2356	115	77.48	0.00638	0.3779512	MF
GO:0019900	kinase binding	400	23	13.15	0.00692	0.394173846153846	MF
GO:0008134	transcription factor binding	452	28	14.87	0.00838	0.42949	MF
GO:0003713	transcription coactivator activity	271	17	8.91	0.00844	0.42949	MF
GO:0030331	estrogen receptor binding	25	4	0.82	0.00845	0.42949	MF
GO:0003705	RNA polymerase II distal enhancer sequen...	107	9	3.52	0.00870	0.42949	MF
GO:0004535	poly(A)-specific ribonuclease activity	5	2	0.16	0.01010	0.453275757575757	MF
GO:0003691	double-stranded telomeric DNA binding	5	2	0.16	0.01010	0.453275757575757	MF
GO:0004663	Rab geranylgeranyltransferase activity	5	2	0.16	0.01010	0.453275757575757	MF
GO:0003725	double-stranded RNA binding	43	5	1.41	0.01297	0.507006170212766	MF
GO:0003682	chromatin binding	331	19	10.89	0.01357	0.507006170212766	MF
GO:0008353	RNA polymerase II carboxy-terminal domai...	16	3	0.53	0.01439	0.507006170212766	MF
GO:0008320	protein transmembrane transporter activi...	16	3	0.53	0.01439	0.507006170212766	MF
GO:0001076	RNA polymerase II transcription factor b...	97	8	3.19	0.01454	0.507006170212766	MF
GO:0008301	DNA binding, bending	61	6	2.01	0.01480	0.507006170212766	MF
GO:0003747	translation release factor activity	6	2	0.2	0.01483	0.507006170212766	MF
GO:0008079	translation termination factor activity	6	2	0.2	0.01483	0.507006170212766	MF
GO:0004661	protein geranylgeranyltransferase activi...	6	2	0.2	0.01483	0.507006170212766	MF
GO:0050733	RS domain binding	6	2	0.2	0.01483	0.507006170212766	MF
GO:0008135	translation factor activity, nucleic aci...	80	12	2.63	0.01542	0.507006170212766	MF
GO:0000987	core promoter proximal region sequence-s...	45	5	1.48	0.01561	0.507006170212766	MF
GO:0031490	chromatin DNA binding	30	4	0.99	0.01609	0.507006170212766	MF
GO:0017022	myosin binding	30	4	0.99	0.01609	0.507006170212766	MF
GO:0001159	core promoter proximal region DNA bindin...	46	5	1.51	0.01705	0.515327551020408	MF
GO:0016896	exoribonuclease activity, producing 5'-p...	17	3	0.56	0.01705	0.515327551020408	MF
GO:0016831	carboxy-lyase activity	31	4	1.02	0.01800	0.53316	MF
GO:0000976	transcription regulatory region sequence...	164	11	5.39	0.01977	0.546892909090909	MF
GO:0004532	exoribonuclease activity	18	3	0.59	0.01997	0.546892909090909	MF
GO:0022884	macromolecule transmembrane transporter ...	18	3	0.59	0.01997	0.546892909090909	MF
GO:0070412	R-SMAD binding	18	3	0.59	0.01997	0.546892909090909	MF
GO:0019211	phosphatase activator activity	7	2	0.23	0.02031	0.546892909090909	MF
GO:0044212	transcription regulatory region DNA bind...	348	19	11.44	0.02173	0.574680892857143	MF
GO:0001077	RNA polymerase II core promoter proximal...	67	6	2.2	0.02259	0.586943684210526	MF
GO:0008026	ATP-dependent helicase activity	108	8	3.55	0.02601	0.617391875	MF
GO:0070035	purine NTP-dependent helicase activity	108	8	3.55	0.02601	0.617391875	MF
GO:0008318	protein prenyltransferase activity	8	2	0.26	0.02650	0.617391875	MF
GO:0043566	structure-specific DNA binding	221	27	7.27	0.02656	0.617391875	MF
GO:0050699	WW domain binding	20	3	0.66	0.02659	0.617391875	MF
GO:0001067	regulatory region nucleic acid binding	356	19	11.71	0.02668	0.617391875	MF
GO:0000975	regulatory region DNA binding	356	19	11.71	0.02668	0.617391875	MF
GO:0019901	protein kinase binding	359	19	11.81	0.02874	0.652986363636364	MF
GO:0001104	RNA polymerase II transcription cofactor...	71	6	2.34	0.02910	0.652986363636364	MF
GO:0001046	core promoter sequence-specific DNA bind...	36	4	1.18	0.02966	0.655618805970149	MF
GO:0000977	RNA polymerase II regulatory region sequ...	92	7	3.03	0.03183	0.67639095890411	MF
GO:0019208	phosphatase regulator activity	73	6	2.4	0.03276	0.67639095890411	MF
GO:0001228	RNA polymerase II transcription regulato...	73	6	2.4	0.03276	0.67639095890411	MF
GO:0016668	oxidoreductase activity, acting on a sul...	9	2	0.3	0.03334	0.67639095890411	MF
GO:0005521	lamin binding	9	2	0.3	0.03334	0.67639095890411	MF
GO:0015450	P-P-bond-hydrolysis-driven protein trans...	9	2	0.3	0.03334	0.67639095890411	MF
GO:0008186	RNA-dependent ATPase activity	22	3	0.72	0.03423	0.685062567567567	MF
GO:0001012	RNA polymerase II regulatory region DNA ...	95	7	3.12	0.03697	0.730034266666667	MF
GO:0005072	transforming growth factor beta receptor...	10	2	0.33	0.04078	0.794673421052632	MF
GO:0019206	nucleoside kinase activity	11	2	0.36	0.04878	0.938223116883117	MF
GO:0043130	ubiquitin binding	61	5	2.01	0.04983	0.946131153846154	MF
