# Supplementary material for: PTRcombiner: mining combinatorial regulation of gene expression from post-transcriptional interaction maps
Source: BMC Genomics. 2014 Apr 23;15:304. doi: 10.1186/1471-2164-15-304 (PMC4234518; doi:10.1186/1471-2164-15-304)
Supplement: Additional file 6 — A zip archive containing the ontological enrichment results generated by PTR comb iner analyzer module step 1 for the top five ranking clusters obtained including recurrent trans-factors. [file 1471-2164-15-304-S6.zip › GOannotations/MF/cluster-6-MF.txt]

GO.ID	Term	Annotated	Significant	Expected	Fisher.result	Fisher.classic.BH	ontology
GO:0017056	structural constituent of nuclear pore	9	8	2.25	0.00011	0.0050909375	MF
GO:0019899	enzyme binding	1090	417	272.48	0.00012	0.00538545454545454	MF
GO:0042800	histone methyltransferase activity (H3-K...	13	10	3.25	0.00013	0.00566264705882353	MF
GO:0051087	chaperone binding	45	23	11.25	0.00014	0.005924	MF
GO:0016922	ligand-dependent nuclear receptor bindin...	20	13	5	0.00018	0.007405	MF
GO:0042802	identical protein binding	861	260	215.24	0.00021	0.00840567567567567	MF
GO:0070064	proline-rich region binding	18	12	4.5	0.00023	0.00896394736842105	MF
GO:0008013	beta-catenin binding	61	28	15.25	0.00031	0.01147775	MF
GO:0043130	ubiquitin binding	61	28	15.25	0.00031	0.01147775	MF
GO:0004659	prenyltransferase activity	14	10	3.5	0.00034	0.0122814634146341	MF
GO:0003743	translation initiation factor activity	50	24	12.5	0.00036	0.0126942857142857	MF
GO:0004579	dolichyl-diphosphooligosaccharide-protei...	8	7	2	0.00038	0.0130879069767442	MF
GO:0005525	GTP binding	369	121	92.24	0.00041	0.0134935555555556	MF
GO:0005072	transforming growth factor beta receptor...	10	8	2.5	0.00041	0.0134935555555556	MF
GO:0044212	transcription regulatory region DNA bind...	348	118	86.99	0.00043	0.0138441304347826	MF
GO:0008026	ATP-dependent helicase activity	108	43	27	0.00047	0.01481	MF
GO:0046875	ephrin receptor binding	29	16	7.25	0.00049	0.0151185416666667	MF
GO:0005024	transforming growth factor beta-activate...	17	11	4.25	0.00062	0.0187391836734694	MF
GO:0003705	RNA polymerase II distal enhancer sequen...	107	42	26.75	0.00077	0.0228074	MF
GO:0001077	RNA polymerase II core promoter proximal...	67	29	16.75	0.00080	0.0232313725490196	MF
GO:0005487	nucleocytoplasmic transporter activity	13	9	3.25	0.00098	0.0279111538461538	MF
GO:0003690	double-stranded DNA binding	144	53	36	0.00105	0.0293405660377358	MF
GO:0070411	I-SMAD binding	11	8	2.75	0.00118	0.0323625925925926	MF
GO:0051219	phosphoprotein binding	42	20	10.5	0.00123	0.0331205454545455	MF
GO:0031492	nucleosomal DNA binding	7	6	1.75	0.00134	0.0348164912280702	MF
GO:0035259	glucocorticoid receptor binding	7	6	1.75	0.00134	0.0348164912280702	MF
GO:0016667	oxidoreductase activity, acting on a sul...	54	24	13.5	0.00142	0.0362589655172414	MF
GO:0016780	phosphotransferase activity, for other s...	16	10	4	0.00163	0.0409157627118644	MF
GO:0005488	binding	11958	3345	2989.3	0.00172	0.0424553333333333	MF
GO:0043022	ribosome binding	29	15	7.25	0.00177	0.04257875	MF
GO:0004843	ubiquitin-specific protease activity	46	21	11.5	0.00183	0.04257875	MF
GO:0003684	damaged DNA binding	46	21	11.5	0.00183	0.04257875	MF
GO:0008094	DNA-dependent ATPase activity	70	29	17.5	0.00184	0.04257875	MF
GO:0001106	RNA polymerase II transcription corepres...	19	11	4.75	0.00227	0.0516106060606061	MF
GO:0035064	methylated histone residue binding	38	18	9.5	0.00230	0.0516106060606061	MF
GO:0004861	cyclin-dependent protein kinase inhibito...	12	8	3	0.00277	0.0603289705882353	MF
GO:0032183	SUMO binding	12	8	3	0.00277	0.0603289705882353	MF
GO:0005048	signal sequence binding	22	12	5.5	0.00285	0.0611717391304348	MF
GO:0051010	microtubule plus-end binding	10	7	2.5	0.00349	0.0738384285714286	MF
GO:0005160	transforming growth factor beta receptor...	20	11	5	0.00392	0.0806322222222222	MF
GO:0008601	protein phosphatase type 2A regulator ac...	20	11	5	0.00392	0.0806322222222222	MF
GO:0008017	microtubule binding	109	44	27.25	0.00408	0.0822344736842105	MF
GO:0016538	cyclin-dependent protein kinase regulato...	20	14	5	0.00419	0.0822344736842105	MF
GO:0008266	poly(U) RNA binding	8	6	2	0.00422	0.0822344736842105	MF
GO:0045294	alpha-catenin binding	8	6	2	0.00422	0.0822344736842105	MF
GO:0001102	RNA polymerase II activating transcripti...	34	16	8.5	0.00431	0.0826148192771084	MF
GO:0008276	protein methyltransferase activity	68	33	17	0.00445	0.0826148192771084	MF
GO:0016772	transferase activity, transferring phosp...	896	298	223.99	0.00454	0.0826148192771084	MF
GO:0051059	NF-kappaB binding	23	12	5.75	0.00461	0.0826148192771084	MF
GO:0004723	calcium-dependent protein serine/threoni...	6	5	1.5	0.00463	0.0826148192771084	MF
GO:0003688	DNA replication origin binding	6	5	1.5	0.00463	0.0826148192771084	MF
GO:0035497	cAMP response element binding	6	5	1.5	0.00463	0.0826148192771084	MF
GO:0033613	activating transcription factor binding	52	26	13	0.00531	0.0936203571428571	MF
GO:0070412	R-SMAD binding	18	10	4.5	0.00539	0.0939128235294118	MF
GO:0030145	manganese ion binding	41	18	10.25	0.00631	0.108664069767442	MF
GO:0004298	threonine-type endopeptidase activity	21	11	5.25	0.00639	0.108776896551724	MF
GO:0003730	mRNA 3'-UTR binding	24	12	6	0.00715	0.116320208333333	MF
GO:0016853	isomerase activity	139	48	34.75	0.00737	0.116320208333333	MF
GO:0008320	protein transmembrane transporter activi...	16	9	4	0.00744	0.116320208333333	MF
GO:0042809	vitamin D receptor binding	16	9	4	0.00744	0.116320208333333	MF
GO:0017166	vinculin binding	11	7	2.75	0.00754	0.116320208333333	MF
GO:0008536	Ran GTPase binding	11	7	2.75	0.00754	0.116320208333333	MF
GO:0008143	poly(A) RNA binding	11	7	2.75	0.00754	0.116320208333333	MF
GO:0019789	SUMO ligase activity	11	7	2.75	0.00754	0.116320208333333	MF
GO:0043175	RNA polymerase core enzyme binding	11	7	2.75	0.00754	0.116320208333333	MF
GO:0043565	sequence-specific DNA binding	685	202	171.24	0.00798	0.121838969072165	MF
GO:0004402	histone acetyltransferase activity	51	24	12.75	0.00841	0.127093979591837	MF
GO:0004721	phosphoprotein phosphatase activity	168	71	42	0.00885	0.132392424242424	MF
GO:0042826	histone deacetylase binding	64	25	16	0.00897	0.1328457	MF
GO:0046982	protein heterodimerization activity	360	110	89.99	0.00911	0.133583267326733	MF
GO:0031491	nucleosome binding	16	12	4	0.00991	0.138271545454545	MF
GO:0001105	RNA polymerase II transcription coactiva...	22	11	5.5	0.00992	0.138271545454545	MF
GO:0043995	histone acetyltransferase activity (H4-K...	9	6	2.25	0.00997	0.138271545454545	MF
GO:0043996	histone acetyltransferase activity (H4-K...	9	6	2.25	0.00997	0.138271545454545	MF
GO:0046972	histone acetyltransferase activity (H4-K...	9	6	2.25	0.00997	0.138271545454545	MF
GO:0001047	core promoter binding	55	22	13.75	0.01007	0.138271545454545	MF
GO:0030275	LRR domain binding	14	8	3.5	0.01027	0.138271545454545	MF
GO:0017091	AU-rich element binding	14	8	3.5	0.01027	0.138271545454545	MF
GO:0017069	snRNA binding	14	8	3.5	0.01027	0.138271545454545	MF
GO:0016301	kinase activity	768	255	191.99	0.01055	0.140761711711712	MF
GO:0044325	ion channel binding	49	20	12.25	0.01074	0.142017321428571	MF
GO:0051721	protein phosphatase 2A binding	17	9	4.25	0.01234	0.161730442477876	MF
GO:0034713	type I transforming growth factor beta r...	7	5	1.75	0.01286	0.164186724137931	MF
GO:0016018	cyclosporin A binding	7	5	1.75	0.01286	0.164186724137931	MF
GO:0008312	7S RNA binding	7	5	1.75	0.01286	0.164186724137931	MF
GO:0019900	kinase binding	400	161	99.99	0.01305	0.165188461538462	MF
GO:0033558	protein deacetylase activity	20	10	5	0.01380	0.169717822580645	MF
GO:0050699	WW domain binding	20	10	5	0.01380	0.169717822580645	MF
GO:0015215	nucleotide transmembrane transporter act...	12	7	3	0.01421	0.169717822580645	MF
GO:0035173	histone kinase activity	12	7	3	0.01421	0.169717822580645	MF
GO:0048185	activin binding	12	7	3	0.01421	0.169717822580645	MF
GO:0070410	co-SMAD binding	12	7	3	0.01421	0.169717822580645	MF
GO:0045295	gamma-catenin binding	12	7	3	0.01421	0.169717822580645	MF
GO:0045296	cadherin binding	23	11	5.75	0.01478	0.17511344	MF
GO:0004725	protein tyrosine phosphatase activity	103	36	25.75	0.01517	0.17513946969697	MF
GO:0003700	sequence-specific DNA binding transcript...	1009	300	252.23	0.01521	0.17513946969697	MF
GO:0050681	androgen receptor binding	38	16	9.5	0.01543	0.17513946969697	MF
GO:0030618	transforming growth factor beta receptor...	5	4	1.25	0.01561	0.17513946969697	MF
GO:0035242	protein-arginine omega-N asymmetric meth...	5	4	1.25	0.01561	0.17513946969697	MF
GO:0005168	neurotrophin TRKA receptor binding	5	4	1.25	0.01561	0.17513946969697	MF
GO:0032552	deoxyribonucleotide binding	5	4	1.25	0.01561	0.17513946969697	MF
GO:0004003	ATP-dependent DNA helicase activity	32	14	8	0.01576	0.175492932330827	MF
GO:0008170	N-methyltransferase activity	67	31	16.75	0.01638	0.181035671641791	MF
GO:0001071	nucleic acid binding transcription facto...	1011	300	252.73	0.01689	0.185289555555556	MF
GO:0030332	cyclin binding	15	8	3.75	0.01725	0.186476277372263	MF
GO:0070577	histone acetyl-lysine binding	15	8	3.75	0.01725	0.186476277372263	MF
GO:0016779	nucleotidyltransferase activity	121	41	30.25	0.01752	0.188022608695652	MF
GO:0008301	DNA binding, bending	61	23	15.25	0.01880	0.200307913669065	MF
GO:0031435	mitogen-activated protein kinase kinase ...	18	9	4.5	0.01928	0.201109586206897	MF
GO:0004532	exoribonuclease activity	18	9	4.5	0.01928	0.201109586206897	MF
GO:0030291	protein serine/threonine kinase inhibito...	22	14	5.5	0.01956	0.201109586206897	MF
GO:0030374	ligand-dependent nuclear receptor transc...	42	17	10.5	0.01959	0.201109586206897	MF
GO:0003678	DNA helicase activity	42	17	10.5	0.01959	0.201109586206897	MF
GO:0036002	pre-mRNA binding	10	6	2.5	0.01969	0.201109586206897	MF
GO:0042054	histone methyltransferase activity	49	25	12.25	0.02045	0.207441438356164	MF
GO:0043021	ribonucleoprotein complex binding	56	27	14	0.02118	0.213384897959184	MF
GO:0046966	thyroid hormone receptor binding	27	12	6.75	0.02151	0.215245337837838	MF
GO:0016773	phosphotransferase activity, alcohol gro...	711	237	177.74	0.02332	0.231791409395973	MF
GO:0031369	translation initiation factor binding	13	7	3.25	0.02423	0.236083092105263	MF
GO:0070742	C2H2 zinc finger domain binding	13	7	3.25	0.02423	0.236083092105263	MF
GO:0015095	magnesium ion transmembrane transporter ...	13	7	3.25	0.02423	0.236083092105263	MF
GO:0035258	steroid hormone receptor binding	63	27	15.75	0.02534	0.245284575163399	MF
GO:0004713	protein tyrosine kinase activity	145	47	36.25	0.02640	0.247681349693252	MF
GO:0019208	phosphatase regulator activity	73	31	18.25	0.02662	0.247681349693252	MF
GO:0051019	mitogen-activated protein kinase binding	16	8	4	0.02705	0.247681349693252	MF
GO:0017025	TBP-class protein binding	16	8	4	0.02705	0.247681349693252	MF
GO:0005338	nucleotide-sugar transmembrane transport...	8	5	2	0.02726	0.247681349693252	MF
GO:0008318	protein prenyltransferase activity	8	5	2	0.02726	0.247681349693252	MF
GO:0005522	profilin binding	8	5	2	0.02726	0.247681349693252	MF
GO:0004726	non-membrane spanning protein tyrosine p...	8	5	2	0.02726	0.247681349693252	MF
GO:0017169	CDP-alcohol phosphatidyltransferase acti...	8	5	2	0.02726	0.247681349693252	MF
GO:0051787	misfolded protein binding	8	5	2	0.02726	0.247681349693252	MF
GO:0008757	S-adenosylmethionine-dependent methyltra...	103	41	25.75	0.02762	0.248179696969697	MF
GO:0004860	protein kinase inhibitor activity	46	22	11.5	0.02765	0.248179696969697	MF
GO:0015036	disulfide oxidoreductase activity	34	14	8.5	0.02795	0.249361144578313	MF
GO:1901677	phosphate transmembrane transporter acti...	19	9	4.75	0.02865	0.251514655172414	MF
GO:0004407	histone deacetylase activity	19	9	4.75	0.02865	0.251514655172414	MF
GO:0003676	nucleic acid binding	3336	1052	833.95	0.02873	0.251514655172414	MF
GO:0003724	RNA helicase activity	28	12	7	0.02928	0.251514655172414	MF
GO:0005158	insulin receptor binding	28	12	7	0.02928	0.251514655172414	MF
GO:0008186	RNA-dependent ATPase activity	22	10	5.5	0.02940	0.251514655172414	MF
GO:0031683	G-protein beta/gamma-subunit complex bin...	22	10	5.5	0.02940	0.251514655172414	MF
GO:0030331	estrogen receptor binding	25	11	6.25	0.02955	0.251514655172414	MF
GO:0051287	NAD binding	44	17	11	0.03154	0.266918514285714	MF
GO:0060590	ATPase regulator activity	11	6	2.75	0.03426	0.288290113636364	MF
GO:0017048	Rho GTPase binding	51	19	12.75	0.03507	0.293438813559322	MF
GO:0004712	protein serine/threonine/tyrosine kinase...	35	14	8.75	0.03614	0.297467165775401	MF
GO:0019783	small conjugating protein-specific prote...	52	25	13	0.03723	0.297467165775401	MF
GO:0050733	RS domain binding	6	4	1.5	0.03756	0.297467165775401	MF
GO:0030215	semaphorin receptor binding	6	4	1.5	0.03756	0.297467165775401	MF
GO:0030235	nitric-oxide synthase regulator activity	6	4	1.5	0.03756	0.297467165775401	MF
GO:0008420	CTD phosphatase activity	6	4	1.5	0.03756	0.297467165775401	MF
GO:0005167	neurotrophin TRK receptor binding	6	4	1.5	0.03756	0.297467165775401	MF
GO:0030957	Tat protein binding	6	4	1.5	0.03756	0.297467165775401	MF
GO:0015165	pyrimidine nucleotide-sugar transmembran...	6	4	1.5	0.03756	0.297467165775401	MF
GO:0004661	protein geranylgeranyltransferase activi...	6	4	1.5	0.03756	0.297467165775401	MF
GO:0005385	zinc ion transmembrane transporter activ...	14	7	3.5	0.03819	0.299256031746032	MF
GO:0030544	Hsp70 protein binding	14	7	3.5	0.03819	0.299256031746032	MF
GO:0000987	core promoter proximal region sequence-s...	45	17	11.25	0.03920	0.305553684210526	MF
GO:0035035	histone acetyltransferase binding	17	8	4.25	0.04014	0.308017305699482	MF
GO:0001968	fibronectin binding	17	8	4.25	0.04014	0.308017305699482	MF
GO:0016896	exoribonuclease activity, producing 5'-p...	17	8	4.25	0.04014	0.308017305699482	MF
GO:0043425	bHLH transcription factor binding	23	10	5.75	0.04064	0.310246597938144	MF
GO:0000988	protein binding transcription factor act...	515	232	128.74	0.04261	0.323617487179487	MF
GO:0035091	phosphatidylinositol binding	153	48	38.25	0.04369	0.330126989795918	MF
GO:0051015	actin filament binding	69	24	17.25	0.04421	0.332360456852792	MF
GO:0035591	signaling adaptor activity	66	23	16.5	0.04717	0.342946255924171	MF
GO:0001159	core promoter proximal region DNA bindin...	46	17	11.5	0.04813	0.342946255924171	MF
GO:0030971	receptor tyrosine kinase binding	33	13	8.25	0.04821	0.342946255924171	MF
GO:0001078	RNA polymerase II core promoter proximal...	33	13	8.25	0.04821	0.342946255924171	MF
GO:0001191	RNA polymerase II transcription factor b...	28	16	7	0.04855	0.342946255924171	MF
GO:0000993	RNA polymerase II core binding	9	5	2.25	0.04886	0.342946255924171	MF
GO:0000983	RNA polymerase II core promoter sequence...	9	5	2.25	0.04886	0.342946255924171	MF
GO:0016668	oxidoreductase activity, acting on a sul...	9	5	2.25	0.04886	0.342946255924171	MF
GO:0016273	arginine N-methyltransferase activity	9	5	2.25	0.04886	0.342946255924171	MF
GO:0016274	protein-arginine N-methyltransferase act...	9	5	2.25	0.04886	0.342946255924171	MF
GO:0005521	lamin binding	9	5	2.25	0.04886	0.342946255924171	MF
GO:0015450	P-P-bond-hydrolysis-driven protein trans...	9	5	2.25	0.04886	0.342946255924171	MF
GO:0008139	nuclear localization sequence binding	9	5	2.25	0.04886	0.342946255924171	MF
GO:0043539	protein serine/threonine kinase activato...	9	5	2.25	0.04886	0.342946255924171	MF
GO:0008092	cytoskeletal protein binding	635	216	158.74	0.04929	0.3443325	MF
