# Supplementary material for: PTRcombiner: mining combinatorial regulation of gene expression from post-transcriptional interaction maps
Source: BMC Genomics. 2014 Apr 23;15:304. doi: 10.1186/1471-2164-15-304 (PMC4234518; doi:10.1186/1471-2164-15-304)
Supplement: Additional file 7 — A zip archive containing the ontological enrichment results generated by PTR comb iner analyzer module step 1 for the top five ranking clusters of sporadic trans-factors. [file 1471-2164-15-304-S7.zip]

Archive with 15 entries (15 files):
- GOannotations/BP/cluster-10.txt
- GOannotations/BP/cluster-14.txt
- GOannotations/BP/cluster-2.txt
- GOannotations/BP/cluster-4.txt
- GOannotations/BP/cluster-9.txt
- GOannotations/CC/cluster-10.txt
- GOannotations/CC/cluster-14.txt
- GOannotations/CC/cluster-2.txt
- GOannotations/CC/cluster-4.txt
- GOannotations/CC/cluster-9.txt
- GOannotations/MF/cluster-10.txt
- GOannotations/MF/cluster-14.txt
- GOannotations/MF/cluster-2.txt
- GOannotations/MF/cluster-4.txt
- GOannotations/MF/cluster-9.txt
