# Supplementary material for: PTRcombiner: mining combinatorial regulation of gene expression from post-transcriptional interaction maps
Source: BMC Genomics. 2014 Apr 23;15:304. doi: 10.1186/1471-2164-15-304 (PMC4234518; doi:10.1186/1471-2164-15-304)
Supplement: Additional file 7 — A zip archive containing the ontological enrichment results generated by PTR comb iner analyzer module step 1 for the top five ranking clusters of sporadic trans-factors. [file 1471-2164-15-304-S7.zip › GOannotations/BP/cluster-10.txt]

GO.ID	Term	Annotated	Significant	Expected	Fisher.result	Fisher.classic.BH	ontology
GO:0048538	thymus development	33	3	0.11	0.00018	1	BP
GO:0007049	cell cycle	1405	15	4.67	0.00097	1	BP
GO:0016567	protein ubiquitination	545	9	1.81	0.00107	1	BP
GO:0007032	endosome organization	25	2	0.08	0.00309	1	BP
GO:0046503	glycerolipid catabolic process	34	2	0.11	0.00567	1	BP
GO:0070936	protein K48-linked ubiquitination	37	2	0.12	0.00669	1	BP
GO:0015850	organic hydroxy compound transport	117	3	0.39	0.00688	1	BP
GO:0007067	mitosis	364	5	1.21	0.00698	1	BP
GO:2001251	negative regulation of chromosome organi...	38	2	0.13	0.00705	1	BP
GO:0030163	protein catabolic process	547	6	1.82	0.00915	1	BP
GO:0007219	Notch signaling pathway	134	3	0.45	0.00997	1	BP
GO:0006511	ubiquitin-dependent protein catabolic pr...	402	5	1.34	0.01047	1	BP
GO:0019941	modification-dependent protein catabolic...	408	5	1.36	0.01111	1	BP
GO:0043632	modification-dependent macromolecule cat...	411	5	1.37	0.01144	1	BP
GO:0051603	proteolysis involved in cellular protein...	429	5	1.43	0.01357	1	BP
GO:0010605	negative regulation of macromolecule met...	1377	10	4.58	0.01371	1	BP
GO:0032273	positive regulation of protein polymeriz...	54	2	0.18	0.01387	1	BP
GO:0044248	cellular catabolic process	1720	13	5.72	0.01527	1	BP
GO:0044257	cellular protein catabolic process	444	5	1.48	0.01555	1	BP
GO:0007173	epidermal growth factor receptor signali...	160	3	0.53	0.01604	1	BP
GO:0002870	T cell anergy	5	1	0.02	0.01651	1	BP
GO:0002911	regulation of lymphocyte anergy	5	1	0.02	0.01651	1	BP
GO:0002667	regulation of T cell anergy	5	1	0.02	0.01651	1	BP
GO:0002249	lymphocyte anergy	5	1	0.02	0.01651	1	BP
GO:0042159	lipoprotein catabolic process	5	1	0.02	0.01651	1	BP
GO:0060696	regulation of phospholipid catabolic pro...	5	1	0.02	0.01651	1	BP
GO:0046642	negative regulation of alpha-beta T cell...	5	1	0.02	0.01651	1	BP
GO:0038127	ERBB signaling pathway	162	3	0.54	0.01657	1	BP
GO:0051321	meiotic cell cycle	164	3	0.54	0.01712	1	BP
GO:0042787	protein ubiquitination involved in ubiqu...	61	2	0.2	0.01747	1	BP
GO:0045786	negative regulation of cell cycle	459	5	1.53	0.01770	1	BP
GO:0030301	cholesterol transport	63	2	0.21	0.01857	1	BP
GO:0015918	sterol transport	63	2	0.21	0.01857	1	BP
GO:0016579	protein deubiquitination	64	2	0.21	0.01913	1	BP
GO:0050847	progesterone receptor signaling pathway	6	1	0.02	0.01977	1	BP
GO:0018344	protein geranylgeranylation	6	1	0.02	0.01977	1	BP
GO:0070508	cholesterol import	6	1	0.02	0.01977	1	BP
GO:0035382	sterol transmembrane transport	6	1	0.02	0.01977	1	BP
GO:0034638	phosphatidylcholine catabolic process	6	1	0.02	0.01977	1	BP
GO:0035376	sterol import	6	1	0.02	0.01977	1	BP
GO:0051301	cell division	480	5	1.59	0.02105	1	BP
GO:0009892	negative regulation of metabolic process	1474	10	4.9	0.02125	1	BP
GO:0043623	cellular protein complex assembly	323	4	1.07	0.02210	1	BP
GO:0031396	regulation of protein ubiquitination	182	3	0.6	0.02249	1	BP
GO:0060017	parathyroid gland development	7	1	0.02	0.02303	1	BP
GO:0050687	negative regulation of defense response ...	7	1	0.02	0.02303	1	BP
GO:0032287	peripheral nervous system myelin mainten...	7	1	0.02	0.02303	1	BP
GO:0033683	nucleotide-excision repair, DNA incision	7	1	0.02	0.02303	1	BP
GO:0043589	skin morphogenesis	7	1	0.02	0.02303	1	BP
GO:0051352	negative regulation of ligase activity	72	2	0.24	0.02385	1	BP
GO:0051444	negative regulation of ubiquitin-protein...	72	2	0.24	0.02385	1	BP
GO:0033238	regulation of cellular amine metabolic p...	75	2	0.25	0.02573	1	BP
GO:0043248	proteasome assembly	8	1	0.03	0.02628	1	BP
GO:0051570	regulation of histone H3-K9 methylation	8	1	0.03	0.02628	1	BP
GO:0007175	negative regulation of epidermal growth ...	8	1	0.03	0.02628	1	BP
GO:0002666	positive regulation of T cell tolerance ...	8	1	0.03	0.02628	1	BP
GO:0046185	aldehyde catabolic process	8	1	0.03	0.02628	1	BP
GO:0000712	resolution of meiotic recombination inte...	8	1	0.03	0.02628	1	BP
GO:0070646	protein modification by small protein re...	77	2	0.26	0.02702	1	BP
GO:0051247	positive regulation of protein metabolic...	899	7	2.99	0.02802	1	BP
GO:0045732	positive regulation of protein catabolic...	80	2	0.27	0.02899	1	BP
GO:0018108	peptidyl-tyrosine phosphorylation	201	3	0.67	0.02905	1	BP
GO:0097354	prenylation	9	1	0.03	0.02952	1	BP
GO:0031061	negative regulation of histone methylati...	9	1	0.03	0.02952	1	BP
GO:0018342	protein prenylation	9	1	0.03	0.02952	1	BP
GO:0001921	positive regulation of receptor recyclin...	9	1	0.03	0.02952	1	BP
GO:0002664	regulation of T cell tolerance induction	9	1	0.03	0.02952	1	BP
GO:0010867	positive regulation of triglyceride bios...	9	1	0.03	0.02952	1	BP
GO:0051307	meiotic chromosome separation	9	1	0.03	0.02952	1	BP
GO:0032205	negative regulation of telomere maintena...	9	1	0.03	0.02952	1	BP
GO:0018212	peptidyl-tyrosine modification	203	3	0.67	0.02980	1	BP
GO:0044265	cellular macromolecule catabolic process	718	6	2.39	0.03076	1	BP
GO:0010629	negative regulation of gene expression	921	7	3.06	0.03142	1	BP
GO:0046434	organophosphate catabolic process	538	5	1.79	0.03236	1	BP
GO:0097067	cellular response to thyroid hormone sti...	10	1	0.03	0.03274	1	BP
GO:0002517	T cell tolerance induction	10	1	0.03	0.03274	1	BP
GO:0031116	positive regulation of microtubule polym...	10	1	0.03	0.03274	1	BP
GO:0046475	glycerophospholipid catabolic process	10	1	0.03	0.03274	1	BP
GO:0002645	positive regulation of tolerance inducti...	10	1	0.03	0.03274	1	BP
GO:0051382	kinetochore assembly	10	1	0.03	0.03274	1	BP
GO:0040019	positive regulation of embryonic develop...	10	1	0.03	0.03274	1	BP
GO:0032366	intracellular sterol transport	10	1	0.03	0.03274	1	BP
GO:0032367	intracellular cholesterol transport	10	1	0.03	0.03274	1	BP
GO:0000087	M phase of mitotic cell cycle	375	6	1.25	0.03315	1	BP
GO:0010638	positive regulation of organelle organiz...	212	3	0.7	0.03327	1	BP
GO:0000082	G1/S transition of mitotic cell cycle	216	3	0.72	0.03487	1	BP
GO:0031401	positive regulation of protein modificat...	741	6	2.46	0.03512	1	BP
GO:0051726	regulation of cell cycle	743	6	2.47	0.03552	1	BP
GO:0043268	positive regulation of potassium ion tra...	11	1	0.04	0.03596	1	BP
GO:0043217	myelin maintenance	11	1	0.04	0.03596	1	BP
GO:0051567	histone H3-K9 methylation	11	1	0.04	0.03596	1	BP
GO:0009650	UV protection	11	1	0.04	0.03596	1	BP
GO:0002643	regulation of tolerance induction	11	1	0.04	0.03596	1	BP
GO:0042987	amyloid precursor protein catabolic proc...	11	1	0.04	0.03596	1	BP
GO:0007064	mitotic sister chromatid cohesion	11	1	0.04	0.03596	1	BP
GO:0048011	nerve growth factor receptor signaling p...	223	3	0.74	0.03778	1	BP
GO:0042640	anagen	12	1	0.04	0.03917	1	BP
GO:0032469	endoplasmic reticulum calcium ion homeos...	12	1	0.04	0.03917	1	BP
GO:0050435	beta-amyloid metabolic process	12	1	0.04	0.03917	1	BP
GO:0030299	intestinal cholesterol absorption	12	1	0.04	0.03917	1	BP
GO:0051304	chromosome separation	12	1	0.04	0.03917	1	BP
GO:2000272	negative regulation of receptor activity	12	1	0.04	0.03917	1	BP
GO:0007050	cell cycle arrest	390	4	1.3	0.04014	1	BP
GO:0051438	regulation of ubiquitin-protein ligase a...	96	2	0.32	0.04046	1	BP
GO:0031397	negative regulation of protein ubiquitin...	97	2	0.32	0.04123	1	BP
GO:0031334	positive regulation of protein complex a...	97	2	0.32	0.04123	1	BP
GO:0009889	regulation of biosynthetic process	3394	17	11.28	0.04232	1	BP
GO:0031062	positive regulation of histone methylati...	13	1	0.04	0.04236	1	BP
GO:0002832	negative regulation of response to bioti...	13	1	0.04	0.04236	1	BP
GO:0097066	response to thyroid hormone stimulus	13	1	0.04	0.04236	1	BP
GO:0031112	positive regulation of microtubule polym...	13	1	0.04	0.04236	1	BP
GO:0051383	kinetochore organization	13	1	0.04	0.04236	1	BP
GO:0051340	regulation of ligase activity	100	2	0.33	0.04356	1	BP
GO:0060255	regulation of macromolecule metabolic pr...	4223	20	14.03	0.04496	1	BP
GO:0071108	protein K48-linked deubiquitination	14	1	0.05	0.04555	1	BP
GO:0061099	negative regulation of protein tyrosine ...	14	1	0.05	0.04555	1	BP
GO:2000058	regulation of protein ubiquitination inv...	14	1	0.05	0.04555	1	BP
GO:0010866	regulation of triglyceride biosynthetic ...	14	1	0.05	0.04555	1	BP
GO:0031293	membrane protein intracellular domain pr...	14	1	0.05	0.04555	1	BP
GO:0051767	nitric-oxide synthase biosynthetic proce...	14	1	0.05	0.04555	1	BP
GO:0051769	regulation of nitric-oxide synthase bios...	14	1	0.05	0.04555	1	BP
GO:0032204	regulation of telomere maintenance	14	1	0.05	0.04555	1	BP
GO:0032314	regulation of Rac GTPase activity	14	1	0.05	0.04555	1	BP
GO:0051495	positive regulation of cytoskeleton orga...	103	2	0.34	0.04594	1	BP
GO:0009203	ribonucleoside triphosphate catabolic pr...	412	4	1.37	0.04748	1	BP
GO:0009207	purine ribonucleoside triphosphate catab...	412	4	1.37	0.04748	1	BP
GO:0006641	triglyceride metabolic process	105	2	0.35	0.04755	1	BP
GO:0009146	purine nucleoside triphosphate catabolic...	414	4	1.38	0.04818	1	BP
GO:0044241	lipid digestion	15	1	0.05	0.04872	1	BP
GO:0090208	positive regulation of triglyceride meta...	15	1	0.05	0.04872	1	BP
GO:0001919	regulation of receptor recycling	15	1	0.05	0.04872	1	BP
GO:0048820	hair follicle maturation	15	1	0.05	0.04872	1	BP
GO:0000075	cell cycle checkpoint	249	3	0.83	0.04964	1	BP
