# Supplementary material for: PTRcombiner: mining combinatorial regulation of gene expression from post-transcriptional interaction maps
Source: BMC Genomics. 2014 Apr 23;15:304. doi: 10.1186/1471-2164-15-304 (PMC4234518; doi:10.1186/1471-2164-15-304)
Supplement: Additional file 7 — A zip archive containing the ontological enrichment results generated by PTR comb iner analyzer module step 1 for the top five ranking clusters of sporadic trans-factors. [file 1471-2164-15-304-S7.zip › GOannotations/BP/cluster-14.txt]

GO.ID	Term	Annotated	Significant	Expected	Fisher.result	Fisher.classic.BH	ontology
GO:0032007	negative regulation of TOR signaling cas...	17	4	0.4	0.00058	0.856975	BP
GO:0036003	positive regulation of transcription fro...	8	3	0.19	0.00068	0.856975	BP
GO:0006406	mRNA export from nucleus	63	7	1.5	0.00071	0.856975	BP
GO:0006511	ubiquitin-dependent protein catabolic pr...	402	25	9.54	0.00084	0.856975	BP
GO:0045736	negative regulation of cyclin-dependent ...	19	4	0.45	0.00091	0.856975	BP
GO:0001938	positive regulation of endothelial cell ...	51	6	1.21	0.00125	0.856975	BP
GO:0003006	developmental process involved in reprod...	427	21	10.13	0.00136	0.856975	BP
GO:0048008	platelet-derived growth factor receptor ...	36	5	0.85	0.00151	0.856975	BP
GO:0000398	mRNA splicing, via spliceosome	211	13	5.01	0.00162	0.856975	BP
GO:0001701	in utero embryonic development	330	17	7.83	0.00236	0.856975	BP
GO:0051149	positive regulation of muscle cell diffe...	58	6	1.38	0.00245	0.856975	BP
GO:0051642	centrosome localization	12	3	0.28	0.00249	0.856975	BP
GO:0000075	cell cycle checkpoint	249	14	5.91	0.00255	0.856975	BP
GO:0050772	positive regulation of axonogenesis	41	5	0.97	0.00272	0.856975	BP
GO:0050680	negative regulation of epithelial cell p...	80	7	1.9	0.00288	0.856975	BP
GO:0043161	proteasomal ubiquitin-dependent protein ...	226	13	5.36	0.00295	0.856975	BP
GO:0031124	mRNA 3'-end processing	81	7	1.92	0.00309	0.856975	BP
GO:0021955	central nervous system neuron axonogenes...	27	4	0.64	0.00355	0.856975	BP
GO:0007389	pattern specification process	436	20	10.35	0.00389	0.856975	BP
GO:0060841	venous blood vessel development	14	3	0.33	0.00397	0.856975	BP
GO:0031503	protein complex localization	14	3	0.33	0.00397	0.856975	BP
GO:0061418	regulation of transcription from RNA pol...	28	4	0.66	0.00407	0.856975	BP
GO:0006369	termination of RNA polymerase II transcr...	46	5	1.09	0.00452	0.856975	BP
GO:0033522	histone H2A ubiquitination	15	3	0.36	0.00488	0.856975	BP
GO:0045893	positive regulation of transcription, DN...	1021	40	24.23	0.00516	0.856975	BP
GO:0043066	negative regulation of apoptotic process	606	25	14.38	0.00529	0.856975	BP
GO:0072383	plus-end-directed vesicle transport alon...	5	2	0.12	0.00536	0.856975	BP
GO:0042118	endothelial cell activation	5	2	0.12	0.00536	0.856975	BP
GO:0030326	embryonic limb morphogenesis	113	8	2.68	0.00549	0.856975	BP
GO:0009791	post-embryonic development	90	7	2.14	0.00554	0.856975	BP
GO:0000082	G1/S transition of mitotic cell cycle	216	12	5.13	0.00555	0.856975	BP
GO:0045786	negative regulation of cell cycle	459	28	10.89	0.00573	0.856975	BP
GO:0001945	lymph vessel development	22	5	0.52	0.00581	0.856975	BP
GO:0016578	histone deubiquitination	16	3	0.38	0.00590	0.856975	BP
GO:0030949	positive regulation of vascular endothel...	16	3	0.38	0.00590	0.856975	BP
GO:0010634	positive regulation of epithelial cell m...	16	3	0.38	0.00590	0.856975	BP
GO:0045070	positive regulation of viral genome repl...	16	3	0.38	0.00590	0.856975	BP
GO:0010907	positive regulation of glucose metabolic...	31	4	0.74	0.00592	0.856975	BP
GO:0010463	mesenchymal cell proliferation	49	5	1.16	0.00593	0.856975	BP
GO:0051146	striated muscle cell differentiation	218	12	5.17	0.00596	0.856975	BP
GO:0034976	response to endoplasmic reticulum stress	115	8	2.73	0.00609	0.856975	BP
GO:0017015	regulation of transforming growth factor...	92	7	2.18	0.00624	0.856975	BP
GO:0007067	mitosis	364	17	8.64	0.00631	0.856975	BP
GO:0042326	negative regulation of phosphorylation	214	15	5.08	0.00646	0.856975	BP
GO:0022603	regulation of anatomical structure morph...	605	28	14.36	0.00731	0.856975	BP
GO:0006355	regulation of transcription, DNA-depende...	2900	106	68.83	0.00744	0.856975	BP
GO:0006184	GTP catabolic process	341	16	8.09	0.00760	0.856975	BP
GO:0010594	regulation of endothelial cell migration	73	6	1.73	0.00767	0.856975	BP
GO:0008090	retrograde axon cargo transport	6	2	0.14	0.00791	0.856975	BP
GO:0060836	lymphatic endothelial cell differentiati...	6	2	0.14	0.00791	0.856975	BP
GO:0001842	neural fold formation	6	2	0.14	0.00791	0.856975	BP
GO:0060576	intestinal epithelial cell development	6	2	0.14	0.00791	0.856975	BP
GO:0006975	DNA damage induced protein phosphorylati...	6	2	0.14	0.00791	0.856975	BP
GO:0009642	response to light intensity	6	2	0.14	0.00791	0.856975	BP
GO:0050847	progesterone receptor signaling pathway	6	2	0.14	0.00791	0.856975	BP
GO:0035520	monoubiquitinated protein deubiquitinati...	6	2	0.14	0.00791	0.856975	BP
GO:0034508	centromere complex assembly	34	4	0.81	0.00825	0.856975	BP
GO:0048009	insulin-like growth factor receptor sign...	34	4	0.81	0.00825	0.856975	BP
GO:0007169	transmembrane receptor protein tyrosine ...	627	32	14.88	0.00829	0.856975	BP
GO:0010458	exit from mitosis	18	3	0.43	0.00830	0.856975	BP
GO:0070536	protein K63-linked deubiquitination	18	3	0.43	0.00830	0.856975	BP
GO:0050995	negative regulation of lipid catabolic p...	18	3	0.43	0.00830	0.856975	BP
GO:0010605	negative regulation of macromolecule met...	1377	64	32.68	0.00872	0.867797590361446	BP
GO:0006997	nucleus organization	54	5	1.28	0.00894	0.867797590361446	BP
GO:0001558	regulation of cell growth	288	14	6.84	0.00906	0.867797590361446	BP
GO:0019219	regulation of nucleobase-containing comp...	3446	126	81.79	0.00910	0.867797590361446	BP
GO:0050769	positive regulation of neurogenesis	118	11	2.8	0.00936	0.867797590361446	BP
GO:0035264	multicellular organism growth	125	8	2.97	0.00989	0.867797590361446	BP
GO:0030433	ER-associated protein catabolic process	36	4	0.85	0.01010	0.867797590361446	BP
GO:0065003	macromolecular complex assembly	1023	39	24.28	0.01014	0.867797590361446	BP
GO:0061458	reproductive system development	263	13	6.24	0.01026	0.867797590361446	BP
GO:0048608	reproductive structure development	263	13	6.24	0.01026	0.867797590361446	BP
GO:0043467	regulation of generation of precursor me...	56	5	1.33	0.01039	0.867797590361446	BP
GO:0007286	spermatid development	78	6	1.85	0.01050	0.867797590361446	BP
GO:0051301	cell division	480	20	11.39	0.01083	0.867797590361446	BP
GO:0001568	blood vessel development	498	23	11.82	0.01089	0.867797590361446	BP
GO:0016553	base conversion or substitution editing	7	2	0.17	0.01090	0.867797590361446	BP
GO:0016556	mRNA modification	7	2	0.17	0.01090	0.867797590361446	BP
GO:0007028	cytoplasm organization	7	2	0.17	0.01090	0.867797590361446	BP
GO:0032906	transforming growth factor beta2 product...	7	2	0.17	0.01090	0.867797590361446	BP
GO:0032909	regulation of transforming growth factor...	7	2	0.17	0.01090	0.867797590361446	BP
GO:0048024	regulation of mRNA splicing, via spliceo...	37	4	0.88	0.01111	0.873986666666667	BP
GO:0010468	regulation of gene expression	3384	124	80.31	0.01130	0.878475294117647	BP
GO:0006469	negative regulation of protein kinase ac...	149	12	3.54	0.01167	0.883069090909091	BP
GO:0031396	regulation of protein ubiquitination	182	10	4.32	0.01170	0.883069090909091	BP
GO:0034622	cellular macromolecular complex assembly	555	25	13.17	0.01176	0.883069090909091	BP
GO:2000045	regulation of G1/S transition of mitotic...	104	7	2.47	0.01191	0.883760575539568	BP
GO:0009952	anterior/posterior pattern specification	211	11	5.01	0.01215	0.883760575539568	BP
GO:0021952	central nervous system projection neuron...	21	3	0.5	0.01284	0.883760575539568	BP
GO:0001782	B cell homeostasis	21	3	0.5	0.01284	0.883760575539568	BP
GO:0043536	positive regulation of blood vessel endo...	21	3	0.5	0.01284	0.883760575539568	BP
GO:0030511	positive regulation of transforming grow...	21	3	0.5	0.01284	0.883760575539568	BP
GO:0010608	posttranscriptional regulation of gene e...	362	16	8.59	0.01295	0.883760575539568	BP
GO:0048639	positive regulation of developmental gro...	39	4	0.93	0.01334	0.883760575539568	BP
GO:0000060	protein import into nucleus, translocati...	39	4	0.93	0.01334	0.883760575539568	BP
GO:0018193	peptidyl-amino acid modification	656	25	15.57	0.01360	0.883760575539568	BP
GO:0007264	small GTPase mediated signal transductio...	623	24	14.79	0.01371	0.883760575539568	BP
GO:0048515	spermatid differentiation	83	6	1.97	0.01399	0.883760575539568	BP
GO:0001675	acrosome assembly	8	2	0.19	0.01431	0.883760575539568	BP
GO:0048845	venous blood vessel morphogenesis	8	2	0.19	0.01431	0.883760575539568	BP
GO:0002551	mast cell chemotaxis	8	2	0.19	0.01431	0.883760575539568	BP
GO:0035518	histone H2A monoubiquitination	8	2	0.19	0.01431	0.883760575539568	BP
GO:0006464	cellular protein modification process	2505	99	59.45	0.01481	0.883760575539568	BP
GO:0036211	protein modification process	2505	99	59.45	0.01481	0.883760575539568	BP
GO:0016568	chromatin modification	438	23	10.4	0.01540	0.883760575539568	BP
GO:2001020	regulation of response to DNA damage sti...	85	6	2.02	0.01559	0.883760575539568	BP
GO:0010464	regulation of mesenchymal cell prolifera...	41	4	0.97	0.01583	0.883760575539568	BP
GO:0045926	negative regulation of growth	191	10	4.53	0.01595	0.883760575539568	BP
GO:0071779	G1/S transition checkpoint	86	6	2.04	0.01643	0.883760575539568	BP
GO:0000236	mitotic prometaphase	86	6	2.04	0.01643	0.883760575539568	BP
GO:0030308	negative regulation of cell growth	137	8	3.25	0.01651	0.883760575539568	BP
GO:0034724	DNA replication-independent nucleosome o...	23	3	0.55	0.01651	0.883760575539568	BP
GO:0034080	CENP-A containing nucleosome assembly at...	23	3	0.55	0.01651	0.883760575539568	BP
GO:0006336	DNA replication-independent nucleosome a...	23	3	0.55	0.01651	0.883760575539568	BP
GO:0000083	regulation of transcription involved in ...	23	3	0.55	0.01651	0.883760575539568	BP
GO:0050927	positive regulation of positive chemotax...	23	3	0.55	0.01651	0.883760575539568	BP
GO:0043484	regulation of RNA splicing	63	5	1.5	0.01673	0.883760575539568	BP
GO:0043087	regulation of GTPase activity	222	11	5.27	0.01716	0.883760575539568	BP
GO:0009948	anterior/posterior axis specification	42	4	1	0.01717	0.883760575539568	BP
GO:0048514	blood vessel morphogenesis	438	18	10.4	0.01722	0.883760575539568	BP
GO:0080135	regulation of cellular response to stres...	282	13	6.69	0.01744	0.883760575539568	BP
GO:0008285	negative regulation of cell proliferatio...	526	25	12.48	0.01773	0.883760575539568	BP
GO:0043412	macromolecule modification	2607	101	61.87	0.01783	0.883760575539568	BP
GO:0007010	cytoskeleton organization	810	29	19.22	0.01799	0.883760575539568	BP
GO:2000352	negative regulation of endothelial cell ...	9	2	0.21	0.01811	0.883760575539568	BP
GO:0050775	positive regulation of dendrite morphoge...	9	2	0.21	0.01811	0.883760575539568	BP
GO:0006983	ER overload response	9	2	0.21	0.01811	0.883760575539568	BP
GO:0048679	regulation of axon regeneration	9	2	0.21	0.01811	0.883760575539568	BP
GO:0070570	regulation of neuron projection regenera...	9	2	0.21	0.01811	0.883760575539568	BP
GO:0033124	regulation of GTP catabolic process	224	11	5.32	0.01822	0.883760575539568	BP
GO:0035282	segmentation	88	6	2.09	0.01822	0.883760575539568	BP
GO:0016458	gene silencing	88	6	2.09	0.01822	0.883760575539568	BP
GO:0033673	negative regulation of kinase activity	160	12	3.8	0.01827	0.883760575539568	BP
GO:0050926	regulation of positive chemotaxis	24	3	0.57	0.01854	0.883760575539568	BP
GO:0000084	S phase of mitotic cell cycle	140	8	3.32	0.01857	0.883760575539568	BP
GO:0031577	spindle checkpoint	43	4	1.02	0.01859	0.883760575539568	BP
GO:0010595	positive regulation of endothelial cell ...	43	4	1.02	0.01859	0.883760575539568	BP
GO:0008286	insulin receptor signaling pathway	168	9	3.99	0.01895	0.89444	BP
GO:0044260	cellular macromolecule metabolic process	6713	221	159.32	0.01925	0.894455424836601	BP
GO:0002520	immune system development	576	22	13.67	0.01948	0.894455424836601	BP
GO:0007265	Ras protein signal transduction	380	16	9.02	0.01956	0.894455424836601	BP
GO:0007163	establishment or maintenance of cell pol...	115	7	2.73	0.01974	0.894455424836601	BP
GO:0006996	organelle organization	2173	78	51.57	0.02008	0.894455424836601	BP
GO:0070167	regulation of biomineral tissue developm...	66	5	1.57	0.02009	0.894455424836601	BP
GO:0007346	regulation of mitotic cell cycle	319	14	7.57	0.02043	0.894455424836601	BP
GO:0006352	DNA-dependent transcription, initiation	228	11	5.41	0.02047	0.894455424836601	BP
GO:0048469	cell maturation	116	7	2.75	0.02060	0.894455424836601	BP
GO:0001893	maternal placenta development	25	3	0.59	0.02071	0.894455424836601	BP
GO:0031055	chromatin remodeling at centromere	25	3	0.59	0.02071	0.894455424836601	BP
GO:0035162	embryonic hemopoiesis	25	3	0.59	0.02071	0.894455424836601	BP
GO:0001937	negative regulation of endothelial cell ...	25	3	0.59	0.02071	0.894455424836601	BP
GO:0097193	intrinsic apoptotic signaling pathway	117	7	2.78	0.02148	0.908093251533742	BP
GO:0046324	regulation of glucose import	45	4	1.07	0.02164	0.908093251533742	BP
GO:0060537	muscle tissue development	322	14	7.64	0.02193	0.908093251533742	BP
GO:0047496	vesicle transport along microtubule	15	4	0.36	0.02206	0.908093251533742	BP
GO:0001553	luteinization	10	2	0.24	0.02228	0.908093251533742	BP
GO:0045821	positive regulation of glycolysis	10	2	0.24	0.02228	0.908093251533742	BP
GO:0034629	cellular protein complex localization	10	2	0.24	0.02228	0.908093251533742	BP
GO:0071044	histone mRNA catabolic process	10	2	0.24	0.02228	0.908093251533742	BP
GO:0044267	cellular protein metabolic process	3255	117	77.25	0.02236	0.908093251533742	BP
GO:0006470	protein dephosphorylation	145	8	3.44	0.02240	0.908093251533742	BP
GO:0007266	Rho protein signal transduction	202	10	4.79	0.02260	0.910614634146341	BP
GO:0032319	regulation of Rho GTPase activity	93	6	2.21	0.02325	0.915286666666667	BP
GO:0042733	embryonic digit morphogenesis	46	4	1.09	0.02327	0.915286666666667	BP
GO:0002260	lymphocyte homeostasis	46	4	1.09	0.02327	0.915286666666667	BP
GO:0000080	G1 phase of mitotic cell cycle	46	4	1.09	0.02327	0.915286666666667	BP
GO:0060021	palate development	69	5	1.64	0.02386	0.927452235294118	BP
GO:0051153	regulation of striated muscle cell diffe...	69	5	1.64	0.02386	0.927452235294118	BP
GO:0001944	vasculature development	523	24	12.41	0.02410	0.931302923976608	BP
GO:0007049	cell cycle	1405	61	33.35	0.02475	0.946896363636364	BP
GO:0051320	S phase	148	8	3.51	0.02495	0.946896363636364	BP
GO:0007405	neuroblast proliferation	47	4	1.12	0.02497	0.946896363636364	BP
GO:0001570	vasculogenesis	70	5	1.66	0.02522	0.946896363636364	BP
GO:0002062	chondrocyte differentiation	70	5	1.66	0.02522	0.946896363636364	BP
GO:0043486	histone exchange	27	3	0.64	0.02544	0.94976	BP
GO:0001933	negative regulation of protein phosphory...	199	13	4.72	0.02652	0.957981405405405	BP
GO:0030850	prostate gland development	48	4	1.14	0.02675	0.957981405405405	BP
GO:0051318	G1 phase	48	4	1.14	0.02675	0.957981405405405	BP
GO:0007183	SMAD protein complex assembly	11	2	0.26	0.02682	0.957981405405405	BP
GO:0046325	negative regulation of glucose import	11	2	0.26	0.02682	0.957981405405405	BP
GO:0006020	inositol metabolic process	11	2	0.26	0.02682	0.957981405405405	BP
GO:0033327	Leydig cell differentiation	11	2	0.26	0.02682	0.957981405405405	BP
GO:0035640	exploration behavior	11	2	0.26	0.02682	0.957981405405405	BP
GO:0051348	negative regulation of transferase activ...	171	12	4.06	0.02719	0.965975913978494	BP
GO:0035556	intracellular signal transduction	1947	62	46.21	0.02780	0.980655319148936	BP
GO:0006338	chromatin remodeling	97	6	2.3	0.02790	0.980655319148936	BP
GO:0046323	glucose import	49	4	1.16	0.02860	0.984660833333333	BP
GO:0051084	'de novo' posttranslational protein fold...	49	4	1.16	0.02860	0.984660833333333	BP
GO:0050684	regulation of mRNA processing	49	4	1.16	0.02860	0.984660833333333	BP
GO:0006325	chromatin organization	536	25	12.72	0.02861	0.984660833333333	BP
GO:0051648	vesicle localization	79	7	1.87	0.03050	1	BP
GO:0071542	dopaminergic neuron differentiation	12	2	0.28	0.03168	1	BP
GO:1901798	positive regulation of signal transducti...	12	2	0.28	0.03168	1	BP
GO:0043517	positive regulation of DNA damage respon...	12	2	0.28	0.03168	1	BP
GO:0002070	epithelial cell maturation	12	2	0.28	0.03168	1	BP
GO:0008535	respiratory chain complex IV assembly	12	2	0.28	0.03168	1	BP
GO:0006984	ER-nucleus signaling pathway	100	6	2.37	0.03175	1	BP
GO:0071214	cellular response to abiotic stimulus	156	8	3.7	0.03273	1	BP
GO:0001702	gastrulation with mouth forming second	30	3	0.71	0.03353	1	BP
GO:0045104	intermediate filament cytoskeleton organ...	30	3	0.71	0.03353	1	BP
GO:0014706	striated muscle tissue development	310	13	7.36	0.03423	1	BP
GO:0071478	cellular response to radiation	76	5	1.8	0.03437	1	BP
GO:0070301	cellular response to hydrogen peroxide	52	4	1.23	0.03460	1	BP
GO:0044702	single organism reproductive process	751	26	17.82	0.03476	1	BP
GO:0007517	muscle organ development	343	14	8.14	0.03488	1	BP
GO:2000602	regulation of interphase of mitotic cell...	158	8	3.75	0.03490	1	BP
GO:0033500	carbohydrate homeostasis	130	7	3.09	0.03540	1	BP
GO:0042593	glucose homeostasis	130	7	3.09	0.03540	1	BP
GO:0030099	myeloid cell differentiation	249	11	5.91	0.03580	1	BP
GO:0008088	axon cargo transport	37	5	0.88	0.03600	1	BP
GO:0055001	muscle cell development	159	8	3.77	0.03603	1	BP
GO:0045103	intermediate filament-based process	31	3	0.74	0.03649	1	BP
GO:0010977	negative regulation of neuron projection...	31	3	0.74	0.03649	1	BP
GO:0031399	regulation of protein modification proce...	1035	37	24.56	0.03651	1	BP
GO:0033121	regulation of purine nucleotide cataboli...	250	11	5.93	0.03669	1	BP
GO:0048534	hematopoietic or lymphoid organ developm...	546	20	12.96	0.03672	1	BP
GO:0033138	positive regulation of peptidyl-serine p...	53	4	1.26	0.03675	1	BP
GO:0051000	positive regulation of nitric-oxide synt...	13	2	0.31	0.03686	1	BP
GO:0032793	positive regulation of CREB transcriptio...	13	2	0.31	0.03686	1	BP
GO:0061298	retina vasculature development in camera...	13	2	0.31	0.03686	1	BP
GO:0007096	regulation of exit from mitosis	13	2	0.31	0.03686	1	BP
GO:0007020	microtubule nucleation	13	2	0.31	0.03686	1	BP
GO:0060272	embryonic skeletal joint morphogenesis	13	2	0.31	0.03686	1	BP
GO:0006461	protein complex assembly	791	27	18.77	0.03699	1	BP
GO:0007173	epidermal growth factor receptor signali...	160	8	3.8	0.03718	1	BP
GO:0030097	hemopoiesis	513	19	12.18	0.03740	1	BP
GO:0030811	regulation of nucleotide catabolic proce...	251	11	5.96	0.03759	1	BP
GO:0040029	regulation of gene expression, epigeneti...	132	7	3.13	0.03798	1	BP
GO:0070271	protein complex biogenesis	793	27	18.82	0.03798	1	BP
GO:0003002	regionalization	316	13	7.5	0.03897	1	BP
GO:0006458	'de novo' protein folding	54	4	1.28	0.03897	1	BP
GO:0009118	regulation of nucleoside metabolic proce...	253	11	6	0.03945	1	BP
GO:0038127	ERBB signaling pathway	162	8	3.84	0.03955	1	BP
GO:2000379	positive regulation of reactive oxygen s...	32	3	0.76	0.03957	1	BP
GO:0051353	positive regulation of oxidoreductase ac...	32	3	0.76	0.03957	1	BP
GO:0009954	proximal/distal pattern formation	32	3	0.76	0.03957	1	BP
GO:0043044	ATP-dependent chromatin remodeling	32	3	0.76	0.03957	1	BP
GO:0048747	muscle fiber development	106	6	2.52	0.04047	1	BP
GO:0048513	organ development	2417	70	57.36	0.04062	1	BP
GO:0055002	striated muscle cell development	134	7	3.18	0.04067	1	BP
GO:0031329	regulation of cellular catabolic process	451	17	10.7	0.04123	1	BP
GO:0000226	microtubule cytoskeleton organization	287	12	6.81	0.04165	1	BP
GO:0071108	protein K48-linked deubiquitination	14	2	0.33	0.04235	1	BP
GO:0060850	regulation of transcription involved in ...	14	2	0.33	0.04235	1	BP
GO:0032314	regulation of Rac GTPase activity	14	2	0.33	0.04235	1	BP
GO:2000351	regulation of endothelial cell apoptotic...	14	2	0.33	0.04235	1	BP
GO:0045815	positive regulation of gene expression, ...	14	2	0.33	0.04235	1	BP
GO:0010829	negative regulation of glucose transport	14	2	0.33	0.04235	1	BP
GO:0072577	endothelial cell apoptotic process	14	2	0.33	0.04235	1	BP
GO:0006198	cAMP catabolic process	14	2	0.33	0.04235	1	BP
GO:0001776	leukocyte homeostasis	56	4	1.33	0.04365	1	BP
GO:0010948	negative regulation of cell cycle proces...	108	6	2.56	0.04368	1	BP
GO:0010629	negative regulation of gene expression	921	46	21.86	0.04421	1	BP
GO:0045944	positive regulation of transcription fro...	712	27	16.9	0.04447	1	BP
GO:0007281	germ cell development	137	7	3.25	0.04493	1	BP
GO:0051248	negative regulation of protein metabolic...	480	21	11.39	0.04516	1	BP
GO:0031575	mitotic cell cycle G1/S transition check...	82	5	1.95	0.04534	1	BP
GO:1901861	regulation of muscle tissue development	109	6	2.59	0.04535	1	BP
GO:0016202	regulation of striated muscle tissue dev...	109	6	2.59	0.04535	1	BP
GO:0022604	regulation of cell morphogenesis	303	16	7.19	0.04537	1	BP
GO:0006367	transcription initiation from RNA polyme...	197	9	4.68	0.04570	1	BP
GO:0032268	regulation of cellular protein metabolic...	1279	43	30.36	0.04580	1	BP
GO:0019953	sexual reproduction	595	21	14.12	0.04584	1	BP
GO:0007050	cell cycle arrest	390	21	9.26	0.04596	1	BP
GO:0001569	patterning of blood vessels	34	3	0.81	0.04613	1	BP
GO:0034453	microtubule anchoring	34	3	0.81	0.04613	1	BP
GO:0071479	cellular response to ionizing radiation	34	3	0.81	0.04613	1	BP
GO:0006271	DNA strand elongation involved in DNA re...	34	3	0.81	0.04613	1	BP
GO:0048634	regulation of muscle organ development	110	6	2.61	0.04705	1	BP
GO:0071456	cellular response to hypoxia	86	8	2.04	0.04723	1	BP
GO:0036294	cellular response to decreased oxygen le...	86	8	2.04	0.04723	1	BP
GO:0010827	regulation of glucose transport	83	5	1.97	0.04735	1	BP
GO:0016998	cell wall macromolecule catabolic proces...	15	2	0.36	0.04811	1	BP
GO:0035455	response to interferon-alpha	15	2	0.36	0.04811	1	BP
GO:2000278	regulation of DNA biosynthetic process	15	2	0.36	0.04811	1	BP
GO:0036303	lymph vessel morphogenesis	15	2	0.36	0.04811	1	BP
GO:0060442	branching involved in prostate gland mor...	15	2	0.36	0.04811	1	BP
GO:0002063	chondrocyte development	15	2	0.36	0.04811	1	BP
GO:0008595	anterior/posterior axis specification, e...	15	2	0.36	0.04811	1	BP
GO:0072075	metanephric mesenchyme development	15	2	0.36	0.04811	1	BP
GO:0050930	induction of positive chemotaxis	15	2	0.36	0.04811	1	BP
GO:0007350	blastoderm segmentation	15	2	0.36	0.04811	1	BP
GO:0007351	tripartite regional subdivision	15	2	0.36	0.04811	1	BP
GO:0043933	macromolecular complex subunit organizat...	1298	43	30.81	0.04828	1	BP
GO:0043534	blood vessel endothelial cell migration	58	4	1.38	0.04862	1	BP
GO:0000578	embryonic axis specification	35	3	0.83	0.04960	1	BP
GO:0050999	regulation of nitric-oxide synthase acti...	35	3	0.83	0.04960	1	BP
GO:0071173	spindle assembly checkpoint	35	3	0.83	0.04960	1	BP
