# Supplementary material for: PTRcombiner: mining combinatorial regulation of gene expression from post-transcriptional interaction maps
Source: BMC Genomics. 2014 Apr 23;15:304. doi: 10.1186/1471-2164-15-304 (PMC4234518; doi:10.1186/1471-2164-15-304)
Supplement: Additional file 7 — A zip archive containing the ontological enrichment results generated by PTR comb iner analyzer module step 1 for the top five ranking clusters of sporadic trans-factors. [file 1471-2164-15-304-S7.zip › GOannotations/BP/cluster-2.txt]

GO.ID	Term	Annotated	Significant	Expected	Fisher.result	Fisher.classic.BH	ontology
GO:0070934	CRD-mediated mRNA stabilization	5	3	0.11	0.00011	0.145376	BP
GO:0051131	chaperone-mediated protein complex assem...	13	4	0.3	0.00016	0.176213333333333	BP
GO:0051301	cell division	480	24	10.9	0.00026	0.24544	BP
GO:0033119	negative regulation of RNA splicing	16	4	0.36	0.00038	0.29736	BP
GO:0006397	mRNA processing	409	38	9.29	0.00043	0.29736	BP
GO:0006376	mRNA splice site selection	17	4	0.39	0.00049	0.29736	BP
GO:0030261	chromosome condensation	30	5	0.68	0.00052	0.29736	BP
GO:0006406	mRNA export from nucleus	63	7	1.43	0.00054	0.29736	BP
GO:0043353	enucleate erythrocyte differentiation	8	3	0.18	0.00060	0.304984615384615	BP
GO:0008380	RNA splicing	330	33	7.5	0.00086	0.40592	BP
GO:0007062	sister chromatid cohesion	34	5	0.77	0.00095	0.418506666666667	BP
GO:0007052	mitotic spindle organization	36	5	0.82	0.00124	0.469515789473684	BP
GO:0045892	negative regulation of transcription, DN...	831	33	18.88	0.00129	0.469515789473684	BP
GO:0006997	nucleus organization	54	6	1.23	0.00135	0.469515789473684	BP
GO:0006446	regulation of translational initiation	54	6	1.23	0.00135	0.469515789473684	BP
GO:0000819	sister chromatid segregation	53	7	1.2	0.00149	0.492296	BP
GO:0071780	mitotic cell cycle G2/M transition check...	11	3	0.25	0.00167	0.525493333333333	BP
GO:0043516	regulation of DNA damage response, signa...	25	4	0.57	0.00227	0.681825454545455	BP
GO:0071822	protein complex subunit organization	1035	41	23.51	0.00274	0.787213913043478	BP
GO:0043066	negative regulation of apoptotic process	606	25	13.77	0.00301	0.828753333333333	BP
GO:0071310	cellular response to organic substance	1347	46	30.6	0.00335	0.83072	BP
GO:0046822	regulation of nucleocytoplasmic transpor...	159	10	3.61	0.00345	0.83072	BP
GO:0006607	NLS-bearing substrate import into nucleu...	14	3	0.32	0.00351	0.83072	BP
GO:0006986	response to unfolded protein	134	9	3.04	0.00352	0.83072	BP
GO:0032075	positive regulation of nuclease activity	66	6	1.5	0.00380	0.86376	BP
GO:0048610	cellular process involved in reproductio...	552	26	12.54	0.00426	0.86376	BP
GO:0001702	gastrulation with mouth forming second	30	4	0.68	0.00450	0.86376	BP
GO:0010452	histone H3-K36 methylation	5	2	0.11	0.00492	0.86376	BP
GO:0060789	hair follicle placode formation	5	2	0.11	0.00492	0.86376	BP
GO:0071455	cellular response to hyperoxia	5	2	0.11	0.00492	0.86376	BP
GO:0032876	negative regulation of DNA endoreduplica...	5	2	0.11	0.00492	0.86376	BP
GO:0042532	negative regulation of tyrosine phosphor...	5	2	0.11	0.00492	0.86376	BP
GO:0008625	extrinsic apoptotic signaling pathway vi...	16	3	0.36	0.00522	0.86376	BP
GO:0045070	positive regulation of viral genome repl...	16	3	0.36	0.00522	0.86376	BP
GO:2001244	positive regulation of intrinsic apoptot...	16	3	0.36	0.00522	0.86376	BP
GO:0000070	mitotic sister chromatid segregation	50	5	1.14	0.00539	0.86376	BP
GO:0051028	mRNA transport	114	12	2.59	0.00546	0.86376	BP
GO:0000184	nuclear-transcribed mRNA catabolic proce...	118	8	2.68	0.00549	0.86376	BP
GO:0030262	apoptotic nuclear changes	32	4	0.73	0.00569	0.874407441860465	BP
GO:0000186	activation of MAPKK activity	51	5	1.16	0.00586	0.879598222222222	BP
GO:0033157	regulation of intracellular protein tran...	172	10	3.91	0.00599	0.879598222222222	BP
GO:0032507	maintenance of protein location in cell	96	7	2.18	0.00622	0.89351652173913	BP
GO:0016482	cytoplasmic transport	726	37	16.49	0.00651	0.911353333333333	BP
GO:0070647	protein modification by small protein co...	645	25	14.65	0.00662	0.911353333333333	BP
GO:0006355	regulation of transcription, DNA-depende...	2900	94	65.88	0.00686	0.92512	BP
GO:0006469	negative regulation of protein kinase ac...	149	9	3.38	0.00701	0.9264416	BP
GO:0007184	SMAD protein import into nucleus	18	3	0.41	0.00736	0.944343272727273	BP
GO:0006458	'de novo' protein folding	54	5	1.23	0.00747	0.944343272727273	BP
GO:0006984	ER-nucleus signaling pathway	100	7	2.27	0.00774	0.944343272727273	BP
GO:0016601	Rac protein signal transduction	35	4	0.8	0.00786	0.944343272727273	BP
GO:0000578	embryonic axis specification	35	4	0.8	0.00786	0.944343272727273	BP
GO:0050434	positive regulation of viral transcripti...	55	5	1.25	0.00807	0.95226	BP
GO:0006612	protein targeting to membrane	154	9	3.5	0.00863	0.957872695652174	BP
GO:0051603	proteolysis involved in cellular protein...	429	18	9.75	0.00940	0.957872695652174	BP
GO:0045931	positive regulation of mitotic cell cycl...	37	4	0.84	0.00957	0.957872695652174	BP
GO:0046688	response to copper ion	20	3	0.45	0.00994	0.957872695652174	BP
GO:0000381	regulation of alternative mRNA splicing,...	20	3	0.45	0.00994	0.957872695652174	BP
GO:0050856	regulation of T cell receptor signaling ...	20	3	0.45	0.00994	0.957872695652174	BP
GO:0060136	embryonic process involved in female pre...	7	2	0.16	0.01002	0.957872695652174	BP
GO:0046007	negative regulation of activated T cell ...	7	2	0.16	0.01002	0.957872695652174	BP
GO:0007095	mitotic cell cycle G2/M transition DNA d...	7	2	0.16	0.01002	0.957872695652174	BP
GO:0060017	parathyroid gland development	7	2	0.16	0.01002	0.957872695652174	BP
GO:0032388	positive regulation of intracellular tra...	131	8	2.98	0.01009	0.957872695652174	BP
GO:0072655	establishment of protein localization to...	59	5	1.34	0.01079	0.957872695652174	BP
GO:2001020	regulation of response to DNA damage sti...	85	9	1.93	0.01109	0.957872695652174	BP
GO:0070585	protein localization to mitochondrion	60	5	1.36	0.01156	0.957872695652174	BP
GO:0006919	activation of cysteine-type endopeptidas...	84	6	1.91	0.01212	0.957872695652174	BP
GO:0001889	liver development	84	6	1.91	0.01212	0.957872695652174	BP
GO:0043525	positive regulation of neuron apoptotic ...	40	4	0.91	0.01256	0.957872695652174	BP
GO:0033365	protein localization to organelle	516	25	11.72	0.01278	0.957872695652174	BP
GO:0032446	protein modification by small protein co...	578	22	13.13	0.01280	0.957872695652174	BP
GO:0097202	activation of cysteine-type endopeptidas...	85	6	1.93	0.01280	0.957872695652174	BP
GO:0000122	negative regulation of transcription fro...	510	20	11.59	0.01280	0.957872695652174	BP
GO:0016567	protein ubiquitination	545	21	12.38	0.01308	0.957872695652174	BP
GO:0045786	negative regulation of cell cycle	459	21	10.43	0.01311	0.957872695652174	BP
GO:0043587	tongue morphogenesis	8	2	0.18	0.01316	0.957872695652174	BP
GO:0048145	regulation of fibroblast proliferation	62	5	1.41	0.01321	0.957872695652174	BP
GO:0061008	hepaticobiliary system development	86	6	1.95	0.01351	0.957872695652174	BP
GO:0071456	cellular response to hypoxia	86	6	1.95	0.01351	0.957872695652174	BP
GO:0036294	cellular response to decreased oxygen le...	86	6	1.95	0.01351	0.957872695652174	BP
GO:0010629	negative regulation of gene expression	921	39	20.92	0.01351	0.957872695652174	BP
GO:0080135	regulation of cellular response to stres...	282	16	6.41	0.01366	0.957872695652174	BP
GO:1901216	positive regulation of neuron death	41	4	0.93	0.01367	0.957872695652174	BP
GO:0051246	regulation of protein metabolic process	1460	58	33.17	0.01371	0.957872695652174	BP
GO:0030968	endoplasmic reticulum unfolded protein r...	87	6	1.98	0.01424	0.957872695652174	BP
GO:0006917	induction of apoptosis	196	10	4.45	0.01425	0.957872695652174	BP
GO:0071495	cellular response to endogenous stimulus	724	26	16.45	0.01433	0.957872695652174	BP
GO:0071453	cellular response to oxygen levels	93	8	2.11	0.01462	0.957872695652174	BP
GO:0030219	megakaryocyte differentiation	23	3	0.52	0.01469	0.957872695652174	BP
GO:0048713	regulation of oligodendrocyte differenti...	23	3	0.52	0.01469	0.957872695652174	BP
GO:0031952	regulation of protein autophosphorylatio...	23	3	0.52	0.01469	0.957872695652174	BP
GO:0012502	induction of programmed cell death	197	10	4.48	0.01472	0.957872695652174	BP
GO:0009948	anterior/posterior axis specification	42	4	0.95	0.01485	0.957872695652174	BP
GO:0007098	centrosome cycle	42	4	0.95	0.01485	0.957872695652174	BP
GO:0034620	cellular response to unfolded protein	88	6	2	0.01500	0.957872695652174	BP
GO:0016458	gene silencing	88	6	2	0.01500	0.957872695652174	BP
GO:0048144	fibroblast proliferation	64	5	1.45	0.01500	0.957872695652174	BP
GO:0006987	activation of signaling protein activity...	64	5	1.45	0.01500	0.957872695652174	BP
GO:0008543	fibroblast growth factor receptor signal...	142	8	3.23	0.01584	0.957872695652174	BP
GO:0034976	response to endoplasmic reticulum stress	115	7	2.61	0.01592	0.957872695652174	BP
GO:0032268	regulation of cellular protein metabolic...	1279	53	29.05	0.01604	0.957872695652174	BP
GO:0007030	Golgi organization	43	4	0.98	0.01609	0.957872695652174	BP
GO:0007179	transforming growth factor beta receptor...	171	9	3.88	0.01629	0.957872695652174	BP
GO:0046825	regulation of protein export from nucleu...	24	3	0.55	0.01651	0.957872695652174	BP
GO:0006378	mRNA polyadenylation	24	3	0.55	0.01651	0.957872695652174	BP
GO:0031111	negative regulation of microtubule polym...	24	3	0.55	0.01651	0.957872695652174	BP
GO:0035020	regulation of Rac protein signal transdu...	24	3	0.55	0.01651	0.957872695652174	BP
GO:0051220	cytoplasmic sequestering of protein	24	3	0.55	0.01651	0.957872695652174	BP
GO:0045292	mRNA cis splicing, via spliceosome	9	2	0.2	0.01667	0.957872695652174	BP
GO:0006265	DNA topological change	9	2	0.2	0.01667	0.957872695652174	BP
GO:0032525	somite rostral/caudal axis specification	9	2	0.2	0.01667	0.957872695652174	BP
GO:0033554	cellular response to stress	1224	44	27.8	0.01705	0.971262068965517	BP
GO:0007067	mitosis	364	23	8.27	0.01741	0.97496	BP
GO:0000280	nuclear division	364	23	8.27	0.01741	0.97496	BP
GO:0031023	microtubule organizing center organizati...	67	5	1.52	0.01799	0.998974117647059	BP
GO:0006309	apoptotic DNA fragmentation	25	3	0.57	0.01846	1	BP
GO:0043631	RNA polyadenylation	25	3	0.57	0.01846	1	BP
GO:0035967	cellular response to topologically incor...	93	6	2.11	0.01922	1	BP
GO:2001022	positive regulation of response to DNA d...	46	4	1.04	0.02018	1	BP
GO:0045685	regulation of glial cell differentiation	46	4	1.04	0.02018	1	BP
GO:0006611	protein export from nucleus	46	4	1.04	0.02018	1	BP
GO:0046579	positive regulation of Ras protein signa...	26	3	0.59	0.02052	1	BP
GO:0048596	embryonic camera-type eye morphogenesis	26	3	0.59	0.02052	1	BP
GO:0010559	regulation of glycoprotein biosynthetic ...	26	3	0.59	0.02052	1	BP
GO:0000737	DNA catabolic process, endonucleolytic	26	3	0.59	0.02052	1	BP
GO:0007289	spermatid nucleus differentiation	10	2	0.23	0.02052	1	BP
GO:0060218	hematopoietic stem cell differentiation	10	2	0.23	0.02052	1	BP
GO:0050860	negative regulation of T cell receptor s...	10	2	0.23	0.02052	1	BP
GO:0071157	negative regulation of cell cycle arrest	10	2	0.23	0.02052	1	BP
GO:0060391	positive regulation of SMAD protein impo...	10	2	0.23	0.02052	1	BP
GO:0030099	myeloid cell differentiation	249	14	5.66	0.02093	1	BP
GO:0071363	cellular response to growth factor stimu...	434	17	9.86	0.02100	1	BP
GO:0007405	neuroblast proliferation	47	4	1.07	0.02168	1	BP
GO:0000087	M phase of mitotic cell cycle	375	23	8.52	0.02339	1	BP
GO:0046661	male sex differentiation	125	7	2.84	0.02398	1	BP
GO:0007265	Ras protein signal transduction	380	18	8.63	0.02464	1	BP
GO:0048715	negative regulation of oligodendrocyte d...	11	2	0.25	0.02471	1	BP
GO:0043518	negative regulation of DNA damage respon...	11	2	0.25	0.02471	1	BP
GO:0050858	negative regulation of antigen receptor-...	11	2	0.25	0.02471	1	BP
GO:0006266	DNA ligation	11	2	0.25	0.02471	1	BP
GO:0007064	mitotic sister chromatid cohesion	11	2	0.25	0.02471	1	BP
GO:0007016	cytoskeletal anchoring at plasma membran...	11	2	0.25	0.02471	1	BP
GO:0043923	positive regulation by host of viral tra...	11	2	0.25	0.02471	1	BP
GO:0033327	Leydig cell differentiation	11	2	0.25	0.02471	1	BP
GO:0006516	glycoprotein catabolic process	11	2	0.25	0.02471	1	BP
GO:1901797	negative regulation of signal transducti...	11	2	0.25	0.02471	1	BP
GO:0031047	gene silencing by RNA	49	4	1.11	0.02486	1	BP
GO:0007091	mitotic metaphase/anaphase transition	49	4	1.11	0.02486	1	BP
GO:0051057	positive regulation of small GTPase medi...	28	3	0.64	0.02501	1	BP
GO:0000082	G1/S transition of mitotic cell cycle	216	10	4.91	0.02603	1	BP
GO:0021766	hippocampus development	50	4	1.14	0.02655	1	BP
GO:0050684	regulation of mRNA processing	49	6	1.11	0.02691	1	BP
GO:0070848	response to growth factor stimulus	447	17	10.15	0.02693	1	BP
GO:0035329	hippo signaling cascade	29	3	0.66	0.02744	1	BP
GO:0044344	cellular response to fibroblast growth f...	158	8	3.59	0.02795	1	BP
GO:0006461	protein complex assembly	791	30	17.97	0.02817	1	BP
GO:0006479	protein methylation	81	7	1.84	0.02863	1	BP
GO:0008213	protein alkylation	81	7	1.84	0.02863	1	BP
GO:0009411	response to UV	102	6	2.32	0.02873	1	BP
GO:0071774	response to fibroblast growth factor sti...	159	8	3.61	0.02888	1	BP
GO:0070271	protein complex biogenesis	793	30	18.01	0.02895	1	BP
GO:0051642	centrosome localization	12	2	0.27	0.02922	1	BP
GO:0043517	positive regulation of DNA damage respon...	12	2	0.27	0.02922	1	BP
GO:0002070	epithelial cell maturation	12	2	0.27	0.02922	1	BP
GO:0048025	negative regulation of mRNA splicing, vi...	12	2	0.27	0.02922	1	BP
GO:0010560	positive regulation of glycoprotein bios...	12	2	0.27	0.02922	1	BP
GO:0060390	regulation of SMAD protein import into n...	12	2	0.27	0.02922	1	BP
GO:1901798	positive regulation of signal transducti...	12	2	0.27	0.02922	1	BP
GO:0070507	regulation of microtubule cytoskeleton o...	78	5	1.77	0.03223	1	BP
GO:0010977	negative regulation of neuron projection...	31	3	0.7	0.03266	1	BP
GO:0048048	embryonic eye morphogenesis	31	3	0.7	0.03266	1	BP
GO:0048285	organelle fission	389	23	8.84	0.03301	1	BP
GO:0051402	neuron apoptotic process	164	8	3.73	0.03382	1	BP
GO:0006626	protein targeting to mitochondrion	54	4	1.23	0.03401	1	BP
GO:0035964	COPI-coated vesicle budding	13	2	0.3	0.03402	1	BP
GO:0048200	Golgi transport vesicle coating	13	2	0.3	0.03402	1	BP
GO:0048205	COPI coating of Golgi vesicle	13	2	0.3	0.03402	1	BP
GO:0032331	negative regulation of chondrocyte diffe...	13	2	0.3	0.03402	1	BP
GO:0060742	epithelial cell differentiation involved...	13	2	0.3	0.03402	1	BP
GO:0030889	negative regulation of B cell proliferat...	13	2	0.3	0.03402	1	BP
GO:0051383	kinetochore organization	13	2	0.3	0.03402	1	BP
GO:0050686	negative regulation of mRNA processing	13	2	0.3	0.03402	1	BP
GO:0055015	ventricular cardiac muscle cell developm...	13	2	0.3	0.03402	1	BP
GO:0030218	erythrocyte differentiation	88	8	2	0.03432	1	BP
GO:0000086	G2/M transition of mitotic cell cycle	147	10	3.34	0.03435	1	BP
GO:0065003	macromolecular complex assembly	1023	39	23.24	0.03471	1	BP
GO:0031323	regulation of cellular metabolic process	4440	153	100.86	0.03487	1	BP
GO:0043280	positive regulation of cysteine-type end...	107	6	2.43	0.03515	1	BP
GO:0051248	negative regulation of protein metabolic...	480	22	10.9	0.03532	1	BP
GO:0031572	G2/M transition DNA damage checkpoint	32	3	0.73	0.03545	1	BP
GO:0007281	germ cell development	137	7	3.11	0.03689	1	BP
GO:0071560	cellular response to transforming growth...	198	9	4.5	0.03724	1	BP
GO:0048872	homeostasis of number of cells	177	11	4.02	0.03769	1	BP
GO:0006888	ER to Golgi vesicle-mediated transport	56	4	1.27	0.03815	1	BP
GO:0008286	insulin receptor signaling pathway	168	8	3.82	0.03816	1	BP
GO:0071559	response to transforming growth factor b...	199	9	4.52	0.03827	1	BP
GO:0046686	response to cadmium ion	33	3	0.75	0.03836	1	BP
GO:0048538	thymus development	33	3	0.75	0.03836	1	BP
GO:0055070	copper ion homeostasis	14	2	0.32	0.03910	1	BP
GO:0048194	Golgi vesicle budding	14	2	0.32	0.03910	1	BP
GO:2001056	positive regulation of cysteine-type end...	110	6	2.5	0.03942	1	BP
GO:0007049	cell cycle	1405	56	31.92	0.03955	1	BP
GO:0006357	regulation of transcription from RNA pol...	1251	38	28.42	0.03997	1	BP
GO:0051168	nuclear export	121	11	2.75	0.04041	1	BP
GO:0051247	positive regulation of protein metabolic...	899	32	20.42	0.04268	1	BP
GO:0071900	regulation of protein serine/threonine k...	369	14	8.38	0.04284	1	BP
GO:0007010	cytoskeleton organization	810	30	18.4	0.04301	1	BP
GO:0006366	transcription from RNA polymerase II pro...	1453	49	33.01	0.04400	1	BP
GO:0043281	regulation of cysteine-type endopeptidas...	173	8	3.93	0.04409	1	BP
GO:0048207	vesicle targeting, rough ER to cis-Golgi	15	2	0.34	0.04446	1	BP
GO:0048208	COPII vesicle coating	15	2	0.34	0.04446	1	BP
GO:0047496	vesicle transport along microtubule	15	2	0.34	0.04446	1	BP
GO:0090307	spindle assembly involved in mitosis	15	2	0.34	0.04446	1	BP
GO:2000811	negative regulation of anoikis	15	2	0.34	0.04446	1	BP
GO:0050685	positive regulation of mRNA processing	15	2	0.34	0.04446	1	BP
GO:0060442	branching involved in prostate gland mor...	15	2	0.34	0.04446	1	BP
GO:0022604	regulation of cell morphogenesis	303	12	6.88	0.04450	1	BP
GO:0032330	regulation of chondrocyte differentiatio...	35	3	0.8	0.04453	1	BP
GO:0031076	embryonic camera-type eye development	35	3	0.8	0.04453	1	BP
GO:0000079	regulation of cyclin-dependent protein k...	86	5	1.95	0.04604	1	BP
GO:0019941	modification-dependent protein catabolic...	408	15	9.27	0.04638	1	BP
GO:0034101	erythrocyte homeostasis	95	8	2.16	0.04656	1	BP
GO:0010950	positive regulation of endopeptidase act...	115	6	2.61	0.04723	1	BP
GO:0007163	establishment or maintenance of cell pol...	115	6	2.61	0.04723	1	BP
GO:0042100	B cell proliferation	60	4	1.36	0.04725	1	BP
GO:0045814	negative regulation of gene expression, ...	36	3	0.82	0.04779	1	BP
GO:0007005	mitochondrion organization	240	10	5.45	0.04785	1	BP
GO:0010942	positive regulation of cell death	445	16	10.11	0.04790	1	BP
GO:0042552	myelination	87	5	1.98	0.04798	1	BP
GO:0007050	cell cycle arrest	390	17	8.86	0.04863	1	BP
GO:0043632	modification-dependent macromolecule cat...	411	15	9.34	0.04886	1	BP
GO:0035282	segmentation	88	5	2	0.04996	1	BP
