# Supplementary material for: PTRcombiner: mining combinatorial regulation of gene expression from post-transcriptional interaction maps
Source: BMC Genomics. 2014 Apr 23;15:304. doi: 10.1186/1471-2164-15-304 (PMC4234518; doi:10.1186/1471-2164-15-304)
Supplement: Additional file 7 — A zip archive containing the ontological enrichment results generated by PTR comb iner analyzer module step 1 for the top five ranking clusters of sporadic trans-factors. [file 1471-2164-15-304-S7.zip › GOannotations/BP/cluster-4.txt]

GO.ID	Term	Annotated	Significant	Expected	Fisher.result	Fisher.classic.BH	ontology
GO:0031400	negative regulation of protein modificat...	319	31	15.21	0.00014	0.0616746666666667	BP
GO:0006397	mRNA processing	409	75	19.5	0.00016	0.0626021052631579	BP
GO:0051301	cell division	480	48	22.88	0.00017	0.0626021052631579	BP
GO:0006414	translational elongation	108	15	5.15	0.00018	0.0626021052631579	BP
GO:0060216	definitive hemopoiesis	19	6	0.91	0.00018	0.0626021052631579	BP
GO:0045727	positive regulation of translation	54	10	2.57	0.00020	0.06608	BP
GO:0048205	COPI coating of Golgi vesicle	13	5	0.62	0.00023	0.0718260869565217	BP
GO:0006413	translational initiation	154	26	7.34	0.00024	0.0718260869565217	BP
GO:0000381	regulation of alternative mRNA splicing,...	20	6	0.95	0.00025	0.0718260869565217	BP
GO:0031145	anaphase-promoting complex-dependent pro...	83	12	3.96	0.00054	0.14868	BP
GO:0000910	cytokinesis	108	14	5.15	0.00060	0.158592	BP
GO:0000086	G2/M transition of mitotic cell cycle	147	17	7.01	0.00064	0.161528888888889	BP
GO:0006310	DNA recombination	216	22	10.3	0.00066	0.161528888888889	BP
GO:0043066	negative regulation of apoptotic process	606	47	28.89	0.00069	0.16284	BP
GO:0016032	viral reproduction	701	63	33.42	0.00078	0.177732413793103	BP
GO:0006260	DNA replication	278	26	13.25	0.00082	0.180618666666667	BP
GO:0019083	viral transcription	152	17	7.25	0.00093	0.192045	BP
GO:0006626	protein targeting to mitochondrion	54	9	2.57	0.00093	0.192045	BP
GO:0006596	polyamine biosynthetic process	11	4	0.52	0.00129	0.258312727272727	BP
GO:0006611	protein export from nucleus	46	8	2.19	0.00134	0.260432941176471	BP
GO:0045931	positive regulation of mitotic cell cycl...	37	7	1.76	0.00160	0.295524444444444	BP
GO:0010390	histone monoubiquitination	19	5	0.91	0.00161	0.295524444444444	BP
GO:0006334	nucleosome assembly	108	13	5.15	0.00186	0.332185945945946	BP
GO:0051276	chromosome organization	707	61	33.7	0.00197	0.342572631578947	BP
GO:0051084	'de novo' posttranslational protein fold...	49	8	2.34	0.00204	0.345649230769231	BP
GO:0006613	cotranslational protein targeting to mem...	107	18	5.1	0.00220	0.359410731707317	BP
GO:0032075	positive regulation of nuclease activity	66	11	3.15	0.00223	0.359410731707317	BP
GO:0046129	purine ribonucleoside biosynthetic proce...	98	12	4.67	0.00237	0.370355348837209	BP
GO:0006511	ubiquitin-dependent protein catabolic pr...	402	39	19.16	0.00241	0.370355348837209	BP
GO:0010822	positive regulation of mitochondrion org...	30	6	1.43	0.00256	0.384465454545455	BP
GO:0017148	negative regulation of translation	63	9	3	0.00284	0.417038222222222	BP
GO:0006987	activation of signaling protein activity...	64	9	3.05	0.00317	0.445688510638298	BP
GO:0043154	negative regulation of cysteine-type end...	64	9	3.05	0.00317	0.445688510638298	BP
GO:0051726	regulation of cell cycle	743	62	35.42	0.00347	0.477703333333333	BP
GO:0010608	posttranscriptional regulation of gene e...	362	46	17.26	0.00368	0.496274285714286	BP
GO:0006997	nucleus organization	54	8	2.57	0.00382	0.5048512	BP
GO:0006605	protein targeting	484	53	23.07	0.00449	0.581763137254902	BP
GO:0051262	protein tetramerization	81	10	3.86	0.00502	0.609137454545455	BP
GO:0043353	enucleate erythrocyte differentiation	8	3	0.38	0.00504	0.609137454545455	BP
GO:0031115	negative regulation of microtubule polym...	8	3	0.38	0.00504	0.609137454545455	BP
GO:0000077	DNA damage checkpoint	135	14	6.44	0.00507	0.609137454545455	BP
GO:0006309	apoptotic DNA fragmentation	25	5	1.19	0.00582	0.671053793103448	BP
GO:0035304	regulation of protein dephosphorylation	16	4	0.76	0.00589	0.671053793103448	BP
GO:2001244	positive regulation of intrinsic apoptot...	16	4	0.76	0.00589	0.671053793103448	BP
GO:0019048	virus-host interaction	371	29	17.69	0.00624	0.692482191780822	BP
GO:0044262	cellular carbohydrate metabolic process	213	19	10.15	0.00651	0.692482191780822	BP
GO:0009205	purine ribonucleoside triphosphate metab...	474	35	22.6	0.00688	0.692482191780822	BP
GO:0051437	positive regulation of ubiquitin-protein...	72	9	3.43	0.00700	0.692482191780822	BP
GO:2001020	regulation of response to DNA damage sti...	85	10	4.05	0.00706	0.692482191780822	BP
GO:0071577	zinc ion transmembrane transport	9	3	0.43	0.00730	0.692482191780822	BP
GO:0000122	negative regulation of transcription fro...	510	37	24.31	0.00732	0.692482191780822	BP
GO:0006303	double-strand break repair via nonhomolo...	17	4	0.81	0.00741	0.692482191780822	BP
GO:0007093	mitotic cell cycle checkpoint	141	14	6.72	0.00742	0.692482191780822	BP
GO:0022613	ribonucleoprotein complex biogenesis	235	27	11.2	0.00746	0.692482191780822	BP
GO:0000082	G1/S transition of mitotic cell cycle	216	19	10.3	0.00753	0.692482191780822	BP
GO:0070936	protein K48-linked ubiquitination	37	6	1.76	0.00754	0.692482191780822	BP
GO:0048285	organelle fission	389	38	18.54	0.00762	0.692482191780822	BP
GO:0000079	regulation of cyclin-dependent protein k...	86	10	4.1	0.00765	0.692482191780822	BP
GO:0071456	cellular response to hypoxia	86	10	4.1	0.00765	0.692482191780822	BP
GO:0001836	release of cytochrome c from mitochondri...	49	7	2.34	0.00815	0.701992727272727	BP
GO:0007091	mitotic metaphase/anaphase transition	49	7	2.34	0.00815	0.701992727272727	BP
GO:0051252	regulation of RNA metabolic process	2984	190	142.25	0.00815	0.701992727272727	BP
GO:0051453	regulation of intracellular pH	27	5	1.29	0.00818	0.701992727272727	BP
GO:0043623	cellular protein complex assembly	323	28	15.4	0.00846	0.705384096385542	BP
GO:0007167	enzyme linked receptor protein signaling...	886	58	42.24	0.00849	0.705384096385542	BP
GO:1901292	nucleoside phosphate catabolic process	498	36	23.74	0.00854	0.705384096385542	BP
GO:0044237	cellular metabolic process	8709	537	415.16	0.00882	0.705384096385542	BP
GO:0045892	negative regulation of transcription, DN...	831	62	39.61	0.00884	0.705384096385542	BP
GO:0010467	gene expression	4455	315	212.37	0.00886	0.705384096385542	BP
GO:0008608	attachment of spindle microtubules to ki...	18	4	0.86	0.00918	0.72216	BP
GO:0033673	negative regulation of kinase activity	160	15	7.63	0.00953	0.72688	BP
GO:0051881	regulation of mitochondrial membrane pot...	28	5	1.33	0.00957	0.72688	BP
GO:0046326	positive regulation of glucose import	28	5	1.33	0.00957	0.72688	BP
GO:0018394	peptidyl-lysine acetylation	117	12	5.58	0.00990	0.7288624	BP
GO:0016239	positive regulation of macroautophagy	10	3	0.48	0.01006	0.7288624	BP
GO:0010225	response to UV-C	10	3	0.48	0.01006	0.7288624	BP
GO:0007067	mitosis	364	36	17.35	0.01031	0.7288624	BP
GO:0000280	nuclear division	364	36	17.35	0.01031	0.7288624	BP
GO:0048011	nerve growth factor receptor signaling p...	223	19	10.63	0.01042	0.7288624	BP
GO:0038127	ERBB signaling pathway	162	15	7.72	0.01062	0.7288624	BP
GO:0016071	mRNA metabolic process	614	101	29.27	0.01076	0.7288624	BP
GO:2000112	regulation of cellular macromolecule bio...	3154	204	150.35	0.01087	0.7288624	BP
GO:0009166	nucleotide catabolic process	489	35	23.31	0.01087	0.7288624	BP
GO:0006195	purine nucleotide catabolic process	472	34	22.5	0.01093	0.7288624	BP
GO:0010563	negative regulation of phosphorus metabo...	256	21	12.2	0.01103	0.7288624	BP
GO:0045936	negative regulation of phosphate metabol...	256	21	12.2	0.01103	0.7288624	BP
GO:0006091	generation of precursor metabolites and ...	456	33	21.74	0.01131	0.739965148514852	BP
GO:0000723	telomere maintenance	65	8	3.1	0.01174	0.7476	BP
GO:0044257	cellular protein catabolic process	444	45	21.17	0.01218	0.7476	BP
GO:0008104	protein localization	1607	128	76.61	0.01229	0.7476	BP
GO:0072523	purine-containing compound catabolic pro...	476	34	22.69	0.01230	0.7476	BP
GO:0090068	positive regulation of cell cycle proces...	165	15	7.87	0.01243	0.7476	BP
GO:0006917	induction of apoptosis	196	17	9.34	0.01263	0.7476	BP
GO:0032200	telomere organization	66	8	3.15	0.01282	0.7476	BP
GO:0061136	regulation of proteasomal protein catabo...	66	8	3.15	0.01282	0.7476	BP
GO:0070647	protein modification by small protein co...	645	54	30.75	0.01313	0.7476	BP
GO:0012502	induction of programmed cell death	197	17	9.39	0.01324	0.7476	BP
GO:0010498	proteasomal protein catabolic process	236	26	11.25	0.01334	0.7476	BP
GO:0009886	post-embryonic morphogenesis	11	3	0.52	0.01335	0.7476	BP
GO:0006266	DNA ligation	11	3	0.52	0.01335	0.7476	BP
GO:0042987	amyloid precursor protein catabolic proc...	11	3	0.52	0.01335	0.7476	BP
GO:0007183	SMAD protein complex assembly	11	3	0.52	0.01335	0.7476	BP
GO:0060123	regulation of growth hormone secretion	11	3	0.52	0.01335	0.7476	BP
GO:0045948	positive regulation of translational ini...	11	3	0.52	0.01335	0.7476	BP
GO:0006754	ATP biosynthetic process	54	7	2.57	0.01370	0.760752941176471	BP
GO:0051436	negative regulation of ubiquitin-protein...	67	8	3.19	0.01397	0.767292561983471	BP
GO:0042326	negative regulation of phosphorylation	214	18	10.2	0.01405	0.767292561983471	BP
GO:0010468	regulation of gene expression	3384	227	161.32	0.01440	0.779960655737705	BP
GO:0032386	regulation of intracellular transport	263	21	12.54	0.01461	0.784901463414634	BP
GO:0001701	in utero embryonic development	330	25	15.73	0.01523	0.803285	BP
GO:0016567	protein ubiquitination	545	48	25.98	0.01529	0.803285	BP
GO:0006913	nucleocytoplasmic transport	343	39	16.35	0.01535	0.803285	BP
GO:0031577	spindle checkpoint	43	6	2.05	0.01556	0.803285	BP
GO:0007030	Golgi organization	43	6	2.05	0.01556	0.803285	BP
GO:0009116	nucleoside metabolic process	606	47	28.89	0.01600	0.814650381679389	BP
GO:0051452	intracellular pH reduction	21	4	1	0.01603	0.814650381679389	BP
GO:0000087	M phase of mitotic cell cycle	375	36	17.88	0.01615	0.814650381679389	BP
GO:0006888	ER to Golgi vesicle-mediated transport	56	7	2.67	0.01654	0.815478882681564	BP
GO:0090199	regulation of release of cytochrome c fr...	32	5	1.53	0.01678	0.815478882681564	BP
GO:0031397	negative regulation of protein ubiquitin...	97	10	4.62	0.01710	0.815478882681564	BP
GO:0060413	atrial septum morphogenesis	12	3	0.57	0.01718	0.815478882681564	BP
GO:0009615	response to virus	268	21	12.78	0.01769	0.815478882681564	BP
GO:0016573	histone acetylation	112	11	5.34	0.01781	0.815478882681564	BP
GO:0009143	nucleoside triphosphate catabolic proces...	420	30	20.02	0.01794	0.815478882681564	BP
GO:0051169	nuclear transport	347	39	16.54	0.01800	0.815478882681564	BP
GO:0032434	regulation of proteasomal ubiquitin-depe...	57	7	2.72	0.01810	0.815478882681564	BP
GO:0033108	mitochondrial respiratory chain complex ...	22	4	1.05	0.01887	0.815478882681564	BP
GO:0090200	positive regulation of release of cytoch...	22	4	1.05	0.01887	0.815478882681564	BP
GO:0051173	positive regulation of nitrogen compound...	1223	74	58.3	0.01901	0.815478882681564	BP
GO:0006152	purine nucleoside catabolic process	422	30	20.12	0.01902	0.815478882681564	BP
GO:0046130	purine ribonucleoside catabolic process	422	30	20.12	0.01902	0.815478882681564	BP
GO:0060135	maternal process involved in female preg...	45	6	2.15	0.01920	0.815478882681564	BP
GO:0016482	cytoplasmic transport	726	76	34.61	0.01959	0.815478882681564	BP
GO:0007059	chromosome segregation	147	16	7.01	0.01963	0.815478882681564	BP
GO:0006521	regulation of cellular amino acid metabo...	58	7	2.76	0.01977	0.815478882681564	BP
GO:0018393	internal peptidyl-lysine acetylation	114	11	5.43	0.02007	0.815478882681564	BP
GO:0043484	regulation of RNA splicing	63	16	3	0.02034	0.815478882681564	BP
GO:0042256	mature ribosome assembly	5	2	0.24	0.02061	0.815478882681564	BP
GO:0003284	septum primum development	5	2	0.24	0.02061	0.815478882681564	BP
GO:0032876	negative regulation of DNA endoreduplica...	5	2	0.24	0.02061	0.815478882681564	BP
GO:0000389	mRNA 3'-splice site recognition	5	2	0.24	0.02061	0.815478882681564	BP
GO:0009445	putrescine metabolic process	5	2	0.24	0.02061	0.815478882681564	BP
GO:0051255	spindle midzone assembly	5	2	0.24	0.02061	0.815478882681564	BP
GO:0010216	maintenance of DNA methylation	5	2	0.24	0.02061	0.815478882681564	BP
GO:0060839	endothelial cell fate commitment	5	2	0.24	0.02061	0.815478882681564	BP
GO:0071786	endoplasmic reticulum tubular network or...	5	2	0.24	0.02061	0.815478882681564	BP
GO:0010746	regulation of plasma membrane long-chain...	5	2	0.24	0.02061	0.815478882681564	BP
GO:0007173	epidermal growth factor receptor signali...	160	14	7.63	0.02081	0.815478882681564	BP
GO:0051352	negative regulation of ligase activity	72	8	3.43	0.02087	0.815478882681564	BP
GO:0051444	negative regulation of ubiquitin-protein...	72	8	3.43	0.02087	0.815478882681564	BP
GO:0042542	response to hydrogen peroxide	86	9	4.1	0.02109	0.815478882681564	BP
GO:0016574	histone ubiquitination	32	8	1.53	0.02123	0.815478882681564	BP
GO:0006271	DNA strand elongation involved in DNA re...	34	5	1.62	0.02146	0.815478882681564	BP
GO:0006612	protein targeting to membrane	154	24	7.34	0.02154	0.815478882681564	BP
GO:0048569	post-embryonic organ development	13	3	0.62	0.02156	0.815478882681564	BP
GO:0033151	V(D)J recombination	13	3	0.62	0.02156	0.815478882681564	BP
GO:0042026	protein refolding	13	3	0.62	0.02156	0.815478882681564	BP
GO:0051131	chaperone-mediated protein complex assem...	13	3	0.62	0.02156	0.815478882681564	BP
GO:0006163	purine nucleotide metabolic process	693	45	33.04	0.02162	0.815478882681564	BP
GO:0016044	cellular membrane organization	425	34	20.26	0.02181	0.815478882681564	BP
GO:0010033	response to organic substance	1885	113	89.86	0.02183	0.815478882681564	BP
GO:0045851	pH reduction	23	4	1.1	0.02200	0.815478882681564	BP
GO:0030219	megakaryocyte differentiation	23	4	1.1	0.02200	0.815478882681564	BP
GO:0032459	regulation of protein oligomerization	23	4	1.1	0.02200	0.815478882681564	BP
GO:0006275	regulation of DNA replication	101	10	4.81	0.02209	0.815478882681564	BP
GO:0007049	cell cycle	1405	115	66.98	0.02254	0.825825185185185	BP
GO:0048732	gland development	275	21	13.11	0.02283	0.825825185185185	BP
GO:1901657	glycosyl compound metabolic process	620	47	29.56	0.02303	0.825825185185185	BP
GO:0051098	regulation of binding	178	15	8.49	0.02323	0.825825185185185	BP
GO:0006520	cellular amino acid metabolic process	464	32	22.12	0.02325	0.825825185185185	BP
GO:0009203	ribonucleoside triphosphate catabolic pr...	412	29	19.64	0.02346	0.825825185185185	BP
GO:0009207	purine ribonucleoside triphosphate catab...	412	29	19.64	0.02346	0.825825185185185	BP
GO:0045935	positive regulation of nucleobase-contai...	1198	72	57.11	0.02353	0.825825185185185	BP
GO:0010556	regulation of macromolecule biosynthetic...	3235	205	154.21	0.02359	0.825825185185185	BP
GO:0032446	protein modification by small protein co...	578	49	27.55	0.02362	0.825825185185185	BP
GO:1901800	positive regulation of proteasomal prote...	35	5	1.67	0.02408	0.828073640167364	BP
GO:0032436	positive regulation of proteasomal ubiqu...	35	5	1.67	0.02408	0.828073640167364	BP
GO:0009952	anterior/posterior pattern specification	211	17	10.06	0.02427	0.828073640167364	BP
GO:0042454	ribonucleoside catabolic process	431	30	20.55	0.02454	0.828073640167364	BP
GO:0034645	cellular macromolecule biosynthetic proc...	4221	276	201.22	0.02461	0.828073640167364	BP
GO:0051438	regulation of ubiquitin-protein ligase a...	96	13	4.58	0.02478	0.828073640167364	BP
GO:0009146	purine nucleoside triphosphate catabolic...	414	29	19.74	0.02483	0.828073640167364	BP
GO:0007169	transmembrane receptor protein tyrosine ...	627	41	29.89	0.02488	0.828073640167364	BP
GO:0031331	positive regulation of cellular cataboli...	103	10	4.91	0.02495	0.828073640167364	BP
GO:0061024	membrane organization	430	34	20.5	0.02511	0.828073640167364	BP
GO:0006378	mRNA polyadenylation	24	4	1.14	0.02543	0.828073640167364	BP
GO:0046825	regulation of protein export from nucleu...	24	4	1.14	0.02543	0.828073640167364	BP
GO:0051220	cytoplasmic sequestering of protein	24	4	1.14	0.02543	0.828073640167364	BP
GO:0048678	response to axon injury	48	6	2.29	0.02567	0.828073640167364	BP
GO:0006469	negative regulation of protein kinase ac...	149	13	7.1	0.02585	0.828073640167364	BP
GO:0006403	RNA localization	139	21	6.63	0.02590	0.828073640167364	BP
GO:0033238	regulation of cellular amine metabolic p...	75	8	3.58	0.02601	0.828073640167364	BP
GO:0006607	NLS-bearing substrate import into nucleu...	14	3	0.67	0.02649	0.828073640167364	BP
GO:0032462	regulation of protein homooligomerizatio...	14	3	0.67	0.02649	0.828073640167364	BP
GO:0055070	copper ion homeostasis	14	3	0.67	0.02649	0.828073640167364	BP
GO:0016568	chromatin modification	438	34	20.88	0.02667	0.828073640167364	BP
GO:0009117	nucleotide metabolic process	832	52	39.66	0.02707	0.828073640167364	BP
GO:0033365	protein localization to organelle	516	50	24.6	0.02728	0.828073640167364	BP
GO:0009154	purine ribonucleotide catabolic process	435	30	20.74	0.02736	0.828073640167364	BP
GO:0009791	post-embryonic development	90	9	4.29	0.02744	0.828073640167364	BP
GO:0045862	positive regulation of proteolysis	62	7	2.96	0.02751	0.828073640167364	BP
GO:0009261	ribonucleotide catabolic process	436	30	20.78	0.02810	0.828073640167364	BP
GO:0006475	internal protein amino acid acetylation	120	11	5.72	0.02810	0.828073640167364	BP
GO:0033036	macromolecule localization	1873	147	89.29	0.02818	0.828073640167364	BP
GO:0044265	cellular macromolecule catabolic process	718	75	34.23	0.02871	0.828073640167364	BP
GO:0001933	negative regulation of protein phosphory...	199	16	9.49	0.02873	0.828073640167364	BP
GO:0015031	protein transport	1261	105	60.11	0.02903	0.828073640167364	BP
GO:0001893	maternal placenta development	25	4	1.19	0.02917	0.828073640167364	BP
GO:0051983	regulation of chromosome segregation	25	4	1.19	0.02917	0.828073640167364	BP
GO:0043516	regulation of DNA damage response, signa...	25	4	1.19	0.02917	0.828073640167364	BP
GO:0043631	RNA polyadenylation	25	4	1.19	0.02917	0.828073640167364	BP
GO:1901796	regulation of signal transduction by p53...	25	4	1.19	0.02917	0.828073640167364	BP
GO:1901576	organic substance biosynthetic process	5211	327	248.41	0.02924	0.828073640167364	BP
GO:0070585	protein localization to mitochondrion	60	11	2.86	0.02944	0.828073640167364	BP
GO:0051439	regulation of ubiquitin-protein ligase a...	78	11	3.72	0.02951	0.828073640167364	BP
GO:0042254	ribosome biogenesis	152	13	7.25	0.02980	0.828073640167364	BP
GO:0022616	DNA strand elongation	37	5	1.76	0.02993	0.828073640167364	BP
GO:0071174	mitotic cell cycle spindle checkpoint	37	5	1.76	0.02993	0.828073640167364	BP
GO:0010592	positive regulation of lamellipodium ass...	6	2	0.29	0.02995	0.828073640167364	BP
GO:0035305	negative regulation of dephosphorylation	6	2	0.29	0.02995	0.828073640167364	BP
GO:0051901	positive regulation of mitochondrial dep...	6	2	0.29	0.02995	0.828073640167364	BP
GO:0071318	cellular response to ATP	6	2	0.29	0.02995	0.828073640167364	BP
GO:0071243	cellular response to arsenic-containing ...	6	2	0.29	0.02995	0.828073640167364	BP
GO:0032364	oxygen homeostasis	6	2	0.29	0.02995	0.828073640167364	BP
GO:0007549	dosage compensation	6	2	0.29	0.02995	0.828073640167364	BP
GO:0046907	intracellular transport	1232	115	58.73	0.03044	0.83101226006192	BP
GO:0032984	macromolecular complex disassembly	184	23	8.77	0.03058	0.83101226006192	BP
GO:0000070	mitotic sister chromatid segregation	50	6	2.38	0.03071	0.83101226006192	BP
GO:0031647	regulation of protein stability	107	10	5.1	0.03144	0.83101226006192	BP
GO:0045184	establishment of protein localization	1304	107	62.16	0.03149	0.83101226006192	BP
GO:0031326	regulation of cellular biosynthetic proc...	3365	210	160.41	0.03167	0.83101226006192	BP
GO:0032106	positive regulation of response to extra...	15	3	0.72	0.03196	0.83101226006192	BP
GO:0032109	positive regulation of response to nutri...	15	3	0.72	0.03196	0.83101226006192	BP
GO:0003283	atrial septum development	15	3	0.72	0.03196	0.83101226006192	BP
GO:0035196	production of miRNAs involved in gene si...	15	3	0.72	0.03196	0.83101226006192	BP
GO:0033522	histone H2A ubiquitination	15	3	0.72	0.03196	0.83101226006192	BP
GO:1901362	organic cyclic compound biosynthetic pro...	3795	239	180.91	0.03198	0.83101226006192	BP
GO:0043244	regulation of protein complex disassembl...	64	7	3.05	0.03206	0.83101226006192	BP
GO:0006351	transcription, DNA-dependent	3245	200	154.69	0.03210	0.83101226006192	BP
GO:0034976	response to endoplasmic reticulum stress	115	15	5.48	0.03228	0.83101226006192	BP
GO:0044249	cellular biosynthetic process	5129	323	244.5	0.03232	0.83101226006192	BP
GO:0007088	regulation of mitosis	93	9	4.43	0.03302	0.83101226006192	BP
GO:0051783	regulation of nuclear division	93	9	4.43	0.03302	0.83101226006192	BP
GO:0048596	embryonic camera-type eye morphogenesis	26	4	1.24	0.03321	0.83101226006192	BP
GO:0043462	regulation of ATPase activity	26	4	1.24	0.03321	0.83101226006192	BP
GO:0070979	protein K11-linked ubiquitination	26	4	1.24	0.03321	0.83101226006192	BP
GO:0032774	RNA biosynthetic process	3330	211	158.74	0.03365	0.83101226006192	BP
GO:0006457	protein folding	221	22	10.54	0.03370	0.83101226006192	BP
GO:0009164	nucleoside catabolic process	443	30	21.12	0.03375	0.83101226006192	BP
GO:0001837	epithelial to mesenchymal transition	79	8	3.77	0.03416	0.83101226006192	BP
GO:0051603	proteolysis involved in cellular protein...	429	43	20.45	0.03424	0.83101226006192	BP
GO:0009206	purine ribonucleoside triphosphate biosy...	65	7	3.1	0.03451	0.83101226006192	BP
GO:2001141	regulation of RNA biosynthetic process	2920	175	139.2	0.03465	0.83101226006192	BP
GO:0006355	regulation of transcription, DNA-depende...	2900	174	138.25	0.03479	0.83101226006192	BP
GO:0009058	biosynthetic process	5278	329	251.61	0.03527	0.83101226006192	BP
GO:0031396	regulation of protein ubiquitination	182	19	8.68	0.03535	0.83101226006192	BP
GO:0000084	S phase of mitotic cell cycle	140	12	6.67	0.03539	0.83101226006192	BP
GO:0010942	positive regulation of cell death	445	30	21.21	0.03551	0.83101226006192	BP
GO:0046034	ATP metabolic process	125	11	5.96	0.03639	0.83101226006192	BP
GO:0043331	response to dsRNA	39	5	1.86	0.03660	0.83101226006192	BP
GO:0030163	protein catabolic process	547	51	26.08	0.03680	0.83101226006192	BP
GO:0006977	DNA damage response, signal transduction...	66	7	3.15	0.03708	0.83101226006192	BP
GO:0072474	signal transduction involved in mitotic ...	66	7	3.15	0.03708	0.83101226006192	BP
GO:0072413	signal transduction involved in mitotic ...	66	7	3.15	0.03708	0.83101226006192	BP
GO:0072431	signal transduction involved in mitotic ...	66	7	3.15	0.03708	0.83101226006192	BP
GO:0009145	purine nucleoside triphosphate biosynthe...	66	7	3.15	0.03708	0.83101226006192	BP
GO:0006412	translation	470	55	22.41	0.03741	0.83101226006192	BP
GO:0035195	gene silencing by miRNA	27	4	1.29	0.03757	0.83101226006192	BP
GO:0043161	proteasomal ubiquitin-dependent protein ...	226	24	10.77	0.03773	0.83101226006192	BP
GO:0051052	regulation of DNA metabolic process	206	16	9.82	0.03775	0.83101226006192	BP
GO:0048610	cellular process involved in reproductio...	552	44	26.31	0.03782	0.83101226006192	BP
GO:0015936	coenzyme A metabolic process	16	3	0.76	0.03798	0.83101226006192	BP
GO:0006998	nuclear envelope organization	16	3	0.76	0.03798	0.83101226006192	BP
GO:0021895	cerebral cortex neuron differentiation	16	3	0.76	0.03798	0.83101226006192	BP
GO:0070918	production of small RNA involved in gene...	16	3	0.76	0.03798	0.83101226006192	BP
GO:0043243	positive regulation of protein complex d...	16	3	0.76	0.03798	0.83101226006192	BP
GO:0006301	postreplication repair	16	3	0.76	0.03798	0.83101226006192	BP
GO:0031050	dsRNA fragmentation	16	3	0.76	0.03798	0.83101226006192	BP
GO:0030252	growth hormone secretion	16	3	0.76	0.03798	0.83101226006192	BP
GO:0032461	positive regulation of protein oligomeri...	16	3	0.76	0.03798	0.83101226006192	BP
GO:0044271	cellular nitrogen compound biosynthetic ...	3769	239	179.67	0.03822	0.83101226006192	BP
GO:1901658	glycosyl compound catabolic process	448	30	21.36	0.03829	0.83101226006192	BP
GO:0031325	positive regulation of cellular metaboli...	1928	123	91.91	0.03894	0.83101226006192	BP
GO:2000602	regulation of interphase of mitotic cell...	158	13	7.53	0.03899	0.83101226006192	BP
GO:0007565	female pregnancy	158	13	7.53	0.03899	0.83101226006192	BP
GO:1901069	guanosine-containing compound catabolic ...	343	24	16.35	0.03901	0.83101226006192	BP
GO:0000819	sister chromatid segregation	53	6	2.53	0.03941	0.83101226006192	BP
GO:1901068	guanosine-containing compound metabolic ...	361	25	17.21	0.03962	0.83101226006192	BP
GO:0072422	signal transduction involved in DNA dama...	67	7	3.19	0.03978	0.83101226006192	BP
GO:0072401	signal transduction involved in DNA inte...	67	7	3.19	0.03978	0.83101226006192	BP
GO:0072404	signal transduction involved in G1/S tra...	67	7	3.19	0.03978	0.83101226006192	BP
GO:0007566	embryo implantation	40	5	1.91	0.04025	0.83101226006192	BP
GO:0015911	plasma membrane long-chain fatty acid tr...	7	2	0.33	0.04062	0.83101226006192	BP
GO:0050687	negative regulation of defense response ...	7	2	0.33	0.04062	0.83101226006192	BP
GO:0048563	post-embryonic organ morphogenesis	7	2	0.33	0.04062	0.83101226006192	BP
GO:0032780	negative regulation of ATPase activity	7	2	0.33	0.04062	0.83101226006192	BP
GO:0007095	mitotic cell cycle G2/M transition DNA d...	7	2	0.33	0.04062	0.83101226006192	BP
GO:0032875	regulation of DNA endoreduplication	7	2	0.33	0.04062	0.83101226006192	BP
GO:2000192	negative regulation of fatty acid transp...	7	2	0.33	0.04062	0.83101226006192	BP
GO:0006449	regulation of translational termination	7	2	0.33	0.04062	0.83101226006192	BP
GO:0031077	post-embryonic camera-type eye developme...	7	2	0.33	0.04062	0.83101226006192	BP
GO:0042921	glucocorticoid receptor signaling pathwa...	7	2	0.33	0.04062	0.83101226006192	BP
GO:2001243	negative regulation of intrinsic apoptot...	7	2	0.33	0.04062	0.83101226006192	BP
GO:0007185	transmembrane receptor protein tyrosine ...	7	2	0.33	0.04062	0.83101226006192	BP
GO:0071380	cellular response to prostaglandin E sti...	7	2	0.33	0.04062	0.83101226006192	BP
GO:0042023	DNA endoreduplication	7	2	0.33	0.04062	0.83101226006192	BP
GO:0060136	embryonic process involved in female pre...	7	2	0.33	0.04062	0.83101226006192	BP
GO:0060770	negative regulation of epithelial cell p...	7	2	0.33	0.04062	0.83101226006192	BP
GO:0072148	epithelial cell fate commitment	7	2	0.33	0.04062	0.83101226006192	BP
GO:0071495	cellular response to endogenous stimulus	724	45	34.51	0.04092	0.834565925925926	BP
GO:0051340	regulation of ligase activity	100	13	4.77	0.04120	0.837691076923077	BP
GO:0006281	DNA repair	399	30	19.02	0.04149	0.840650764525994	BP
GO:0031334	positive regulation of protein complex a...	97	9	4.62	0.04160	0.840650764525994	BP
GO:0061418	regulation of transcription from RNA pol...	28	4	1.33	0.04223	0.84490843373494	BP
GO:0048260	positive regulation of receptor-mediated...	28	4	1.33	0.04223	0.84490843373494	BP
GO:0032465	regulation of cytokinesis	28	4	1.33	0.04223	0.84490843373494	BP
GO:0018130	heterocycle biosynthetic process	3693	233	176.05	0.04242	0.84490843373494	BP
GO:0042176	regulation of protein catabolic process	160	13	7.63	0.04245	0.84490843373494	BP
GO:0072395	signal transduction involved in cell cyc...	68	7	3.24	0.04260	0.845347747747748	BP
GO:0022411	cellular component disassembly	296	33	14.11	0.04302	0.85112622754491	BP
GO:0009889	regulation of biosynthetic process	3394	210	161.79	0.04334	0.854897671641791	BP
GO:0033554	cellular response to stress	1224	92	58.35	0.04359	0.85539023255814	BP
GO:1901216	positive regulation of neuron death	41	5	1.95	0.04411	0.85539023255814	BP
GO:1901653	cellular response to peptide	278	20	13.25	0.04414	0.85539023255814	BP
GO:0071375	cellular response to peptide hormone sti...	278	20	13.25	0.04414	0.85539023255814	BP
GO:0044260	cellular macromolecule metabolic process	6713	443	320.01	0.04430	0.85539023255814	BP
GO:0017038	protein import	244	18	11.63	0.04431	0.85539023255814	BP
GO:0021799	cerebral cortex radially oriented cell m...	17	3	0.81	0.04453	0.85539023255814	BP
GO:0071398	cellular response to fatty acid	17	3	0.81	0.04453	0.85539023255814	BP
GO:0010761	fibroblast migration	17	3	0.81	0.04453	0.85539023255814	BP
GO:0002520	immune system development	576	42	27.46	0.04641	0.879784101265823	BP
GO:0001889	liver development	84	8	4	0.04656	0.879784101265823	BP
GO:0019438	aromatic compound biosynthetic process	3681	232	175.48	0.04671	0.879784101265823	BP
GO:0006986	response to unfolded protein	134	16	6.39	0.04681	0.879784101265823	BP
GO:0030513	positive regulation of BMP signaling pat...	29	4	1.38	0.04721	0.879784101265823	BP
GO:0017145	stem cell division	29	4	1.38	0.04721	0.879784101265823	BP
GO:0008219	cell death	1757	119	83.76	0.04736	0.879784101265823	BP
GO:0051254	positive regulation of RNA metabolic pro...	1072	63	51.1	0.04801	0.879784101265823	BP
GO:0015980	energy derivation by oxidation of organi...	333	23	15.87	0.04810	0.879784101265823	BP
GO:0043620	regulation of DNA-dependent transcriptio...	42	5	2	0.04819	0.879784101265823	BP
GO:0072331	signal transduction by p53 class mediato...	131	11	6.24	0.04842	0.879784101265823	BP
GO:0031056	regulation of histone modification	70	7	3.34	0.04862	0.879784101265823	BP
GO:0015992	proton transport	70	7	3.34	0.04862	0.879784101265823	BP
GO:0016265	death	1759	119	83.85	0.04879	0.879784101265823	BP
GO:0006261	DNA-dependent DNA replication	100	9	4.77	0.04894	0.879784101265823	BP
GO:0032870	cellular response to hormone stimulus	387	26	18.45	0.04943	0.879784101265823	BP
GO:0008283	cell proliferation	1557	88	74.22	0.04994	0.879784101265823	BP
