# Supplementary material for: PTRcombiner: mining combinatorial regulation of gene expression from post-transcriptional interaction maps
Source: BMC Genomics. 2014 Apr 23;15:304. doi: 10.1186/1471-2164-15-304 (PMC4234518; doi:10.1186/1471-2164-15-304)
Supplement: Additional file 7 — A zip archive containing the ontological enrichment results generated by PTR comb iner analyzer module step 1 for the top five ranking clusters of sporadic trans-factors. [file 1471-2164-15-304-S7.zip › GOannotations/BP/cluster-9.txt]

GO.ID	Term	Annotated	Significant	Expected	Fisher.result	Fisher.classic.BH	ontology
GO:0034622	cellular macromolecular complex assembly	555	30	13.81	0.00026	0.638773333333333	BP
GO:2000727	positive regulation of cardiac muscle ce...	6	3	0.15	0.00029	0.638773333333333	BP
GO:0006511	ubiquitin-dependent protein catabolic pr...	402	22	10	0.00048	0.79296	BP
GO:0006268	DNA unwinding involved in replication	8	3	0.2	0.00078	0.910435555555555	BP
GO:0006357	regulation of transcription from RNA pol...	1251	49	31.13	0.00098	0.910435555555555	BP
GO:0000082	G1/S transition of mitotic cell cycle	216	14	5.38	0.00105	0.910435555555555	BP
GO:0006997	nucleus organization	54	8	1.34	0.00113	0.910435555555555	BP
GO:0048538	thymus development	33	5	0.82	0.00124	0.910435555555555	BP
GO:0044260	cellular macromolecule metabolic process	6713	224	167.06	0.00146	0.964768	BP
GO:0032925	regulation of activin receptor signaling...	21	4	0.52	0.00161	0.967170909090909	BP
GO:0009791	post-embryonic development	90	8	2.24	0.00179	0.985693333333333	BP
GO:0010605	negative regulation of macromolecule met...	1377	53	34.27	0.00212	0.9912	BP
GO:0019048	virus-host interaction	371	19	9.23	0.00245	0.9912	BP
GO:0097193	intrinsic apoptotic signaling pathway	117	9	2.91	0.00259	0.9912	BP
GO:0016568	chromatin modification	438	23	10.9	0.00268	0.9912	BP
GO:0051220	cytoplasmic sequestering of protein	24	4	0.6	0.00270	0.9912	BP
GO:2000027	regulation of organ morphogenesis	147	12	3.66	0.00282	0.9912	BP
GO:0051642	centrosome localization	12	3	0.3	0.00285	0.9912	BP
GO:0043254	regulation of protein complex assembly	195	12	4.85	0.00358	1	BP
GO:0007067	mitosis	364	22	9.06	0.00372	1	BP
GO:0031503	protein complex localization	14	3	0.35	0.00454	1	BP
GO:0030324	lung development	151	10	3.76	0.00454	1	BP
GO:0001889	liver development	84	7	2.09	0.00490	1	BP
GO:0071826	ribonucleoprotein complex subunit organi...	112	10	2.79	0.00508	1	BP
GO:0045859	regulation of protein kinase activity	612	32	15.23	0.00518	1	BP
GO:0015931	nucleobase-containing compound transport	154	10	3.83	0.00521	1	BP
GO:0048638	regulation of developmental growth	108	8	2.69	0.00554	1	BP
GO:0000236	mitotic prometaphase	86	7	2.14	0.00557	1	BP
GO:0060717	chorion development	5	2	0.12	0.00588	1	BP
GO:0000389	mRNA 3'-splice site recognition	5	2	0.12	0.00588	1	BP
GO:0034770	histone H4-K20 methylation	5	2	0.12	0.00588	1	BP
GO:0032876	negative regulation of DNA endoreduplica...	5	2	0.12	0.00588	1	BP
GO:0021563	glossopharyngeal nerve development	5	2	0.12	0.00588	1	BP
GO:0046668	regulation of retinal cell programmed ce...	5	2	0.12	0.00588	1	BP
GO:0045746	negative regulation of Notch signaling p...	16	3	0.4	0.00673	1	BP
GO:0007059	chromosome segregation	147	12	3.66	0.00688	1	BP
GO:0043124	negative regulation of I-kappaB kinase/N...	31	4	0.77	0.00698	1	BP
GO:0070423	nucleotide-binding oligomerization domai...	31	4	0.77	0.00698	1	BP
GO:0000079	regulation of cyclin-dependent protein k...	86	9	2.14	0.00708	1	BP
GO:0060021	palate development	69	6	1.72	0.00732	1	BP
GO:0010467	gene expression	4455	145	110.87	0.00746	1	BP
GO:0031324	negative regulation of cellular metaboli...	1364	50	33.95	0.00756	1	BP
GO:0045737	positive regulation of cyclin-dependent ...	17	3	0.42	0.00802	1	BP
GO:0030575	nuclear body organization	6	2	0.15	0.00867	1	BP
GO:0060235	lens induction in camera-type eye	6	2	0.15	0.00867	1	BP
GO:0010039	response to iron ion	18	3	0.45	0.00945	1	BP
GO:0042992	negative regulation of transcription fac...	34	4	0.85	0.00971	1	BP
GO:0007062	sister chromatid cohesion	34	4	0.85	0.00971	1	BP
GO:0016567	protein ubiquitination	545	23	13.56	0.00972	1	BP
GO:0016055	Wnt receptor signaling pathway	306	15	7.62	0.00988	1	BP
GO:0000819	sister chromatid segregation	53	5	1.32	0.01002	1	BP
GO:0003006	developmental process involved in reprod...	427	19	10.63	0.01073	1	BP
GO:0070647	protein modification by small protein co...	645	30	16.05	0.01078	1	BP
GO:0006396	RNA processing	656	28	16.33	0.01139	1	BP
GO:0034644	cellular response to UV	36	4	0.9	0.01186	1	BP
GO:0060526	prostate glandular acinus morphogenesis	7	2	0.17	0.01194	1	BP
GO:0060527	prostate epithelial cord arborization in...	7	2	0.17	0.01194	1	BP
GO:0070170	regulation of tooth mineralization	7	2	0.17	0.01194	1	BP
GO:0060017	parathyroid gland development	7	2	0.17	0.01194	1	BP
GO:0031077	post-embryonic camera-type eye developme...	7	2	0.17	0.01194	1	BP
GO:0042364	water-soluble vitamin biosynthetic proce...	7	2	0.17	0.01194	1	BP
GO:0016246	RNA interference	7	2	0.17	0.01194	1	BP
GO:0022618	ribonucleoprotein complex assembly	105	9	2.61	0.01206	1	BP
GO:0022613	ribonucleoprotein complex biogenesis	235	14	5.85	0.01226	1	BP
GO:0070646	protein modification by small protein re...	77	6	1.92	0.01228	1	BP
GO:0006984	ER-nucleus signaling pathway	100	7	2.49	0.01238	1	BP
GO:0051303	establishment of chromosome localization	20	3	0.5	0.01273	1	BP
GO:0000226	microtubule cytoskeleton organization	287	14	7.14	0.01295	1	BP
GO:0010629	negative regulation of gene expression	921	34	22.92	0.01380	1	BP
GO:0070997	neuron death	179	10	4.45	0.01425	1	BP
GO:0043536	positive regulation of blood vessel endo...	21	3	0.52	0.01458	1	BP
GO:0021602	cranial nerve morphogenesis	21	3	0.52	0.01458	1	BP
GO:0050000	chromosome localization	21	3	0.52	0.01458	1	BP
GO:0001952	regulation of cell-matrix adhesion	59	5	1.47	0.01551	1	BP
GO:0010720	positive regulation of cell development	155	9	3.86	0.01557	1	BP
GO:0043331	response to dsRNA	39	4	0.97	0.01563	1	BP
GO:0048639	positive regulation of developmental gro...	39	4	0.97	0.01563	1	BP
GO:0031054	pre-miRNA processing	8	2	0.2	0.01566	1	BP
GO:0034641	cellular nitrogen compound metabolic pro...	5662	175	140.91	0.01570	1	BP
GO:0033043	regulation of organelle organization	509	21	12.67	0.01656	1	BP
GO:0001945	lymph vessel development	22	3	0.55	0.01657	1	BP
GO:0032270	positive regulation of cellular protein ...	823	33	20.48	0.01663	1	BP
GO:0071824	protein-DNA complex subunit organization	157	9	3.91	0.01679	1	BP
GO:0000122	negative regulation of transcription fro...	510	21	12.69	0.01689	1	BP
GO:0033674	positive regulation of kinase activity	437	21	10.88	0.01698	1	BP
GO:0007051	spindle organization	83	6	2.07	0.01729	1	BP
GO:0050657	nucleic acid transport	132	8	3.29	0.01742	1	BP
GO:0050658	RNA transport	132	8	3.29	0.01742	1	BP
GO:0051236	establishment of RNA localization	132	8	3.29	0.01742	1	BP
GO:0000910	cytokinesis	108	7	2.69	0.01825	1	BP
GO:0003281	ventricular septum development	41	4	1.02	0.01851	1	BP
GO:0033762	response to glucagon stimulus	41	4	1.02	0.01851	1	BP
GO:0042474	middle ear morphogenesis	23	3	0.57	0.01872	1	BP
GO:0000083	regulation of transcription involved in ...	23	3	0.57	0.01872	1	BP
GO:0007253	cytoplasmic sequestering of NF-kappaB	9	2	0.22	0.01981	1	BP
GO:0071501	cellular response to sterol depletion	9	2	0.22	0.01981	1	BP
GO:0033197	response to vitamin E	9	2	0.22	0.01981	1	BP
GO:0032933	SREBP signaling pathway	9	2	0.22	0.01981	1	BP
GO:0010604	positive regulation of macromolecule met...	1888	63	46.99	0.01984	1	BP
GO:0032271	regulation of protein polymerization	110	7	2.74	0.01998	1	BP
GO:0043620	regulation of DNA-dependent transcriptio...	42	4	1.05	0.02007	1	BP
GO:0019216	regulation of lipid metabolic process	217	11	5.4	0.02018	1	BP
GO:0045860	positive regulation of protein kinase ac...	415	20	10.33	0.02059	1	BP
GO:0002042	cell migration involved in sprouting ang...	24	3	0.6	0.02100	1	BP
GO:0065004	protein-DNA complex assembly	137	8	3.41	0.02127	1	BP
GO:0051347	positive regulation of transferase activ...	448	21	11.15	0.02141	1	BP
GO:0045137	development of primary sexual characteri...	219	11	5.45	0.02142	1	BP
GO:0051402	neuron apoptotic process	164	9	4.08	0.02164	1	BP
GO:0031577	spindle checkpoint	43	4	1.07	0.02171	1	BP
GO:0051129	negative regulation of cellular componen...	338	15	8.41	0.02240	1	BP
GO:0006403	RNA localization	139	8	3.46	0.02298	1	BP
GO:0046483	heterocycle metabolic process	5428	168	135.08	0.02333	1	BP
GO:0001759	organ induction	25	3	0.62	0.02344	1	BP
GO:0051028	mRNA transport	114	7	2.84	0.02378	1	BP
GO:0007289	spermatid nucleus differentiation	10	2	0.25	0.02435	1	BP
GO:0034629	cellular protein complex localization	10	2	0.25	0.02435	1	BP
GO:0006991	response to sterol depletion	10	2	0.25	0.02435	1	BP
GO:0006999	nuclear pore organization	10	2	0.25	0.02435	1	BP
GO:0048643	positive regulation of skeletal muscle t...	10	2	0.25	0.02435	1	BP
GO:0021548	pons development	10	2	0.25	0.02435	1	BP
GO:0006465	signal peptide processing	10	2	0.25	0.02435	1	BP
GO:0010944	negative regulation of transcription by ...	10	2	0.25	0.02435	1	BP
GO:0080135	regulation of cellular response to stres...	282	13	7.02	0.02460	1	BP
GO:0035265	organ growth	90	6	2.24	0.02472	1	BP
GO:0030833	regulation of actin filament polymerizat...	90	6	2.24	0.02472	1	BP
GO:0034976	response to endoplasmic reticulum stress	115	7	2.86	0.02480	1	BP
GO:0006725	cellular aromatic compound metabolic pro...	5438	168	135.33	0.02499	1	BP
GO:0007017	microtubule-based process	436	18	10.85	0.02520	1	BP
GO:0051253	negative regulation of RNA metabolic pro...	862	31	21.45	0.02521	1	BP
GO:0033135	regulation of peptidyl-serine phosphoryl...	67	5	1.67	0.02550	1	BP
GO:0006139	nucleobase-containing compound metabolic...	5276	164	131.3	0.02560	1	BP
GO:0048596	embryonic camera-type eye morphogenesis	26	3	0.65	0.02602	1	BP
GO:0048536	spleen development	26	3	0.65	0.02602	1	BP
GO:0044238	primary metabolic process	8868	261	220.69	0.02691	1	BP
GO:0046546	development of primary male sexual chara...	117	7	2.91	0.02693	1	BP
GO:0043967	histone H4 acetylation	46	4	1.14	0.02710	1	BP
GO:0071482	cellular response to light stimulus	46	4	1.14	0.02710	1	BP
GO:0000080	G1 phase of mitotic cell cycle	46	4	1.14	0.02710	1	BP
GO:0048522	positive regulation of cellular process	3186	99	79.29	0.02803	1	BP
GO:0050769	positive regulation of neurogenesis	118	7	2.94	0.02805	1	BP
GO:0060349	bone morphogenesis	69	5	1.72	0.02852	1	BP
GO:0060043	regulation of cardiac muscle cell prolif...	27	3	0.67	0.02874	1	BP
GO:0031400	negative regulation of protein modificat...	319	14	7.94	0.02909	1	BP
GO:0060707	trophoblast giant cell differentiation	11	2	0.27	0.02928	1	BP
GO:0043368	positive T cell selection	11	2	0.27	0.02928	1	BP
GO:0009263	deoxyribonucleotide biosynthetic process	11	2	0.27	0.02928	1	BP
GO:0060575	intestinal epithelial cell differentiati...	11	2	0.27	0.02928	1	BP
GO:0033327	Leydig cell differentiation	11	2	0.27	0.02928	1	BP
GO:0060900	embryonic camera-type eye formation	11	2	0.27	0.02928	1	BP
GO:0048670	regulation of collateral sprouting	11	2	0.27	0.02928	1	BP
GO:0001570	vasculogenesis	70	5	1.74	0.03011	1	BP
GO:0031056	regulation of histone modification	70	5	1.74	0.03011	1	BP
GO:0043523	regulation of neuron apoptotic process	147	8	3.66	0.03074	1	BP
GO:0000086	G2/M transition of mitotic cell cycle	147	8	3.66	0.03074	1	BP
GO:0033554	cellular response to stress	1224	41	30.46	0.03109	1	BP
GO:0051318	G1 phase	48	4	1.19	0.03110	1	BP
GO:0002040	sprouting angiogenesis	48	4	1.19	0.03110	1	BP
GO:0006260	DNA replication	278	17	6.92	0.03110	1	BP
GO:0051960	regulation of nervous system development	447	18	11.12	0.03119	1	BP
GO:0006084	acetyl-CoA metabolic process	28	3	0.7	0.03162	1	BP
GO:0060412	ventricular septum morphogenesis	28	3	0.7	0.03162	1	BP
GO:0043623	cellular protein complex assembly	323	14	8.04	0.03185	1	BP
GO:0061458	reproductive system development	263	12	6.55	0.03219	1	BP
GO:0048608	reproductive structure development	263	12	6.55	0.03219	1	BP
GO:1901360	organic cyclic compound metabolic proces...	5645	172	140.48	0.03270	1	BP
GO:0032269	negative regulation of cellular protein ...	418	17	10.4	0.03287	1	BP
GO:0043524	negative regulation of neuron apoptotic ...	97	6	2.41	0.03403	1	BP
GO:0031334	positive regulation of protein complex a...	97	6	2.41	0.03403	1	BP
GO:0006376	mRNA splice site selection	17	4	0.42	0.03425	1	BP
GO:0060525	prostate glandular acinus development	12	2	0.3	0.03457	1	BP
GO:0097094	craniofacial suture morphogenesis	12	2	0.3	0.03457	1	BP
GO:0015858	nucleoside transport	12	2	0.3	0.03457	1	BP
GO:0071425	hematopoietic stem cell proliferation	12	2	0.3	0.03457	1	BP
GO:0008631	intrinsic apoptotic signaling pathway in...	12	2	0.3	0.03457	1	BP
GO:0035329	hippo signaling cascade	29	3	0.72	0.03463	1	BP
GO:0006270	DNA replication initiation	29	3	0.72	0.03463	1	BP
GO:0000070	mitotic sister chromatid segregation	50	4	1.24	0.03543	1	BP
GO:0006461	protein complex assembly	791	34	19.69	0.03547	1	BP
GO:0008283	cell proliferation	1557	50	38.75	0.03561	1	BP
GO:0031401	positive regulation of protein modificat...	741	29	18.44	0.03622	1	BP
GO:0070271	protein complex biogenesis	793	34	19.73	0.03659	1	BP
GO:0046661	male sex differentiation	125	7	3.11	0.03671	1	BP
GO:0071310	cellular response to organic substance	1347	44	33.52	0.03733	1	BP
GO:0000186	activation of MAPKK activity	51	4	1.27	0.03772	1	BP
GO:0001702	gastrulation with mouth forming second	30	3	0.75	0.03779	1	BP
GO:0045599	negative regulation of fat cell differen...	30	3	0.75	0.03779	1	BP
GO:0003401	axis elongation	30	3	0.75	0.03779	1	BP
GO:0055021	regulation of cardiac muscle tissue grow...	30	3	0.75	0.03779	1	BP
GO:0001944	vasculature development	523	20	13.02	0.03821	1	BP
GO:0018193	peptidyl-amino acid modification	656	24	16.33	0.03855	1	BP
GO:0032535	regulation of cellular component size	182	9	4.53	0.03858	1	BP
GO:0008584	male gonad development	100	6	2.49	0.03864	1	BP
GO:0009952	anterior/posterior pattern specification	211	10	5.25	0.03866	1	BP
GO:0014706	striated muscle tissue development	310	16	7.71	0.03920	1	BP
GO:0048705	skeletal system morphogenesis	183	9	4.55	0.03973	1	BP
GO:0045844	positive regulation of striated muscle t...	13	2	0.32	0.04020	1	BP
GO:0061298	retina vasculature development in camera...	13	2	0.32	0.04020	1	BP
GO:0042026	protein refolding	13	2	0.32	0.04020	1	BP
GO:0010842	retina layer formation	13	2	0.32	0.04020	1	BP
GO:0014911	positive regulation of smooth muscle cel...	13	2	0.32	0.04020	1	BP
GO:0048569	post-embryonic organ development	13	2	0.32	0.04020	1	BP
GO:0031062	positive regulation of histone methylati...	13	2	0.32	0.04020	1	BP
GO:0021756	striatum development	13	2	0.32	0.04020	1	BP
GO:0032801	receptor catabolic process	13	2	0.32	0.04020	1	BP
GO:0048636	positive regulation of muscle organ deve...	13	2	0.32	0.04020	1	BP
GO:0033151	V(D)J recombination	13	2	0.32	0.04020	1	BP
GO:1901863	positive regulation of muscle tissue dev...	13	2	0.32	0.04020	1	BP
GO:0007096	regulation of exit from mitosis	13	2	0.32	0.04020	1	BP
GO:0007080	mitotic metaphase plate congression	13	2	0.32	0.04020	1	BP
GO:0045934	negative regulation of nucleobase-contai...	942	34	23.44	0.04037	1	BP
GO:0031325	positive regulation of cellular metaboli...	1928	62	47.98	0.04045	1	BP
GO:0034728	nucleosome organization	128	7	3.19	0.04090	1	BP
GO:0048048	embryonic eye morphogenesis	31	3	0.77	0.04109	1	BP
GO:0010977	negative regulation of neuron projection...	31	3	0.77	0.04109	1	BP
GO:0050767	regulation of neurogenesis	398	16	9.9	0.04117	1	BP
GO:0045892	negative regulation of transcription, DN...	831	29	20.68	0.04154	1	BP
GO:0060284	regulation of cell development	503	21	12.52	0.04164	1	BP
GO:0008064	regulation of actin polymerization or de...	102	6	2.54	0.04191	1	BP
GO:0030041	actin filament polymerization	102	6	2.54	0.04191	1	BP
GO:0009411	response to UV	102	6	2.54	0.04191	1	BP
GO:0030111	regulation of Wnt receptor signaling pat...	185	9	4.6	0.04209	1	BP
GO:1901861	regulation of muscle tissue development	109	9	2.71	0.04226	1	BP
GO:0016202	regulation of striated muscle tissue dev...	109	9	2.71	0.04226	1	BP
GO:0018107	peptidyl-threonine phosphorylation	53	4	1.32	0.04254	1	BP
GO:0033138	positive regulation of peptidyl-serine p...	53	4	1.32	0.04254	1	BP
GO:1901214	regulation of neuron death	157	8	3.91	0.04275	1	BP
GO:0090304	nucleic acid metabolic process	4490	143	111.74	0.04318	1	BP
GO:0016070	RNA metabolic process	3958	127	98.5	0.04342	1	BP
GO:0001568	blood vessel development	498	19	12.39	0.04346	1	BP
GO:0060041	retina development in camera-type eye	103	6	2.56	0.04361	1	BP
GO:1901215	negative regulation of neuron death	103	6	2.56	0.04361	1	BP
GO:0030832	regulation of actin filament length	103	6	2.56	0.04361	1	BP
GO:0048634	regulation of muscle organ development	110	9	2.74	0.04396	1	BP
GO:0000245	spliceosomal complex assembly	37	5	0.92	0.04397	1	BP
GO:0031128	developmental induction	38	5	0.95	0.04398	1	BP
GO:0030162	regulation of proteolysis	158	8	3.93	0.04410	1	BP
GO:0006730	one-carbon metabolic process	32	3	0.8	0.04453	1	BP
GO:0048738	cardiac muscle tissue development	138	10	3.43	0.04537	1	BP
GO:0048598	embryonic morphogenesis	501	19	12.47	0.04567	1	BP
GO:0060841	venous blood vessel development	14	2	0.35	0.04614	1	BP
GO:0048668	collateral sprouting	14	2	0.35	0.04614	1	BP
GO:0002092	positive regulation of receptor internal...	14	2	0.35	0.04614	1	BP
GO:0043984	histone H4-K16 acetylation	14	2	0.35	0.04614	1	BP
GO:0006184	GTP catabolic process	341	14	8.49	0.04664	1	BP
GO:2001233	regulation of apoptotic signaling pathwa...	79	5	1.97	0.04694	1	BP
GO:0008406	gonad development	189	9	4.7	0.04710	1	BP
GO:0051172	negative regulation of nitrogen compound...	955	34	23.77	0.04717	1	BP
GO:0051726	regulation of cell cycle	743	34	18.49	0.04721	1	BP
GO:0051247	positive regulation of protein metabolic...	899	33	22.37	0.04727	1	BP
GO:0007049	cell cycle	1405	64	34.97	0.04745	1	BP
GO:0045168	cell-cell signaling involved in cell fat...	39	5	0.97	0.04752	1	BP
GO:0043583	ear development	190	9	4.73	0.04841	1	BP
GO:1901069	guanosine-containing compound catabolic ...	343	14	8.54	0.04853	1	BP
GO:0042023	DNA endoreduplication	7	3	0.17	0.04891	1	BP
GO:0032875	regulation of DNA endoreduplication	7	3	0.17	0.04891	1	BP
GO:0043412	macromolecule modification	2607	99	64.88	0.04908	1	BP
GO:0016071	mRNA metabolic process	614	24	15.28	0.04948	1	BP
GO:0007548	sex differentiation	251	11	6.25	0.04986	1	BP
GO:0009887	organ morphogenesis	808	36	20.11	0.04990	1	BP
