# Supplementary material for: PTRcombiner: mining combinatorial regulation of gene expression from post-transcriptional interaction maps
Source: BMC Genomics. 2014 Apr 23;15:304. doi: 10.1186/1471-2164-15-304 (PMC4234518; doi:10.1186/1471-2164-15-304)
Supplement: Additional file 7 — A zip archive containing the ontological enrichment results generated by PTR comb iner analyzer module step 1 for the top five ranking clusters of sporadic trans-factors. [file 1471-2164-15-304-S7.zip › GOannotations/CC/cluster-10.txt]

GO.ID	Term	Annotated	Significant	Expected	Fisher.result	Fisher.classic.BH	ontology
GO:0080008	Cul4-RING ubiquitin ligase complex	21	2	0.07	0.0020	1	CC
GO:0005769	early endosome	192	4	0.61	0.0032	1	CC
GO:0005770	late endosome	156	3	0.49	0.0132	1	CC
GO:0005622	intracellular	12568	48	39.76	0.0147	1	CC
GO:0035749	myelin sheath adaxonal region	5	1	0.02	0.0157	1	CC
GO:0031932	TORC2 complex	5	1	0.02	0.0157	1	CC
GO:0044453	nuclear membrane part	5	1	0.02	0.0157	1	CC
GO:0005634	nucleus	5974	27	18.9	0.0164	1	CC
GO:0010008	endosome membrane	317	4	1	0.0178	1	CC
GO:0044440	endosomal part	326	4	1.03	0.0195	1	CC
GO:0005774	vacuolar membrane	187	3	0.59	0.0213	1	CC
GO:0044424	intracellular part	12318	47	38.97	0.0215	1	CC
GO:0032585	multivesicular body membrane	7	1	0.02	0.0219	1	CC
GO:0000323	lytic vacuole	342	4	1.08	0.0228	1	CC
GO:0005764	lysosome	342	4	1.08	0.0228	1	CC
GO:0012505	endomembrane system	1801	11	5.7	0.0236	1	CC
GO:0031410	cytoplasmic vesicle	925	7	2.93	0.0258	1	CC
GO:0005952	cAMP-dependent protein kinase complex	9	1	0.03	0.0281	1	CC
GO:0035253	ciliary rootlet	9	1	0.03	0.0281	1	CC
GO:0031902	late endosome membrane	83	2	0.26	0.0284	1	CC
GO:0035371	microtubule plus end	10	1	0.03	0.0312	1	CC
GO:0005838	proteasome regulatory particle	10	1	0.03	0.0312	1	CC
GO:0035098	ESC/E(Z) complex	10	1	0.03	0.0312	1	CC
GO:0005813	centrosome	379	4	1.2	0.0317	1	CC
GO:0043220	Schmidt-Lanterman incisure	11	1	0.03	0.0343	1	CC
GO:0031982	vesicle	1005	7	3.18	0.0381	1	CC
GO:0005773	vacuole	408	4	1.29	0.0399	1	CC
GO:0000109	nucleotide-excision repair complex	13	1	0.04	0.0404	1	CC
GO:0034362	low-density lipoprotein particle	13	1	0.04	0.0404	1	CC
GO:0000776	kinetochore	106	2	0.34	0.0444	1	CC
GO:0005790	smooth endoplasmic reticulum	15	1	0.05	0.0464	1	CC
GO:0043218	compact myelin	15	1	0.05	0.0464	1	CC
GO:0044437	vacuolar part	256	3	0.81	0.0473	1	CC
