# Supplementary material for: PTRcombiner: mining combinatorial regulation of gene expression from post-transcriptional interaction maps
Source: BMC Genomics. 2014 Apr 23;15:304. doi: 10.1186/1471-2164-15-304 (PMC4234518; doi:10.1186/1471-2164-15-304)
Supplement: Additional file 7 — A zip archive containing the ontological enrichment results generated by PTR comb iner analyzer module step 1 for the top five ranking clusters of sporadic trans-factors. [file 1471-2164-15-304-S7.zip › GOannotations/CC/cluster-14.txt]

GO.ID	Term	Annotated	Significant	Expected	Fisher.result	Fisher.classic.BH	ontology
GO:0005737	cytoplasm	9176	259	205.91	0.00028	0.05684	CC
GO:0031461	cullin-RING ubiquitin ligase complex	92	8	2.06	0.00108	0.17284	CC
GO:0031519	PcG protein complex	37	5	0.83	0.00134	0.17284	CC
GO:0043234	protein complex	3346	114	75.08	0.00149	0.17284	CC
GO:0000790	nuclear chromatin	153	12	3.43	0.00173	0.175595	CC
GO:0005876	spindle microtubule	42	5	0.94	0.00238	0.214728888888889	CC
GO:0044451	nucleoplasm part	833	31	18.69	0.00411	0.333732	CC
GO:0005813	centrosome	379	17	8.5	0.00550	0.372166666666667	CC
GO:0010008	endosome membrane	317	15	7.11	0.00550	0.372166666666667	CC
GO:0001739	sex chromatin	6	2	0.13	0.00710	0.424454545454545	CC
GO:0008274	gamma-tubulin ring complex	7	2	0.16	0.00979	0.424454545454545	CC
GO:0005832	chaperonin-containing T-complex	7	2	0.16	0.00979	0.424454545454545	CC
GO:0000776	kinetochore	106	7	2.38	0.00990	0.424454545454545	CC
GO:0016604	nuclear body	279	13	6.26	0.01061	0.424454545454545	CC
GO:0031902	late endosome membrane	83	6	1.86	0.01088	0.424454545454545	CC
GO:0035097	histone methyltransferase complex	60	5	1.35	0.01103	0.424454545454545	CC
GO:0080008	Cul4-RING ubiquitin ligase complex	21	3	0.47	0.01104	0.424454545454545	CC
GO:0005871	kinesin complex	21	3	0.47	0.01104	0.424454545454545	CC
GO:0031901	early endosome membrane	84	6	1.88	0.01150	0.424454545454545	CC
GO:0034708	methyltransferase complex	62	5	1.39	0.01260	0.444834782608696	CC
GO:0005819	spindle	240	15	5.39	0.01322	0.447276666666667	CC
GO:0005794	Golgi apparatus	1174	38	26.34	0.01462	0.467524615384615	CC
GO:0043229	intracellular organelle	10707	300	240.26	0.01497	0.467524615384615	CC
GO:0030127	COPII vesicle coat	9	2	0.2	0.01629	0.47241	CC
GO:0042405	nuclear inclusion body	9	2	0.2	0.01629	0.47241	CC
GO:0043226	organelle	10737	300	240.93	0.01803	0.50484	CC
GO:0016272	prefoldin complex	10	2	0.22	0.02006	0.539325161290323	CC
GO:0048471	perinuclear region of cytoplasm	472	18	10.59	0.02059	0.539325161290323	CC
GO:0043228	non-membrane-bounded organelle	3157	100	70.84	0.02384	0.558769302325582	CC
GO:0043232	intracellular non-membrane-bounded organ...	3157	100	70.84	0.02384	0.558769302325582	CC
GO:0005770	late endosome	156	8	3.5	0.02465	0.558769302325582	CC
GO:0030117	membrane coat	75	5	1.68	0.02662	0.558769302325582	CC
GO:0048475	coated membrane	75	5	1.68	0.02662	0.558769302325582	CC
GO:0009898	internal side of plasma membrane	102	6	2.29	0.02734	0.558769302325582	CC
GO:0002080	acrosomal membrane	12	2	0.27	0.02857	0.558769302325582	CC
GO:0035102	PRC1 complex	12	2	0.27	0.02857	0.558769302325582	CC
GO:0030897	HOPS complex	12	2	0.27	0.02857	0.558769302325582	CC
GO:0005881	cytoplasmic microtubule	30	3	0.67	0.02908	0.558769302325582	CC
GO:0005875	microtubule associated complex	132	7	2.96	0.02942	0.558769302325582	CC
GO:0005769	early endosome	192	9	4.31	0.02959	0.558769302325582	CC
GO:0071013	catalytic step 2 spliceosome	80	5	1.8	0.03390	0.615884347826087	CC
GO:0005905	coated pit	55	4	1.23	0.03473	0.615884347826087	CC
GO:0031252	cell leading edge	262	11	5.88	0.03489	0.615884347826087	CC
GO:0000777	condensed chromosome kinetochore	84	5	1.88	0.04055	0.700565957446808	CC
GO:0016514	SWI/SNF complex	15	2	0.34	0.04349	0.735705833333333	CC
GO:0005730	nucleolus	627	21	14.07	0.04479	0.7400568	CC
GO:0070603	SWI/SNF-type complex	60	4	1.35	0.04557	0.7400568	CC
GO:0000779	condensed chromosome, centromeric region	88	5	1.97	0.04792	0.761135094339623	CC
GO:0005681	spliceosomal complex	148	7	3.32	0.04956	0.761135094339623	CC
GO:0012507	ER to Golgi transport vesicle membrane	37	3	0.83	0.04968	0.761135094339623	CC
