# Supplementary material for: PTRcombiner: mining combinatorial regulation of gene expression from post-transcriptional interaction maps
Source: BMC Genomics. 2014 Apr 23;15:304. doi: 10.1186/1471-2164-15-304 (PMC4234518; doi:10.1186/1471-2164-15-304)
Supplement: Additional file 7 — A zip archive containing the ontological enrichment results generated by PTR comb iner analyzer module step 1 for the top five ranking clusters of sporadic trans-factors. [file 1471-2164-15-304-S7.zip › GOannotations/CC/cluster-2.txt]

GO.ID	Term	Annotated	Significant	Expected	Fisher.result	Fisher.classic.BH	ontology
GO:0005813	centrosome	379	20	7.93	0.00015	0.0135333333333333	CC
GO:0005832	chaperonin-containing T-complex	7	3	0.15	0.00030	0.02436	CC
GO:0031519	PcG protein complex	37	5	0.77	0.00098	0.0723418181818182	CC
GO:0016607	nuclear speck	151	10	3.16	0.00131	0.0818246153846154	CC
GO:0044428	nuclear part	2511	116	52.52	0.00131	0.0818246153846154	CC
GO:0017053	transcriptional repressor complex	63	6	1.32	0.00200	0.116	CC
GO:0005849	mRNA cleavage factor complex	13	3	0.27	0.00222	0.120176	CC
GO:0005819	spindle	240	16	5.02	0.00251	0.1273825	CC
GO:0043231	intracellular membrane-bounded organelle	9731	283	203.54	0.00289	0.13804	CC
GO:0005741	mitochondrial outer membrane	120	8	2.51	0.00374	0.153874	CC
GO:0042470	melanosome	95	7	1.99	0.00378	0.153874	CC
GO:0005637	nuclear inner membrane	31	4	0.65	0.00379	0.153874	CC
GO:0046696	lipopolysaccharide receptor complex	5	2	0.1	0.00418	0.15428	CC
GO:0005638	lamin filament	5	2	0.1	0.00418	0.15428	CC
GO:0000922	spindle pole	100	7	2.09	0.00501	0.176874782608696	CC
GO:0042382	paraspeckles	6	2	0.13	0.00619	0.2036496	CC
GO:0005622	intracellular	12568	330	262.88	0.00627	0.2036496	CC
GO:0030137	COPI-coated vesicle	19	3	0.4	0.00686	0.206608888888889	CC
GO:0000776	kinetochore	106	7	2.22	0.00687	0.206608888888889	CC
GO:0005662	DNA replication factor A complex	7	2	0.15	0.00855	0.229455483870968	CC
GO:0042589	zymogen granule membrane	7	2	0.15	0.00855	0.229455483870968	CC
GO:0030893	meiotic cohesin complex	7	2	0.15	0.00855	0.229455483870968	CC
GO:0042175	nuclear outer membrane-endoplasmic retic...	791	27	16.54	0.00876	0.229455483870968	CC
GO:0005871	kinesin complex	21	3	0.44	0.00912	0.23142	CC
GO:0070688	MLL5-L complex	8	2	0.17	0.01124	0.261595675675676	CC
GO:0005876	spindle microtubule	42	4	0.88	0.01127	0.261595675675676	CC
GO:0000775	chromosome, centromeric region	149	11	3.12	0.01168	0.261595675675676	CC
GO:0030133	transport vesicle	146	8	3.05	0.01179	0.261595675675676	CC
GO:0005789	endoplasmic reticulum membrane	773	26	16.17	0.01192	0.261595675675676	CC
GO:0005681	spliceosomal complex	148	15	3.1	0.01260	0.269242105263158	CC
GO:0030140	trans-Golgi network transport vesicle	24	3	0.5	0.01326	0.27608	CC
GO:0016281	eukaryotic translation initiation factor...	9	2	0.19	0.01425	0.282219512195122	CC
GO:0030127	COPII vesicle coat	9	2	0.19	0.01425	0.282219512195122	CC
GO:0005643	nuclear pore	75	5	1.57	0.02039	0.394206666666667	CC
GO:0005694	chromosome	639	28	13.37	0.02185	0.412609302325581	CC
GO:0030658	transport vesicle membrane	77	5	1.61	0.02257	0.416519090909091	CC
GO:0005881	cytoplasmic microtubule	30	3	0.63	0.02427	0.424100833333333	CC
GO:0032839	dendrite cytoplasm	12	2	0.25	0.02507	0.424100833333333	CC
GO:0035102	PRC1 complex	12	2	0.25	0.02507	0.424100833333333	CC
GO:0005737	cytoplasm	9176	232	191.93	0.02507	0.424100833333333	CC
GO:0005905	coated pit	55	4	1.15	0.02783	0.461182857142857	CC
GO:0000777	condensed chromosome kinetochore	84	5	1.76	0.03139	0.505032156862745	CC
GO:0044432	endoplasmic reticulum part	924	28	19.33	0.03172	0.505032156862745	CC
GO:0030496	midbody	88	5	1.84	0.03728	0.547038153846154	CC
GO:0000779	condensed chromosome, centromeric region	88	5	1.84	0.03728	0.547038153846154	CC
GO:0005635	nuclear envelope	319	15	6.67	0.03824	0.547038153846154	CC
GO:0030663	COPI-coated vesicle membrane	15	2	0.31	0.03828	0.547038153846154	CC
GO:0031528	microvillus membrane	15	2	0.31	0.03828	0.547038153846154	CC
GO:0005834	heterotrimeric G-protein complex	36	3	0.75	0.03896	0.547038153846154	CC
GO:0030660	Golgi-associated vesicle membrane	37	3	0.77	0.04176	0.547038153846154	CC
GO:0012507	ER to Golgi transport vesicle membrane	37	3	0.77	0.04176	0.547038153846154	CC
GO:0046930	pore complex	91	5	1.9	0.04210	0.547038153846154	CC
GO:0030027	lamellipodium	122	6	2.55	0.04315	0.547038153846154	CC
GO:0030684	preribosome	16	2	0.33	0.04315	0.547038153846154	CC
GO:0000791	euchromatin	16	2	0.33	0.04315	0.547038153846154	CC
GO:0030867	rough endoplasmic reticulum membrane	16	2	0.33	0.04315	0.547038153846154	CC
GO:0035770	ribonucleoprotein granule	92	5	1.92	0.04379	0.547038153846154	CC
GO:0032154	cleavage furrow	39	3	0.82	0.04766	0.586362424242424	CC
