# Supplementary material for: PTRcombiner: mining combinatorial regulation of gene expression from post-transcriptional interaction maps
Source: BMC Genomics. 2014 Apr 23;15:304. doi: 10.1186/1471-2164-15-304 (PMC4234518; doi:10.1186/1471-2164-15-304)
Supplement: Additional file 7 — A zip archive containing the ontological enrichment results generated by PTR comb iner analyzer module step 1 for the top five ranking clusters of sporadic trans-factors. [file 1471-2164-15-304-S7.zip › GOannotations/CC/cluster-4.txt]

GO.ID	Term	Annotated	Significant	Expected	Fisher.result	Fisher.classic.BH	ontology
GO:0005742	mitochondrial outer membrane translocase...	7	4	0.31	0.00011	0.00470105263157895	CC
GO:0070688	MLL5-L complex	8	4	0.35	0.00022	0.008932	CC
GO:0010494	cytoplasmic stress granule	30	7	1.31	0.00025	0.00966666666666667	CC
GO:0000777	condensed chromosome kinetochore	84	12	3.67	0.00028	0.0103345454545455	CC
GO:0005637	nuclear inner membrane	31	7	1.35	0.00031	0.010944347826087	CC
GO:0022625	cytosolic large ribosomal subunit	52	9	2.27	0.00038	0.0123424	CC
GO:0016281	eukaryotic translation initiation factor...	9	4	0.39	0.00038	0.0123424	CC
GO:0005813	centrosome	379	31	16.57	0.00063	0.0196753846153846	CC
GO:0000785	chromatin	301	32	13.16	0.00066	0.0198488888888889	CC
GO:0031519	PcG protein complex	37	7	1.62	0.00097	0.02813	CC
GO:0000792	heterochromatin	60	9	2.62	0.00111	0.03108	CC
GO:0000159	protein phosphatase type 2A complex	20	5	0.87	0.00141	0.038164	CC
GO:0005958	DNA-dependent protein kinase-DNA ligase ...	6	3	0.26	0.00151	0.0395522580645161	CC
GO:0005881	cytoplasmic microtubule	30	6	1.31	0.00165	0.04186875	CC
GO:0051233	spindle midzone	13	4	0.57	0.00189	0.0465054545454545	CC
GO:0031965	nuclear membrane	198	23	8.65	0.00251	0.0599447058823529	CC
GO:0005753	mitochondrial proton-transporting ATP sy...	23	5	1.01	0.00275	0.0627044444444445	CC
GO:0031967	organelle envelope	842	73	36.8	0.00278	0.0627044444444445	CC
GO:0032993	protein-DNA complex	110	12	4.81	0.00310	0.0680324324324324	CC
GO:0005689	U12-type spliceosomal complex	24	5	1.05	0.00335	0.0699569230769231	CC
GO:0030663	COPI-coated vesicle membrane	15	4	0.66	0.00336	0.0699569230769231	CC
GO:0015030	Cajal body	47	7	2.05	0.00406	0.0804078048780488	CC
GO:0005657	replication fork	47	7	2.05	0.00406	0.0804078048780488	CC
GO:0000791	euchromatin	16	4	0.7	0.00432	0.08352	CC
GO:0042645	mitochondrial nucleoid	37	6	1.62	0.00498	0.0940409302325581	CC
GO:0044428	nuclear part	2511	237	109.75	0.00587	0.108328181818182	CC
GO:0032154	cleavage furrow	39	6	1.7	0.00650	0.117288888888889	CC
GO:0000790	nuclear chromatin	153	14	6.69	0.00724	0.127801739130435	CC
GO:0043227	membrane-bounded organelle	9763	593	426.72	0.00767	0.132511489361702	CC
GO:0044391	ribosomal subunit	134	18	5.86	0.00891	0.1507275	CC
GO:0000228	nuclear chromosome	296	27	12.94	0.00920	0.152457142857143	CC
GO:0032991	macromolecular complex	3950	295	172.64	0.00947	0.1537928	CC
GO:0000803	sex chromosome	20	4	0.87	0.01002	0.159534117647059	CC
GO:0043229	intracellular organelle	10707	624	467.98	0.01137	0.177546923076923	CC
GO:0030133	transport vesicle	146	13	6.38	0.01172	0.179559245283019	CC
GO:0043231	intracellular membrane-bounded organelle	9731	591	425.32	0.01279	0.192323703703704	CC
GO:0030532	small nuclear ribonucleoprotein complex	33	5	1.44	0.01352	0.197444210526316	CC
GO:0044454	nuclear chromosome part	256	24	11.19	0.01369	0.197444210526316	CC
GO:0008287	protein serine/threonine phosphatase com...	42	9	1.84	0.01386	0.197444210526316	CC
GO:0005819	spindle	240	27	10.49	0.01496	0.20944	CC
GO:0015935	small ribosomal subunit	60	7	2.62	0.01531	0.210707118644068	CC
GO:0005643	nuclear pore	75	8	3.28	0.01642	0.216287272727273	CC
GO:0005849	mRNA cleavage factor complex	13	3	0.57	0.01713	0.216287272727273	CC
GO:0000940	condensed chromosome outer kinetochore	13	3	0.57	0.01713	0.216287272727273	CC
GO:0032806	carboxy-terminal domain protein kinase c...	5	2	0.22	0.01747	0.216287272727273	CC
GO:0005638	lamin filament	5	2	0.22	0.01747	0.216287272727273	CC
GO:0071141	SMAD protein complex	5	2	0.22	0.01747	0.216287272727273	CC
GO:0005791	rough endoplasmic reticulum	48	6	2.1	0.01758	0.216287272727273	CC
GO:0030140	trans-Golgi network transport vesicle	24	4	1.05	0.01915	0.232086567164179	CC
GO:0017053	transcriptional repressor complex	63	7	2.75	0.01962	0.234285882352941	CC
GO:0030126	COPI vesicle coat	14	3	0.61	0.02110	0.248307246376812	CC
GO:0000775	chromosome, centromeric region	149	19	6.51	0.02171	0.251836	CC
GO:0000502	proteasome complex	65	7	2.84	0.02293	0.262241690140845	CC
GO:0005697	telomerase holoenzyme complex	6	2	0.26	0.02545	0.279262162162162	CC
GO:0071204	histone pre-mRNA 3'end processing comple...	6	2	0.26	0.02545	0.279262162162162	CC
GO:0005663	DNA replication factor C complex	6	2	0.26	0.02545	0.279262162162162	CC
GO:0031966	mitochondrial membrane	508	39	22.2	0.02682	0.2903712	CC
GO:0031974	membrane-enclosed lumen	2794	234	122.12	0.02829	0.293659381443299	CC
GO:0043596	nuclear replication fork	27	4	1.18	0.02855	0.293659381443299	CC
GO:0005740	mitochondrial envelope	532	40	23.25	0.02995	0.293659381443299	CC
GO:0043234	protein complex	3346	209	146.25	0.03022	0.293659381443299	CC
GO:0005671	Ada2/Gcn5/Ada3 transcription activator c...	16	3	0.7	0.03043	0.293659381443299	CC
GO:0072686	mitotic spindle	16	3	0.7	0.03043	0.293659381443299	CC
GO:0030867	rough endoplasmic reticulum membrane	16	3	0.7	0.03043	0.293659381443299	CC
GO:0000922	spindle pole	100	9	4.37	0.03081	0.293659381443299	CC
GO:0030120	vesicle coat	41	5	1.79	0.03215	0.293659381443299	CC
GO:0000932	cytoplasmic mRNA processing body	55	6	2.4	0.03220	0.293659381443299	CC
GO:0000793	condensed chromosome	170	20	7.43	0.03227	0.293659381443299	CC
GO:0000794	condensed nuclear chromosome	70	7	3.06	0.03283	0.293659381443299	CC
GO:0034399	nuclear periphery	102	9	4.46	0.03440	0.293659381443299	CC
GO:0045171	intercellular bridge	7	2	0.31	0.03461	0.293659381443299	CC
GO:0005662	DNA replication factor A complex	7	2	0.31	0.03461	0.293659381443299	CC
GO:0005885	Arp2/3 protein complex	7	2	0.31	0.03461	0.293659381443299	CC
GO:0005652	nuclear lamina	7	2	0.31	0.03461	0.293659381443299	CC
GO:0000778	condensed nuclear chromosome kinetochore	7	2	0.31	0.03461	0.293659381443299	CC
GO:0042589	zymogen granule membrane	7	2	0.31	0.03461	0.293659381443299	CC
GO:0072357	PTW/PP1 phosphatase complex	7	2	0.31	0.03461	0.293659381443299	CC
GO:0005840	ribosome	206	25	9	0.03473	0.293659381443299	CC
GO:0005635	nuclear envelope	319	33	13.94	0.03508	0.293659381443299	CC
GO:0030027	lamellipodium	122	10	5.33	0.04119	0.3379544	CC
GO:0033178	proton-transporting two-sector ATPase co...	18	3	0.79	0.04158	0.3379544	CC
GO:0043233	organelle lumen	2745	231	119.98	0.04162	0.3379544	CC
GO:0070013	intracellular organelle lumen	2700	229	118.01	0.04306	0.346185346534653	CC
GO:0031371	ubiquitin conjugating enzyme complex	8	2	0.35	0.04483	0.353417087378641	CC
GO:0019773	proteasome core complex, alpha-subunit c...	8	2	0.35	0.04483	0.353417087378641	CC
GO:0046930	pore complex	91	8	3.98	0.04542	0.354341333333333	CC
GO:0031090	organelle membrane	2418	157	105.68	0.04582	0.354341333333333	CC
GO:0044429	mitochondrial part	752	53	32.87	0.04686	0.358965283018868	CC
GO:0043601	nuclear replisome	19	3	0.83	0.04782	0.361039259259259	CC
GO:0000123	histone acetyltransferase complex	76	7	3.32	0.04802	0.361039259259259	CC
