# Supplementary material for: PTRcombiner: mining combinatorial regulation of gene expression from post-transcriptional interaction maps
Source: BMC Genomics. 2014 Apr 23;15:304. doi: 10.1186/1471-2164-15-304 (PMC4234518; doi:10.1186/1471-2164-15-304)
Supplement: Additional file 7 — A zip archive containing the ontological enrichment results generated by PTR comb iner analyzer module step 1 for the top five ranking clusters of sporadic trans-factors. [file 1471-2164-15-304-S7.zip › GOannotations/CC/cluster-9.txt]

GO.ID	Term	Annotated	Significant	Expected	Fisher.result	Fisher.classic.BH	ontology
GO:0000775	chromosome, centromeric region	149	12	3.48	0.00020	0.0232	CC
GO:0032991	macromolecular complex	3950	137	92.34	0.00065	0.0586444444444444	CC
GO:0016442	RNA-induced silencing complex	8	3	0.19	0.00065	0.0586444444444444	CC
GO:0044451	nucleoplasm part	833	36	19.47	0.00098	0.079576	CC
GO:0005654	nucleoplasm	1494	63	34.93	0.00195	0.13601	CC
GO:0000785	chromatin	301	16	7.04	0.00201	0.13601	CC
GO:0010008	endosome membrane	317	16	7.41	0.00335	0.20532	CC
GO:0005730	nucleolus	627	26	14.66	0.00354	0.20532	CC
GO:0005881	cytoplasmic microtubule	30	4	0.7	0.00498	0.234577777777778	CC
GO:0043231	intracellular membrane-bounded organelle	9731	297	227.48	0.00510	0.234577777777778	CC
GO:0001940	male pronucleus	5	2	0.12	0.00520	0.234577777777778	CC
GO:0005672	transcription factor TFIIA complex	5	2	0.12	0.00520	0.234577777777778	CC
GO:0031965	nuclear membrane	198	11	4.63	0.00702	0.300012631578947	CC
GO:0005643	nuclear pore	75	6	1.75	0.00816	0.331296	CC
GO:0000776	kinetochore	106	7	2.48	0.01220	0.424946666666667	CC
GO:0005871	kinesin complex	21	3	0.49	0.01234	0.424946666666667	CC
GO:0043234	protein complex	3346	112	78.22	0.01353	0.424946666666667	CC
GO:0070688	MLL5-L complex	8	2	0.19	0.01390	0.424946666666667	CC
GO:0001939	female pronucleus	8	2	0.19	0.01390	0.424946666666667	CC
GO:0008290	F-actin capping protein complex	8	2	0.19	0.01390	0.424946666666667	CC
GO:0030529	ribonucleoprotein complex	578	25	13.51	0.01413	0.424946666666667	CC
GO:0017053	transcriptional repressor complex	63	5	1.47	0.01580	0.447647741935484	CC
GO:0005794	Golgi apparatus	1174	39	27.44	0.01687	0.447647741935484	CC
GO:0030496	midbody	88	6	2.06	0.01709	0.447647741935484	CC
GO:0000779	condensed chromosome, centromeric region	88	6	2.06	0.01709	0.447647741935484	CC
GO:0030877	beta-catenin destruction complex	10	2	0.23	0.02167	0.533213333333333	CC
GO:0035098	ESC/E(Z) complex	10	2	0.23	0.02167	0.533213333333333	CC
GO:0000118	histone deacetylase complex	49	4	1.15	0.02728	0.638696	CC
GO:0000151	ubiquitin ligase complex	153	8	3.58	0.02753	0.638696	CC
GO:0055037	recycling endosome	74	5	1.73	0.02947	0.641688205128205	CC
GO:0016580	Sin3 complex	12	2	0.28	0.03082	0.641688205128205	CC
GO:0070822	Sin3-type complex	12	2	0.28	0.03082	0.641688205128205	CC
GO:0035102	PRC1 complex	12	2	0.28	0.03082	0.641688205128205	CC
GO:0000123	histone acetyltransferase complex	76	5	1.78	0.03256	0.660968	CC
GO:0044446	intracellular organelle part	6313	211	147.58	0.03358	0.665047804878049	CC
GO:0005637	nuclear inner membrane	31	3	0.72	0.03514	0.671127441860465	CC
GO:0005875	microtubule associated complex	132	7	3.09	0.03554	0.671127441860465	CC
GO:0055038	recycling endosome membrane	32	3	0.75	0.03812	0.703487272727273	CC
GO:0071013	catalytic step 2 spliceosome	80	5	1.87	0.03934	0.709868444444444	CC
GO:0001891	phagocytic cup	14	2	0.33	0.04121	0.727446086956522	CC
GO:0031902	late endosome membrane	83	5	1.94	0.04494	0.746880784313726	CC
GO:0044422	organelle part	6415	212	149.96	0.04580	0.746880784313726	CC
GO:0000228	nuclear chromosome	296	12	6.92	0.04623	0.746880784313726	CC
GO:0000793	condensed chromosome	170	8	3.97	0.04666	0.746880784313726	CC
GO:0000777	condensed chromosome kinetochore	84	5	1.96	0.04691	0.746880784313726	CC
GO:0043226	organelle	10737	322	251	0.04959	0.766035	CC
