# Supplementary material for: PTRcombiner: mining combinatorial regulation of gene expression from post-transcriptional interaction maps
Source: BMC Genomics. 2014 Apr 23;15:304. doi: 10.1186/1471-2164-15-304 (PMC4234518; doi:10.1186/1471-2164-15-304)
Supplement: Additional file 7 — A zip archive containing the ontological enrichment results generated by PTR comb iner analyzer module step 1 for the top five ranking clusters of sporadic trans-factors. [file 1471-2164-15-304-S7.zip › GOannotations/MF/cluster-10.txt]

GO.ID	Term	Annotated	Significant	Expected	Fisher.result	Fisher.classic.BH	ontology
GO:0008270	zinc ion binding	1999	16	6.26	0.00024	0.35544	MF
GO:0004842	ubiquitin-protein ligase activity	254	5	0.8	0.00115	0.851575	MF
GO:0019003	GDP binding	45	2	0.14	0.00873	1	MF
GO:0003676	nucleic acid binding	3336	18	10.45	0.00946	1	MF
GO:0003677	DNA binding	2356	14	7.38	0.01107	1	MF
GO:0043021	ribonucleoprotein complex binding	56	2	0.18	0.01328	1	MF
GO:0008568	microtubule-severing ATPase activity	5	1	0.02	0.01556	1	MF
GO:0035497	cAMP response element binding	6	1	0.02	0.01865	1	MF
GO:0010314	phosphatidylinositol-5-phosphate binding	6	1	0.02	0.01865	1	MF
GO:0004661	protein geranylgeranyltransferase activi...	6	1	0.02	0.01865	1	MF
GO:0070087	chromo shadow domain binding	6	1	0.02	0.01865	1	MF
GO:0045236	CXCR chemokine receptor binding	6	1	0.02	0.01865	1	MF
GO:0000014	single-stranded DNA specific endodeoxyri...	6	1	0.02	0.01865	1	MF
GO:0070273	phosphatidylinositol-4-phosphate binding	7	1	0.02	0.02172	1	MF
GO:0004691	cAMP-dependent protein kinase activity	7	1	0.02	0.02172	1	MF
GO:0034450	ubiquitin-ubiquitin ligase activity	8	1	0.03	0.02479	1	MF
GO:0008318	protein prenyltransferase activity	8	1	0.03	0.02479	1	MF
GO:0005521	lamin binding	9	1	0.03	0.02785	1	MF
GO:0004690	cyclic nucleotide-dependent protein kina...	9	1	0.03	0.02785	1	MF
GO:0008239	dipeptidyl-peptidase activity	10	1	0.03	0.03089	1	MF
GO:0051010	microtubule plus-end binding	10	1	0.03	0.03089	1	MF
GO:0005515	protein binding	7396	30	23.17	0.03317	1	MF
GO:0005041	low-density lipoprotein receptor activit...	11	1	0.03	0.03393	1	MF
GO:0080025	phosphatidylinositol-3,5-bisphosphate bi...	12	1	0.04	0.03696	1	MF
GO:0070410	co-SMAD binding	12	1	0.04	0.03696	1	MF
GO:0030742	GTP-dependent protein binding	12	1	0.04	0.03696	1	MF
GO:0043325	phosphatidylinositol-3,4-bisphosphate bi...	13	1	0.04	0.03998	1	MF
GO:0004519	endonuclease activity	103	2	0.32	0.04131	1	MF
GO:0030228	lipoprotein particle receptor activity	14	1	0.04	0.04299	1	MF
GO:0004659	prenyltransferase activity	14	1	0.04	0.04299	1	MF
GO:0030169	low-density lipoprotein particle binding	15	1	0.05	0.04599	1	MF
GO:0016790	thiolester hydrolase activity	114	2	0.36	0.04957	1	MF
