# Supplementary material for: PTRcombiner: mining combinatorial regulation of gene expression from post-transcriptional interaction maps
Source: BMC Genomics. 2014 Apr 23;15:304. doi: 10.1186/1471-2164-15-304 (PMC4234518; doi:10.1186/1471-2164-15-304)
Supplement: Additional file 7 — A zip archive containing the ontological enrichment results generated by PTR comb iner analyzer module step 1 for the top five ranking clusters of sporadic trans-factors. [file 1471-2164-15-304-S7.zip › GOannotations/MF/cluster-14.txt]

GO.ID	Term	Annotated	Significant	Expected	Fisher.result	Fisher.classic.BH	ontology
GO:0003713	transcription coactivator activity	271	17	6.22	0.00018	0.066645	MF
GO:0000988	protein binding transcription factor act...	515	31	11.83	0.00116	0.315946666666667	MF
GO:0050780	dopamine receptor binding	10	3	0.23	0.00128	0.315946666666667	MF
GO:0003723	RNA binding	861	33	19.78	0.00275	0.463149090909091	MF
GO:0008092	cytoskeletal protein binding	635	26	14.59	0.00324	0.463149090909091	MF
GO:0004221	ubiquitin thiolesterase activity	85	7	1.95	0.00338	0.463149090909091	MF
GO:0008270	zinc ion binding	1999	64	45.92	0.00342	0.463149090909091	MF
GO:0042826	histone deacetylase binding	64	6	1.47	0.00344	0.463149090909091	MF
GO:0035252	UDP-xylosyltransferase activity	5	2	0.11	0.00502	0.60906125	MF
GO:0016780	phosphotransferase activity, for other s...	16	3	0.37	0.00539	0.60906125	MF
GO:0000981	sequence-specific DNA binding RNA polyme...	253	13	5.81	0.00581	0.60906125	MF
GO:0001012	RNA polymerase II regulatory region DNA ...	95	7	2.18	0.00624	0.60906125	MF
GO:0032182	small conjugating protein binding	73	6	1.68	0.00658	0.60906125	MF
GO:0003677	DNA binding	2356	75	54.11	0.00784	0.683002352941177	MF
GO:0046872	metal ion binding	3981	122	91.44	0.00879	0.723221666666667	MF
GO:0019211	phosphatase activator activity	7	2	0.16	0.01024	0.744888148148148	MF
GO:0005172	vascular endothelial growth factor recep...	7	2	0.16	0.01024	0.744888148148148	MF
GO:0016702	oxidoreductase activity, acting on singl...	83	6	1.91	0.01207	0.744888148148148	MF
GO:0016701	oxidoreductase activity, acting on singl...	84	6	1.93	0.01276	0.744888148148148	MF
GO:0043130	ubiquitin binding	61	5	1.4	0.01293	0.744888148148148	MF
GO:0000989	transcription factor binding transcripti...	499	28	11.46	0.01333	0.744888148148148	MF
GO:0008140	cAMP response element binding protein bi...	8	2	0.18	0.01344	0.744888148148148	MF
GO:0051213	dioxygenase activity	85	6	1.95	0.01347	0.744888148148148	MF
GO:0000976	transcription regulatory region sequence...	164	9	3.77	0.01358	0.744888148148148	MF
GO:0046332	SMAD binding	63	5	1.45	0.01472	0.76383696969697	MF
GO:0043565	sequence-specific DNA binding	685	25	15.73	0.01537	0.76383696969697	MF
GO:0004721	phosphoprotein phosphatase activity	168	9	3.86	0.01568	0.76383696969697	MF
GO:0003712	transcription cofactor activity	476	27	10.93	0.01665	0.76383696969697	MF
GO:0003725	double-stranded RNA binding	43	4	0.99	0.01669	0.76383696969697	MF
GO:0043422	protein kinase B binding	9	2	0.21	0.01702	0.76383696969697	MF
GO:0000977	RNA polymerase II regulatory region sequ...	92	6	2.11	0.01924	0.823012857142857	MF
GO:0000987	core promoter proximal region sequence-s...	45	4	1.03	0.01945	0.823012857142857	MF
GO:0001159	core promoter proximal region DNA bindin...	46	4	1.06	0.02093	0.823903684210526	MF
GO:0004000	adenosine deaminase activity	10	2	0.23	0.02096	0.823903684210526	MF
GO:0003682	chromatin binding	331	14	7.6	0.02114	0.823903684210526	MF
GO:0019209	kinase activator activity	47	4	1.08	0.02247	0.849459285714286	MF
GO:0019239	deaminase activity	27	3	0.62	0.02337	0.849459285714286	MF
GO:0016706	oxidoreductase activity, acting on paire...	48	4	1.1	0.02409	0.849459285714286	MF
GO:0004879	ligand-activated sequence-specific DNA b...	48	4	1.1	0.02409	0.849459285714286	MF
GO:0042802	identical protein binding	861	29	19.78	0.02520	0.86793488372093	MF
GO:0019899	enzyme binding	1090	39	25.04	0.02677	0.901053863636364	MF
GO:0004722	protein serine/threonine phosphatase act...	51	4	1.17	0.02934	0.911204736842105	MF
GO:0043274	phospholipase binding	12	2	0.28	0.02982	0.911204736842105	MF
GO:0030742	GTP-dependent protein binding	12	2	0.28	0.02982	0.911204736842105	MF
GO:0035173	histone kinase activity	12	2	0.28	0.02982	0.911204736842105	MF
GO:0043621	protein self-association	30	3	0.69	0.03085	0.911204736842105	MF
GO:0033613	activating transcription factor binding	52	4	1.19	0.03123	0.911204736842105	MF
GO:0008080	N-acetyltransferase activity	77	5	1.77	0.03201	0.911204736842105	MF
GO:0005200	structural constituent of cytoskeleton	78	5	1.79	0.03358	0.911204736842105	MF
GO:0003714	transcription corepressor activity	193	9	4.43	0.03446	0.911204736842105	MF
GO:0043325	phosphatidylinositol-3,4-bisphosphate bi...	13	2	0.3	0.03472	0.911204736842105	MF
GO:0045502	dynein binding	13	2	0.3	0.03472	0.911204736842105	MF
GO:0005161	platelet-derived growth factor receptor ...	13	2	0.3	0.03472	0.911204736842105	MF
GO:0031267	small GTPase binding	134	7	3.08	0.03507	0.911204736842105	MF
GO:0003779	actin binding	356	14	8.18	0.03608	0.915207796610169	MF
GO:0016814	hydrolase activity, acting on carbon-nit...	32	3	0.74	0.03646	0.915207796610169	MF
GO:0030275	LRR domain binding	14	2	0.32	0.03990	0.937966666666667	MF
GO:0015665	alcohol transmembrane transporter activi...	14	2	0.32	0.03990	0.937966666666667	MF
GO:0004089	carbonate dehydratase activity	14	2	0.32	0.03990	0.937966666666667	MF
GO:0003785	actin monomer binding	14	2	0.32	0.03990	0.937966666666667	MF
GO:0000978	RNA polymerase II core promoter proximal...	34	3	0.78	0.04255	0.98463359375	MF
GO:0008565	protein transporter activity	87	5	2	0.04990	1	MF
