# Supplementary material for: PTRcombiner: mining combinatorial regulation of gene expression from post-transcriptional interaction maps
Source: BMC Genomics. 2014 Apr 23;15:304. doi: 10.1186/1471-2164-15-304 (PMC4234518; doi:10.1186/1471-2164-15-304)
Supplement: Additional file 7 — A zip archive containing the ontological enrichment results generated by PTR comb iner analyzer module step 1 for the top five ranking clusters of sporadic trans-factors. [file 1471-2164-15-304-S7.zip › GOannotations/MF/cluster-2.txt]

GO.ID	Term	Annotated	Significant	Expected	Fisher.result	Fisher.classic.BH	ontology
GO:0003677	DNA binding	2356	83	51.5	0.00030	0.111075	MF
GO:0003697	single-stranded DNA binding	63	7	1.38	0.00043	0.112132857142857	MF
GO:0051082	unfolded protein binding	127	10	2.78	0.00047	0.112132857142857	MF
GO:0005515	protein binding	7396	207	161.67	0.00053	0.112132857142857	MF
GO:0008022	protein C-terminus binding	158	11	3.45	0.00071	0.13143875	MF
GO:0003714	transcription corepressor activity	193	12	4.22	0.00113	0.185947777777778	MF
GO:0004842	ubiquitin-protein ligase activity	254	14	5.55	0.00144	0.201954545454545	MF
GO:0070411	I-SMAD binding	11	3	0.24	0.00150	0.201954545454545	MF
GO:0008565	protein transporter activity	87	7	1.9	0.00293	0.361610833333333	MF
GO:0003690	double-stranded DNA binding	144	11	3.15	0.00337	0.383920769230769	MF
GO:0030332	cyclin binding	15	3	0.33	0.00387	0.39987	MF
GO:0008270	zinc ion binding	1999	61	43.7	0.00405	0.39987	MF
GO:0003691	double-stranded telomeric DNA binding	5	2	0.11	0.00456	0.39987	MF
GO:0003743	translation initiation factor activity	50	5	1.09	0.00459	0.39987	MF
GO:0070412	R-SMAD binding	18	3	0.39	0.00662	0.499097	MF
GO:0003747	translation release factor activity	6	2	0.13	0.00674	0.499097	MF
GO:0050733	RS domain binding	6	2	0.13	0.00674	0.499097	MF
GO:0019899	enzyme binding	1090	36	23.83	0.00862	0.598839130434783	MF
GO:0050681	androgen receptor binding	38	4	0.83	0.00922	0.598839130434783	MF
GO:0005113	patched binding	7	2	0.15	0.00930	0.598839130434783	MF
GO:0004004	ATP-dependent RNA helicase activity	21	3	0.46	0.01028	0.634361666666667	MF
GO:0008186	RNA-dependent ATPase activity	22	3	0.48	0.01172	0.670838148148148	MF
GO:0019904	protein domain specific binding	536	22	11.72	0.01214	0.670838148148148	MF
GO:0051787	misfolded protein binding	8	2	0.17	0.01223	0.670838148148148	MF
GO:0003725	double-stranded RNA binding	43	4	0.94	0.01416	0.748962857142857	MF
GO:0003730	mRNA 3'-UTR binding	24	3	0.52	0.01491	0.761438275862069	MF
GO:0005521	lamin binding	9	2	0.2	0.01550	0.765183333333333	MF
GO:0051087	chaperone binding	45	4	0.98	0.01653	0.77197125	MF
GO:0030331	estrogen receptor binding	25	3	0.55	0.01668	0.77197125	MF
GO:0000979	RNA polymerase II core promoter sequence...	26	3	0.57	0.01855	0.831537941176471	MF
GO:0005072	transforming growth factor beta receptor...	10	2	0.22	0.01909	0.831537941176471	MF
GO:0032182	small conjugating protein binding	73	5	1.6	0.02170	0.868586486486487	MF
GO:0001085	RNA polymerase II transcription factor b...	73	5	1.6	0.02170	0.868586486486487	MF
GO:0019208	phosphatase regulator activity	73	5	1.6	0.02170	0.868586486486487	MF
GO:0003724	RNA helicase activity	28	3	0.61	0.02264	0.882364210526316	MF
GO:0035639	purine ribonucleoside triphosphate bindi...	1813	52	39.63	0.02421	0.896498666666667	MF
GO:0017076	purine nucleotide binding	1854	53	40.53	0.02427	0.896498666666667	MF
GO:0032550	purine ribonucleoside binding	1822	52	39.83	0.02628	0.896498666666667	MF
GO:0001883	purine nucleoside binding	1825	52	39.89	0.02700	0.896498666666667	MF
GO:0043274	phospholipase binding	12	2	0.26	0.02721	0.896498666666667	MF
GO:0005123	death receptor binding	12	2	0.26	0.02721	0.896498666666667	MF
GO:0032549	ribonucleoside binding	1826	52	39.92	0.02724	0.896498666666667	MF
GO:0016831	carboxy-lyase activity	31	3	0.68	0.02962	0.93807170212766	MF
GO:0001882	nucleoside binding	1836	52	40.13	0.02977	0.93807170212766	MF
GO:0003924	GTPase activity	233	10	5.09	0.03254	0.998617142857143	MF
GO:0032555	purine ribonucleotide binding	1848	52	40.4	0.03304	0.998617142857143	MF
GO:0030275	LRR domain binding	14	2	0.31	0.03646	1	MF
GO:0032553	ribonucleotide binding	1863	52	40.72	0.03753	1	MF
GO:0035255	ionotropic glutamate receptor binding	15	2	0.33	0.04147	1	MF
GO:0005100	Rho GTPase activator activity	36	3	0.79	0.04347	1	MF
GO:0001046	core promoter sequence-specific DNA bind...	36	3	0.79	0.04347	1	MF
GO:0043130	ubiquitin binding	61	4	1.33	0.04424	1	MF
GO:0016462	pyrophosphatase activity	798	25	17.44	0.04514	1	MF
GO:0044389	small conjugating protein ligase binding	149	7	3.26	0.04541	1	MF
GO:0031625	ubiquitin protein ligase binding	149	7	3.26	0.04541	1	MF
GO:0016818	hydrolase activity, acting on acid anhyd...	800	25	17.49	0.04625	1	MF
GO:0017111	nucleoside-triphosphatase activity	762	24	16.66	0.04661	1	MF
GO:0071837	HMG box domain binding	16	2	0.35	0.04672	1	MF
GO:0008320	protein transmembrane transporter activi...	16	2	0.35	0.04672	1	MF
GO:0016817	hydrolase activity, acting on acid anhyd...	804	25	17.58	0.04853	1	MF
GO:0019212	phosphatase inhibitor activity	38	3	0.83	0.04976	1	MF
