# Supplementary material for: PTRcombiner: mining combinatorial regulation of gene expression from post-transcriptional interaction maps
Source: BMC Genomics. 2014 Apr 23;15:304. doi: 10.1186/1471-2164-15-304 (PMC4234518; doi:10.1186/1471-2164-15-304)
Supplement: Additional file 7 — A zip archive containing the ontological enrichment results generated by PTR comb iner analyzer module step 1 for the top five ranking clusters of sporadic trans-factors. [file 1471-2164-15-304-S7.zip › GOannotations/MF/cluster-4.txt]

GO.ID	Term	Annotated	Significant	Expected	Fisher.result	Fisher.classic.BH	ontology
GO:0003697	single-stranded DNA binding	63	11	2.86	0.00011	0.02406625	MF
GO:0043274	phospholipase binding	12	5	0.54	0.00012	0.02406625	MF
GO:0031492	nucleosomal DNA binding	7	4	0.32	0.00013	0.02406625	MF
GO:0008601	protein phosphatase type 2A regulator ac...	20	6	0.91	0.00019	0.0312655555555556	MF
GO:0003690	double-stranded DNA binding	144	17	6.54	0.00029	0.0417372727272727	MF
GO:0019899	enzyme binding	1090	87	49.5	0.00031	0.0417372727272727	MF
GO:0003714	transcription corepressor activity	193	20	8.77	0.00050	0.0617083333333333	MF
GO:0008320	protein transmembrane transporter activi...	16	5	0.73	0.00055	0.0626576923076923	MF
GO:0003725	double-stranded RNA binding	43	8	1.95	0.00061	0.0645292857142857	MF
GO:0005072	transforming growth factor beta receptor...	10	4	0.45	0.00071	0.0701006666666667	MF
GO:0003735	structural constituent of ribosome	157	17	7.13	0.00079	0.073124375	MF
GO:0003924	GTPase activity	233	22	10.58	0.00096	0.0836329411764706	MF
GO:0043022	ribosome binding	29	6	1.32	0.00166	0.130951578947368	MF
GO:0050733	RS domain binding	6	3	0.27	0.00168	0.130951578947368	MF
GO:0004004	ATP-dependent RNA helicase activity	21	5	0.95	0.00211	0.150792727272727	MF
GO:0046933	proton-transporting ATP synthase activit...	13	4	0.59	0.00217	0.150792727272727	MF
GO:0008022	protein C-terminus binding	158	16	7.18	0.00224	0.150792727272727	MF
GO:0042393	histone binding	105	12	4.77	0.00286	0.17772	MF
GO:0004842	ubiquitin-protein ligase activity	254	22	11.54	0.00288	0.17772	MF
GO:0031625	ubiquitin protein ligase binding	149	15	6.77	0.00321	0.189681923076923	MF
GO:0030971	receptor tyrosine kinase binding	33	6	1.5	0.00333	0.189681923076923	MF
GO:0042162	telomeric DNA binding	15	4	0.68	0.00385	0.21117962962963	MF
GO:0035639	purine ribonucleoside triphosphate bindi...	1813	105	82.34	0.00484	0.256001428571429	MF
GO:0051082	unfolded protein binding	127	13	5.77	0.00510	0.260451724137931	MF
GO:0032550	purine ribonucleoside binding	1822	105	82.75	0.00561	0.276947	MF
GO:0032555	purine ribonucleotide binding	1848	106	83.93	0.00618	0.277905294117647	MF
GO:0003713	transcription coactivator activity	271	22	12.31	0.00620	0.277905294117647	MF
GO:0051721	protein phosphatase 2A binding	17	4	0.77	0.00625	0.277905294117647	MF
GO:0016668	oxidoreductase activity, acting on a sul...	9	3	0.41	0.00638	0.277905294117647	MF
GO:0005158	insulin receptor binding	28	5	1.27	0.00785	0.328288333333333	MF
GO:0008080	N-acetyltransferase activity	77	9	3.5	0.00798	0.328288333333333	MF
GO:0003677	DNA binding	2356	147	107	0.00854	0.341830810810811	MF
GO:0036002	pre-mRNA binding	10	3	0.45	0.00881	0.343358157894737	MF
GO:0003727	single-stranded RNA binding	41	6	1.86	0.00994	0.377465128205128	MF
GO:0008017	microtubule binding	109	11	4.95	0.01060	0.392465	MF
GO:0008143	poly(A) RNA binding	11	3	0.5	0.01171	0.41777976744186	MF
GO:0004857	enzyme inhibitor activity	322	24	14.62	0.01209	0.41777976744186	MF
GO:0016831	carboxy-lyase activity	31	5	1.41	0.01213	0.41777976744186	MF
GO:0019902	phosphatase binding	115	14	5.22	0.01305	0.439251136363636	MF
GO:0004003	ATP-dependent DNA helicase activity	32	5	1.45	0.01386	0.447197608695652	MF
GO:0019903	protein phosphatase binding	74	11	3.36	0.01389	0.447197608695652	MF
GO:0000987	core promoter proximal region sequence-s...	45	6	2.04	0.01547	0.484133793103448	MF
GO:0015631	tubulin binding	162	14	7.36	0.01579	0.484133793103448	MF
GO:0019829	cation-transporting ATPase activity	46	6	2.09	0.01713	0.484133793103448	MF
GO:0001159	core promoter proximal region DNA bindin...	46	6	2.09	0.01713	0.484133793103448	MF
GO:0004860	protein kinase inhibitor activity	46	6	2.09	0.01713	0.484133793103448	MF
GO:0005525	GTP binding	369	26	16.76	0.01794	0.484133793103448	MF
GO:0030618	transforming growth factor beta receptor...	5	2	0.23	0.01879	0.484133793103448	MF
GO:0004459	L-lactate dehydrogenase activity	5	2	0.23	0.01879	0.484133793103448	MF
GO:0048027	mRNA 5'-UTR binding	5	2	0.23	0.01879	0.484133793103448	MF
GO:0003691	double-stranded telomeric DNA binding	5	2	0.23	0.01879	0.484133793103448	MF
GO:0046912	transferase activity, transferring acyl ...	5	2	0.23	0.01879	0.484133793103448	MF
GO:0005487	nucleocytoplasmic transporter activity	13	3	0.59	0.01896	0.484133793103448	MF
GO:0051117	ATPase binding	24	4	1.09	0.02172	0.515918507462687	MF
GO:0003730	mRNA 3'-UTR binding	24	4	1.09	0.02172	0.515918507462687	MF
GO:0003682	chromatin binding	331	27	15.03	0.02190	0.515918507462687	MF
GO:0001046	core promoter sequence-specific DNA bind...	36	5	1.63	0.02237	0.515918507462687	MF
GO:0019210	kinase inhibitor activity	49	6	2.23	0.02282	0.515918507462687	MF
GO:0017091	AU-rich element binding	14	3	0.64	0.02334	0.515918507462687	MF
GO:0017069	snRNA binding	14	3	0.64	0.02334	0.515918507462687	MF
GO:0005385	zinc ion transmembrane transporter activ...	14	3	0.64	0.02334	0.515918507462687	MF
GO:0070717	poly-purine tract binding	14	3	0.64	0.02334	0.515918507462687	MF
GO:0042826	histone deacetylase binding	64	7	2.91	0.02551	0.525375256410256	MF
GO:0019001	guanyl nucleotide binding	383	26	17.39	0.02708	0.525375256410256	MF
GO:0032561	guanyl ribonucleotide binding	383	26	17.39	0.02708	0.525375256410256	MF
GO:0004402	histone acetyltransferase activity	51	6	2.32	0.02726	0.525375256410256	MF
GO:0042979	ornithine decarboxylase regulator activi...	6	2	0.27	0.02735	0.525375256410256	MF
GO:0030957	Tat protein binding	6	2	0.27	0.02735	0.525375256410256	MF
GO:0004457	lactate dehydrogenase activity	6	2	0.27	0.02735	0.525375256410256	MF
GO:0008190	eukaryotic initiation factor 4E binding	6	2	0.27	0.02735	0.525375256410256	MF
GO:0003688	DNA replication origin binding	6	2	0.27	0.02735	0.525375256410256	MF
GO:0016417	S-acyltransferase activity	6	2	0.27	0.02735	0.525375256410256	MF
GO:0019212	phosphatase inhibitor activity	38	5	1.73	0.02767	0.525375256410256	MF
GO:0030554	adenyl nucleotide binding	1509	84	68.53	0.02813	0.52686575	MF
GO:0000979	RNA polymerase II core promoter sequence...	26	4	1.18	0.02846	0.52686575	MF
GO:0005524	ATP binding	1476	82	67.03	0.03113	0.569179382716049	MF
GO:0043021	ribonucleoprotein complex binding	56	10	2.54	0.03156	0.570004390243902	MF
GO:0071837	HMG box domain binding	16	3	0.73	0.03357	0.599002048192771	MF
GO:0032559	adenyl ribonucleotide binding	1505	83	68.35	0.03514	0.604606043956044	MF
GO:0016676	oxidoreductase activity, acting on a hem...	28	4	1.27	0.03632	0.604606043956044	MF
GO:0015002	heme-copper terminal oxidase activity	28	4	1.27	0.03632	0.604606043956044	MF
GO:0004129	cytochrome-c oxidase activity	28	4	1.27	0.03632	0.604606043956044	MF
GO:0008312	7S RNA binding	7	2	0.32	0.03715	0.604606043956044	MF
GO:0016308	1-phosphatidylinositol-4-phosphate 5-kin...	7	2	0.32	0.03715	0.604606043956044	MF
GO:0019211	phosphatase activator activity	7	2	0.32	0.03715	0.604606043956044	MF
GO:0035259	glucocorticoid receptor binding	7	2	0.32	0.03715	0.604606043956044	MF
GO:0051219	phosphoprotein binding	42	5	1.91	0.04050	0.640611276595745	MF
GO:0003678	DNA helicase activity	42	5	1.91	0.04050	0.640611276595745	MF
GO:0016675	oxidoreductase activity, acting on a hem...	29	4	1.32	0.04066	0.640611276595745	MF
GO:0019900	kinase binding	400	26	18.17	0.04257	0.659353541666667	MF
GO:0004721	phosphoprotein phosphatase activity	168	13	7.63	0.04274	0.659353541666667	MF
GO:0016830	carbon-carbon lyase activity	43	5	1.95	0.04418	0.67454206185567	MF
GO:0008186	RNA-dependent ATPase activity	22	6	1	0.04515	0.6777056	MF
GO:0070412	R-SMAD binding	18	3	0.82	0.04576	0.6777056	MF
GO:0046961	proton-transporting ATPase activity, rot...	18	3	0.82	0.04576	0.6777056	MF
GO:0043028	cysteine-type endopeptidase regulator ac...	44	5	2	0.04806	0.684535288461538	MF
GO:0005080	protein kinase C binding	44	5	2	0.04806	0.684535288461538	MF
GO:0004579	dolichyl-diphosphooligosaccharide-protei...	8	2	0.36	0.04807	0.684535288461538	MF
GO:0003964	RNA-directed DNA polymerase activity	8	2	0.36	0.04807	0.684535288461538	MF
