# Supplementary material for: PTRcombiner: mining combinatorial regulation of gene expression from post-transcriptional interaction maps
Source: BMC Genomics. 2014 Apr 23;15:304. doi: 10.1186/1471-2164-15-304 (PMC4234518; doi:10.1186/1471-2164-15-304)
Supplement: Additional file 7 — A zip archive containing the ontological enrichment results generated by PTR comb iner analyzer module step 1 for the top five ranking clusters of sporadic trans-factors. [file 1471-2164-15-304-S7.zip › GOannotations/MF/cluster-9.txt]

GO.ID	Term	Annotated	Significant	Expected	Fisher.result	Fisher.classic.BH	ontology
GO:0008270	zinc ion binding	1999	74	49.31	0.00019	0.140695	MF
GO:0004674	protein serine/threonine kinase activity	435	23	10.73	0.00052	0.256706666666667	MF
GO:0003697	single-stranded DNA binding	63	7	1.55	0.00089	0.302124	MF
GO:0003714	transcription corepressor activity	193	13	4.76	0.00102	0.302124	MF
GO:0003676	nucleic acid binding	3336	111	82.28	0.00144	0.35544	MF
GO:0048185	activin binding	12	3	0.3	0.00278	0.588168571428571	MF
GO:0017111	nucleoside-triphosphatase activity	762	31	18.8	0.00440	0.81455	MF
GO:0008017	microtubule binding	109	8	2.69	0.00556	0.914928888888889	MF
GO:0032555	purine ribonucleotide binding	1848	62	45.58	0.00704	0.931596774193548	MF
GO:0035639	purine ribonucleoside triphosphate bindi...	1813	61	44.72	0.00708	0.931596774193548	MF
GO:0032550	purine ribonucleoside binding	1822	61	44.94	0.00785	0.931596774193548	MF
GO:0050733	RS domain binding	6	2	0.15	0.00852	0.931596774193548	MF
GO:0005525	GTP binding	369	17	9.1	0.01035	0.931596774193548	MF
GO:0034713	type I transforming growth factor beta r...	7	2	0.17	0.01174	0.931596774193548	MF
GO:0016538	cyclin-dependent protein kinase regulato...	20	3	0.49	0.01243	0.931596774193548	MF
GO:0003924	GTPase activity	233	12	5.75	0.01313	0.931596774193548	MF
GO:0019001	guanyl nucleotide binding	383	17	9.45	0.01452	0.931596774193548	MF
GO:0032561	guanyl ribonucleotide binding	383	17	9.45	0.01452	0.931596774193548	MF
GO:0001105	RNA polymerase II transcription coactiva...	22	3	0.54	0.01619	0.931596774193548	MF
GO:0019787	small conjugating protein ligase activit...	270	13	6.66	0.01683	0.931596774193548	MF
GO:0003713	transcription coactivator activity	271	13	6.68	0.01730	0.931596774193548	MF
GO:0030145	manganese ion binding	41	4	1.01	0.01799	0.931596774193548	MF
GO:0016874	ligase activity	486	20	11.99	0.01801	0.931596774193548	MF
GO:0043014	alpha-tubulin binding	23	3	0.57	0.01829	0.931596774193548	MF
GO:0004221	ubiquitin thiolesterase activity	85	6	2.1	0.01850	0.931596774193548	MF
GO:0046332	SMAD binding	63	5	1.55	0.01943	0.931596774193548	MF
GO:0005521	lamin binding	9	2	0.22	0.01948	0.931596774193548	MF
GO:0008139	nuclear localization sequence binding	9	2	0.22	0.01948	0.931596774193548	MF
GO:0047485	protein N-terminus binding	86	6	2.12	0.01949	0.931596774193548	MF
GO:0030374	ligand-dependent nuclear receptor transc...	42	4	1.04	0.01950	0.931596774193548	MF
GO:0004842	ubiquitin-protein ligase activity	254	12	6.27	0.02408	1	MF
GO:0008170	N-methyltransferase activity	67	5	1.65	0.02467	1	MF
GO:0000979	RNA polymerase II core promoter sequence...	26	3	0.64	0.02543	1	MF
GO:0048487	beta-tubulin binding	26	3	0.64	0.02543	1	MF
GO:0070411	I-SMAD binding	11	2	0.27	0.02881	1	MF
GO:0005337	nucleoside transmembrane transporter act...	11	2	0.27	0.02881	1	MF
GO:0001104	RNA polymerase II transcription cofactor...	71	5	1.75	0.03074	1	MF
GO:0001191	RNA polymerase II transcription factor b...	28	3	0.69	0.03091	1	MF
GO:1901505	carbohydrate derivative transporter acti...	28	3	0.69	0.03091	1	MF
GO:0005109	frizzled binding	28	3	0.69	0.03091	1	MF
GO:0044389	small conjugating protein ligase binding	149	8	3.68	0.03151	1	MF
GO:0031625	ubiquitin protein ligase binding	149	8	3.68	0.03151	1	MF
GO:0008134	transcription factor binding	452	18	11.15	0.03185	1	MF
GO:0042054	histone methyltransferase activity	49	4	1.21	0.03231	1	MF
GO:0001076	RNA polymerase II transcription factor b...	97	6	2.39	0.03281	1	MF
GO:0003677	DNA binding	2356	76	58.11	0.03286	1	MF
GO:0016881	acid-amino acid ligase activity	300	13	7.4	0.03564	1	MF
GO:0003682	chromatin binding	331	14	8.16	0.03567	1	MF
GO:0003723	RNA binding	861	30	21.24	0.03571	1	MF
GO:0016879	ligase activity, forming carbon-nitrogen...	332	14	8.19	0.03645	1	MF
GO:0000287	magnesium ion binding	182	9	4.49	0.03682	1	MF
GO:0016831	carboxy-lyase activity	31	3	0.76	0.04019	1	MF
GO:0008234	cysteine-type peptidase activity	159	8	3.92	0.04359	1	MF
GO:0019899	enzyme binding	1090	36	26.89	0.04481	1	MF
GO:0042623	ATPase activity, coupled	280	12	6.91	0.04548	1	MF
GO:0001047	core promoter binding	55	4	1.36	0.04644	1	MF
GO:0001190	RNA polymerase II transcription factor b...	33	3	0.81	0.04708	1	MF
