# Supplementary material for: PTRcombiner: mining combinatorial regulation of gene expression from post-transcriptional interaction maps
Source: BMC Genomics. 2014 Apr 23;15:304. doi: 10.1186/1471-2164-15-304 (PMC4234518; doi:10.1186/1471-2164-15-304)
Supplement: Additional file 8 — A zip archive containing the binding site coordinates for all the RNA binding proteins annotated in AURA 2. [file 1471-2164-15-304-S8.zip]

Archive with 1 entries (1 files):
- Additional File 8.txt
