# Supplementary material for: PTRcombiner: mining combinatorial regulation of gene expression from post-transcriptional interaction maps
Source: BMC Genomics. 2014 Apr 23;15:304. doi: 10.1186/1471-2164-15-304 (PMC4234518; doi:10.1186/1471-2164-15-304)
Supplement: Additional file 8 — A zip archive containing the binding site coordinates for all the RNA binding proteins annotated in AURA 2. [file 1471-2164-15-304-S8.zip › Additional File 8.txt]

#name	bindingSiteStart	bindingSiteStop	elementName
uc001aaz.2_3UTR	279	328	IGF2BP1
uc001aaz.2_3UTR	279	328	IGF2BP2
uc001aaz.2_3UTR	279	328	IGF2BP3
uc001aaz.2_3UTR	290	319	FMR1_iso7
uc001aaz.2_3UTR	300	327	LIN28B
uc001aaz.2_3UTR	304	327	AGO1
uc001aaz.2_3UTR	374	413	IGF2BP3
uc001aaz.2_3UTR	455	484	IGF2BP1
uc001aaz.2_3UTR	455	504	IGF2BP3
uc001aaz.2_3UTR	455	505	IGF2BP2
uc001aaz.2_3UTR	480	514	LIN28B
uc001aaz.2_3UTR	569	624	IGF2BP2
uc001aaz.2_3UTR	569	637	IGF2BP1
uc001aaz.2_3UTR	598	629	ZC3H7B
uc001aaz.2_3UTR	699	751	IGF2BP3
uc001aaz.2_3UTR	699	758	IGF2BP1
uc001aaz.2_3UTR	708	758	IGF2BP2
uc001aaz.2_3UTR	718	746	ZC3H7B
uc001aaz.2_3UTR	719	739	ELAVL1
uc001aaz.2_3UTR	719	739	EWSR1
uc001aaz.2_3UTR	719	739	FUS
uc001aaz.2_3UTR	719	739	LIN28B
uc001aba.1_3UTR	286	316	C22ORF28
uc001abc.2_3UTR	287	317	IGF2BP3
uc001abc.2_3UTR	287	324	IGF2BP2
uc001abc.2_3UTR	287	329	IGF2BP1
uc001abc.2_3UTR	518	549	IGF2BP2
uc001abc.2_3UTR	518	630	IGF2BP1
uc001abc.2_3UTR	530	550	LIN28B
uc001abc.2_3UTR	567	628	IGF2BP3
uc001abc.2_3UTR	568	630	IGF2BP2
uc001abc.2_3UTR	570	601	TNRC6A
uc001abc.2_3UTR	570	618	AGO1
uc001abc.2_3UTR	574	622	ZC3H7B
uc001abc.2_3UTR	577	613	C22ORF28
uc001abc.2_3UTR	583	609	C22ORF28
uc001abc.2_3UTR	584	606	FMR1_iso7
uc001abc.2_3UTR	648	680	ZC3H7B
uc001abs.2_3UTR	687	725	AGO1
uc001abs.2_3UTR	1840	1873	ZC3H7B
uc001abu.1_3UTR	421	444	AGO1
uc001abw.1_3UTR	42	65	AGO1
uc001abw.1_3UTR	78	86	TIAL1
uc001abw.1_3UTR	90	128	TIAL1
uc001abw.1_3UTR	99	139	ELAVL1
uc001abw.1_3UTR	103	135	TIA1
uc001abw.1_3UTR	104	144	AGO2
uc001abw.1_3UTR	105	129	ELAVL1
uc001abw.1_3UTR	110	115	TIAL1
uc001abw.1_3UTR	163	203	AGO2
uc001abw.1_3UTR	247	287	AGO2
uc001abw.1_3UTR	255	295	AGO2
uc001abw.1_3UTR	260	285	FXR2
uc001abw.1_3UTR	260	287	FMR1_iso7
uc001abw.1_3UTR	261	290	FMR1_iso1
uc001abw.1_3UTR	342	371	LIN28A
uc001abw.1_3UTR	342	371	LIN28B
uc001abw.1_3UTR	348	370	FMR1_iso7
uc001abw.1_3UTR	397	420	ELAVL1
uc001abw.1_3UTR	399	411	TIAL1
uc001abw.1_3UTR	406	413	TIA1
uc001abx.1_3UTR	42	65	AGO1
uc001abx.1_3UTR	42	119	IGF2BP3
uc001abx.1_3UTR	42	126	IGF2BP2
uc001abx.1_3UTR	78	86	TIAL1
uc001abx.1_3UTR	90	128	TIAL1
uc001abx.1_3UTR	99	139	ELAVL1
uc001abx.1_3UTR	103	135	TIA1
uc001abx.1_3UTR	104	144	AGO2
uc001abx.1_3UTR	105	129	ELAVL1
uc001abx.1_3UTR	110	115	TIAL1
uc001abx.1_3UTR	163	203	AGO2
uc001abx.1_3UTR	172	247	IGF2BP3
uc001abx.1_3UTR	247	287	AGO2
uc001abx.1_3UTR	255	295	AGO2
uc001abx.1_3UTR	260	284	TNRC6B
uc001abx.1_3UTR	260	285	FXR2
uc001abx.1_3UTR	260	287	FMR1_iso7
uc001abx.1_3UTR	261	290	FMR1_iso1
uc001abx.1_3UTR	342	371	LIN28A
uc001abx.1_3UTR	342	371	LIN28B
uc001abx.1_3UTR	348	370	FMR1_iso7
uc001abx.1_3UTR	397	420	ELAVL1
uc001abx.1_3UTR	399	411	TIAL1
uc001abx.1_3UTR	406	413	TIA1
uc001abx.1_5UTR	0	41	IGF2BP1
uc001abx.1_5UTR	0	60	IGF2BP2
uc001aby.3_3UTR	28	36	TIAL1
uc001aby.3_3UTR	40	78	TIAL1
uc001aby.3_3UTR	53	85	TIA1
uc001aby.3_3UTR	60	65	TIAL1
uc001aby.3_3UTR	210	235	FXR2
uc001aby.3_3UTR	210	237	FMR1_iso7
uc001aby.3_3UTR	211	240	FMR1_iso1
uc001aby.3_3UTR	292	321	LIN28A
uc001aby.3_3UTR	292	321	LIN28B
uc001aby.3_3UTR	298	320	FMR1_iso7
uc001aby.3_3UTR	301	330	AGO1
uc001aby.3_3UTR	349	361	TIAL1
uc001aby.3_3UTR	356	363	TIA1
uc001aby.3_3UTR	419	440	FXR2
uc001aby.3_3UTR	420	440	FMR1_iso1
uc001aby.3_5UTR	197	335	HNRNPF
uc001aby.3_5UTR	375	415	AGO2
uc001aby.3_5UTR	379	406	FMR1_iso1
uc001aby.3_5UTR	385	441	IGF2BP3
uc001aby.3_5UTR	385	444	IGF2BP1
uc001aby.3_5UTR	400	441	IGF2BP2
uc001aby.3_5UTR	414	441	FMR1_iso1
uc001aby.3_5UTR	494	511	FMR1_iso7
uc001aby.3_5UTR	576	604	ALKBH5
uc001aby.3_5UTR	590	614	FMR1_iso1
uc001aby.3_5UTR	594	614	FMR1_iso7
uc001aby.3_5UTR	647	688	HNRNPH
uc001aby.3_5UTR	721	790	IGF2BP3
uc001aby.3_5UTR	744	774	C22ORF28
uc001abz.3_3UTR	28	36	TIAL1
uc001abz.3_3UTR	40	78	TIAL1
uc001abz.3_3UTR	53	85	TIA1
uc001abz.3_3UTR	60	65	TIAL1
uc001abz.3_3UTR	210	235	FXR2
uc001abz.3_3UTR	210	237	FMR1_iso7
uc001abz.3_3UTR	211	240	FMR1_iso1
uc001abz.3_3UTR	292	321	LIN28A
uc001abz.3_3UTR	292	321	LIN28B
uc001abz.3_3UTR	298	320	FMR1_iso7
uc001abz.3_3UTR	301	330	AGO1
uc001abz.3_3UTR	349	361	TIAL1
uc001abz.3_3UTR	356	363	TIA1
uc001abz.3_3UTR	419	440	FXR2
uc001abz.3_3UTR	420	440	FMR1_iso1
uc001aca.1_3UTR	75	108	AGO1
uc001aca.1_3UTR	477	517	AGO2
uc001aca.1_3UTR	494	519	AGO1
uc001acc.1_3UTR	895	917	AGO1
uc001acc.1_3UTR	1032	1063	IGF2BP1
uc001acc.1_3UTR	1294	1322	IGF2BP1
uc001acc.1_3UTR	1340	1396	C22ORF28
uc001acc.1_3UTR	1949	1989	AGO2
uc001aci.2_3UTR	24	54	FMR1_iso7
uc001aci.2_3UTR	29	81	CAPRIN1
uc001aci.2_3UTR	30	49	FMR1_iso1
uc001aci.2_3UTR	30	60	AGO1
uc001aci.2_3UTR	38	81	C22ORF28
uc001aci.2_3UTR	39	58	FXR2
uc001aci.2_3UTR	39	62	LIN28A
uc001aci.2_3UTR	39	62	LIN28B
uc001aci.2_5UTR	19	42	LIN28A
uc001aci.2_5UTR	19	42	LIN28B
uc001aci.2_5UTR	66	97	FMR1_iso7
uc001acj.3_3UTR	25	50	AGO1
uc001ack.1_3UTR	25	85	TIA1
uc001ack.1_3UTR	26	53	ELAVL1
uc001ack.1_3UTR	26	83	TIAL1
uc001ack.1_3UTR	86	106	FMR1_iso7
uc001ack.1_3UTR	98	125	LIN28A
uc001ack.1_3UTR	98	125	LIN28B
uc001ack.1_3UTR	290	330	AGO2
uc001ack.1_3UTR	335	336	TIAL1
uc001ack.1_3UTR	399	412	TIAL1
uc001ack.1_3UTR	417	511	IGF2BP3
uc001ack.1_3UTR	429	444	TIAL1
uc001ack.1_3UTR	476	500	AGO1
uc001ack.1_3UTR	756	761	TIAL1
uc001ack.1_3UTR	781	797	TIAL1
uc001ack.1_3UTR	783	789	TIA1
uc001acm.2_3UTR	305	341	AGO1
uc001acm.2_3UTR	408	455	AGO1
uc001acn.2_3UTR	305	341	AGO1
uc001acn.2_3UTR	408	455	AGO1
uc001acp.2_3UTR	305	341	AGO1
uc001acp.2_3UTR	408	455	AGO1
uc001acr.2_5UTR	637	688	CAPRIN1
uc001acr.2_5UTR	1621	1652	IGF2BP1
uc001acs.2_5UTR	637	688	CAPRIN1
uc001act.2_3UTR	305	341	AGO1
uc001act.2_3UTR	408	455	AGO1
uc001acu.2_3UTR	305	341	AGO1
uc001acu.2_3UTR	408	455	AGO1
uc001acw.2_3UTR	20	44	AGO1
uc001acw.2_3UTR	52	82	AGO1
uc001acw.2_3UTR	55	79	ELAVL1
uc001acw.2_3UTR	56	77	LIN28B
uc001ade.2_3UTR	0	0	PABPC1
uc001ade.2_5UTR	0	0	PABPC1
uc001adf.2_3UTR	0	0	PABPC1
uc001adf.2_5UTR	0	0	PABPC1
uc001adg.2_5UTR	14	54	AGO2
uc001adg.2_5UTR	20	47	CAPRIN1
uc001adg.2_5UTR	20	73	ZC3H7B
uc001adg.2_5UTR	21	47	ELAVL1
uc001adg.2_5UTR	21	47	FUS
uc001adg.2_5UTR	21	47	IGF2BP2
uc001adg.2_5UTR	21	47	LIN28A
uc001adg.2_5UTR	21	47	LIN28B
uc001adg.2_5UTR	21	47	TAF15
uc001adg.2_5UTR	29	35	TIA1
uc001adg.2_5UTR	29	44	TIAL1
uc001adg.2_5UTR	104	157	CAPRIN1
uc001adg.2_5UTR	159	204	MOV10
uc001adg.2_5UTR	160	181	AGO1
uc001adg.2_5UTR	177	191	TIAL1
uc001adg.2_5UTR	253	321	IGF2BP3
uc001adg.2_5UTR	282	384	IGF2BP1
uc001adg.2_5UTR	335	375	AGO2
uc001adg.2_5UTR	387	411	C17ORF85
uc001adg.2_5UTR	403	413	FMR1_iso1
uc001adg.2_5UTR	409	427	FXR2
uc001adg.2_5UTR	482	526	LIN28A
uc001adg.2_5UTR	482	526	LIN28B
uc001adg.2_5UTR	495	532	IGF2BP3
uc001adg.2_5UTR	528	570	C22ORF28
uc001adg.2_5UTR	582	663	IGF2BP3
uc001adg.2_5UTR	677	736	IGF2BP1
uc001adg.2_5UTR	716	728	FXR1
uc001adg.2_5UTR	884	903	FMR1_iso7
uc001adg.2_5UTR	1773	1875	HNRNPH
uc001adg.2_5UTR	2103	2134	IGF2BP1
uc001adg.2_5UTR	3014	3028	FMR1_iso7
uc001adh.3_3UTR	160	181	AGO1
uc001adh.3_5UTR	32	110	SRSF1
uc001adi.3_3UTR	21	47	IGF2BP2
uc001adi.3_3UTR	160	181	AGO1
uc001adi.3_3UTR	253	321	IGF2BP3
uc001adi.3_3UTR	282	384	IGF2BP1
uc001adi.3_3UTR	495	532	IGF2BP3
uc001adi.3_3UTR	582	663	IGF2BP3
uc001adi.3_3UTR	677	736	IGF2BP1
uc001adi.3_5UTR	32	110	SRSF1
uc001adj.1_3UTR	207	217	TARDBP
uc001adj.1_3UTR	235	240	TARDBP
uc001adj.1_3UTR	319	335	TARDBP
uc001adj.1_3UTR	362	429	TARDBP
uc001adk.2_3UTR	15	43	AGO1
uc001adk.2_3UTR	118	137	FMR1_iso7
uc001adk.2_3UTR	146	168	LIN28A
uc001adk.2_3UTR	146	168	LIN28B
uc001adk.2_3UTR	192	205	FMR1_iso7
uc001adk.2_3UTR	240	322	IGF2BP3
uc001adk.2_3UTR	249	302	IGF2BP2
uc001adk.2_3UTR	282	371	IGF2BP1
uc001adk.2_3UTR	292	316	AGO1
uc001adk.2_3UTR	323	390	IGF2BP3
uc001adk.2_3UTR	329	396	IGF2BP2
uc001adk.2_3UTR	332	364	AGO1
uc001adk.2_3UTR	355	382	FMR1_iso7
uc001adk.2_3UTR	394	495	IGF2BP3
uc001adk.2_3UTR	409	437	ZC3H7B
uc001adk.2_3UTR	417	457	AGO2
uc001adk.2_3UTR	420	443	AGO1
uc001adk.2_3UTR	420	445	PUM2
uc001adk.2_3UTR	483	512	TIA1
uc001adk.2_3UTR	484	517	AGO1
uc001adk.2_3UTR	516	547	IGF2BP1
uc001adk.2_3UTR	516	635	IGF2BP3
uc001adk.2_3UTR	520	568	AGO1
uc001adk.2_3UTR	559	625	IGF2BP1
uc001adk.2_3UTR	567	618	IGF2BP2
uc001adk.2_3UTR	578	615	AGO1
uc001adk.2_3UTR	590	638	MOV10
uc001adk.2_3UTR	636	686	IGF2BP3
uc001adk.2_3UTR	640	680	AGO2
uc001adk.2_3UTR	641	721	IGF2BP1
uc001adk.2_3UTR	656	702	AGO1
uc001adk.2_3UTR	723	770	IGF2BP3
uc001adk.2_3UTR	741	765	AGO1
uc001adk.2_3UTR	771	815	IGF2BP3
uc001adk.2_3UTR	771	825	IGF2BP1
uc001adk.2_3UTR	779	825	IGF2BP2
uc001adk.2_3UTR	799	827	AGO1
uc001adk.2_3UTR	965	1052	IGF2BP1
uc001adk.2_3UTR	987	1027	AGO2
uc001adk.2_3UTR	988	1000	FMR1_iso7
uc001adk.2_3UTR	1156	1170	FMR1_iso7
uc001adk.2_3UTR	1338	1357	FMR1_iso7
uc001adk.2_3UTR	1437	1477	AGO2
uc001adk.2_3UTR	1610	1659	IGF2BP1
uc001adk.2_3UTR	1620	1656	IGF2BP3
uc001adk.2_3UTR	1662	1740	IGF2BP3
uc001adk.2_3UTR	1726	1766	AGO2
uc001adk.2_3UTR	1742	1766	IGF2BP1
uc001adm.2_3UTR	0	0	PABPC1
uc001adm.2_3UTR	0	22	ELAVL1
uc001adm.2_3UTR	34	89	TIAL1
uc001adm.2_3UTR	36	83	ELAVL1
uc001adm.2_3UTR	42	59	TIA1
uc001adm.2_3UTR	85	106	TIA1
uc001adm.2_3UTR	90	118	ELAVL1
uc001adm.2_3UTR	90	131	ZC3H7B
uc001adm.2_3UTR	217	227	FMR1_iso7
uc001adm.2_3UTR	244	266	FUS
uc001adm.2_3UTR	346	372	FMR1_iso7
uc001adm.2_3UTR	406	432	C22ORF28
uc001adm.2_3UTR	636	663	AGO1
uc001adm.2_3UTR	729	769	AGO2
uc001adm.2_3UTR	856	891	C22ORF28
uc001adm.2_3UTR	911	927	FMR1_iso7
uc001adm.2_3UTR	919	930	FMR1_iso1
uc001adm.2_3UTR	927	956	C22ORF28
uc001adm.2_3UTR	933	959	FMR1_iso7
uc001adm.2_3UTR	979	1009	TIAL1
uc001adm.2_3UTR	979	1024	ELAVL1
uc001adm.2_3UTR	987	998	TIA1
uc001adm.2_3UTR	1030	1040	FMR1_iso1
uc001adm.2_3UTR	1103	1137	LIN28A
uc001adm.2_3UTR	1103	1137	LIN28B
uc001adm.2_3UTR	1112	1139	FMR1_iso7
uc001adm.2_3UTR	1114	1136	FMR1_iso1
uc001adm.2_3UTR	1212	1234	LIN28A
uc001adm.2_3UTR	1212	1234	LIN28B
uc001adm.2_5UTR	0	0	PABPC1
uc001adm.2_5UTR	229	257	FMR1_iso7
uc001adn.2_3UTR	0	0	PABPC1
uc001adn.2_3UTR	0	22	ELAVL1
uc001adn.2_3UTR	34	89	TIAL1
uc001adn.2_3UTR	36	83	ELAVL1
uc001adn.2_3UTR	42	59	TIA1
uc001adn.2_3UTR	85	106	TIA1
uc001adn.2_3UTR	90	118	ELAVL1
uc001adn.2_3UTR	90	131	ZC3H7B
uc001adn.2_3UTR	217	227	FMR1_iso7
uc001adn.2_3UTR	244	266	FUS
uc001adn.2_3UTR	346	372	FMR1_iso7
uc001adn.2_3UTR	406	432	C22ORF28
uc001adn.2_3UTR	636	663	AGO1
uc001adn.2_3UTR	729	769	AGO2
uc001adn.2_3UTR	856	891	C22ORF28
uc001adn.2_3UTR	911	927	FMR1_iso7
uc001adn.2_3UTR	919	930	FMR1_iso1
uc001adn.2_3UTR	927	956	C22ORF28
uc001adn.2_3UTR	933	959	FMR1_iso7
uc001adn.2_3UTR	979	1009	TIAL1
uc001adn.2_3UTR	979	1024	ELAVL1
uc001adn.2_3UTR	987	998	TIA1
uc001adn.2_3UTR	1030	1040	FMR1_iso1
uc001adn.2_3UTR	1103	1137	LIN28A
uc001adn.2_3UTR	1103	1137	LIN28B
uc001adn.2_3UTR	1112	1139	FMR1_iso7
uc001adn.2_3UTR	1114	1136	FMR1_iso1
uc001adn.2_3UTR	1212	1234	LIN28A
uc001adn.2_3UTR	1212	1234	LIN28B
uc001adn.2_5UTR	0	0	PABPC1
uc001adn.2_5UTR	218	241	FMR1_iso7
uc001ado.2_3UTR	0	0	PABPC1
uc001ado.2_3UTR	0	22	ELAVL1
uc001ado.2_3UTR	34	89	TIAL1
uc001ado.2_3UTR	36	83	ELAVL1
uc001ado.2_3UTR	42	59	TIA1
uc001ado.2_3UTR	85	106	TIA1
uc001ado.2_3UTR	90	118	ELAVL1
uc001ado.2_3UTR	90	131	ZC3H7B
uc001ado.2_3UTR	217	227	FMR1_iso7
uc001ado.2_3UTR	244	266	FUS
uc001ado.2_3UTR	346	372	FMR1_iso7
uc001ado.2_3UTR	406	432	C22ORF28
uc001ado.2_3UTR	636	663	AGO1
uc001ado.2_3UTR	729	769	AGO2
uc001ado.2_3UTR	856	891	C22ORF28
uc001ado.2_3UTR	911	927	FMR1_iso7
uc001ado.2_3UTR	919	930	FMR1_iso1
uc001ado.2_3UTR	927	956	C22ORF28
uc001ado.2_3UTR	933	959	FMR1_iso7
uc001ado.2_3UTR	979	1009	TIAL1
uc001ado.2_3UTR	979	1024	ELAVL1
uc001ado.2_3UTR	987	998	TIA1
uc001ado.2_3UTR	1030	1040	FMR1_iso1
uc001ado.2_3UTR	1103	1137	LIN28A
uc001ado.2_3UTR	1103	1137	LIN28B
uc001ado.2_3UTR	1112	1139	FMR1_iso7
uc001ado.2_3UTR	1114	1136	FMR1_iso1
uc001ado.2_3UTR	1212	1234	LIN28A
uc001ado.2_3UTR	1212	1234	LIN28B
uc001ado.2_5UTR	0	0	PABPC1
uc001ado.2_5UTR	51	74	FMR1_iso7
uc001adp.2_3UTR	0	0	PABPC1
uc001adp.2_3UTR	0	22	ELAVL1
uc001adp.2_3UTR	34	89	TIAL1
uc001adp.2_3UTR	36	83	ELAVL1
uc001adp.2_3UTR	42	59	TIA1
uc001adp.2_3UTR	85	106	TIA1
uc001adp.2_3UTR	90	118	ELAVL1
uc001adp.2_3UTR	90	131	ZC3H7B
uc001adp.2_3UTR	217	227	FMR1_iso7
uc001adp.2_3UTR	244	266	FUS
uc001adp.2_3UTR	346	372	FMR1_iso7
uc001adp.2_3UTR	406	432	C22ORF28
uc001adp.2_3UTR	636	663	AGO1
uc001adp.2_3UTR	729	769	AGO2
uc001adp.2_3UTR	856	891	C22ORF28
uc001adp.2_3UTR	911	927	FMR1_iso7
uc001adp.2_3UTR	919	930	FMR1_iso1
uc001adp.2_3UTR	927	956	C22ORF28
uc001adp.2_3UTR	933	959	FMR1_iso7
uc001adp.2_3UTR	979	1009	TIAL1
uc001adp.2_3UTR	979	1024	ELAVL1
uc001adp.2_3UTR	987	998	TIA1
uc001adp.2_3UTR	1030	1040	FMR1_iso1
uc001adp.2_3UTR	1103	1137	LIN28A
uc001adp.2_3UTR	1103	1137	LIN28B
uc001adp.2_3UTR	1112	1139	FMR1_iso7
uc001adp.2_3UTR	1114	1136	FMR1_iso1
uc001adp.2_3UTR	1212	1234	LIN28A
uc001adp.2_3UTR	1212	1234	LIN28B
uc001adp.2_5UTR	0	0	PABPC1
uc001adp.2_5UTR	51	74	FMR1_iso7
uc001adq.2_3UTR	0	0	PABPC1
uc001adq.2_3UTR	0	22	ELAVL1
uc001adq.2_3UTR	34	89	TIAL1
uc001adq.2_3UTR	36	83	ELAVL1
uc001adq.2_3UTR	42	59	TIA1
uc001adq.2_3UTR	45	76	PUM2
uc001adq.2_3UTR	85	106	TIA1
uc001adq.2_3UTR	90	118	ELAVL1
uc001adq.2_3UTR	90	131	ZC3H7B
uc001adq.2_3UTR	103	211	IGF2BP3
uc001adq.2_3UTR	164	205	IGF2BP2
uc001adq.2_3UTR	217	227	FMR1_iso7
uc001adq.2_3UTR	244	266	FUS
uc001adq.2_3UTR	346	372	FMR1_iso7
uc001adq.2_3UTR	383	465	IGF2BP1
uc001adq.2_3UTR	406	432	C22ORF28
uc001adq.2_3UTR	495	554	IGF2BP3
uc001adq.2_3UTR	636	663	AGO1
uc001adq.2_3UTR	729	769	AGO2
uc001adq.2_3UTR	730	792	IGF2BP1
uc001adq.2_3UTR	730	798	IGF2BP3
uc001adq.2_3UTR	749	792	IGF2BP2
uc001adq.2_3UTR	856	891	C22ORF28
uc001adq.2_3UTR	911	927	FMR1_iso7
uc001adq.2_3UTR	919	930	FMR1_iso1
uc001adq.2_3UTR	927	956	C22ORF28
uc001adq.2_3UTR	933	959	FMR1_iso7
uc001adq.2_3UTR	966	1040	IGF2BP3
uc001adq.2_3UTR	979	1009	TIAL1
uc001adq.2_3UTR	979	1024	ELAVL1
uc001adq.2_3UTR	987	998	TIA1
uc001adq.2_3UTR	1030	1040	FMR1_iso1
uc001adq.2_3UTR	1088	1160	IGF2BP3
uc001adq.2_3UTR	1103	1137	LIN28A
uc001adq.2_3UTR	1103	1137	LIN28B
uc001adq.2_3UTR	1112	1139	FMR1_iso7
uc001adq.2_3UTR	1114	1136	FMR1_iso1
uc001adq.2_3UTR	1212	1234	LIN28A
uc001adq.2_3UTR	1212	1234	LIN28B
uc001adq.2_5UTR	0	0	PABPC1
uc001adq.2_5UTR	216	244	FMR1_iso7
uc001adq.2_5UTR	334	357	FMR1_iso7
uc001adr.2_3UTR	0	0	PABPC1
uc001adr.2_3UTR	0	22	ELAVL1
uc001adr.2_3UTR	34	89	TIAL1
uc001adr.2_3UTR	36	83	ELAVL1
uc001adr.2_3UTR	42	59	TIA1
uc001adr.2_3UTR	85	106	TIA1
uc001adr.2_3UTR	90	118	ELAVL1
uc001adr.2_3UTR	90	131	ZC3H7B
uc001adr.2_3UTR	217	227	FMR1_iso7
uc001adr.2_3UTR	244	266	FUS
uc001adr.2_3UTR	346	372	FMR1_iso7
uc001adr.2_3UTR	406	432	C22ORF28
uc001adr.2_3UTR	636	663	AGO1
uc001adr.2_3UTR	729	769	AGO2
uc001adr.2_3UTR	856	891	C22ORF28
uc001adr.2_3UTR	911	927	FMR1_iso7
uc001adr.2_3UTR	919	930	FMR1_iso1
uc001adr.2_3UTR	927	956	C22ORF28
uc001adr.2_3UTR	933	959	FMR1_iso7
uc001adr.2_3UTR	979	1009	TIAL1
uc001adr.2_3UTR	979	1024	ELAVL1
uc001adr.2_3UTR	987	998	TIA1
uc001adr.2_3UTR	1030	1040	FMR1_iso1
uc001adr.2_3UTR	1103	1137	LIN28A
uc001adr.2_3UTR	1103	1137	LIN28B
uc001adr.2_3UTR	1112	1139	FMR1_iso7
uc001adr.2_3UTR	1114	1136	FMR1_iso1
uc001adr.2_3UTR	1212	1234	LIN28A
uc001adr.2_3UTR	1212	1234	LIN28B
uc001adr.2_5UTR	0	0	PABPC1
uc001adr.2_5UTR	75	98	FMR1_iso7
uc001ads.2_3UTR	0	0	PABPC1
uc001ads.2_3UTR	0	22	ELAVL1
uc001ads.2_3UTR	34	89	TIAL1
uc001ads.2_3UTR	36	83	ELAVL1
uc001ads.2_3UTR	42	59	TIA1
uc001ads.2_3UTR	85	106	TIA1
uc001ads.2_3UTR	90	118	ELAVL1
uc001ads.2_3UTR	90	131	ZC3H7B
uc001ads.2_3UTR	217	227	FMR1_iso7
uc001ads.2_3UTR	244	266	FUS
uc001ads.2_3UTR	346	372	FMR1_iso7
uc001ads.2_3UTR	406	432	C22ORF28
uc001ads.2_3UTR	636	663	AGO1
uc001ads.2_3UTR	729	769	AGO2
uc001ads.2_3UTR	856	891	C22ORF28
uc001ads.2_3UTR	911	927	FMR1_iso7
uc001ads.2_3UTR	919	930	FMR1_iso1
uc001ads.2_3UTR	927	956	C22ORF28
uc001ads.2_3UTR	933	959	FMR1_iso7
uc001ads.2_3UTR	979	1009	TIAL1
uc001ads.2_3UTR	979	1024	ELAVL1
uc001ads.2_3UTR	987	998	TIA1
uc001ads.2_3UTR	1030	1040	FMR1_iso1
uc001ads.2_3UTR	1103	1137	LIN28A
uc001ads.2_3UTR	1103	1137	LIN28B
uc001ads.2_3UTR	1112	1139	FMR1_iso7
uc001ads.2_3UTR	1114	1136	FMR1_iso1
uc001ads.2_3UTR	1212	1234	LIN28A
uc001ads.2_3UTR	1212	1234	LIN28B
uc001ads.2_5UTR	0	0	PABPC1
uc001ads.2_5UTR	208	236	FMR1_iso7
uc001ads.2_5UTR	326	349	FMR1_iso7
uc001adt.1_3UTR	19	43	DGCR8
uc001adt.1_5UTR	73	78	HNRNPF
uc001adu.1_3UTR	19	43	DGCR8
uc001adu.1_5UTR	73	78	HNRNPF
uc001adv.2_3UTR	19	43	DGCR8
uc001adw.2_3UTR	19	43	DGCR8
uc001adx.2_3UTR	19	43	DGCR8
uc001ady.2_3UTR	868	908	AGO2
uc001ady.2_3UTR	939	979	AGO2
uc001ady.2_3UTR	968	992	AGO1
uc001aea.2_3UTR	868	908	AGO2
uc001aea.2_3UTR	939	979	AGO2
uc001aea.2_3UTR	968	992	AGO1
uc001aea.2_5UTR	128	260	HNRNPH
uc001aeb.2_3UTR	868	908	AGO2
uc001aeb.2_3UTR	939	979	AGO2
uc001aeb.2_3UTR	968	992	AGO1
uc001aec.1_3UTR	531	554	DGCR8
uc001aec.1_5UTR	131	152	FMR1_iso7
uc001aec.1_5UTR	213	229	FMR1_iso1
uc001aed.2_3UTR	165	204	AGO1
uc001aed.2_3UTR	166	184	FMR1_iso7
uc001aed.2_3UTR	220	282	IGF2BP3
uc001aed.2_3UTR	235	282	IGF2BP2
uc001aee.1_3UTR	20	61	AGO1
uc001aef.1_3UTR	20	61	AGO1
uc001aeg.1_3UTR	20	61	AGO1
uc001aeg.1_5UTR	121	627	AGO2
uc001aeg.1_5UTR	468	595	HNRNPH
uc001aeg.1_5UTR	569	601	LIN28B
uc001aeg.1_5UTR	668	688	FMR1_iso7
uc001aeh.1_3UTR	20	61	AGO1
uc001aei.1_3UTR	20	61	AGO1
uc001aej.1_3UTR	20	61	AGO1
uc001aej.1_5UTR	4	24	FMR1_iso7
uc001aek.1_3UTR	20	61	AGO1
uc001aek.1_5UTR	290	310	FMR1_iso7
uc001aek.1_5UTR	325	343	FMR1_iso7
uc001aek.1_5UTR	327	338	FMR1_iso7
uc001ael.1_3UTR	38	58	TIAL1
uc001ael.1_3UTR	44	64	TIA1
uc001ael.1_3UTR	85	92	TIAL1
uc001ael.1_3UTR	85	100	TIA1
uc001ael.1_3UTR	87	112	AGO1
uc001ael.1_5UTR	4	45	LIN28B
uc001ael.1_5UTR	86	592	AGO2
uc001ael.1_5UTR	433	560	HNRNPH
uc001ael.1_5UTR	534	566	LIN28B
uc001ael.1_5UTR	633	653	FMR1_iso7
uc001aem.1_3UTR	38	58	TIAL1
uc001aem.1_3UTR	44	64	TIA1
uc001aem.1_3UTR	85	92	TIAL1
uc001aem.1_3UTR	85	100	TIA1
uc001aem.1_3UTR	87	112	AGO1
uc001aen.1_3UTR	20	40	TIAL1
uc001aen.1_3UTR	26	46	TIA1
uc001aen.1_3UTR	67	74	TIAL1
uc001aen.1_3UTR	67	82	TIA1
uc001aen.1_3UTR	69	94	AGO1
uc001aen.1_3UTR	175	417	HNRNPH
uc001aen.1_3UTR	233	258	HNRNPU
uc001aen.1_3UTR	359	362	TIA1
uc001aen.1_3UTR	596	623	AGO1
uc001aen.1_3UTR	646	711	IGF2BP1
uc001aen.1_3UTR	655	700	IGF2BP2
uc001aen.1_3UTR	719	768	IGF2BP1
uc001aen.1_3UTR	754	776	AGO1
uc001aen.1_3UTR	770	827	IGF2BP2
uc001aen.1_3UTR	779	803	AGO1
uc001aen.1_3UTR	1460	1505	IGF2BP3
uc001aen.1_3UTR	1796	1821	AGO1
uc001aen.1_3UTR	1835	1862	AGO1
uc001aeo.2_3UTR	105	124	LIN28A
uc001aeo.2_3UTR	105	124	LIN28B
uc001aeo.2_3UTR	815	837	AGO1
uc001aeo.2_3UTR	1042	1089	AGO1
uc001aer.3_3UTR	64	94	AGO1
uc001aer.3_3UTR	156	178	AGO1
uc001aer.3_3UTR	390	411	FMR1_iso7
uc001aer.3_3UTR	436	465	AGO1
uc001aer.3_3UTR	440	451	FMR1_iso7
uc001aer.3_3UTR	453	461	TIAL1
uc001aer.3_3UTR	837	862	FMR1_iso7
uc001aeu.1_3UTR	59	89	AGO1
uc001aeu.1_3UTR	151	173	AGO1
uc001aeu.1_3UTR	385	406	FMR1_iso7
uc001aeu.1_3UTR	431	460	AGO1
uc001aeu.1_3UTR	435	446	FMR1_iso7
uc001aeu.1_3UTR	443	483	ELAVL1
uc001aeu.1_3UTR	448	456	TIAL1
uc001aeu.1_3UTR	832	857	FMR1_iso7
uc001aeu.1_3UTR	1052	1077	AGO1
uc001aeu.1_3UTR	1935	2063	HNRNPH
uc001aeu.1_5UTR	132	146	FMR1_iso7
uc001aew.2_3UTR	563	583	LIN28B
uc001aex.3_3UTR	563	583	LIN28B
uc001aey.3_3UTR	563	583	LIN28B
uc001aez.2_3UTR	563	583	LIN28B
uc001afa.2_3UTR	563	583	LIN28B
uc001afb.1_3UTR	0	0	PARK7
uc001afb.1_5UTR	0	0	PARK7
uc001afb.1_5UTR	13	33	FMR1_iso7
uc001afc.2_3UTR	0	0	PARK7
uc001afc.2_5UTR	0	0	PARK7
uc001afc.2_5UTR	13	33	FMR1_iso7
uc001afd.2_5UTR	13	33	FMR1_iso7
uc001afd.2_5UTR	171	191	FMR1_iso7
uc001aff.1_3UTR	894	922	AGO1
uc001aff.1_5UTR	48	317	HNRNPA1
uc001aff.1_5UTR	68	97	TIAL1
uc001aff.1_5UTR	78	91	TIA1
uc001aff.1_5UTR	130	243	TIAL1
uc001aff.1_5UTR	143	205	HNRNPA2B1
uc001aff.1_5UTR	154	175	ELAVL1
uc001aff.1_5UTR	156	175	FXR2
uc001aff.1_5UTR	166	173	ELAVL1
uc001aff.1_5UTR	219	265	ELAVL1
uc001aff.1_5UTR	220	244	ELAVL1
uc001aff.1_5UTR	223	244	TIA1
uc001aff.1_5UTR	238	243	HNRNPC
uc001aff.1_5UTR	276	331	TIAL1
uc001aff.1_5UTR	349	444	TIAL1
uc001aff.1_5UTR	350	356	HNRNPC
uc001aff.1_5UTR	354	446	TIA1
uc001aff.1_5UTR	499	601	HNRNPH
uc001aff.1_5UTR	706	709	TIAL1
uc001aff.1_5UTR	761	777	TIA1
uc001aff.1_5UTR	762	788	TIAL1
uc001aff.1_5UTR	819	875	TIAL1
uc001aff.1_5UTR	836	869	TIA1
uc001aff.1_5UTR	923	975	TIAL1
uc001aff.1_5UTR	1089	1222	HNRNPF
uc001aff.1_5UTR	1090	1151	TIAL1
uc001aff.1_5UTR	1176	1188	TIAL1
uc001aff.1_5UTR	1297	1314	FMR1_iso7
uc001aff.1_5UTR	1317	1321	TARDBP
uc001aff.1_5UTR	1378	1449	TIAL1
uc001aff.1_5UTR	1397	1409	TIA1
uc001aff.1_5UTR	1483	1496	TIAL1
uc001aff.1_5UTR	1626	1777	TIAL1
uc001aff.1_5UTR	1662	1787	HNRNPU
uc001aff.1_5UTR	1670	1727	TIA1
uc001aff.1_5UTR	1755	1763	TIA1
uc001aff.1_5UTR	1910	1931	TIAL1
uc001aff.1_5UTR	1911	1921	TIA1
uc001afg.1_3UTR	894	922	AGO1
uc001afg.1_5UTR	96	117	TIAL1
uc001afg.1_5UTR	97	107	TIA1
uc001afg.1_5UTR	126	191	RBFOX2
uc001afg.1_5UTR	208	228	FMR1_iso7
uc001afh.2_3UTR	894	922	AGO1
uc001afh.2_3UTR	2546	2573	AGO1
uc001afh.2_3UTR	3098	3121	AGO1
uc001afh.2_3UTR	3992	4016	AGO1
uc001afh.2_3UTR	4366	4396	AGO1
uc001afi.2_3UTR	894	922	AGO1
uc001afj.2_3UTR	894	922	AGO1
uc001afj.2_3UTR	2330	2357	AGO1
uc001afk.2_3UTR	894	922	AGO1
uc001afk.2_3UTR	2330	2357	AGO1
uc001afk.2_3UTR	2882	2905	AGO1
uc001afm.2_3UTR	317	339	AGO1
uc001afm.2_3UTR	530	549	FMR1_iso7
uc001afm.2_3UTR	1189	1208	LIN28B
uc001afm.2_3UTR	1190	1235	AGO1
uc001afm.2_3UTR	1241	1299	TIAL1
uc001afm.2_3UTR	1246	1268	AGO1
uc001afm.2_3UTR	1259	1280	ELAVL1
uc001afm.2_3UTR	1259	1280	LIN28A
uc001afm.2_3UTR	1259	1280	LIN28B
uc001afm.2_3UTR	1272	1297	TIA1
uc001afn.1_3UTR	404	425	AGO1
uc001afn.1_3UTR	1013	1036	LIN28B
uc001afn.1_3UTR	1019	1409	HNRNPH
uc001afn.1_3UTR	1023	1044	FMR1_iso7
uc001afn.1_3UTR	1156	1159	TIAL1
uc001afo.3_3UTR	0	0	ELAVL1
uc001afo.3_3UTR	0	0	HNRNPD
uc001afo.3_3UTR	27	46	LIN28B
uc001afo.3_3UTR	38	66	AGO1
uc001afo.3_3UTR	79	137	TIAL1
uc001afo.3_3UTR	97	118	LIN28A
uc001afo.3_3UTR	97	118	LIN28B
uc001afo.3_3UTR	110	135	TIA1
uc001afo.3_5UTR	0	0	ELAVL1
uc001afo.3_5UTR	0	0	HNRNPD
uc001afo.3_5UTR	8	28	FMR1_iso7
uc001afp.2_5UTR	1211	1233	AGO1
uc001afr.2_3UTR	588	621	AGO1
uc001afr.2_3UTR	954	977	AGO1
uc001afs.2_3UTR	588	621	AGO1
uc001afs.2_3UTR	954	977	AGO1
uc001afw.2_5UTR	137	149	HNRNPC
uc001afw.2_5UTR	139	150	HNRNPC
uc001afw.2_5UTR	148	149	HNRNPC
uc001afx.2_5UTR	137	149	HNRNPC
uc001afx.2_5UTR	139	150	HNRNPC
uc001afx.2_5UTR	148	149	HNRNPC
uc001afy.2_5UTR	73	86	TIAL1
uc001afz.1_3UTR	556	596	AGO2
uc001afz.1_3UTR	566	594	AGO1
uc001aga.1_3UTR	556	596	AGO2
uc001aga.1_3UTR	566	594	AGO1
uc001agb.1_3UTR	418	468	IGF2BP3
uc001agb.1_3UTR	556	596	AGO2
uc001agb.1_3UTR	566	594	AGO1
uc001agc.1_3UTR	2422	2472	IGF2BP3
uc001agc.1_3UTR	2560	2600	AGO2
uc001agc.1_3UTR	2570	2598	AGO1
uc001agd.2_3UTR	0	19	FMR1_iso7
uc001agd.2_3UTR	2	37	AGO1
uc001agd.2_3UTR	10	67	CAPRIN1
uc001agd.2_3UTR	11	56	IGF2BP2
uc001agd.2_3UTR	11	487	IGF2BP3
uc001agd.2_3UTR	64	100	IGF2BP2
uc001agd.2_3UTR	66	231	IGF2BP1
uc001agd.2_3UTR	76	77	TIAL1
uc001agd.2_3UTR	94	130	C22ORF28
uc001agd.2_3UTR	108	181	IGF2BP2
uc001agd.2_3UTR	109	130	FMR1_iso1
uc001agd.2_3UTR	126	128	TIAL1
uc001agd.2_3UTR	139	219	AGO2
uc001agd.2_3UTR	146	179	C22ORF28
uc001agd.2_3UTR	147	181	ZC3H7B
uc001agd.2_3UTR	150	172	ELAVL1
uc001agd.2_3UTR	151	172	ELAVL1
uc001agd.2_3UTR	160	172	TIA1
uc001agd.2_3UTR	183	227	AGO1
uc001agd.2_3UTR	183	248	AGO1
uc001agd.2_3UTR	187	233	ELAVL1
uc001agd.2_3UTR	188	219	CAPRIN1
uc001agd.2_3UTR	189	219	FMR1_iso1
uc001agd.2_3UTR	191	227	IGF2BP2
uc001agd.2_3UTR	193	219	ELAVL1
uc001agd.2_3UTR	193	233	ELAVL1
uc001agd.2_3UTR	194	210	TIAL1
uc001agd.2_3UTR	194	219	ELAVL1
uc001agd.2_3UTR	194	219	FUS
uc001agd.2_3UTR	194	219	FXR2
uc001agd.2_3UTR	194	219	LIN28A
uc001agd.2_3UTR	194	219	LIN28B
uc001agd.2_3UTR	194	219	TAF15
uc001agd.2_3UTR	196	215	TIA1
uc001agd.2_3UTR	234	350	ZC3H7B
uc001agd.2_3UTR	235	360	IGF2BP1
uc001agd.2_3UTR	239	435	IGF2BP2
uc001agd.2_3UTR	263	303	AGO2
uc001agd.2_3UTR	282	286	TIA1
uc001agd.2_3UTR	299	343	TIAL1
uc001agd.2_3UTR	303	325	AGO1
uc001agd.2_3UTR	314	341	TIA1
uc001agd.2_3UTR	323	350	ELAVL1
uc001agd.2_3UTR	324	362	AGO1
uc001agd.2_3UTR	324	364	AGO2
uc001agd.2_3UTR	330	360	FMR1_iso1
uc001agd.2_3UTR	330	378	C22ORF28
uc001agd.2_3UTR	331	350	ELAVL1
uc001agd.2_3UTR	331	350	FXR2
uc001agd.2_3UTR	331	360	PUM2
uc001agd.2_3UTR	368	493	IGF2BP1
uc001agd.2_5UTR	108	146	C22ORF28
uc001agd.2_5UTR	268	284	FXR2
uc001age.1_3UTR	51	108	IGF2BP3
uc001age.1_3UTR	752	798	IGF2BP2
uc001age.1_3UTR	765	792	AGO1
uc001age.1_3UTR	772	826	IGF2BP3
uc001age.1_3UTR	805	869	ZC3H7B
uc001age.1_3UTR	860	880	FUS
uc001age.1_3UTR	1191	1195	HNRNPC
uc001age.1_3UTR	1565	1592	AGO1
uc001age.1_3UTR	1575	1648	ELAVL1
uc001age.1_3UTR	1800	1851	IGF2BP2
uc001age.1_5UTR	108	146	C22ORF28
uc001age.1_5UTR	268	284	FXR2
uc001agf.1_3UTR	679	706	AGO1
uc001agg.2_5UTR	88	118	LIN28B
uc001agh.2_5UTR	88	118	LIN28B
uc001agi.2_5UTR	88	118	LIN28B
uc001agj.2_5UTR	88	118	LIN28B
uc001agk.2_5UTR	88	118	LIN28B
uc001agm.2_3UTR	84	106	FMR1_iso7
uc001agz.1_5UTR	227	249	LIN28B
uc001ahe.3_3UTR	0	0	ELAVL1
uc001ahe.3_3UTR	0	0	HNRNPD
uc001ahe.3_3UTR	916	927	FMR1_iso1
uc001ahe.3_3UTR	1251	1263	TIAL1
uc001ahe.3_3UTR	1430	1456	TIAL1
uc001ahe.3_3UTR	1431	1457	TIA1
uc001ahe.3_3UTR	1440	1464	AGO1
uc001ahe.3_3UTR	2286	2295	TIAL1
uc001ahe.3_3UTR	2297	2319	LIN28B
uc001ahe.3_3UTR	4171	4197	FMR1_iso7
uc001ahe.3_5UTR	0	0	ELAVL1
uc001ahe.3_5UTR	0	0	HNRNPD
uc001ahe.3_5UTR	42	43	HNRNPC
uc001ahe.3_5UTR	128	133	TIAL1
uc001ahf.3_3UTR	896	936	IGF2BP2
uc001ahf.3_3UTR	896	945	IGF2BP1
uc001ahf.3_3UTR	914	945	IGF2BP3
uc001ahf.3_3UTR	916	927	FMR1_iso1
uc001ahf.3_3UTR	1251	1263	TIAL1
uc001ahf.3_3UTR	1280	1318	IGF2BP3
uc001ahf.3_3UTR	1430	1456	TIAL1
uc001ahf.3_3UTR	1431	1457	TIA1
uc001ahf.3_3UTR	1432	1467	PUM2
uc001ahf.3_3UTR	1440	1464	AGO1
uc001ahf.3_3UTR	1672	1715	IGF2BP3
uc001ahf.3_3UTR	1674	1725	IGF2BP1
uc001ahf.3_3UTR	2258	2321	IGF2BP3
uc001ahf.3_3UTR	2286	2295	TIAL1
uc001ahf.3_3UTR	2297	2319	LIN28B
uc001ahf.3_3UTR	2839	2885	IGF2BP2
uc001ahf.3_3UTR	3690	3752	IGF2BP1
uc001ahf.3_3UTR	3721	3784	IGF2BP3
uc001ahf.3_3UTR	4039	4074	IGF2BP3
uc001ahf.3_3UTR	4171	4197	FMR1_iso7
uc001ahg.3_3UTR	916	927	FMR1_iso1
uc001ahg.3_3UTR	1251	1263	TIAL1
uc001ahg.3_3UTR	1430	1456	TIAL1
uc001ahg.3_3UTR	1431	1457	TIA1
uc001ahg.3_3UTR	1440	1464	AGO1
uc001ahg.3_3UTR	2286	2295	TIAL1
uc001ahg.3_3UTR	2297	2319	LIN28B
uc001ahg.3_3UTR	4171	4197	FMR1_iso7
uc001ahh.3_3UTR	916	927	FMR1_iso1
uc001ahh.3_3UTR	1251	1263	TIAL1
uc001ahh.3_3UTR	1430	1456	TIAL1
uc001ahh.3_3UTR	1431	1457	TIA1
uc001ahh.3_3UTR	1440	1464	AGO1
uc001ahh.3_3UTR	2286	2295	TIAL1
uc001ahh.3_3UTR	2297	2319	LIN28B
uc001ahh.3_3UTR	4171	4197	FMR1_iso7
uc001ahj.3_5UTR	88	106	TIAL1
uc001ahx.1_3UTR	1474	1497	ELAVL1
uc001ahx.1_3UTR	1477	1486	TIAL1
uc001ahy.2_3UTR	0	0	ELAVL1
uc001ahy.2_3UTR	0	0	HNRNPD
uc001ahy.2_5UTR	0	0	ELAVL1
uc001ahy.2_5UTR	0	0	HNRNPD
uc001ahz.2_3UTR	0	0	ELAVL1
uc001ahz.2_3UTR	0	0	HNRNPD
uc001ahz.2_5UTR	0	0	ELAVL1
uc001ahz.2_5UTR	0	0	HNRNPD
uc001aia.1_5UTR	1445	1485	AGO2
uc001aib.1_3UTR	0	0	ELAVL1
uc001aib.1_3UTR	0	0	HNRNPD
uc001aib.1_5UTR	0	0	ELAVL1
uc001aib.1_5UTR	0	0	HNRNPD
uc001aic.2_3UTR	953	993	AGO2
uc001aic.2_3UTR	959	992	TIAL1
uc001aic.2_3UTR	969	991	FMR1_iso1
uc001aic.2_3UTR	1059	1077	FMR1_iso7
uc001aic.2_3UTR	1118	1138	FMR1_iso7
uc001aic.2_3UTR	1118	1139	FMR1_iso1
uc001aic.2_3UTR	1212	1241	AGO1
uc001aic.2_3UTR	1296	1327	AGO1
uc001aic.2_3UTR	1325	1365	AGO2
uc001aic.2_3UTR	1342	1362	FMR1_iso1
uc001aic.2_3UTR	1359	1386	AGO1
uc001aic.2_3UTR	1381	1382	HNRNPC
uc001aic.2_3UTR	1404	1428	AGO1
uc001aic.2_3UTR	1439	1503	FMR1_iso1
uc001aic.2_3UTR	1471	1497	TIAL1
uc001aic.2_3UTR	1472	1482	TIA1
uc001aic.2_3UTR	1499	1502	TIA1
uc001aic.2_3UTR	1522	1546	FMR1_iso7
uc001aic.2_3UTR	1548	1561	FXR2
uc001aic.2_3UTR	1636	1637	TIAL1
uc001aic.2_3UTR	1643	1665	AGO1
uc001aic.2_5UTR	73	94	LIN28A
uc001aic.2_5UTR	73	94	LIN28B
uc001aid.3_3UTR	959	992	TIAL1
uc001aid.3_3UTR	969	991	FMR1_iso1
uc001aid.3_3UTR	1059	1077	FMR1_iso7
uc001aid.3_3UTR	1118	1138	FMR1_iso7
uc001aid.3_3UTR	1118	1139	FMR1_iso1
uc001aid.3_3UTR	1212	1241	AGO1
uc001aid.3_3UTR	1296	1327	AGO1
uc001aid.3_3UTR	1342	1362	FMR1_iso1
uc001aid.3_3UTR	1359	1386	AGO1
uc001aid.3_3UTR	1381	1382	HNRNPC
uc001aid.3_3UTR	1404	1428	AGO1
uc001aid.3_3UTR	1439	1503	FMR1_iso1
uc001aid.3_3UTR	1471	1497	TIAL1
uc001aid.3_3UTR	1472	1482	TIA1
uc001aid.3_3UTR	1499	1502	TIA1
uc001aid.3_3UTR	1522	1546	FMR1_iso7
uc001aid.3_3UTR	1548	1561	FXR2
uc001aid.3_3UTR	1636	1637	TIAL1
uc001aid.3_3UTR	1643	1665	AGO1
uc001aie.2_3UTR	953	993	AGO2
uc001aie.2_3UTR	959	992	TIAL1
uc001aie.2_3UTR	969	991	FMR1_iso1
uc001aie.2_3UTR	1059	1077	FMR1_iso7
uc001aie.2_3UTR	1118	1138	FMR1_iso7
uc001aie.2_3UTR	1118	1139	FMR1_iso1
uc001aie.2_3UTR	1212	1241	AGO1
uc001aie.2_3UTR	1296	1327	AGO1
uc001aie.2_3UTR	1325	1365	AGO2
uc001aie.2_3UTR	1342	1362	FMR1_iso1
uc001aie.2_3UTR	1359	1386	AGO1
uc001aie.2_3UTR	1381	1382	HNRNPC
uc001aie.2_3UTR	1404	1428	AGO1
uc001aie.2_3UTR	1439	1503	FMR1_iso1
uc001aie.2_3UTR	1471	1497	TIAL1
uc001aie.2_3UTR	1472	1482	TIA1
uc001aie.2_3UTR	1499	1502	TIA1
uc001aie.2_3UTR	1522	1546	FMR1_iso7
uc001aie.2_3UTR	1548	1561	FXR2
uc001aie.2_3UTR	1636	1637	TIAL1
uc001aie.2_3UTR	1643	1665	AGO1
uc001aif.2_3UTR	0	1772	HNRNPK
uc001aif.2_3UTR	12	62	AGO2
uc001aif.2_3UTR	25	53	TIAL1
uc001aif.2_3UTR	32	52	FMR1_iso1
uc001aif.2_3UTR	32	52	FXR2
uc001aif.2_3UTR	32	52	LIN28A
uc001aif.2_3UTR	32	52	LIN28B
uc001aif.2_3UTR	43	53	TIA1
uc001aif.2_3UTR	71	133	CAPRIN1
uc001aif.2_3UTR	79	146	TIAL1
uc001aif.2_3UTR	82	126	ELAVL1
uc001aif.2_3UTR	85	126	TIA1
uc001aif.2_3UTR	102	126	FXR2
uc001aif.2_3UTR	102	128	AGO1
uc001aif.2_3UTR	105	125	ELAVL1
uc001aif.2_3UTR	128	171	AGO1
uc001aif.2_3UTR	151	191	AGO2
uc001aif.2_3UTR	152	172	ELAVL1
uc001aif.2_3UTR	152	172	EWSR1
uc001aif.2_3UTR	173	241	CAPRIN1
uc001aif.2_3UTR	188	216	FMR1_iso1
uc001aif.2_3UTR	189	219	FMR1_iso7
uc001aif.2_3UTR	208	248	AGO2
uc001aif.2_3UTR	209	280	TIAL1
uc001aif.2_3UTR	216	231	MOV10
uc001aif.2_3UTR	221	241	ELAVL1
uc001aif.2_3UTR	222	241	ELAVL1
uc001aif.2_3UTR	222	241	FMR1_iso1
uc001aif.2_3UTR	222	241	FXR2
uc001aif.2_3UTR	231	261	TIA1
uc001aif.2_3UTR	249	261	FMR1_iso7
uc001aif.2_3UTR	304	714	HNRNPH
uc001aif.2_3UTR	319	376	C22ORF28
uc001aif.2_3UTR	328	368	AGO2
uc001aif.2_3UTR	339	358	TIAL1
uc001aif.2_3UTR	367	394	MOV10
uc001aif.2_3UTR	372	391	FXR2
uc001aif.2_3UTR	416	468	TIAL1
uc001aif.2_3UTR	459	503	LIN28A
uc001aif.2_3UTR	459	503	LIN28B
uc001aif.2_3UTR	459	503	MOV10
uc001aif.2_3UTR	464	497	FMR1_iso1
uc001aif.2_3UTR	466	501	FMR1_iso7
uc001aif.2_3UTR	474	514	AGO2
uc001aif.2_3UTR	511	620	TIAL1
uc001aif.2_3UTR	540	564	CAPRIN1
uc001aif.2_3UTR	541	551	FMR1_iso1
uc001aif.2_3UTR	602	641	FMR1_iso7
uc001aif.2_3UTR	604	644	AGO2
uc001aif.2_3UTR	610	639	FMR1_iso1
uc001aif.2_3UTR	615	643	MOV10
uc001aif.2_3UTR	635	672	TIA1
uc001aif.2_3UTR	636	684	TIAL1
uc001aif.2_3UTR	651	717	RBFOX2
uc001aif.2_3UTR	681	765	CAPRIN1
uc001aif.2_3UTR	682	704	FMR1_iso1
uc001aif.2_3UTR	688	757	ZC3H7B
uc001aif.2_3UTR	712	745	ALKBH5
uc001aif.2_3UTR	716	810	ELAVL1
uc001aif.2_3UTR	718	757	FMR1_iso1
uc001aif.2_3UTR	718	757	FXR2
uc001aif.2_3UTR	737	755	TIAL1
uc001aif.2_3UTR	739	776	TIA1
uc001aif.2_3UTR	744	754	FMR1_iso7
uc001aif.2_3UTR	757	797	AGO2
uc001aif.2_3UTR	763	774	HNRNPC
uc001aif.2_3UTR	776	791	TIAL1
uc001aif.2_3UTR	784	839	ZC3H7B
uc001aif.2_3UTR	787	810	FMR1_iso1
uc001aif.2_3UTR	800	811	MOV10
uc001aif.2_3UTR	860	872	FMR1_iso1
uc001aif.2_3UTR	860	879	FMR1_iso7
uc001aif.2_3UTR	873	899	LIN28A
uc001aif.2_3UTR	873	899	LIN28B
uc001aif.2_3UTR	883	889	TIAL1
uc001aif.2_3UTR	887	905	FMR1_iso7
uc001aif.2_3UTR	902	929	LIN28A
uc001aif.2_3UTR	902	929	LIN28B
uc001aif.2_3UTR	904	928	FXR2
uc001aif.2_3UTR	920	939	TIAL1
uc001aif.2_3UTR	961	981	TIAL1
uc001aif.2_3UTR	968	981	TIA1
uc001aif.2_3UTR	987	1027	AGO2
uc001aif.2_3UTR	1010	1026	FMR1_iso1
uc001aif.2_3UTR	1051	1059	TIAL1
uc001aif.2_3UTR	1120	1193	ZC3H7B
uc001aif.2_3UTR	1165	1186	ELAVL1
uc001aif.2_3UTR	1165	1193	MOV10
uc001aif.2_3UTR	1171	1185	TIAL1
uc001aif.2_3UTR	1173	1228	FMR1_iso1
uc001aif.2_3UTR	1174	1184	TIA1
uc001aif.2_3UTR	1183	1185	HNRNPC
uc001aif.2_3UTR	1228	1271	ZC3H7B
uc001aif.2_3UTR	1231	1261	FMR1_iso1
uc001aif.2_3UTR	1239	1261	MOV10
uc001aif.2_3UTR	1239	1297	ELAVL1
uc001aif.2_3UTR	1251	1306	TIAL1
uc001aif.2_3UTR	1252	1287	TIA1
uc001aif.2_3UTR	1257	1297	AGO2
uc001aif.2_3UTR	1274	1297	ELAVL1
uc001aif.2_3UTR	1274	1297	FXR1
uc001aif.2_3UTR	1274	1297	FXR2
uc001aif.2_3UTR	1274	1297	LIN28A
uc001aif.2_3UTR	1274	1297	LIN28B
uc001aif.2_3UTR	1274	1297	TAF15
uc001aif.2_3UTR	1276	1297	FMR1_iso1
uc001aif.2_3UTR	1301	1335	MOV10
uc001aif.2_3UTR	1308	1348	AGO2
uc001aif.2_3UTR	1323	1373	ZC3H7B
uc001aif.2_3UTR	1332	1352	FMR1_iso1
uc001aif.2_3UTR	1333	1349	FMR1_iso7
uc001aif.2_3UTR	1360	1381	FMR1_iso1
uc001aif.2_3UTR	1373	1387	TIA1
uc001aif.2_3UTR	1410	1503	ZC3H7B
uc001aif.2_3UTR	1411	1412	TIAL1
uc001aif.2_3UTR	1419	1439	FMR1_iso1
uc001aif.2_3UTR	1439	1461	MOV10
uc001aif.2_3UTR	1440	1520	AGO2
uc001aif.2_3UTR	1471	1500	TIAL1
uc001aif.2_3UTR	1507	1550	ELAVL1
uc001aif.2_3UTR	1514	1519	TIA1
uc001aif.2_3UTR	1516	1520	TIAL1
uc001aif.2_3UTR	1529	1550	FMR1_iso7
uc001aif.2_3UTR	1529	1569	AGO2
uc001aif.2_3UTR	1531	1550	FXR2
uc001aif.2_3UTR	1532	1550	FMR1_iso1
uc001aif.2_3UTR	1588	1613	FMR1_iso1
uc001aif.2_3UTR	1589	1637	TIAL1
uc001aif.2_3UTR	1598	1638	AGO2
uc001aif.2_3UTR	1612	1644	AGO1
uc001aif.2_3UTR	1616	1638	CAPRIN1
uc001aif.2_3UTR	1616	1638	MOV10
uc001aif.2_3UTR	1616	1642	ELAVL1
uc001aif.2_3UTR	1617	1638	ELAVL1
uc001aif.2_3UTR	1617	1638	EWSR1
uc001aif.2_3UTR	1617	1638	FXR2
uc001aif.2_3UTR	1621	1635	TIA1
uc001aif.2_3UTR	1645	1704	CAPRIN1
uc001aif.2_3UTR	1658	1676	FXR2
uc001aif.2_3UTR	1658	1698	AGO2
uc001aif.2_3UTR	1658	1752	FMR1_iso1
uc001aif.2_3UTR	1679	1704	ELAVL1
uc001aif.2_3UTR	1679	1736	ZC3H7B
uc001aif.2_3UTR	1683	1725	TIAL1
uc001aif.2_3UTR	1688	1704	FXR1
uc001aif.2_3UTR	1688	1704	FXR2
uc001aif.2_3UTR	1709	1736	FXR2
uc001aif.2_5UTR	8	45	C22ORF28
uc001aif.2_5UTR	10	16	TIA1
uc001aif.2_5UTR	19	22	TIAL1
uc001aif.2_5UTR	109	130	FUS
uc001ain.1_3UTR	677	699	AGO1
uc001aiq.2_3UTR	36	63	AGO1
uc001air.2_3UTR	36	63	AGO1
uc001ais.2_3UTR	36	63	AGO1
uc001ait.2_3UTR	36	63	AGO1
uc001aiu.1_3UTR	1669	1808	HNRNPH
uc001aiv.1_5UTR	472	512	AGO2
uc001aiv.1_5UTR	490	507	FXR2
uc001aiv.1_5UTR	808	831	LIN28A
uc001aiv.1_5UTR	808	831	LIN28B
uc001aiv.1_5UTR	872	937	IGF2BP1
uc001aiv.1_5UTR	872	937	IGF2BP3
uc001aiv.1_5UTR	879	937	IGF2BP2
uc001aiv.1_5UTR	1292	1329	IGF2BP1
uc001aiv.1_5UTR	1293	1324	IGF2BP3
uc001aiv.1_5UTR	1293	1335	IGF2BP2
uc001aiv.1_5UTR	1364	1492	IGF2BP3
uc001aiv.1_5UTR	1385	1492	IGF2BP2
uc001aiv.1_5UTR	1410	1492	IGF2BP1
uc001aiv.1_5UTR	2023	2089	IGF2BP1
uc001aiv.1_5UTR	2023	2098	IGF2BP3
uc001aiv.1_5UTR	2025	2077	IGF2BP2
uc001aiv.1_5UTR	2137	2199	IGF2BP3
uc001aiw.1_5UTR	0	0	HNRNPD
uc001aiw.1_5UTR	472	512	AGO2
uc001aiw.1_5UTR	490	507	FXR2
uc001aiw.1_5UTR	808	831	LIN28A
uc001aiw.1_5UTR	808	831	LIN28B
uc001aix.1_3UTR	204	228	AGO1
uc001aiy.2_3UTR	0	0	HNRNPD
uc001aiy.2_3UTR	39	67	AGO1
uc001aiy.2_5UTR	0	0	HNRNPD
uc001aja.3_3UTR	0	0	ELAVL1
uc001aja.3_3UTR	0	0	HNRNPD
uc001aja.3_3UTR	0	0	PUM1
uc001aja.3_3UTR	8	31	LIN28A
uc001aja.3_3UTR	8	31	LIN28B
uc001aja.3_3UTR	67	95	FMR1_iso7
uc001aja.3_3UTR	107	144	FMR1_iso1
uc001aja.3_3UTR	150	289	IGF2BP3
uc001aja.3_3UTR	151	191	IGF2BP2
uc001aja.3_3UTR	151	250	IGF2BP1
uc001aja.3_3UTR	165	188	AGO1
uc001aja.3_3UTR	165	198	FMR1_iso1
uc001aja.3_3UTR	167	174	TIAL1
uc001aja.3_3UTR	193	223	ZC3H7B
uc001aja.3_3UTR	243	289	IGF2BP2
uc001aja.3_3UTR	258	289	FMR1_iso1
uc001aja.3_3UTR	258	296	IGF2BP1
uc001aja.3_3UTR	266	289	FXR2
uc001aja.3_3UTR	266	289	LIN28A
uc001aja.3_3UTR	266	289	LIN28B
uc001aja.3_3UTR	278	291	TIA1
uc001aja.3_3UTR	285	287	TIAL1
uc001aja.3_3UTR	290	332	AGO1
uc001aja.3_3UTR	290	361	IGF2BP2
uc001aja.3_3UTR	291	414	IGF2BP3
uc001aja.3_3UTR	297	352	IGF2BP1
uc001aja.3_3UTR	331	351	FXR2
uc001aja.3_3UTR	343	346	TIA1
uc001aja.3_3UTR	343	347	TIAL1
uc001aja.3_3UTR	345	382	FMR1_iso1
uc001aja.3_3UTR	368	391	AGO1
uc001aja.3_3UTR	445	471	LIN28A
uc001aja.3_3UTR	445	471	LIN28B
uc001aja.3_3UTR	447	449	TIAL1
uc001aja.3_3UTR	447	471	FMR1_iso1
uc001aja.3_3UTR	448	480	FMR1_iso7
uc001aja.3_3UTR	489	537	LIN28A
uc001aja.3_3UTR	489	537	LIN28B
uc001aja.3_3UTR	502	630	IGF2BP3
uc001aja.3_3UTR	506	510	TIAL1
uc001aja.3_3UTR	508	532	FMR1_iso1
uc001aja.3_3UTR	517	545	FMR1_iso7
uc001aja.3_3UTR	544	630	IGF2BP1
uc001aja.3_3UTR	544	630	IGF2BP2
uc001aja.3_3UTR	555	587	FMR1_iso7
uc001aja.3_3UTR	559	584	LIN28A
uc001aja.3_3UTR	559	584	LIN28B
uc001aja.3_3UTR	576	619	AGO1
uc001aja.3_3UTR	585	621	AGO1
uc001aja.3_3UTR	596	640	LIN28A
uc001aja.3_3UTR	596	640	LIN28B
uc001aja.3_3UTR	684	761	IGF2BP3
uc001aja.3_3UTR	700	728	FMR1_iso1
uc001aja.3_3UTR	700	730	FMR1_iso7
uc001aja.3_3UTR	700	791	IGF2BP1
uc001aja.3_3UTR	764	794	FMR1_iso7
uc001aja.3_3UTR	776	786	FXR2
uc001aja.3_3UTR	807	907	IGF2BP1
uc001aja.3_3UTR	832	856	FMR1_iso7
uc001aja.3_3UTR	832	900	FMR1_iso1
uc001aja.3_3UTR	832	940	IGF2BP3
uc001aja.3_3UTR	840	940	IGF2BP2
uc001aja.3_3UTR	865	890	FXR2
uc001aja.3_3UTR	873	901	FMR1_iso7
uc001aja.3_3UTR	911	930	FMR1_iso1
uc001aja.3_3UTR	915	980	TIA1
uc001aja.3_3UTR	916	1002	TIAL1
uc001aja.3_3UTR	930	936	HNRNPC
uc001aja.3_3UTR	966	1009	IGF2BP1
uc001aja.3_3UTR	971	1010	IGF2BP2
uc001aja.3_3UTR	971	1010	IGF2BP3
uc001aja.3_3UTR	978	1009	FXR2
uc001aja.3_3UTR	997	1002	TIA1
uc001aja.3_3UTR	1013	1051	AGO1
uc001aja.3_3UTR	1019	1041	TIA1
uc001aja.3_3UTR	1020	1033	TIAL1
uc001aja.3_3UTR	1023	1098	IGF2BP3
uc001aja.3_3UTR	1032	1081	FMR1_iso1
uc001aja.3_3UTR	1056	1065	TIAL1
uc001aja.3_3UTR	1092	1114	TIAL1
uc001aja.3_3UTR	1131	1149	FMR1_iso1
uc001aja.3_3UTR	1143	1208	HNRNPA2B1
uc001aja.3_3UTR	1190	1194	TIAL1
uc001aja.3_3UTR	1204	1301	IGF2BP1
uc001aja.3_3UTR	1204	1303	IGF2BP3
uc001aja.3_3UTR	1206	1232	FMR1_iso7
uc001aja.3_3UTR	1223	1291	IGF2BP2
uc001aja.3_3UTR	1255	1263	TIAL1
uc001aja.3_3UTR	1256	1276	FXR2
uc001aja.3_3UTR	1265	1290	FMR1_iso1
uc001aja.3_3UTR	1277	1293	TIA1
uc001aja.3_3UTR	1280	1339	TIAL1
uc001aja.3_3UTR	1303	1374	ZC3H7B
uc001aja.3_3UTR	1311	1408	IGF2BP2
uc001aja.3_3UTR	1318	1339	TIA1
uc001aja.3_3UTR	1327	1396	IGF2BP3
uc001aja.3_3UTR	1330	1395	IGF2BP1
uc001aja.3_3UTR	1400	1479	IGF2BP3
uc001aja.3_3UTR	1412	1479	IGF2BP2
uc001aja.3_3UTR	1415	1431	FMR1_iso1
uc001aja.3_3UTR	1486	1555	IGF2BP1
uc001aja.3_3UTR	1494	1517	AGO1
uc001aja.3_3UTR	1529	1554	FMR1_iso7
uc001aja.3_3UTR	1566	1582	TIAL1
uc001aja.3_3UTR	1632	1717	ZC3H7B
uc001aja.3_3UTR	1638	1660	AGO1
uc001aja.3_3UTR	1663	1719	TIAL1
uc001aja.3_3UTR	1680	1696	TIA1
uc001aja.3_3UTR	1692	1718	FMR1_iso1
uc001aja.3_3UTR	1698	1715	FMR1_iso7
uc001aja.3_3UTR	1700	1781	IGF2BP2
uc001aja.3_3UTR	1706	1806	IGF2BP1
uc001aja.3_3UTR	1720	1733	FMR1_iso1
uc001aja.3_3UTR	1720	1781	IGF2BP3
uc001aja.3_3UTR	1744	1765	AGO1
uc001aja.3_3UTR	1775	1795	FMR1_iso1
uc001aja.3_3UTR	1812	1900	ZC3H7B
uc001aja.3_3UTR	1815	1931	IGF2BP3
uc001aja.3_3UTR	1840	1876	IGF2BP2
uc001aja.3_3UTR	1841	1861	TIAL1
uc001aja.3_3UTR	1866	1887	HNRNPA2B1
uc001aja.3_3UTR	1899	1924	C22ORF28
uc001aja.3_3UTR	1905	1926	FMR1_iso1
uc001aja.3_3UTR	1905	1926	FMR1_iso7
uc001aja.3_3UTR	1937	2010	IGF2BP3
uc001aja.3_3UTR	2015	2017	TIAL1
uc001aja.3_3UTR	2016	2062	ZC3H7B
uc001aja.3_3UTR	2020	2050	IGF2BP3
uc001aja.3_3UTR	2020	2172	IGF2BP1
uc001aja.3_3UTR	2027	2126	IGF2BP2
uc001aja.3_3UTR	2046	2076	FMR1_iso7
uc001aja.3_3UTR	2065	2191	IGF2BP3
uc001aja.3_3UTR	2095	2106	TIAL1
uc001aja.3_3UTR	2246	2346	IGF2BP1
uc001aja.3_3UTR	2292	2357	IGF2BP2
uc001aja.3_3UTR	2292	2357	IGF2BP3
uc001aja.3_3UTR	2295	2314	FXR2
uc001aja.3_3UTR	2342	2364	FMR1_iso7
uc001aja.3_3UTR	2407	2528	IGF2BP3
uc001aja.3_3UTR	2409	2439	IGF2BP2
uc001aja.3_3UTR	2444	2528	IGF2BP2
uc001aja.3_3UTR	2477	2509	FMR1_iso1
uc001aja.3_3UTR	2486	2510	FMR1_iso7
uc001aja.3_3UTR	2531	2564	IGF2BP2
uc001aja.3_3UTR	2531	2670	IGF2BP1
uc001aja.3_3UTR	2532	2711	IGF2BP3
uc001aja.3_3UTR	2538	2564	FXR2
uc001aja.3_3UTR	2538	2564	LIN28A
uc001aja.3_3UTR	2538	2564	LIN28B
uc001aja.3_3UTR	2545	2565	FMR1_iso1
uc001aja.3_3UTR	2559	2575	TIAL1
uc001aja.3_3UTR	2572	2714	IGF2BP2
uc001aja.3_3UTR	2598	2617	FXR2
uc001aja.3_3UTR	2598	2632	FMR1_iso1
uc001aja.3_3UTR	2598	2648	AGO1
uc001aja.3_3UTR	2611	2637	LIN28A
uc001aja.3_3UTR	2611	2637	LIN28B
uc001aja.3_3UTR	2647	2654	TIA1
uc001aja.3_3UTR	2671	2746	PUM2
uc001aja.3_3UTR	2672	2711	IGF2BP1
uc001aja.3_3UTR	2682	2711	FMR1_iso1
uc001aja.3_3UTR	2688	2711	FXR2
uc001aja.3_3UTR	2696	2707	TIA1
uc001aja.3_3UTR	2701	2794	TIAL1
uc001aja.3_3UTR	2715	2799	IGF2BP3
uc001aja.3_3UTR	2719	2739	FMR1_iso7
uc001aja.3_3UTR	2723	2765	IGF2BP2
uc001aja.3_3UTR	2735	2758	FMR1_iso1
uc001aja.3_3UTR	2737	2768	AGO1
uc001aja.3_3UTR	2772	2799	ZC3H7B
uc001aja.3_3UTR	2814	2866	ZC3H7B
uc001aja.3_3UTR	3119	3120	TIAL1
uc001aja.3_3UTR	3147	3171	AGO1
uc001aja.3_3UTR	3147	3224	IGF2BP1
uc001aja.3_3UTR	3147	3224	IGF2BP2
uc001aja.3_3UTR	3147	3224	IGF2BP3
uc001aja.3_3UTR	3176	3186	TIAL1
uc001aja.3_3UTR	3197	3224	QKI
uc001aja.3_3UTR	3205	3215	TIAL1
uc001aja.3_3UTR	3233	3236	TIAL1
uc001aja.3_3UTR	3238	3306	AGO1
uc001aja.3_3UTR	3263	3302	IGF2BP3
uc001aja.3_3UTR	3274	3304	AGO1
uc001aja.3_3UTR	3294	3327	TIAL1
uc001aja.3_3UTR	3297	3327	TIA1
uc001aja.3_3UTR	3365	3372	TIAL1
uc001aja.3_5UTR	0	0	ELAVL1
uc001aja.3_5UTR	0	0	HNRNPD
uc001aja.3_5UTR	0	0	PUM1
uc001ajc.3_5UTR	1657	1688	IGF2BP3
uc001ajc.3_5UTR	1685	1734	IGF2BP2
uc001ajc.3_5UTR	1742	1771	AGO1
uc001aje.1_3UTR	0	0	HNRNPD
uc001aje.1_3UTR	3	82	IGF2BP1
uc001aje.1_3UTR	29	79	IGF2BP3
uc001aje.1_3UTR	37	39	TIA1
uc001aje.1_3UTR	37	82	ELAVL1
uc001aje.1_3UTR	38	78	AGO2
uc001aje.1_3UTR	52	93	AGO1
uc001aje.1_3UTR	60	79	ELAVL1
uc001aje.1_3UTR	64	69	TIAL1
uc001aje.1_3UTR	65	69	TIA1
uc001aje.1_3UTR	86	129	IGF2BP2
uc001aje.1_3UTR	86	129	IGF2BP3
uc001aje.1_3UTR	91	118	CAPRIN1
uc001aje.1_3UTR	98	118	ELAVL1
uc001aje.1_3UTR	103	110	HNRNPC
uc001aje.1_3UTR	103	110	TIA1
uc001aje.1_3UTR	108	112	TIAL1
uc001aje.1_3UTR	133	154	TIAL1
uc001aje.1_3UTR	141	190	IGF2BP2
uc001aje.1_3UTR	141	234	IGF2BP3
uc001aje.1_3UTR	141	246	IGF2BP1
uc001aje.1_3UTR	195	208	FMR1_iso7
uc001aje.1_3UTR	195	237	C22ORF28
uc001aje.1_3UTR	214	235	FMR1_iso1
uc001aje.1_3UTR	228	237	TIAL1
uc001aje.1_3UTR	278	293	FXR2
uc001aje.1_3UTR	458	581	IGF2BP3
uc001aje.1_3UTR	468	520	IGF2BP1
uc001aje.1_3UTR	476	581	CAPRIN1
uc001aje.1_3UTR	477	523	IGF2BP2
uc001aje.1_3UTR	502	522	FXR2
uc001aje.1_3UTR	524	581	IGF2BP1
uc001aje.1_3UTR	528	549	TIAL1
uc001aje.1_3UTR	529	577	AGO1
uc001aje.1_3UTR	529	581	IGF2BP2
uc001aje.1_3UTR	554	577	FMR1_iso1
uc001aje.1_3UTR	583	623	AGO2
uc001aje.1_3UTR	589	629	ELAVL1
uc001aje.1_3UTR	601	629	AGO1
uc001aje.1_3UTR	601	629	ELAVL1
uc001aje.1_3UTR	601	629	PUM2
uc001aje.1_3UTR	635	662	ZC3H7B
uc001aje.1_3UTR	721	772	C22ORF28
uc001aje.1_3UTR	842	882	AGO2
uc001aje.1_3UTR	851	873	FXR2
uc001aje.1_3UTR	851	874	IGF2BP1
uc001aje.1_3UTR	851	882	IGF2BP3
uc001aje.1_3UTR	887	909	FMR1_iso7
uc001aje.1_3UTR	1119	1152	IGF2BP1
uc001aje.1_3UTR	1139	1307	IGF2BP3
uc001aje.1_3UTR	1157	1176	LIN28B
uc001aje.1_3UTR	1229	1249	FXR2
uc001aje.1_3UTR	1229	1305	IGF2BP1
uc001aje.1_3UTR	1237	1259	FMR1_iso1
uc001aje.1_3UTR	1263	1303	AGO2
uc001aje.1_3UTR	1266	1307	IGF2BP2
uc001aje.1_3UTR	1270	1302	AGO1
uc001aje.1_3UTR	1330	1379	IGF2BP3
uc001aje.1_3UTR	1560	1701	HNRNPA2B1
uc001aje.1_3UTR	1561	1588	LIN28B
uc001aje.1_3UTR	1694	1734	AGO2
uc001aje.1_3UTR	1699	1721	TAF15
uc001aje.1_3UTR	1728	1739	FXR2
uc001aje.1_3UTR	1761	1829	IGF2BP1
uc001aje.1_3UTR	1762	1802	IGF2BP3
uc001aje.1_3UTR	1794	1817	FMR1_iso1
uc001aje.1_3UTR	1891	1918	LIN28A
uc001aje.1_3UTR	1891	1918	LIN28B
uc001aje.1_3UTR	2054	2084	IGF2BP1
uc001aje.1_3UTR	2054	2119	IGF2BP3
uc001aje.1_3UTR	2096	2114	FXR2
uc001aje.1_3UTR	2141	2239	IGF2BP2
uc001aje.1_3UTR	2159	2169	FMR1_iso7
uc001aje.1_3UTR	2198	2290	IGF2BP3
uc001aje.1_3UTR	2234	2292	IGF2BP1
uc001aje.1_3UTR	2247	2288	ZC3H7B
uc001aje.1_3UTR	2272	2290	FXR2
uc001aje.1_5UTR	0	0	HNRNPD
uc001ajf.1_3UTR	0	0	HNRNPD
uc001ajf.1_3UTR	46	89	IGF2BP3
uc001ajf.1_3UTR	52	89	IGF2BP2
uc001ajf.1_3UTR	52	119	IGF2BP1
uc001ajf.1_3UTR	63	87	C22ORF28
uc001ajf.1_3UTR	132	218	IGF2BP2
uc001ajf.1_3UTR	139	218	IGF2BP1
uc001ajf.1_3UTR	165	215	IGF2BP3
uc001ajf.1_3UTR	173	175	TIA1
uc001ajf.1_3UTR	173	218	ELAVL1
uc001ajf.1_3UTR	174	214	AGO2
uc001ajf.1_3UTR	189	230	AGO1
uc001ajf.1_3UTR	196	215	ELAVL1
uc001ajf.1_3UTR	200	205	TIAL1
uc001ajf.1_3UTR	201	205	TIA1
uc001ajf.1_3UTR	222	265	IGF2BP2
uc001ajf.1_3UTR	222	265	IGF2BP3
uc001ajf.1_3UTR	227	254	CAPRIN1
uc001ajf.1_3UTR	234	254	ELAVL1
uc001ajf.1_3UTR	239	246	HNRNPC
uc001ajf.1_3UTR	239	246	TIA1
uc001ajf.1_3UTR	244	248	TIAL1
uc001ajf.1_3UTR	269	290	TIAL1
uc001ajf.1_3UTR	277	326	IGF2BP2
uc001ajf.1_3UTR	277	370	IGF2BP3
uc001ajf.1_3UTR	277	382	IGF2BP1
uc001ajf.1_3UTR	331	344	FMR1_iso7
uc001ajf.1_3UTR	331	373	C22ORF28
uc001ajf.1_3UTR	350	371	FMR1_iso1
uc001ajf.1_3UTR	364	373	TIAL1
uc001ajf.1_3UTR	414	429	FXR2
uc001ajf.1_3UTR	594	717	IGF2BP3
uc001ajf.1_3UTR	604	656	IGF2BP1
uc001ajf.1_3UTR	612	717	CAPRIN1
uc001ajf.1_3UTR	613	659	IGF2BP2
uc001ajf.1_3UTR	638	658	FXR2
uc001ajf.1_3UTR	660	717	IGF2BP1
uc001ajf.1_3UTR	664	685	TIAL1
uc001ajf.1_3UTR	665	717	IGF2BP2
uc001ajf.1_3UTR	666	714	AGO1
uc001ajf.1_3UTR	690	713	FMR1_iso1
uc001ajf.1_3UTR	719	759	AGO2
uc001ajf.1_3UTR	725	765	ELAVL1
uc001ajf.1_3UTR	737	765	ELAVL1
uc001ajf.1_3UTR	737	765	PUM2
uc001ajf.1_3UTR	738	766	AGO1
uc001ajf.1_3UTR	771	798	ZC3H7B
uc001ajf.1_3UTR	857	908	C22ORF28
uc001ajf.1_3UTR	978	1018	AGO2
uc001ajf.1_3UTR	987	1009	FXR2
uc001ajf.1_3UTR	987	1010	IGF2BP1
uc001ajf.1_3UTR	987	1018	IGF2BP3
uc001ajf.1_3UTR	1023	1045	FMR1_iso7
uc001ajf.1_3UTR	1255	1288	IGF2BP1
uc001ajf.1_3UTR	1275	1443	IGF2BP3
uc001ajf.1_3UTR	1293	1312	LIN28B
uc001ajf.1_3UTR	1365	1385	FXR2
uc001ajf.1_3UTR	1365	1441	IGF2BP1
uc001ajf.1_3UTR	1373	1395	FMR1_iso1
uc001ajf.1_3UTR	1399	1439	AGO2
uc001ajf.1_3UTR	1402	1443	IGF2BP2
uc001ajf.1_3UTR	1407	1439	AGO1
uc001ajf.1_3UTR	1466	1515	IGF2BP3
uc001ajf.1_3UTR	1696	1837	HNRNPA2B1
uc001ajf.1_3UTR	1697	1724	LIN28B
uc001ajf.1_3UTR	1830	1870	AGO2
uc001ajf.1_3UTR	1835	1857	TAF15
uc001ajf.1_3UTR	1864	1875	FXR2
uc001ajf.1_3UTR	1897	1965	IGF2BP1
uc001ajf.1_3UTR	1898	1938	IGF2BP3
uc001ajf.1_3UTR	1930	1953	FMR1_iso1
uc001ajf.1_3UTR	2027	2054	LIN28A
uc001ajf.1_3UTR	2027	2054	LIN28B
uc001ajf.1_3UTR	2190	2220	IGF2BP1
uc001ajf.1_3UTR	2190	2255	IGF2BP3
uc001ajf.1_3UTR	2232	2250	FXR2
uc001ajf.1_3UTR	2277	2375	IGF2BP2
uc001ajf.1_3UTR	2295	2305	FMR1_iso7
uc001ajf.1_3UTR	2334	2426	IGF2BP3
uc001ajf.1_3UTR	2370	2428	IGF2BP1
uc001ajf.1_3UTR	2383	2424	ZC3H7B
uc001ajf.1_3UTR	2408	2426	FXR2
uc001ajf.1_5UTR	0	0	HNRNPD
uc001ajg.2_3UTR	15	55	AGO2
uc001ajg.2_3UTR	20	42	TAF15
uc001ajg.2_3UTR	49	60	FXR2
uc001ajg.2_3UTR	115	138	FMR1_iso1
uc001ajg.2_3UTR	212	239	LIN28A
uc001ajg.2_3UTR	212	239	LIN28B
uc001ajg.2_3UTR	417	435	FXR2
uc001ajg.2_3UTR	480	490	FMR1_iso7
uc001ajg.2_3UTR	568	609	ZC3H7B
uc001ajg.2_3UTR	593	611	FXR2
uc001ajg.2_3UTR	693	720	AGO1
uc001ajg.2_3UTR	858	859	TIAL1
uc001ajh.2_3UTR	15	55	AGO2
uc001ajh.2_3UTR	20	42	QKI
uc001ajh.2_3UTR	20	42	TAF15
uc001ajh.2_3UTR	20	53	IGF2BP2
uc001ajh.2_3UTR	20	86	IGF2BP1
uc001ajh.2_3UTR	20	86	IGF2BP3
uc001ajh.2_3UTR	49	60	FXR2
uc001ajh.2_3UTR	115	138	FMR1_iso1
uc001ajh.2_3UTR	212	239	LIN28A
uc001ajh.2_3UTR	212	239	LIN28B
uc001ajh.2_3UTR	324	391	IGF2BP3
uc001ajh.2_3UTR	327	378	IGF2BP1
uc001ajh.2_3UTR	417	435	FXR2
uc001ajh.2_3UTR	480	490	FMR1_iso7
uc001ajh.2_3UTR	568	609	ZC3H7B
uc001ajh.2_3UTR	593	611	FXR2
uc001ajh.2_3UTR	649	686	IGF2BP2
uc001ajh.2_3UTR	652	765	IGF2BP3
uc001ajh.2_3UTR	680	803	IGF2BP1
uc001ajh.2_3UTR	693	720	AGO1
uc001ajh.2_3UTR	722	790	IGF2BP2
uc001ajh.2_3UTR	808	842	IGF2BP3
uc001ajh.2_3UTR	858	859	TIAL1
uc001ajh.2_3UTR	888	954	IGF2BP3
uc001ajh.2_3UTR	913	1003	IGF2BP1
uc001aju.1_3UTR	118	158	AGO2
uc001aju.1_3UTR	214	235	AGO1
uc001aju.1_3UTR	857	879	AGO1
uc001aju.1_5UTR	37	67	CAPRIN1
uc001ajv.1_3UTR	118	158	AGO2
uc001ajv.1_3UTR	214	235	AGO1
uc001ajv.1_3UTR	857	879	AGO1
uc001ajv.1_5UTR	37	67	CAPRIN1
uc001ajw.1_3UTR	131	171	AGO2
uc001ajw.1_3UTR	227	248	AGO1
uc001ajw.1_3UTR	274	325	IGF2BP2
uc001ajw.1_3UTR	761	802	IGF2BP1
uc001ajw.1_3UTR	870	892	AGO1
uc001ajw.1_3UTR	919	978	IGF2BP3
uc001ajw.1_3UTR	1036	1118	IGF2BP3
uc001ajw.1_3UTR	1090	1130	IGF2BP2
uc001ajw.1_5UTR	37	67	CAPRIN1
uc001ajx.1_3UTR	66	106	AGO2
uc001ajx.1_3UTR	162	183	AGO1
uc001ajx.1_3UTR	209	260	IGF2BP2
uc001ajx.1_3UTR	696	737	IGF2BP1
uc001ajx.1_3UTR	805	827	AGO1
uc001ajx.1_3UTR	854	913	IGF2BP3
uc001ajx.1_3UTR	971	1053	IGF2BP3
uc001ajx.1_3UTR	1025	1065	IGF2BP2
uc001ajx.1_5UTR	59	82	LIN28B
uc001ajx.1_5UTR	242	266	CAPRIN1
uc001aka.2_5UTR	294	318	AGO1
uc001aka.2_5UTR	1619	1645	AGO1
uc001akc.2_3UTR	288	315	FMR1_iso7
uc001akc.2_3UTR	292	313	LIN28A
uc001akc.2_3UTR	292	313	LIN28B
uc001akc.2_3UTR	1378	1418	AGO2
uc001akc.2_3UTR	1418	1459	ELAVL1
uc001akc.2_3UTR	1418	1465	ELAVL1
uc001akc.2_3UTR	1420	1467	ELAVL1
uc001akc.2_3UTR	1428	1442	TIA1
uc001akc.2_3UTR	1560	1600	AGO2
uc001akc.2_3UTR	1576	1602	AGO1
uc001akc.2_3UTR	4265	4305	AGO2
uc001akc.2_5UTR	23	50	LIN28A
uc001akc.2_5UTR	23	50	LIN28B
uc001akd.2_3UTR	288	315	FMR1_iso7
uc001akd.2_3UTR	292	313	LIN28A
uc001akd.2_3UTR	292	313	LIN28B
uc001akd.2_3UTR	1378	1418	AGO2
uc001akd.2_3UTR	1418	1459	ELAVL1
uc001akd.2_3UTR	1418	1465	ELAVL1
uc001akd.2_3UTR	1420	1467	ELAVL1
uc001akd.2_3UTR	1428	1442	TIA1
uc001akd.2_3UTR	1560	1600	AGO2
uc001akd.2_3UTR	1576	1602	AGO1
uc001akd.2_3UTR	4265	4305	AGO2
uc001akd.2_5UTR	23	50	LIN28A
uc001akd.2_5UTR	23	50	LIN28B
uc001ake.2_3UTR	288	315	FMR1_iso7
uc001ake.2_3UTR	292	313	LIN28A
uc001ake.2_3UTR	292	313	LIN28B
uc001ake.2_3UTR	1378	1418	AGO2
uc001ake.2_3UTR	1418	1459	ELAVL1
uc001ake.2_3UTR	1418	1465	ELAVL1
uc001ake.2_3UTR	1420	1467	ELAVL1
uc001ake.2_3UTR	1428	1442	TIA1
uc001ake.2_3UTR	1560	1600	AGO2
uc001ake.2_3UTR	1576	1602	AGO1
uc001ake.2_3UTR	4265	4305	AGO2
uc001ake.2_5UTR	23	50	LIN28A
uc001ake.2_5UTR	23	50	LIN28B
uc001akf.2_3UTR	288	315	FMR1_iso7
uc001akf.2_3UTR	292	313	LIN28A
uc001akf.2_3UTR	292	313	LIN28B
uc001akf.2_3UTR	1378	1418	AGO2
uc001akf.2_3UTR	1418	1459	ELAVL1
uc001akf.2_3UTR	1418	1465	ELAVL1
uc001akf.2_3UTR	1420	1467	ELAVL1
uc001akf.2_3UTR	1428	1442	TIA1
uc001akf.2_3UTR	1560	1600	AGO2
uc001akf.2_3UTR	1576	1602	AGO1
uc001akf.2_3UTR	4265	4305	AGO2
uc001akf.2_5UTR	23	50	LIN28A
uc001akf.2_5UTR	23	50	LIN28B
uc001akk.2_3UTR	2154	2155	TIAL1
uc001akl.2_3UTR	2154	2155	TIAL1
uc001akm.2_3UTR	113	155	IGF2BP2
uc001akm.2_3UTR	116	156	AGO2
uc001akm.2_3UTR	178	220	IGF2BP2
uc001akm.2_3UTR	178	306	IGF2BP3
uc001akm.2_3UTR	240	280	AGO2
uc001akm.2_3UTR	248	279	IGF2BP1
uc001akm.2_3UTR	309	377	IGF2BP3
uc001akm.2_3UTR	319	378	IGF2BP2
uc001akm.2_3UTR	387	442	IGF2BP3
uc001akm.2_3UTR	459	500	ELAVL1
uc001akm.2_3UTR	467	507	AGO2
uc001akm.2_3UTR	471	527	IGF2BP3
uc001akm.2_3UTR	482	507	AGO1
uc001akm.2_3UTR	482	513	IGF2BP2
uc001akm.2_3UTR	537	556	FMR1_iso1
uc001akm.2_3UTR	566	626	IGF2BP3
uc001akm.2_3UTR	571	626	IGF2BP2
uc001akm.2_3UTR	582	674	ZC3H7B
uc001akm.2_3UTR	583	603	FMR1_iso1
uc001akm.2_3UTR	586	626	AGO2
uc001akm.2_3UTR	586	626	ELAVL1
uc001akm.2_3UTR	627	662	IGF2BP3
uc001akm.2_3UTR	632	681	IGF2BP2
uc001akm.2_3UTR	632	688	IGF2BP1
uc001akm.2_3UTR	664	704	AGO2
uc001akm.2_3UTR	722	801	ELAVL1
uc001akm.2_3UTR	729	761	ZC3H7B
uc001akm.2_3UTR	730	862	IGF2BP2
uc001akm.2_3UTR	745	758	FMR1_iso1
uc001akm.2_3UTR	779	806	ZC3H7B
uc001akm.2_3UTR	780	808	FMR1_iso1
uc001akm.2_3UTR	781	861	AGO2
uc001akm.2_3UTR	809	831	AGO1
uc001akm.2_3UTR	809	848	IGF2BP1
uc001akm.2_3UTR	809	862	IGF2BP3
uc001akm.2_3UTR	874	913	LIN28A
uc001akm.2_3UTR	874	913	LIN28B
uc001akm.2_3UTR	1139	1170	IGF2BP3
uc001akm.2_3UTR	1139	1174	IGF2BP2
uc001akn.3_3UTR	0	0	PABPC1
uc001akn.3_3UTR	0	0	PUM1
uc001akn.3_3UTR	63	85	TIAL1
uc001akn.3_3UTR	64	89	AGO1
uc001akn.3_3UTR	283	330	CAPRIN1
uc001akn.3_3UTR	348	367	FMR1_iso1
uc001akn.3_3UTR	348	370	FMR1_iso7
uc001akn.3_5UTR	0	0	PABPC1
uc001akn.3_5UTR	0	0	PUM1
uc001ako.2_3UTR	0	0	PABPC1
uc001ako.2_3UTR	0	0	PUM1
uc001ako.2_3UTR	68	90	TIAL1
uc001ako.2_3UTR	68	108	AGO2
uc001ako.2_3UTR	69	94	AGO1
uc001ako.2_5UTR	0	0	PABPC1
uc001ako.2_5UTR	0	0	PUM1
uc001akp.2_3UTR	9	35	LIN28A
uc001akp.2_3UTR	9	35	LIN28B
uc001akp.2_3UTR	182	215	AGO1
uc001akr.2_3UTR	9	35	LIN28A
uc001akr.2_3UTR	9	35	LIN28B
uc001akr.2_3UTR	182	215	AGO1
uc001aks.2_3UTR	4	27	FMR1_iso7
uc001aks.2_3UTR	21	46	FMR1_iso7
uc001aks.2_3UTR	326	352	LIN28A
uc001aks.2_3UTR	326	352	LIN28B
uc001aks.2_3UTR	499	532	AGO1
uc001akt.3_5UTR	133	158	FUS
uc001akt.3_5UTR	133	166	IGF2BP3
uc001akt.3_5UTR	166	177	TIAL1
uc001akt.3_5UTR	177	230	IGF2BP3
uc001akt.3_5UTR	191	221	FUS
uc001akt.3_5UTR	1176	1212	QKI
uc001akt.3_5UTR	1181	1212	IGF2BP3
uc001akt.3_5UTR	1213	1286	IGF2BP2
uc001akt.3_5UTR	2280	2353	IGF2BP3
uc001akt.3_5UTR	2389	2420	IGF2BP2
uc001akt.3_5UTR	3001	3065	IGF2BP3
uc001akt.3_5UTR	3259	3290	IGF2BP1
uc001akx.1_3UTR	0	0	ELAVL1
uc001akx.1_3UTR	0	0	HNRNPD
uc001akx.1_3UTR	7	30	FUS
uc001akx.1_3UTR	43	60	FMR1_iso7
uc001akx.1_3UTR	99	126	FMR1_iso1
uc001akx.1_3UTR	141	163	FMR1_iso1
uc001akx.1_3UTR	175	215	AGO2
uc001akx.1_3UTR	181	210	FMR1_iso1
uc001akx.1_3UTR	186	208	FMR1_iso7
uc001akx.1_3UTR	191	210	FXR2
uc001akx.1_3UTR	216	238	LIN28A
uc001akx.1_3UTR	216	238	LIN28B
uc001akx.1_3UTR	216	356	IGF2BP3
uc001akx.1_3UTR	217	233	FXR2
uc001akx.1_3UTR	217	240	FMR1_iso1
uc001akx.1_3UTR	228	259	MOV10
uc001akx.1_3UTR	243	251	TIAL1
uc001akx.1_3UTR	247	287	AGO2
uc001akx.1_3UTR	258	294	FMR1_iso1
uc001akx.1_3UTR	286	340	ZC3H7B
uc001akx.1_3UTR	310	342	MOV10
uc001akx.1_3UTR	350	430	AGO2
uc001akx.1_3UTR	370	417	ZC3H7B
uc001akx.1_3UTR	390	440	IGF2BP3
uc001akx.1_3UTR	394	426	TIAL1
uc001akx.1_3UTR	461	465	TIAL1
uc001akx.1_3UTR	678	703	FMR1_iso7
uc001akx.1_3UTR	738	739	HNRNPC
uc001akx.1_3UTR	772	773	TIAL1
uc001akx.1_3UTR	777	846	ZC3H7B
uc001akx.1_3UTR	790	830	AGO2
uc001akx.1_3UTR	807	846	AGO1
uc001akx.1_3UTR	816	833	FMR1_iso1
uc001akx.1_3UTR	823	842	FMR1_iso7
uc001akx.1_5UTR	0	0	ELAVL1
uc001akx.1_5UTR	0	0	HNRNPD
uc001aky.2_3UTR	42	66	AGO1
uc001aky.2_3UTR	869	902	AGO1
uc001aky.2_3UTR	2274	2325	IGF2BP3
uc001aky.2_3UTR	2480	2521	IGF2BP3
uc001aky.2_3UTR	2872	2952	IGF2BP3
uc001aky.2_3UTR	2877	2899	AGO1
uc001aky.2_3UTR	2915	2945	IGF2BP2
uc001ala.1_3UTR	0	0	ELAVL1
uc001ala.1_3UTR	0	0	HNRNPD
uc001ala.1_3UTR	0	0	PABPC1
uc001ala.1_5UTR	0	0	ELAVL1
uc001ala.1_5UTR	0	0	HNRNPD
uc001ala.1_5UTR	0	0	PABPC1
uc001alb.2_3UTR	742	769	LIN28B
uc001alb.2_3UTR	1206	1232	AGO1
uc001alb.2_3UTR	1423	1431	TIA1
uc001alb.2_3UTR	1435	1439	ELAVL1
uc001alb.2_3UTR	1445	1467	DGCR8
uc001alb.2_3UTR	1477	1517	AGO2
uc001alb.2_3UTR	1532	1547	TIAL1
uc001alb.2_3UTR	2019	2077	ZC3H7B
uc001alb.2_3UTR	2076	2116	AGO2
uc001alb.2_3UTR	2157	2197	AGO2
uc001alb.2_3UTR	2522	2547	AGO1
uc001alb.2_3UTR	2626	2650	AGO1
uc001alb.2_3UTR	2747	2768	AGO1
uc001alb.2_3UTR	2837	2891	ZC3H7B
uc001alb.2_3UTR	2903	2929	AGO1
uc001alb.2_3UTR	2906	2946	AGO2
uc001alc.2_3UTR	0	0	ELAVL1
uc001alc.2_3UTR	0	0	HNRNPD
uc001alc.2_3UTR	0	0	PABPC1
uc001alc.2_3UTR	67	75	TIA1
uc001alc.2_3UTR	79	83	ELAVL1
uc001alc.2_3UTR	89	111	DGCR8
uc001alc.2_3UTR	121	161	AGO2
uc001alc.2_3UTR	176	191	TIAL1
uc001alc.2_3UTR	663	721	ZC3H7B
uc001alc.2_3UTR	720	760	AGO2
uc001alc.2_3UTR	801	841	AGO2
uc001alc.2_3UTR	1160	1185	AGO1
uc001alc.2_3UTR	1264	1288	AGO1
uc001alc.2_3UTR	1385	1406	AGO1
uc001alc.2_3UTR	1481	1535	ZC3H7B
uc001alc.2_3UTR	1541	1567	AGO1
uc001alc.2_3UTR	1550	1590	AGO2
uc001alc.2_5UTR	0	0	ELAVL1
uc001alc.2_5UTR	0	0	HNRNPD
uc001alc.2_5UTR	0	0	PABPC1
uc001ald.2_3UTR	0	0	ELAVL1
uc001ald.2_3UTR	0	0	HNRNPD
uc001ald.2_3UTR	0	0	PABPC1
uc001ald.2_3UTR	67	75	TIA1
uc001ald.2_3UTR	79	83	ELAVL1
uc001ald.2_3UTR	89	111	DGCR8
uc001ald.2_3UTR	121	161	AGO2
uc001ald.2_3UTR	176	191	TIAL1
uc001ald.2_3UTR	663	721	ZC3H7B
uc001ald.2_3UTR	720	760	AGO2
uc001ald.2_3UTR	801	841	AGO2
uc001ald.2_3UTR	1160	1185	AGO1
uc001ald.2_3UTR	1264	1288	AGO1
uc001ald.2_3UTR	1385	1406	AGO1
uc001ald.2_3UTR	1481	1535	ZC3H7B
uc001ald.2_3UTR	1541	1567	AGO1
uc001ald.2_3UTR	1550	1590	AGO2
uc001ald.2_5UTR	0	0	ELAVL1
uc001ald.2_5UTR	0	0	HNRNPD
uc001ald.2_5UTR	0	0	PABPC1
uc001ale.2_3UTR	742	769	LIN28B
uc001ale.2_3UTR	1321	1347	AGO1
uc001ale.2_3UTR	1537	1545	TIA1
uc001ale.2_3UTR	1549	1553	ELAVL1
uc001ale.2_3UTR	1559	1581	DGCR8
uc001ale.2_3UTR	1591	1631	AGO2
uc001ale.2_3UTR	1646	1661	TIAL1
uc001ale.2_3UTR	2133	2191	ZC3H7B
uc001ale.2_3UTR	2190	2230	AGO2
uc001ale.2_3UTR	2271	2311	AGO2
uc001ale.2_3UTR	2637	2662	AGO1
uc001ale.2_3UTR	2741	2765	AGO1
uc001ale.2_3UTR	2862	2883	AGO1
uc001ale.2_3UTR	2951	3005	ZC3H7B
uc001ale.2_3UTR	3018	3044	AGO1
uc001ale.2_3UTR	3020	3060	AGO2
uc001alf.2_3UTR	0	0	ELAVL1
uc001alf.2_3UTR	0	0	HNRNPD
uc001alf.2_3UTR	30	55	AGO1
uc001alf.2_3UTR	55	106	IGF2BP3
uc001alf.2_3UTR	146	289	IGF2BP2
uc001alf.2_3UTR	157	224	IGF2BP1
uc001alf.2_3UTR	194	221	AGO1
uc001alf.2_3UTR	228	289	IGF2BP3
uc001alf.2_3UTR	578	652	IGF2BP2
uc001alf.2_3UTR	598	674	IGF2BP3
uc001alf.2_3UTR	611	787	IGF2BP1
uc001alf.2_3UTR	682	725	IGF2BP3
uc001alf.2_3UTR	722	752	AGO1
uc001alf.2_3UTR	726	771	IGF2BP3
uc001alf.2_3UTR	740	787	IGF2BP2
uc001alf.2_3UTR	797	831	IGF2BP1
uc001alf.2_3UTR	797	881	IGF2BP3
uc001alf.2_5UTR	0	0	ELAVL1
uc001alf.2_5UTR	0	0	HNRNPD
uc001alf.2_5UTR	0	21	FMR1_iso7
uc001alg.2_3UTR	320	324	TIAL1
uc001ali.1_3UTR	2909	2931	AGO1
uc001alq.1_3UTR	36	38	TIAL1
uc001alq.1_3UTR	49	70	AGO1
uc001alq.1_3UTR	73	113	AGO2
uc001alq.1_3UTR	74	97	AGO1
uc001alq.1_3UTR	135	144	TIA1
uc001alr.1_3UTR	35	37	TIAL1
uc001alr.1_3UTR	48	69	AGO1
uc001alr.1_3UTR	72	112	AGO2
uc001alr.1_3UTR	73	96	AGO1
uc001alr.1_3UTR	134	143	TIA1
uc001als.1_5UTR	960	964	HNRNPU
uc001als.1_5UTR	1101	1116	FMR1_iso7
uc001als.1_5UTR	1541	1561	FMR1_iso7
uc001als.1_5UTR	2053	2077	C17ORF85
uc001als.1_5UTR	2900	2940	AGO2
uc001alt.1_5UTR	413	417	HNRNPU
uc001alt.1_5UTR	554	569	FMR1_iso7
uc001alt.1_5UTR	994	1014	FMR1_iso7
uc001alt.1_5UTR	1341	1365	C17ORF85
uc001alt.1_5UTR	2188	2228	AGO2
uc001alz.1_3UTR	2392	2416	AGO1
uc001ama.1_5UTR	1648	1669	DGCR8
uc001ama.1_5UTR	6639	6661	AGO1
uc001amb.1_3UTR	2392	2416	AGO1
uc001amc.1_5UTR	1976	1998	AGO1
uc001amc.1_5UTR	3402	3440	LIN28B
uc001amd.2_3UTR	0	0	PUM1
uc001amd.2_3UTR	0	51	MOV10
uc001amd.2_3UTR	0	1651	KHDRBS1
uc001amd.2_3UTR	1	45	IGF2BP2
uc001amd.2_3UTR	13	45	IGF2BP3
uc001amd.2_3UTR	18	50	ZC3H7B
uc001amd.2_3UTR	24	50	ELAVL1
uc001amd.2_3UTR	30	38	TIA1
uc001amd.2_3UTR	30	42	TIAL1
uc001amd.2_3UTR	59	73	TIA1
uc001amd.2_3UTR	68	81	TIAL1
uc001amd.2_3UTR	147	187	AGO2
uc001amd.2_3UTR	155	187	MOV10
uc001amd.2_3UTR	179	292	ZC3H7B
uc001amd.2_3UTR	188	240	IGF2BP3
uc001amd.2_3UTR	204	241	MOV10
uc001amd.2_3UTR	207	240	IGF2BP1
uc001amd.2_3UTR	209	240	IGF2BP2
uc001amd.2_3UTR	213	237	FMR1_iso1
uc001amd.2_3UTR	254	360	IGF2BP1
uc001amd.2_3UTR	265	301	IGF2BP3
uc001amd.2_3UTR	307	356	IGF2BP2
uc001amd.2_3UTR	333	360	IGF2BP3
uc001amd.2_3UTR	334	355	FMR1_iso1
uc001amd.2_3UTR	366	504	IGF2BP2
uc001amd.2_3UTR	378	457	IGF2BP1
uc001amd.2_3UTR	378	457	IGF2BP3
uc001amd.2_3UTR	383	423	ELAVL1
uc001amd.2_3UTR	445	461	FMR1_iso1
uc001amd.2_3UTR	466	493	LIN28A
uc001amd.2_3UTR	466	493	LIN28B
uc001amd.2_3UTR	483	520	ZC3H7B
uc001amd.2_3UTR	532	589	IGF2BP2
uc001amd.2_3UTR	576	600	ZC3H7B
uc001amd.2_3UTR	586	622	C22ORF28
uc001amd.2_3UTR	623	648	CAPRIN1
uc001amd.2_3UTR	624	756	IGF2BP3
uc001amd.2_3UTR	635	676	FMR1_iso1
uc001amd.2_3UTR	641	756	IGF2BP1
uc001amd.2_3UTR	649	691	C22ORF28
uc001amd.2_3UTR	669	743	HNRNPU
uc001amd.2_3UTR	684	724	AGO2
uc001amd.2_3UTR	916	993	ZC3H7B
uc001amd.2_3UTR	927	1007	IGF2BP1
uc001amd.2_3UTR	939	1008	IGF2BP2
uc001amd.2_3UTR	942	996	C22ORF28
uc001amd.2_3UTR	946	1014	IGF2BP3
uc001amd.2_3UTR	961	1001	AGO2
uc001amd.2_3UTR	963	987	FMR1_iso1
uc001amd.2_3UTR	1031	1045	TIAL1
uc001amd.2_3UTR	1062	1154	IGF2BP1
uc001amd.2_3UTR	1066	1142	IGF2BP2
uc001amd.2_3UTR	1114	1226	IGF2BP3
uc001amd.2_3UTR	1117	1199	ELAVL1
uc001amd.2_3UTR	1142	1182	AGO2
uc001amd.2_3UTR	1143	1226	IGF2BP2
uc001amd.2_3UTR	1155	1174	FMR1_iso1
uc001amd.2_3UTR	1155	1226	IGF2BP1
uc001amd.2_3UTR	1165	1189	TIA1
uc001amd.2_3UTR	1177	1180	TIAL1
uc001amd.2_3UTR	1192	1232	AGO2
uc001amd.2_3UTR	1245	1321	IGF2BP1
uc001amd.2_3UTR	1252	1321	IGF2BP3
uc001amd.2_3UTR	1253	1320	IGF2BP2
uc001amd.2_3UTR	1265	1285	MOV10
uc001amd.2_3UTR	1265	1305	ELAVL1
uc001amd.2_3UTR	1265	1316	CAPRIN1
uc001amd.2_3UTR	1265	1316	ZC3H7B
uc001amd.2_3UTR	1266	1304	LIN28A
uc001amd.2_3UTR	1266	1304	LIN28B
uc001amd.2_3UTR	1271	1296	FMR1_iso1
uc001amd.2_3UTR	1272	1318	AGO1
uc001amd.2_3UTR	1274	1296	TNRC6A
uc001amd.2_3UTR	1303	1314	TIAL1
uc001amd.2_3UTR	1474	1514	ELAVL1
uc001amd.2_5UTR	0	0	PUM1
uc001amd.2_5UTR	7	29	C22ORF28
uc001amd.2_5UTR	17	18	TIA1
uc001ame.2_3UTR	0	0	PUM1
uc001ame.2_3UTR	0	51	MOV10
uc001ame.2_3UTR	0	1754	KHDRBS1
uc001ame.2_3UTR	1	45	IGF2BP2
uc001ame.2_3UTR	13	45	IGF2BP3
uc001ame.2_3UTR	18	50	ZC3H7B
uc001ame.2_3UTR	24	50	ELAVL1
uc001ame.2_3UTR	30	38	TIA1
uc001ame.2_3UTR	30	42	TIAL1
uc001ame.2_3UTR	59	73	TIA1
uc001ame.2_3UTR	68	81	TIAL1
uc001ame.2_3UTR	147	187	AGO2
uc001ame.2_3UTR	155	187	MOV10
uc001ame.2_3UTR	179	292	ZC3H7B
uc001ame.2_3UTR	188	240	IGF2BP3
uc001ame.2_3UTR	204	241	MOV10
uc001ame.2_3UTR	207	240	IGF2BP1
uc001ame.2_3UTR	209	240	IGF2BP2
uc001ame.2_3UTR	213	237	FMR1_iso1
uc001ame.2_3UTR	254	360	IGF2BP1
uc001ame.2_3UTR	265	301	IGF2BP3
uc001ame.2_3UTR	307	356	IGF2BP2
uc001ame.2_3UTR	333	360	IGF2BP3
uc001ame.2_3UTR	334	355	FMR1_iso1
uc001ame.2_3UTR	366	504	IGF2BP2
uc001ame.2_3UTR	378	457	IGF2BP1
uc001ame.2_3UTR	378	457	IGF2BP3
uc001ame.2_3UTR	383	423	ELAVL1
uc001ame.2_3UTR	445	461	FMR1_iso1
uc001ame.2_3UTR	466	493	LIN28A
uc001ame.2_3UTR	466	493	LIN28B
uc001ame.2_3UTR	483	520	ZC3H7B
uc001ame.2_3UTR	532	589	IGF2BP2
uc001ame.2_3UTR	576	600	ZC3H7B
uc001ame.2_3UTR	586	622	C22ORF28
uc001ame.2_3UTR	623	648	CAPRIN1
uc001ame.2_3UTR	624	756	IGF2BP3
uc001ame.2_3UTR	635	676	FMR1_iso1
uc001ame.2_3UTR	641	756	IGF2BP1
uc001ame.2_3UTR	649	691	C22ORF28
uc001ame.2_3UTR	669	743	HNRNPU
uc001ame.2_3UTR	684	724	AGO2
uc001ame.2_3UTR	916	993	ZC3H7B
uc001ame.2_3UTR	927	1007	IGF2BP1
uc001ame.2_3UTR	939	1008	IGF2BP2
uc001ame.2_3UTR	942	996	C22ORF28
uc001ame.2_3UTR	946	1014	IGF2BP3
uc001ame.2_3UTR	961	1001	AGO2
uc001ame.2_3UTR	963	987	FMR1_iso1
uc001ame.2_3UTR	1031	1045	TIAL1
uc001ame.2_3UTR	1062	1154	IGF2BP1
uc001ame.2_3UTR	1066	1142	IGF2BP2
uc001ame.2_3UTR	1114	1226	IGF2BP3
uc001ame.2_3UTR	1117	1199	ELAVL1
uc001ame.2_3UTR	1142	1182	AGO2
uc001ame.2_3UTR	1143	1226	IGF2BP2
uc001ame.2_3UTR	1155	1174	FMR1_iso1
uc001ame.2_3UTR	1155	1226	IGF2BP1
uc001ame.2_3UTR	1165	1189	TIA1
uc001ame.2_3UTR	1177	1180	TIAL1
uc001ame.2_3UTR	1192	1232	AGO2
uc001ame.2_3UTR	1245	1321	IGF2BP1
uc001ame.2_3UTR	1252	1321	IGF2BP3
uc001ame.2_3UTR	1253	1320	IGF2BP2
uc001ame.2_3UTR	1265	1285	MOV10
uc001ame.2_3UTR	1265	1305	ELAVL1
uc001ame.2_3UTR	1265	1316	CAPRIN1
uc001ame.2_3UTR	1265	1316	ZC3H7B
uc001ame.2_3UTR	1266	1304	LIN28A
uc001ame.2_3UTR	1266	1304	LIN28B
uc001ame.2_3UTR	1271	1296	FMR1_iso1
uc001ame.2_3UTR	1272	1318	AGO1
uc001ame.2_3UTR	1274	1296	TNRC6A
uc001ame.2_3UTR	1303	1314	TIAL1
uc001ame.2_3UTR	1474	1514	ELAVL1
uc001ame.2_3UTR	1655	1718	RBFOX2
uc001ame.2_5UTR	0	0	PUM1
uc001ame.2_5UTR	7	29	C22ORF28
uc001ame.2_5UTR	17	18	TIA1
uc001amf.1_3UTR	166	190	TIAL1
uc001amg.2_3UTR	71	111	ELAVL1
uc001amg.2_3UTR	1304	1318	HNRNPC
uc001amg.2_3UTR	1784	1824	AGO2
uc001amg.2_3UTR	1812	1863	FMR1_iso1
uc001amk.2_3UTR	25	76	FMR1_iso1
uc001amk.2_3UTR	25	107	TIAL1
uc001amk.2_3UTR	29	115	TIA1
uc001amk.2_3UTR	78	121	ELAVL1
uc001amk.2_3UTR	87	117	FXR2
uc001amk.2_3UTR	87	118	ELAVL1
uc001amk.2_3UTR	87	127	ELAVL1
uc001amk.2_3UTR	88	113	FUS
uc001amk.2_3UTR	88	118	ELAVL1
uc001amk.2_3UTR	88	118	EWSR1
uc001amk.2_3UTR	88	118	LIN28A
uc001amk.2_3UTR	88	118	LIN28B
uc001amk.2_3UTR	88	118	TAF15
[truncated: 998,000+ more rows]
