# Supplementary material for: PTRcombiner: mining combinatorial regulation of gene expression from post-transcriptional interaction maps
Source: BMC Genomics. 2014 Apr 23;15:304. doi: 10.1186/1471-2164-15-304 (PMC4234518; doi:10.1186/1471-2164-15-304)
Supplement: Additional file 9 — A zip file containing supplementary Figure S1 and supplementary Tables S1–S7. [file 1471-2164-15-304-S9.zip]

Archive with 14 entries (14 files):
- comparison_with_pictar_comir/comir_clust09_all_genes.txt
- comparison_with_pictar_comir/comir_clust09_its_genes.txt
- comparison_with_pictar_comir/comir_clust14_all_genes.txt
- comparison_with_pictar_comir/comir_clust14_its_genes.txt
- comparison_with_pictar_comir/comir_clust16_all_genes.txt
- comparison_with_pictar_comir/comir_clust16_its_genes.txt
- comparison_with_pictar_comir/comir_clust22_all_genes.txt
- comparison_with_pictar_comir/comir_clust22_its_genes.txt
- comparison_with_pictar_comir/pictar_clust09_on_its_genes.txt
- comparison_with_pictar_comir/pictar_clust09_on_pictar_genes.txt
- comparison_with_pictar_comir/pictar_clust14_on_its_genes.txt
- comparison_with_pictar_comir/pictar_clust14_on_pictar_genes.txt
- comparison_with_pictar_comir/t-tests.ods
- comparison_with_pictar_comir/t-tests.xls
