# Supplementary material for: PTRcombiner: mining combinatorial regulation of gene expression from post-transcriptional interaction maps
Source: BMC Genomics. 2014 Apr 23;15:304. doi: 10.1186/1471-2164-15-304 (PMC4234518; doi:10.1186/1471-2164-15-304)
Supplement: Additional file 9 — A zip file containing supplementary Figure S1 and supplementary Tables S1–S7. [file 1471-2164-15-304-S9.zip › comparison_with_pictar_comir/comir_clust09_all_genes.txt]

A1BG	0.1736
A1CF	0.1421
A2M	0.1805
A2ML1	0.1902
A4GALT	0.1617
A4GNT	0.8047
AAAS	0.1371
AACS	0.7153
AADAC	0.1683
AADACL2	0.8802
AADACL2	0.8802
AADACL3	0.2983
AADACL4	0.1789
AADAT	0.7173
AAED1	0.2368
AAGAB	0.7558
AAK1	0.8221
AAMDC	0.1473
AAMP	0.1779
AANAT	0.1989
AAR2	0.2245
AARD	0.2655
AARS	0.2029
AARS2	0.1883
AARSD1	0.1933
AASDH	0.2881
AASDHPPT	0.7787
AASS	0.263
AATF	0.1834
AATK	0.8648
ABAT	0.2566
ABCA1	0.2919
ABCA10	0.8802
ABCA12	0.2412
ABCA13	0.8573
ABCA2	0.3119
ABCA3	0.1852
ABCA4	0.151
ABCA5	0.8025
ABCA6	0.1607
ABCA7	0.1816
ABCA8	0.2123
ABCA9	0.2282
ABCB1	0.1484
ABCB10	0.2749
ABCB11	0.2588
ABCB11	0.2588
ABCB4	0.1438
ABCB5	0.7517
ABCB6	0.1561
ABCB7	0.1393
ABCB8	0.7959
ABCB9	0.7401
ABCC1	0.2758
ABCC10	0.1935
ABCC11	0.2303
ABCC12	0.2889
ABCC2	0.201
ABCC3	0.8945
ABCC4	0.2721
ABCC5	0.8842
ABCC6	0.7837
ABCC8	0.2477
ABCC9	0.2789
ABCD1	0.1921
ABCD1	0.1921
ABCD2	0.2645
ABCD3	0.2117
ABCD4	0.7915
ABCE1	0.2306
ABCF1	0.2216
ABCF1	0.7378
ABCF1	0.7378
ABCF1	0.7585
ABCF1	0.7378
ABCF1	0.7585
ABCF1	0.7378
ABCF2	0.7874
ABCF3	0.6967
ABCG1	0.21
ABCG2	0.2691
ABCG4	0.8522
ABCG5	0.7888
ABCG8	0.2053
ABHD1	0.2098
ABHD10	0.2695
ABHD11	0.7085
ABHD11	0.7085
ABHD12	0.176
ABHD12B	0.2313
ABHD13	0.7991
ABHD14A	0.1841
ABHD14A-ACY1	0.7354
ABHD14B	0.2004
ABHD15	0.2682
ABHD16A	0.8636
ABHD16A	0.2127
ABHD16A	0.2127
ABHD16A	0.2127
ABHD16A	0.2128
ABHD16A	0.2127
ABHD16A	0.2128
ABHD16B	0.1377
ABHD17A	0.7472
ABHD17B	0.2268
ABHD17C	0.2693
ABHD2	0.9057
ABHD3	0.7213
ABHD4	0.2404
ABHD5	0.739
ABHD6	0.2181
ABHD8	0.157
ABI1	0.2516
ABI2	0.899
ABI3	0.7305
ABI3BP	0.1951
ABL1	0.732
ABL2	0.9001
ABLIM1	0.3246
ABLIM2	0.2606
ABLIM3	0.8029
ABO	0.8167
ABR	0.292
ABRA	0.2528
ABRACL	0.1663
ABT1	0.2366
ABT1	0.2366
ABTB1	0.2307
ABTB2	0.7695
ACAA1	0.7285
ACAA2	0.1481
ACACA	0.7767
ACACB	0.8591
ACAD10	0.1796
ACAD11	0.2472
ACAD8	0.2211
ACAD9	0.8466
ACADL	0.2165
ACADM	0.233
ACADS	0.199
ACADSB	0.2669
ACADVL	0.2229
ACAN	0.1787
ACAP1	0.1397
ACAP2	0.3084
ACAP3	0.2248
ACAT1	0.2601
ACAT2	0.1457
ACBD3	0.2646
ACBD4	0.1817
ACBD5	0.2724
ACBD6	0.1407
ACBD7	0.1907
ACCS	0.1509
ACCSL	0.7641
ACD	0.14
ACE	0.8756
ACE2	0.2268
ACER1	0.156
ACER2	0.208
ACER3	0.8206
ACER3	0.8206
ACHE	0.2506
ACIN1	0.1564
ACKR2	0.2479
ACKR3	0.1964
ACKR4	0.1878
ACKR5	0.1511
ACKR6	0.8913
ACLY	0.2112
ACLY	0.2112
ACMSD	0.1592
ACN9	0.1536
ACO1	0.2227
ACO2	0.1765
ACOT1	0.1871
ACOT11	0.3142
ACOT12	0.1486
ACOT13	0.7329
ACOT2	0.1873
ACOT4	0.2102
ACOT6	0.1381
ACOT7	0.7183
ACOT8	0.1567
ACOT9	0.2637
ACOX1	0.882
ACOX2	0.1546
ACOX3	0.8272
ACOXL	0.2531
ACP1	0.1955
ACP2	0.8464
ACP5	0.166
ACP6	0.1754
ACP6	0.1754
ACPL2	0.2579
ACPP	0.2276
ACPT	0.1391
ACR	0.1408
ACRBP	0.1529
ACRC	0.1919
ACRV1	0.1886
ACSBG1	0.8784
ACSBG2	0.7264
ACSF2	0.2092
ACSF3	0.7535
ACSL1	0.271
ACSL3	0.7992
ACSL4	0.806
ACSL5	0.7545
ACSL6	0.2584
ACSM1	0.1951
ACSM2A	0.1936
ACSM2B	0.1974
ACSM3	0.2109
ACSM4	0.1764
ACSM5	0.2027
ACSS1	0.2557
ACSS2	0.7889
ACSS3	0.2062
ACTA1	0.1723
ACTA2	0.1408
ACTB	0.2418
ACTBL2	0.213
ACTC1	0.7878
ACTG1	0.2424
ACTG1	0.2424
ACTG2	0.2098
ACTL10	0.1469
ACTL6A	0.1496
ACTL6B	0.1674
ACTL7A	0.1406
ACTL7B	0.1393
ACTL8	0.185
ACTL9	0.138
ACTL9	0.138
ACTN1	0.1962
ACTN2	0.2183
ACTN3	0.7222
ACTN4	0.272
ACTR10	0.1922
ACTR1A	0.7557
ACTR1B	0.1928
ACTR2	0.8714
ACTR3	0.2749
ACTR3B	0.756
ACTR3C	0.2903
ACTR5	0.1488
ACTR6	0.2579
ACTR8	0.8151
ACTRT1	0.1396
ACTRT2	0.139
ACTRT3	0.201
ACVR1	0.2425
ACVR1B	0.2639
ACVR1C	0.2542
ACVR2A	0.9005
ACVR2B	0.6799
ACVRL1	0.2517
ACY1	0.7135
ACY3	0.1424
ACYP1	0.2022
ACYP2	0.2606
ADA	0.1541
ADAD1	0.1385
ADAD2	0.1752
ADAL	0.2295
ADAM10	0.7741
ADAM11	0.8754
ADAM12	0.3139
ADAM15	0.1552
ADAM17	0.2357
ADAM18	0.2426
ADAM19	0.2985
ADAM2	0.1779
ADAM20	0.1437
ADAM21	0.1433
ADAM22	0.8083
ADAM23	0.3161
ADAM28	0.8069
ADAM29	0.1431
ADAM30	0.1772
ADAM32	0.1399
ADAM33	0.1993
ADAM7	0.2411
ADAM8	0.2269
ADAM9	0.2509
ADAMDEC1	0.2212
ADAMTS1	0.7443
ADAMTS10	0.7734
ADAMTS10	0.7734
ADAMTS12	0.897
ADAMTS13	0.8932
ADAMTS13	0.7421
ADAMTS14	0.2273
ADAMTS15	0.2548
ADAMTS16	0.2362
ADAMTS17	0.2998
ADAMTS18	0.7676
ADAMTS19	0.265
ADAMTS2	0.2667
ADAMTS20	0.1885
ADAMTS3	0.7935
ADAMTS4	0.2512
ADAMTS5	0.8221
ADAMTS6	0.8201
ADAMTS7	0.1442
ADAMTS8	0.1912
ADAMTS9	0.2189
ADAMTSL1	0.8704
ADAMTSL2	0.2135
ADAMTSL3	0.7856
ADAMTSL4	0.1946
ADAMTSL5	0.2545
ADAP1	0.8373
ADAP2	0.2277
ADAR	0.7998
ADARB1	0.844
ADARB2	0.2306
ADAT1	0.7905
ADAT2	0.8815
ADAT3	0.178
ADC	0.1694
ADCK1	0.2059
ADCK2	0.168
ADCK3	0.7656
ADCK4	0.1549
ADCK5	0.8364
ADCK5	0.8364
ADCY1	0.8868
ADCY10	0.147
ADCY2	0.2897
ADCY3	0.2004
ADCY4	0.8757
ADCY5	0.8691
ADCY6	0.2566
ADCY7	0.3031
ADCY8	0.1389
ADCY9	0.2923
ADCYAP1	0.2955
ADCYAP1R1	0.8975
ADD1	0.2912
ADD2	0.8572
ADD2	0.8572
ADD3	0.2601
ADGB	0.3166
ADH1A	0.145
ADH1B	0.2718
ADH1C	0.1442
ADH4	0.2489
ADH5	0.2378
ADH6	0.2586
ADH7	0.2128
ADHFE1	0.7837
ADI1	0.2532
ADIG	0.7052
ADIPOQ	0.2828
ADIPOR1	0.1875
ADIPOR2	0.2425
ADIRF	0.1519
ADK	0.1875
ADM	0.2176
ADM2	0.3086
ADM5	0.1396
ADNP	0.2877
ADNP2	0.7533
ADO	0.3016
ADORA1	0.238
ADORA2A	0.7095
ADORA2B	0.1856
ADORA3	0.1535
ADPGK	0.285
ADPRH	0.7835
ADPRHL1	0.2185
ADPRHL2	0.1802
ADPRM	0.1881
ADRA1A	0.1586
ADRA1B	0.1384
ADRA1D	0.1852
ADRA2A	0.7818
ADRA2B	0.8615
ADRA2C	0.175
ADRB1	0.2286
ADRB2	0.6788
ADRB3	0.1921
ADRBK1	0.6957
ADRBK2	0.9003
ADRM1	0.1396
ADSL	0.1821
ADSS	0.7449
ADSSL1	0.2055
ADTRP	0.2244
AEBP1	0.8505
AEBP2	0.7844
AEN	0.224
AES	0.1659
AFAP1	0.8831
AFAP1L1	0.2225
AFAP1L2	0.2562
AFF1	0.3113
AFF2	0.8215
AFF2	0.8215
AFF3	0.3097
AFF4	0.8784
AFG3L2	0.2135
AFM	0.1407
AFMID	0.1864
AFP	0.1974
AFTPH	0.2517
AGA	0.7686
AGAP1	0.25
AGAP10	0.1731
AGAP2	0.6986
AGAP2-AS1	0.7122
AGAP3	0.7511
AGAP4	0.1482
AGAP4	0.1482
AGAP5	0.7032
AGAP6	0.1475
AGAP6	0.1475
AGAP7	0.1474
AGAP7	0.1474
AGAP8	0.1772
AGAP9	0.1731
AGAP9	0.1731
AGBL1	0.1871
AGBL2	0.2257
AGBL3	0.1943
AGBL4	0.2804
AGBL5	0.1576
AGER	0.2103
AGER	0.2103
AGER	0.2103
AGER	0.2103
AGER	0.2103
AGER	0.2103
AGER	0.2103
AGFG1	0.2749
AGFG2	0.8113
AGGF1	0.2731
AGK	0.7598
AGK	0.7598
AGL	0.2711
AGMAT	0.199
AGMO	0.1844
AGO1	0.9014
AGO2	0.2829
AGO3	0.9015
AGO4	0.898
AGPAT1	0.2169
AGPAT1	0.217
AGPAT1	0.2176
AGPAT1	0.2176
AGPAT1	0.2169
AGPAT1	0.217
AGPAT1	0.217
AGPAT2	0.7381
AGPAT3	0.314
AGPAT4	0.8217
AGPAT5	0.7893
AGPAT6	0.9017
AGPAT9	0.2007
AGPS	0.3216
AGR2	0.245
AGR3	0.1425
AGRN	0.2683
AGRP	0.1389
AGT	0.2067
AGTPBP1	0.291
AGTR1	0.2598
AGTR2	0.7416
AGTR2	0.7416
AGTRAP	0.8208
AGXT	0.1479
AGXT2	0.1798
AHCTF1	0.2444
AHCY	0.2112
AHCYL1	0.2338
AHCYL2	0.8798
AHDC1	0.2041
AHI1	0.2688
AHNAK	0.2024
AHNAK2	0.8636
AHR	0.3053
AHRR	0.2892
AHSA1	0.6895
AHSA2	0.1914
AHSG	0.1875
AHSP	0.1915
AICDA	0.2853
AIDA	0.265
AIF1	0.1406
AIF1	0.1406
AIF1	0.1406
AIF1	0.1406
AIF1	0.1406
AIF1	0.1406
AIF1L	0.262
AIFM1	0.7793
AIFM2	0.2486
AIFM3	0.1474
AIG1	0.8049
AIM1	0.7926
AIM1L	0.1835
AIM2	0.1432
AIMP1	0.2241
AIMP2	0.2069
AIP	0.1784
AIPL1	0.257
AIRE	0.1838
AJAP1	0.9065
AJUBA	0.8325
AK1	0.2202
AK2	0.2953
AK3	0.2462
AK4	0.8998
AK5	0.2307
AK7	0.1675
AK8	0.1401
AK9	0.2294
AKAP1	0.786
AKAP10	0.2646
AKAP11	0.8112
AKAP12	0.876
AKAP13	0.8765
AKAP14	0.1399
AKAP17A	0.244
AKAP2	0.8123
AKAP3	0.1445
AKAP4	0.1433
AKAP4	0.1433
AKAP5	0.1373
AKAP6	0.2539
AKAP7	0.2817
AKAP8	0.2812
AKAP8L	0.2042
AKAP9	0.2017
AKIP1	0.1768
AKIRIN1	0.7785
AKIRIN2	0.1839
AKNA	0.7889
AKNAD1	0.742
AKR1A1	0.1398
AKR1B1	0.2303
AKR1B10	0.2089
AKR1B15	0.1994
AKR1C1	0.309
AKR1C1	0.309
AKR1C2	0.2609
AKR1C2	0.266
AKR1C3	0.1709
AKR1C3	0.1709
AKR1C4	0.1423
AKR1C4	0.1423
AKR1CL1	0.1372
AKR1D1	0.2374
AKR1E2	0.1853
AKR7A2	0.1478
AKR7A3	0.1828
AKR7L	0.2505
AKT1	0.2183
AKT1S1	0.1654
AKT2	0.8791
AKT3	0.8764
AKTIP	0.1893
ALAD	0.7551
ALAS1	0.1662
ALAS2	0.1413
ALB	0.8613
ALCAM	0.2686
ALDH16A1	0.8603
ALDH18A1	0.2165
ALDH1A1	0.1784
ALDH1A2	0.2651
ALDH1A3	0.765
ALDH1B1	0.2369
ALDH1L1	0.8496
ALDH1L2	0.3168
ALDH2	0.8739
ALDH3A1	0.1778
ALDH3A2	0.2985
ALDH3B1	0.7559
ALDH3B2	0.2277
ALDH4A1	0.2058
ALDH5A1	0.8071
ALDH6A1	0.7921
ALDH7A1	0.788
ALDH8A1	0.168
ALDH9A1	0.1858
ALDOA	0.1621
ALDOB	0.7414
ALDOC	0.1777
ALG1	0.2562
ALG10	0.7583
ALG10B	0.2184
ALG11	0.2244
ALG12	0.1895
ALG13	0.1843
ALG14	0.1738
ALG1L	0.1389
ALG2	0.7975
ALG3	0.8726
ALG5	0.1747
ALG6	0.2465
ALG8	0.2302
ALG9	0.3084
ALG9	0.3084
ALK	0.1971
ALKBH1	0.2667
ALKBH2	0.1495
ALKBH3	0.7076
ALKBH4	0.2334
ALKBH5	0.2563
ALKBH6	0.1922
ALKBH7	0.1388
ALKBH8	0.2519
ALLC	0.1398
ALMS1	0.8695
ALOX12	0.6904
ALOX12B	0.1417
ALOX15	0.1594
ALOX15B	0.177
ALOX5	0.1784
ALOX5	0.1784
ALOX5AP	0.1804
ALOXE3	0.16
ALPI	0.8382
ALPK1	0.2644
ALPK2	0.1932
ALPK3	0.8836
ALPL	0.1621
ALPP	0.2236
ALPPL2	0.1997
ALS2	0.7629
ALS2CL	0.9033
ALS2CR11	0.1929
ALS2CR12	0.1803
ALX1	0.189
ALX3	0.1608
ALX4	0.7963
ALYREF	0.2013
AMACR	0.2642
AMBN	0.1746
AMBP	0.1437
AMBRA1	0.2405
AMD1	0.2641
AMDHD1	0.2374
AMDHD2	0.2583
AMELX	0.1688
AMELY	0.1717
AMER1	0.9045
AMER2	0.8235
AMER3	0.8758
AMFR	0.2494
AMH	0.1406
AMHR2	0.1458
AMICA1	0.1554
AMIGO1	0.8023
AMIGO2	0.2121
AMIGO3	0.7377
AMMECR1	0.8118
AMMECR1L	0.8737
AMN	0.175
AMN1	0.2112
AMOT	0.8088
AMOTL1	0.82
AMOTL2	0.2728
AMPD2	0.2018
AMPD3	0.7726
AMPH	0.2312
AMT	0.8361
AMTN	0.1451
AMY1A	0.1374
AMY1B	0.1375
AMY1C	0.1374
AMY2A	0.1372
AMY2B	0.1737
AMZ1	0.2912
AMZ2	0.2222
AMZ2	0.2222
ANAPC1	0.2641
ANAPC10	0.1481
ANAPC11	0.2114
ANAPC13	0.7501
ANAPC15	0.2406
ANAPC16	0.2743
ANAPC2	0.1426
ANAPC4	0.1451
ANAPC5	0.175
ANAPC5	0.175
ANAPC7	0.2165
ANG	0.1609
ANGEL1	0.7833
ANGEL2	0.254
ANGPT1	0.2553
ANGPT2	0.2883
ANGPT4	0.1482
ANGPTL1	0.2052
ANGPTL2	0.2259
ANGPTL3	0.1724
ANGPTL4	0.2303
ANGPTL5	0.1808
ANGPTL6	0.162
ANGPTL7	0.165
ANHX	0.7295
ANK1	0.7482
ANK2	0.7625
ANK3	0.2742
ANKAR	0.208
ANKDD1A	0.243
ANKDD1B	0.1898
ANKEF1	0.1977
ANKFN1	0.6978
ANKFY1	0.3121
ANKH	0.3216
ANKHD1	0.1809
ANKHD1-EIF4EBP3	0.1472
ANKIB1	0.804
ANKK1	0.1488
ANKLE1	0.1926
ANKLE2	0.2569
ANKMY1	0.8692
ANKMY2	0.2002
ANKRA2	0.1918
ANKRD1	0.1885
ANKRD10	0.2415
ANKRD11	0.8994
ANKRD12	0.7967
ANKRD13A	0.7927
ANKRD13B	0.76
ANKRD13C	0.2706
ANKRD13D	0.6874
ANKRD16	0.2102
ANKRD17	0.7679
ANKRD18A	0.7934
ANKRD18B	0.2179
ANKRD2	0.1698
ANKRD20A1	0.2041
ANKRD20A2	0.2041
ANKRD20A3	0.2152
ANKRD20A4	0.2177
ANKRD22	0.1607
ANKRD23	0.2413
ANKRD24	0.148
ANKRD26	0.2545
ANKRD27	0.2339
ANKRD28	0.2821
ANKRD29	0.8023
ANKRD30A	0.1466
ANKRD30B	0.1767
ANKRD30BL	0.1507
ANKRD31	0.1928
ANKRD32	0.229
ANKRD33	0.2033
ANKRD33B	0.24
ANKRD34A	0.7545
ANKRD34B	0.2352
ANKRD34C	0.8939
ANKRD35	0.1742
ANKRD35	0.1742
ANKRD36	0.7658
ANKRD36C	0.1862
ANKRD37	0.1435
ANKRD39	0.8168
ANKRD40	0.8065
ANKRD42	0.7849
ANKRD44	0.2172
ANKRD45	0.1751
ANKRD46	0.7847
ANKRD49	0.7573
ANKRD50	0.3066
ANKRD52	0.3231
ANKRD53	0.8302
ANKRD53	0.8302
ANKRD54	0.1958
ANKRD55	0.1725
ANKRD6	0.7761
ANKRD62	0.2639
ANKRD65	0.7265
ANKRD66	0.2585
ANKRD7	0.183
ANKRD9	0.1393
ANKS1A	0.8931
ANKS1B	0.227
ANKS3	0.7718
ANKS4B	0.743
ANKS6	0.3125
ANKUB1	0.7538
ANKZF1	0.6973
ANLN	0.7479
ANO1	0.2164
ANO10	0.7748
ANO2	0.1989
ANO3	0.8866
ANO4	0.1608
ANO4	0.1608
ANO5	0.2972
ANO6	0.7643
ANO7	0.2488
ANO8	0.2626
ANO9	0.1613
ANP32A	0.217
ANP32B	0.1848
ANP32E	0.7495
ANPEP	0.1799
ANTXR1	0.2726
ANTXR2	0.3005
ANTXRL	0.8559
ANXA1	0.182
ANXA10	0.1756
ANXA11	0.8815
ANXA13	0.152
ANXA2	0.2118
ANXA2R	0.1712
ANXA3	0.1854
ANXA4	0.1934
ANXA5	0.7525
ANXA6	0.1496
ANXA7	0.1564
ANXA8	0.2092
ANXA8	0.2092
ANXA8L1	0.2091
ANXA8L2	0.2092
ANXA9	0.1468
AOAH	0.174
AOC1	0.6972
AOC2	0.1726
AOC3	0.259
AOX1	0.2192
AP1AR	0.2216
AP1B1	0.2049
AP1G1	0.3131
AP1G2	0.153
AP1M1	0.2426
AP1M2	0.169
AP1S1	0.1922
AP1S2	0.8033
AP1S3	0.8503
AP2A1	0.7872
AP2A2	0.2822
AP2B1	0.8915
AP2B1	0.8915
AP2M1	0.201
AP2S1	0.1873
AP3B1	0.862
AP3B2	0.7597
AP3D1	0.233
AP3M1	0.7361
AP3M2	0.2959
AP3S1	0.2295
AP3S2	0.3154
AP4B1	0.1798
AP4E1	0.2986
AP4M1	0.2186
AP4S1	0.2199
AP5B1	0.7398
AP5M1	0.2236
AP5S1	0.792
AP5Z1	0.1917
APAF1	0.2581
APBA1	0.8099
APBA2	0.2233
APBA3	0.1415
APBB1	0.1854
APBB1IP	0.1609
APBB2	0.3134
APBB3	0.7679
APC	0.8845
APC2	0.7686
APCDD1	0.1777
APCDD1L	0.2394
APCS	0.1415
APEH	0.2207
APEX1	0.1937
APEX2	0.2018
APH1A	0.2287
APH1A	0.2287
APH1B	0.796
API5	0.2687
APIP	0.2382
APITD1	0.2073
APITD1-CORT	0.1569
APLF	0.2864
APLN	0.8987
APLNR	0.7728
APLP1	0.729
APLP2	0.7675
APMAP	0.734
APOA1	0.1383
APOA1BP	0.1458
APOA2	0.1403
APOA4	0.1872
APOA5	0.2253
APOB	0.1757
APOBEC1	0.21
APOBEC2	0.7205
APOBEC3A	0.2027
APOBEC3A	0.2004
APOBEC3B	0.2243
APOBEC3C	0.1615
APOBEC3D	0.227
APOBEC3F	0.2127
APOBEC3G	0.1475
APOBEC3H	0.1755
APOBEC4	0.2464
APOBR	0.153
APOC1	0.1684
APOC2	0.1543
APOC3	0.6895
APOC4	0.1429
APOC4-APOC2	0.2089
APOD	0.1537
APOE	0.1419
APOF	0.1569
APOH	0.1622
APOL1	0.1964
APOL2	0.2093
APOL3	0.2394
APOL4	0.2613
APOL5	0.1412
APOL6	0.7142
APOLD1	0.2848
APOM	0.1741
APOM	0.1741
APOM	0.1741
APOM	0.1741
APOM	0.1739
APOM	0.1741
APOM	0.1741
APOO	0.2034
APOOL	0.1494
APOPT1	0.2375
APP	0.7605
APPBP2	0.8166
APPL1	0.2737
APPL2	0.7894
APRT	0.1875
APTX	0.863
AQP1	0.2493
AQP10	0.2277
AQP11	0.7308
AQP12A	0.1579
AQP12B	0.7825
AQP2	0.7832
AQP3	0.2133
AQP4	0.8676
AQP5	0.1786
AQP6	0.1437
AQP7	0.2009
AQP8	0.6977
AQP9	0.2511
AQR	0.2861
AR	0.8862
ARAF	0.2138
ARAP1	0.1979
ARAP2	0.76
ARAP3	0.2135
ARC	0.7423
ARCN1	0.8703
ARCN1	0.8703
AREG	0.145
AREGB	0.1451
AREL1	0.8999
ARF1	0.248
ARF3	0.8121
ARF4	0.7739
ARF5	0.1979
ARF6	0.1889
ARFGAP1	0.2781
ARFGAP2	0.8816
ARFGAP3	0.261
ARFGEF1	0.8578
ARFGEF2	0.8019
ARFIP1	0.2313
ARFIP2	0.1986
ARFRP1	0.7742
ARG1	0.1519
ARG2	0.2293
ARGFX	0.1375
ARGLU1	0.2892
ARHGAP1	0.7695
ARHGAP10	0.7545
ARHGAP11A	0.7767
ARHGAP11B	0.1758
ARHGAP12	0.7881
ARHGAP15	0.2374
ARHGAP17	0.8058
ARHGAP18	0.7794
ARHGAP19	0.8739
ARHGAP19-SLIT1	0.8133
ARHGAP20	0.7848
ARHGAP21	0.1888
ARHGAP22	0.1707
ARHGAP23	0.2469
ARHGAP23	0.2658
ARHGAP24	0.278
ARHGAP25	0.2142
ARHGAP26	0.8852
ARHGAP27	0.2636
ARHGAP28	0.7461
ARHGAP29	0.2501
ARHGAP30	0.2787
ARHGAP31	0.8176
ARHGAP32	0.904
ARHGAP33	0.1787
ARHGAP35	0.8911
ARHGAP36	0.225
ARHGAP39	0.1919
ARHGAP4	0.8016
ARHGAP4	0.8016
ARHGAP40	0.2229
ARHGAP42	0.8018
ARHGAP44	0.8719
ARHGAP5	0.8986
ARHGAP6	0.2572
ARHGAP8	0.2182
ARHGAP9	0.1735
ARHGDIA	0.8712
ARHGDIB	0.2019
ARHGDIG	0.1721
ARHGEF1	0.7056
ARHGEF10	0.2582
ARHGEF10L	0.153
ARHGEF11	0.2481
ARHGEF12	0.8112
ARHGEF15	0.2244
ARHGEF16	0.1751
ARHGEF17	0.2017
ARHGEF18	0.2443
ARHGEF19	0.217
ARHGEF2	0.2466
ARHGEF25	0.1711
ARHGEF26	0.2816
ARHGEF28	0.1958
ARHGEF3	0.2694
ARHGEF33	0.2448
ARHGEF35	0.239
ARHGEF37	0.2626
ARHGEF38	0.2611
ARHGEF39	0.8748
ARHGEF4	0.7699
ARHGEF40	0.8769
ARHGEF5	0.2037
ARHGEF6	0.2409
ARHGEF7	0.8087
ARHGEF9	0.7736
ARHGEF9	0.7736
ARID1A	0.8013
ARID1B	0.2859
ARID2	0.2743
ARID3A	0.3014
ARID3B	0.2622
ARID3C	0.139
ARID4A	0.2439
ARID4B	0.2391
ARID5A	0.7671
ARID5B	0.2885
ARIH1	0.8968
ARIH2	0.3013
ARIH2OS	0.208
ARL1	0.7803
ARL10	0.9054
ARL11	0.7945
ARL13A	0.7074
ARL13B	0.8041
ARL14	0.1936
ARL14EP	0.7375
ARL14EPL	0.7598
ARL15	0.7882
ARL16	0.2021
ARL17A	0.2965
ARL17B	0.2225
ARL2	0.8543
ARL2BP	0.2361
ARL3	0.8949
ARL4A	0.272
ARL4C	0.235
ARL4D	0.183
ARL5A	0.3052
ARL5B	0.886
ARL5C	0.1675
ARL6	0.1838
ARL6IP1	0.2269
ARL6IP4	0.1906
ARL6IP5	0.7685
ARL6IP6	0.2518
ARL8A	0.2046
ARL8B	0.7893
ARL9	0.1959
ARMC1	0.7864
ARMC10	0.7386
ARMC12	0.1871
ARMC2	0.1716
ARMC3	0.2101
ARMC4	0.2221
ARMC5	0.7484
ARMC6	0.2039
ARMC7	0.2397
ARMC8	0.7921
ARMC9	0.7245
ARMCX1	0.6723
ARMCX1	0.6723
ARMCX2	0.7244
ARMCX2	0.7244
ARMCX3	0.2459
ARMCX3	0.2459
ARMCX4	0.8017
ARMCX4	0.8017
ARMCX5	0.1865
ARMCX6	0.2019
ARMCX6	0.2019
ARMS2	0.1771
ARNT	0.7761
ARNT2	0.8072
ARNTL	0.2076
ARNTL2	0.2618
ARPC1A	0.2526
ARPC1B	0.7258
ARPC2	0.2126
ARPC3	0.1476
ARPC4	0.2057
ARPC4-TTLL3	0.1785
ARPC5	0.2502
ARPC5L	0.2062
ARPP19	0.8116
ARPP21	0.7885
ARR3	0.1402
ARRB1	0.2162
ARRB2	0.1776
ARRDC1	0.6937
ARRDC2	0.2084
ARRDC3	0.29
ARRDC4	0.8748
ARRDC5	0.157
ARSA	0.1408
ARSB	0.3044
ARSD	0.2753
ARSE	0.1425
ARSF	0.1604
ARSG	0.2281
ARSG	0.2281
ARSH	0.1691
ARSI	0.2221
ARSJ	0.2584
ARSK	0.233
ART1	0.1441
ART3	0.1448
ART4	0.8007
ART5	0.1853
ARTN	0.1827
ARV1	0.2164
ARVCF	0.2203
ARX	0.1659
AS3MT	0.1699
ASAH1	0.2552
ASAH2	0.2234
ASAH2B	0.223
ASAH2C	0.1621
ASAP1	0.8206
ASAP2	0.7888
ASAP3	0.8086
ASB1	0.9055
ASB10	0.1492
ASB11	0.2347
ASB12	0.1866
ASB13	0.7978
ASB14	0.25
ASB15	0.2098
ASB16	0.7401
ASB17	0.1392
ASB18	0.2032
ASB2	0.1862
ASB4	0.2401
ASB5	0.2362
ASB6	0.7823
ASB7	0.8057
ASB8	0.2148
ASB9	0.1584
ASCC1	0.1652
ASCC2	0.2693
ASCC3	0.2933
ASCL1	0.2044
ASCL2	0.7302
ASCL3	0.138
ASCL4	0.2303
ASCL5	0.692
ASF1A	0.2027
ASF1B	0.2488
ASGR1	0.1512
ASGR2	0.1448
ASH1L	0.7921
ASH2L	0.2681
ASIC1	0.2761
ASIC2	0.2047
ASIC3	0.1549
ASIC4	0.2117
ASIC5	0.14
ASIP	0.1419
ASL	0.1864
ASMT	0.1387
ASMTL	0.1408
ASNA1	0.1618
ASNS	0.1772
ASNSD1	0.1864
ASPA	0.2874
ASPDH	0.1411
ASPG	0.163
ASPH	0.7701
ASPHD1	0.1971
ASPHD2	0.258
ASPM	0.166
ASPN	0.2116
ASPRV1	0.1874
ASPSCR1	0.191
ASRGL1	0.2326
ASS1	0.1451
ASTE1	0.2101
ASTN1	0.7947
ASTN2	0.799
ASUN	0.1462
ASXL1	0.793
ASXL2	0.327
ASXL3	0.8194
ASZ1	0.2124
ATAD1	0.2735
ATAD2	0.8107
ATAD2B	0.2888
ATAD3A	0.1584
ATAD3B	0.151
ATAD3C	0.2402
ATAD5	0.7406
ATAT1	0.2479
ATAT1	0.2475
ATAT1	0.2475
ATAT1	0.2479
ATAT1	0.2479
ATAT1	0.2473
ATAT1	0.2475
ATCAY	0.2812
ATE1	0.3076
ATF1	0.2098
ATF2	0.2617
ATF3	0.2232
ATF4	0.176
ATF5	0.163
ATF6	0.884
ATF6B	0.1874
ATF6B	0.187
ATF6B	0.187
ATF6B	0.1825
ATF7	0.813
ATF7IP	0.1897
ATF7IP2	0.786
ATG10	0.2814
ATG12	0.2828
ATG13	0.8745
ATG14	0.8754
ATG16L1	0.287
ATG16L2	0.2802
ATG2A	0.1769
ATG2B	0.3115
ATG3	0.207
ATG4A	0.7969
ATG4B	0.8748
ATG4C	0.2395
ATG4D	0.2266
ATG5	0.2623
ATG7	0.8014
ATG9A	0.8846
ATG9B	0.2555
ATHL1	0.8319
ATIC	0.8576
ATL1	0.2326
ATL2	0.8771
ATL3	0.321
ATM	0.3113
ATMIN	0.2882
ATN1	0.6992
ATN1	0.6992
ATOH1	0.1395
ATOH7	0.1871
ATOH8	0.2366
ATOX1	0.3162
ATP10A	0.8193
ATP10B	0.8432
ATP10D	0.2912
ATP11A	0.8115
ATP11B	0.2989
ATP11C	0.2999
ATP12A	0.1455
ATP13A1	0.145
ATP13A2	0.69
ATP13A3	0.8065
ATP13A4	0.8758
ATP13A5	0.1641
ATP1A1	0.1478
ATP1A2	0.2505
ATP1A3	0.1501
ATP1A4	0.2271
ATP1B1	0.2484
ATP1B2	0.7766
ATP1B3	0.2353
ATP1B4	0.7881
ATP2A1	0.2204
ATP2A2	0.9044
ATP2A3	0.2463
ATP2B1	0.3076
ATP2B2	0.807
ATP2B3	0.868
ATP2B3	0.868
ATP2B4	0.3177
ATP2C1	0.262
ATP2C2	0.153
ATP4A	0.2031
ATP4B	0.724
ATP5A1	0.7912
ATP5B	0.1412
ATP5C1	0.1606
ATP5D	0.1499
ATP5E	0.8941
ATP5EP2	0.1421
ATP5F1	0.2198
ATP5G1	0.165
ATP5G2	0.1991
ATP5G3	0.8662
ATP5H	0.1453
ATP5I	0.1383
ATP5J	0.1778
ATP5J2	0.1812
ATP5J2-PTCD1	0.1879
ATP5L	0.1597
ATP5L	0.1597
ATP5L2	0.1412
ATP5O	0.1878
ATP5S	0.1858
ATP5SL	0.2121
ATP6AP1	0.8763
ATP6AP1	0.8755
ATP6AP1L	0.1916
ATP6AP2	0.2081
ATP6V0A1	0.2408
ATP6V0A2	0.8053
ATP6V0A4	0.1466
ATP6V0B	0.8123
ATP6V0C	0.2075
ATP6V0D1	0.2295
ATP6V0D2	0.1991
ATP6V0E1	0.2042
ATP6V0E2	0.7519
ATP6V1A	0.2808
ATP6V1B1	0.7427
ATP6V1B1	0.7427
ATP6V1B2	0.876
ATP6V1C1	0.8812
ATP6V1C2	0.7259
ATP6V1D	0.2161
ATP6V1E1	0.1771
ATP6V1E2	0.1766
ATP6V1F	0.2036
ATP6V1G1	0.1986
ATP6V1G2	0.2124
ATP6V1G2	0.2124
ATP6V1G2	0.2124
ATP6V1G2	0.2124
ATP6V1G2	0.2124
ATP6V1G2	0.2124
ATP6V1G2	0.2121
ATP6V1G2-DDX39B	0.2776
ATP6V1G3	0.1684
ATP6V1G3	0.1684
ATP6V1H	0.7658
ATP7A	0.8795
ATP7A	0.8795
ATP7B	0.8703
ATP8A1	0.8186
ATP8A2	0.2912
ATP8B1	0.2298
ATP8B2	0.2481
ATP8B3	0.3069
ATP8B4	0.8191
ATP9A	0.3148
ATP9B	0.7943
ATP9B	0.786
ATPAF1	0.8702
ATPAF2	0.757
ATPIF1	0.2267
ATR	0.7999
ATRAID	0.1661
ATRIP	0.8962
ATRN	0.2686
ATRNL1	0.8169
ATRX	0.3102
ATRX	0.3102
ATXN1	0.3062
ATXN10	0.2534
ATXN1L	0.8998
ATXN2	0.7645
ATXN2L	0.7836
ATXN3	0.3208
ATXN3L	0.1428
ATXN7	0.3019
ATXN7L1	0.8909
ATXN7L2	0.2436
ATXN7L3	0.8674
ATXN7L3B	0.8688
AUH	0.1969
AUNIP	0.1652
AUP1	0.1476
AURKA	0.199
AURKAIP1	0.6786
AURKB	0.2076
AURKC	0.7568
AUTS2	0.2767
AVEN	0.8142
AVIL	0.8889
AVL9	0.9022
AVP	0.1392
AVPI1	0.1945
AVPR1A	0.1586
AVPR1B	0.1898
AVPR1B	0.1898
AVPR2	0.2304
AVPR2	0.2304
AWAT1	0.1475
AWAT2	0.2156
AXDND1	0.2114
AXIN1	0.1603
AXIN2	0.8433
AXL	0.2295
AZGP1	0.224
AZI1	0.1635
AZI2	0.2643
AZIN1	0.2554
AZU1	0.1422
B2M	0.2129
B3GALNT1	0.7902
B3GALNT2	0.1914
B3GALT1	0.2243
B3GALT2	0.227
B3GALT4	0.1457
B3GALT4	0.1457
B3GALT4	0.1457
B3GALT4	0.1457
B3GALT4	0.1457
B3GALT5	0.781
B3GALT6	0.7755
B3GALTL	0.2897
B3GAT1	0.7643
B3GAT2	0.3188
B3GAT3	0.7609
B3GNT1	0.1956
B3GNT2	0.75
B3GNT3	0.7289
B3GNT4	0.7694
B3GNT5	0.2364
B3GNT6	0.217
B3GNT6	0.2153
B3GNT7	0.2454
B3GNT8	0.1444
B3GNT9	0.192
B3GNTL1	0.1982
B4GALNT1	0.2427
B4GALNT2	0.1447
B4GALNT3	0.8592
B4GALNT4	0.1924
B4GALT1	0.8002
B4GALT2	0.1997
B4GALT3	0.1542
B4GALT4	0.3153
B4GALT5	0.3068
B4GALT6	0.2646
B4GALT7	0.1957
B9D1	0.1487
B9D2	0.7022
BAALC	0.255
BAAT	0.7584
BABAM1	0.1562
BACE1	0.8783
BACE2	0.8455
BACH1	0.2914
BACH2	0.8197
BAD	0.1906
BAG1	0.2571
BAG2	0.3162
BAG3	0.1859
BAG4	0.7966
BAG5	0.8071
BAG6	0.1821
BAG6	0.1831
BAG6	0.1821
BAG6	0.1831
BAG6	0.1821
BAG6	0.1831
BAG6	0.1821
BAHCC1	0.2308
BAHD1	0.7841
BAI1	0.7167
BAI2	0.1655
BAI3	0.1941
BAIAP2	0.7821
BAIAP2L1	0.7751
BAIAP2L2	0.1726
BAIAP3	0.2275
BAK1	0.2222
BAMBI	0.2181
BANF1	0.1764
BANF2	0.1383
BANK1	0.1871
BANP	0.2356
BAP1	0.718
BARD1	0.2846
BARHL1	0.1833
BARHL2	0.1612
BARX1	0.1575
BARX2	0.2175
BASP1	0.2012
BATF	0.1473
BATF2	0.213
BATF3	0.175
BAX	0.1594
BAZ1A	0.2014
BAZ1B	0.2007
BAZ1B	0.2007
BAZ2A	0.8116
BAZ2B	0.2258
BBC3	0.2329
BBIP1	0.2156
BBOX1	0.1753
BBS1	0.2992
BBS10	0.2225
BBS12	0.1836
BBS2	0.192
BBS4	0.7894
BBS5	0.2381
BBS7	0.2196
BBS9	0.2183
BBX	0.325
BCAM	0.1593
BCAN	0.1537
BCAP29	0.8973
BCAP31	0.7137
BCAP31	0.7137
BCAR1	0.803
BCAR3	0.1714
BCAS1	0.2746
BCAS2	0.2072
BCAS3	0.162
BCAS4	0.759
BCAT1	0.3229
BCAT2	0.7066
BCCIP	0.2554
BCDIN3D	0.2009
BCHE	0.1614
BCKDHA	0.1494
BCKDHB	0.2691
BCKDK	0.1964
BCL10	0.2107
BCL11A	0.2995
BCL11B	0.8987
BCL2	0.8156
BCL2A1	0.1447
BCL2L1	0.265
BCL2L10	0.7187
BCL2L11	0.8018
BCL2L12	0.7296
BCL2L13	0.8807
BCL2L14	0.2451
BCL2L15	0.1868
BCL2L2	0.8966
BCL2L2-PABPN1	0.1392
BCL3	0.1517
BCL6	0.2457
BCL6B	0.2307
BCL7A	0.7884
BCL7B	0.2186
BCL7B	0.2186
BCL7C	0.1947
BCL9	0.763
BCL9	0.7633
BCL9L	0.878
BCLAF1	0.304
BCMO1	0.2146
BCO2	0.7302
BCOR	0.2393
BCORL1	0.7823
BCR	0.8037
BCS1L	0.1425
BDH1	0.2619
BDH2	0.1706
BDKRB1	0.1841
BDKRB2	0.2684
BDNF	0.8157
BDP1	0.8012
BDP1	0.8012
BEAN1	0.2976
BECN1	0.1917
BEGAIN	0.1632
BEND2	0.2218
BEND3	0.2658
BEND3	0.2658
BEND4	0.3263
BEND5	0.1818
BEND6	0.2383
BEND7	0.8137
BEST1	0.7856
BEST2	0.1509
BEST3	0.2169
BEST4	0.7331
BET1	0.2848
BET1L	0.8666
BEX1	0.1443
BEX2	0.1704
BEX4	0.1589
BEX5	0.143
BEX5	0.143
BFAR	0.7594
BFSP1	0.1677
BFSP2	0.1437
BGLAP	0.1908
BGN	0.2074
BGN	0.2074
BHLHA15	0.1392
BHLHA9	0.1435
BHLHB9	0.2606
BHLHE22	0.2711
BHLHE23	0.139
BHLHE40	0.7562
BHLHE41	0.8654
BHMT	0.2416
BHMT2	0.209
BICC1	0.2808
BICD1	0.8994
BICD2	0.307
BID	0.2618
BIK	0.677
BIN1	0.2279
BIN2	0.1854
BIN3	0.2203
BIRC2	0.1837
BIRC3	0.2199
BIRC5	0.7971
BIRC6	0.2196
BIRC7	0.1449
BIRC8	0.1381
BIVM	0.2578
BLACE	0.1576
BLCAP	0.7609
BLID	0.1438
BLK	0.1858
BLM	0.2787
BLMH	0.2367
BLNK	0.1501
BLNK	0.1501
BLOC1S1	0.1617
BLOC1S2	0.2363
BLOC1S3	0.2605
BLOC1S4	0.2103
BLOC1S5	0.2227
BLOC1S5-TXNDC5	0.2642
BLOC1S6	0.8082
BLVRA	0.1397
BLVRB	0.2073
BLZF1	0.2194
BMF	0.8013
BMI1	0.2864
BMP1	0.7937
BMP10	0.1811
BMP2	0.2167
BMP2K	0.2736
BMP3	0.2697
BMP4	0.1467
BMP5	0.2743
BMP6	0.2287
BMP7	0.2264
BMP8A	0.1414
BMP8B	0.2585
BMPER	0.7683
BMPR1A	0.7492
BMPR1B	0.3161
BMPR2	0.8216
BMS1	0.1994
BMX	0.7197
BNC1	0.2231
BNC2	0.9014
BNIP1	0.1914
BNIP2	0.3225
BNIP3	0.7441
BNIP3L	0.2728
BNIPL	0.1634
BOC	0.1906
BOD1	0.2166
BOD1L1	0.8964
BOD1L2	0.2432
BOK	0.2144
BOLA1	0.1468
BOLA1	0.1468
BOLA2	0.1376
BOLA2B	0.1516
BOLA3	0.7978
BOLL	0.2508
BOP1	0.1431
BOP1	0.1384
BORA	0.1889
BPGM	0.1871
BPHL	0.7801
BPI	0.2527
BPIFA1	0.7019
BPIFA2	0.1871
BPIFA3	0.1415
BPIFB1	0.1399
BPIFB2	0.1771
BPIFB3	0.1373
BPIFB4	0.6941
BPIFB6	0.735
BPIFC	0.1509
BPNT1	0.196
BPTF	0.785
BPTF	0.785
BPY2	0.1584
BPY2B	0.1558
BPY2C	0.1558
BRAF	0.2771
BRAP	0.2522
BRAT1	0.1427
BRCA1	0.819
BRCA2	0.1545
BRCC3	0.2413
BRCC3	0.2413
BRD1	0.7376
BRD2	0.8678
BRD2	0.8678
BRD2	0.8678
BRD2	0.8542
BRD2	0.8676
BRD2	0.1882
BRD2	0.1883
BRD3	0.8733
BRD4	0.2729
BRD7	0.7924
BRD8	0.2627
BRD9	0.2925
BRDT	0.141
BRE	0.1857
BRF1	0.2352
BRF2	0.7416
BRI3	0.1714
BRI3BP	0.8178
BRICD5	0.16
BRIP1	0.2111
BRIX1	0.1918
BRK1	0.8202
BRMS1	0.7382
BRMS1L	0.2151
BROX	0.2151
BRPF1	0.1904
BRPF3	0.7992
BRS3	0.774
BRSK1	0.1733
BRSK2	0.2768
BRWD1	0.3104
BRWD3	0.8214
BSCL2	0.2153
BSDC1	0.7818
BSG	0.2048
BSN	0.8097
BSND	0.7711
BSPH1	0.1415
BSPRY	0.7705
BST1	0.1933
BST2	0.176
BSX	0.1391
BTAF1	0.7396
BTBD1	0.2062
BTBD10	0.2564
BTBD11	0.2297
BTBD16	0.1396
BTBD17	0.1438
BTBD18	0.1842
BTBD19	0.1842
BTBD2	0.7664
BTBD3	0.3067
BTBD6	0.1883
BTBD7	0.9004
BTBD8	0.1508
BTBD9	0.9041
BTC	0.2642
BTC	0.2642
BTD	0.167
BTF3	0.7054
BTF3L4	0.3139
BTG1	0.218
BTG2	0.8703
BTG3	0.1868
BTG4	0.1559
BTK	0.1511
BTK	0.1511
BTLA	0.8687
BTN1A1	0.8461
BTN2A1	0.2734
BTN2A2	0.2241
BTN3A1	0.263
BTN3A2	0.2481
BTN3A3	0.2217
BTNL2	0.2026
BTNL2	0.1883
BTNL2	0.1883
BTNL2	0.1883
BTNL2	0.1883
BTNL2	0.1883
BTNL2	0.1883
BTNL2	0.1883
BTNL3	0.1636
BTNL8	0.1656
BTNL9	0.2365
BTRC	0.8782
BUB1	0.186
BUB1B	0.1757
BUB3	0.2537
BUD13	0.1757
BUD31	0.1461
BVES	0.8155
BYSL	0.7485
BZRAP1	0.2237
BZW1	0.7534
BZW2	0.2567
C10orf10	0.2142
C10orf105	0.806
C10orf107	0.1827
C10orf11	0.7886
C10orf111	0.1967
C10orf112	0.1436
C10orf113	0.1474
C10orf115	0.1492
C10orf118	0.3038
C10orf12	0.1935
C10orf120	0.1677
C10orf126	0.2107
C10orf128	0.7831
C10orf129	0.2498
C10orf131	0.1757
C10orf137	0.8041
C10orf2	0.2365
C10orf25	0.2346
C10orf32	0.2727
C10orf35	0.1539
C10orf40	0.2781
C10orf53	0.265
C10orf54	0.9017
C10orf55	0.2432
C10orf62	0.1496
C10orf67	0.2913
C10orf68	0.1942
C10orf71	0.1598
C10orf76	0.7837
C10orf82	0.1989
C10orf82	0.1989
C10orf85	0.2231
C10orf88	0.2045
C10orf90	0.2303
C10orf91	0.1775
C10orf95	0.1921
C10orf99	0.1558
C11orf1	0.2284
C11orf1	0.2284
C11orf16	0.1508
C11orf21	0.2528
C11orf24	0.703
C11orf30	0.2596
C11orf31	0.2009
C11orf34	0.189
C11orf35	0.1402
C11orf42	0.7105
C11orf44	0.3138
C11orf45	0.7887
C11orf48	0.1489
C11orf49	0.7527
C11orf52	0.191
C11orf52	0.191
C11orf53	0.6961
C11orf54	0.2693
C11orf57	0.2456
C11orf57	0.2456
C11orf58	0.2424
C11orf63	0.1843
C11orf65	0.2374
C11orf68	0.7153
C11orf70	0.2146
C11orf71	0.1401
C11orf72	0.2445
C11orf73	0.7288
C11orf74	0.1896
C11orf80	0.7657
C11orf82	0.2346
C11orf83	0.2626
C11orf84	0.7154
C11orf85	0.227
C11orf86	0.1887
C11orf87	0.2935
C11orf88	0.2519
C11orf91	0.1924
C11orf92	0.2404
C11orf93	0.1462
C11orf94	0.1373
C11orf96	0.194
C12orf10	0.1372
C12orf23	0.2713
C12orf29	0.2594
C12orf36	0.2616
C12orf39	0.2206
C12orf4	0.733
C12orf40	0.2129
C12orf42	0.7585
C12orf43	0.2243
C12orf44	0.1467
C12orf45	0.1901
C12orf49	0.2427
C12orf5	0.1521
C12orf50	0.168
C12orf52	0.2101
C12orf54	0.1787
C12orf55	0.7781
C12orf56	0.1793
C12orf57	0.1482
C12orf57	0.1482
C12orf60	0.1986
C12orf61	0.2226
C12orf65	0.1851
C12orf66	0.2052
C12orf68	0.2495
C12orf71	0.1403
C12orf73	0.2359
C12orf74	0.2406
C12orf75	0.1889
C12orf76	0.2569
C12orf77	0.2189
C12orf79	0.7878
C13orf35	0.2108
C13orf45	0.1988
C14orf1	0.7127
C14orf105	0.2665
C14orf119	0.2646
C14orf132	0.8693
C14orf142	0.2098
C14orf144	0.2268
C14orf159	0.8055
C14orf164	0.7207
C14orf166	0.179
C14orf166B	0.219
C14orf177	0.1829
C14orf178	0.1473
C14orf180	0.8721
C14orf182	0.1875
C14orf2	0.2489
C14orf23	0.1974
C14orf28	0.177
C14orf37	0.9008
C14orf39	0.2175
C14orf64	0.7721
C14orf79	0.7543
C14orf80	0.1866
C14orf80	0.1866
C14orf93	0.1481
C15orf26	0.1904
C15orf27	0.2489
C15orf32	0.1883
C15orf37	0.7465
C15orf38	0.2561
C15orf38-AP3S2	0.2201
C15orf39	0.8479
C15orf40	0.7395
C15orf41	0.764
C15orf43	0.1964
C15orf48	0.1506
C15orf52	0.813
C15orf53	0.7676
C15orf54	0.222
C15orf56	0.2516
C15orf57	0.8971
C15orf59	0.1405
C15orf60	0.1394
C15orf61	0.2114
C15orf62	0.1958
C15orf65	0.1411
C16orf11	0.1442
C16orf13	0.144
C16orf3	0.1391
C16orf45	0.1761
C16orf46	0.1773
C16orf47	0.1874
C16orf52	0.7953
C16orf54	0.2246
C16orf58	0.8418
C16orf59	0.1981
C16orf62	0.2065
C16orf70	0.2415
C16orf71	0.1908
C16orf72	0.8126
C16orf74	0.1544
C16orf78	0.1417
C16orf80	0.2169
C16orf86	0.1928
[truncated: 19,664 more rows]
