# Supplementary material for: PTRcombiner: mining combinatorial regulation of gene expression from post-transcriptional interaction maps
Source: BMC Genomics. 2014 Apr 23;15:304. doi: 10.1186/1471-2164-15-304 (PMC4234518; doi:10.1186/1471-2164-15-304)
Supplement: Additional file 9 — A zip file containing supplementary Figure S1 and supplementary Tables S1–S7. [file 1471-2164-15-304-S9.zip › comparison_with_pictar_comir/comir_clust09_its_genes.txt]

ABL2 0.9001
ACVR2B 0.6799
ADNP 0.2877
ADSS 0.7449
AEBP2 0.7844
AGFG1 0.2749
AKAP11 0.8112
AKAP2 0.8123
ALDH2 0.8739
ALG2 0.7975
AMOTL1 0.82
ANKFY1 0.3121
APEX2 0.2018
ARF6 0.1889
ARID4B 0.2391
ARIH1 0.8968
ARIH2 0.3013
ARL3 0.8949
ARL4C 0.235
ASH1L 0.7921
ATF7 0.813
ATG9A 0.8846
ATL2 0.8771
ATP11C 0.2999
ATP13A3 0.8065
ATP5O 0.1878
ATXN2L 0.7836
ATXN7L3 0.8674
ATXN7L3B 0.8688
AXIN2 0.8433
B3GNT2 0.75
BACH1 0.2914
BACH2 0.8197
BAG5 0.8071
BCKDK 0.1964
BCL11A 0.2995
BCL11B 0.8987
BCL2 0.8156
BCLAF1 0.304
BUB3 0.2537
C10orf2 0.2365
C11orf54 0.2693
C11orf58 0.2424
C16orf72 0.8126
C18orf8 0.2802
C1orf52 0.2133
C20orf112 0.8827
C20orf27 0.2109
C2orf42 0.8212
C5orf24 0.8141
C8orf44-SGK3 0.7365
CA12 0.8842
CALM2 0.2132
CALU 0.7774
CAMSAP1 0.8038
CAPZA1 0.2215
CAPZA2 0.7708
CARD10 0.7289
CARM1 0.8588
CASP2 0.3002
CBX2 0.8039
CBX2 0.8039
CCDC6 0.8806
CCND1 0.8777
CCND2 0.8994
CCNE1 0.8216
CCNE2 0.7776
CCT8 0.1831
CD274 0.7961
CD2AP 0.8087
CD81 0.1804
CDADC1 0.7766
CDC23 0.7465
CDC25A 0.8631
CDC37 0.1613
CDC37L1 0.7908
CDC42SE2 0.8797
CDCA4 0.8637
CDK13 0.2761
CDK6 0.8868
CDKAL1 0.2127
CEP55 0.7523
CEP85 0.7675
CHAC1 0.8426
CHD3 0.8049
CHEK1 0.7815
CLIP1 0.2179
CNNM2 0.7575
CNOT1 0.2041
COL4A1 0.7863
COPS7B 0.8033
CPEB2 0.8816
CPSF7 0.881
CRKL 0.8808
CSDE1 0.8455
CSNK1G1 0.3027
CSNK1G2 0.2108
CSNK2A1 0.2909
CTBP1 0.241
CTDSP1 0.7594
CUL1 0.1515
CXorf38 0.2373
DBNDD2 0.1875
DCP2 0.3276
DCTN2 0.2395
DDX21 0.2484
DDX54 0.8628
DICER1 0.8829
DIEXF 0.899
DKC1 0.7543
DKC1 0.7543
DMTF1 0.8748
DNAJB4 0.8753
DNAJC5 0.8818
DPH3 0.2873
DPYSL5 0.8089
DRG2 0.2104
DUS4L 0.1942
DUSP3 0.8699
DYRK2 0.8224
E2F7 0.877
EDEM1 0.285
EFNB2 0.8604
EI24 0.2202
ENGASE 0.8755
ENPP4 0.8748
ERCC6L 0.1756
ERF 0.222
ERGIC2 0.2752
EXTL3 0.8868
FAM105B 0.3198
FAM122B 0.8065
FAM135A 0.8829
FAM171A1 0.2399
FAM98A 0.2542
FANCC 0.2844
FBXL18 0.2035
FBXW2 0.1499
FBXW7 0.7791
FEM1C 0.8017
FGF2 0.9056
FKBP1A 0.7606
FOXP1 0.3155
FRAT2 0.2366
FRS2 0.8184
FURIN 0.7112
G3BP2 0.2962
GABARAPL1 0.892
GALNT7 0.7984
GCC1 0.746
GLRX 0.742
GNB1 0.7832
GNB4 0.2405
GOLT1B 0.7733
GOPC 0.2905
GPR180 0.8228
GTPBP1 0.8904
GXYLT2 0.2419
HAUS3 0.8768
HELZ 0.8866
HIPK2 0.9074
HIST2H2BE 0.772
HIST2H2BE 0.772
HMGCS1 0.249
HMGN4 0.1955
HNRNPA2B1 0.7837
HNRNPH3 0.2236
HOXA3 0.7536
HOXB3 0.2377
HOXD13 0.232
IFNAR2 0.2246
IGSF3 0.8007
INSIG1 0.2397
ITGA2 0.881
ITM2C 0.2483
JAKMIP2 0.2843
JARID2 0.7878
JMY 0.3193
KCNC4 0.8508
KCNG3 0.7948
KCTD15 0.2685
KDM2A 0.288
KIAA0895 0.8735
KIAA0907 0.2808
KIAA0947 0.2226
KIAA1549 0.8207
KIF5A 0.8604
KLC1 0.8754
KLHL9 0.3073
KPNA6 0.8842
LAMTOR1 0.2202
LATS1 0.8956
LCOR 0.8849
LCORL 0.7923
LEMD3 0.2789
LEPROTL1 0.2779
LIN7C 0.2944
LPHN1 0.1989
LRIG3 0.758
LTA4H 0.1983
LUC7L 0.2905
MAP3K4 0.9025
MAP3K7 0.8039
MAP4 0.2462
MAT2B 0.2977
MED13 0.7894
MEX3C 0.2666
MGAT4A 0.9005
MLLT6 0.8592
MLXIP 0.7923
MMACHC 0.7333
MORF4L1 0.2523
MPP5 0.2938
MPV17 0.2353
MRFAP1 0.2012
MRPL17 0.172
MSL2 0.2613
MTCH1 0.1838
MTF1 0.3252
MTHFR 0.8966
MYO5B 0.8798
N4BP1 0.8827
NDEL1 0.228
NFKBIA 0.2432
NHLRC3 0.2954
NIN 0.8087
NKIRAS2 0.2424
NKIRAS2 0.2424
NSD1 0.8831
NUFIP2 0.8236
NUP50 0.8951
NXPH4 0.7725
OGT 0.7806
ONECUT2 0.9015
PAG1 0.8867
PALM2-AKAP2 0.8123
PAQR3 0.901
PARP1 0.1885
PCGF3 0.3104
PDCD11 0.7355
PDHX 0.2191
PHC3 0.2441
PHKA1 0.7664
PHKA1 0.7664
PIM1 0.7687
PISD 0.8799
PJA1 0.2144
PKMYT1 0.1507
PLAG1 0.8835
PLEKHF2 0.2433
PLSCR4 0.89
PNPLA6 0.6947
POGZ 0.2188
POLD3 0.8692
POLR2H 0.1464
PPP2R1A 0.8453
PPP6C 0.7912
PPRC1 0.6574
PRKAB2 0.8719
PRKAB2 0.8719
PRKAR2A 0.8185
PROSC 0.7684
PTBP2 0.253
PTER 0.7951
PURA 0.8546
PURG 0.7342
RAB1B 0.2528
RAB23 0.7539
RAB3GAP2 0.2326
RAB5B 0.2807
RAD23B 0.7996
RAD51 0.2082
RASA1 0.264
RASSF8 0.8812
RBM26 0.2886
RBMS1 0.8733
REXO1 0.7223
RNF11 0.2724
RNF149 0.7755
RNF19A 0.2556
RNF38 0.8133
RNF7 0.7684
RNFT1 0.168
RNMT 0.8783
RPL13A 0.1824
RPRD1B 0.8882
RPS6KB1 0.8161
RRM1 0.2815
RRP1B 0.7803
RTN3 0.766
RUNX1T1 0.8845
SAMD8 0.816
SAV1 0.7904
SCAF1 0.1628
SCAF11 0.214
SCAMP1 0.8106
SCAMP2 0.2313
SCML2 0.248
SEC11C 0.1868
SEH1L 0.8884
SF3A1 0.7879
SF3A3 0.7698
SF3B3 0.3114
SGK3 0.7702
SGPL1 0.8787
SH3BP5 0.2052
SH3GLB1 0.3151
SIAH1 0.7436
SIPA1L2 0.7737
SLC17A5 0.2505
SLC1A5 0.1992
SLC25A39 0.7379
SLC29A2 0.8687
SLC35B2 0.7493
SLC39A10 0.8829
SLC4A7 0.8128
SLC7A2 0.8977
SLC9A6 0.8724
SLC9A6 0.8724
SMAD7 0.7704
SMARCE1 0.2382
SNTB2 0.8862
SNTB2 0.8862
SNX16 0.7845
SOCS5 0.8081
SOWAHC 0.7784
SPATA2 0.2516
SPATS2 0.2058
SPATS2L 0.1718
SPEN 0.7317
SPRYD3 0.8828
SRSF1 0.2683
STAG2 0.2645
STAMBPL1 0.2075
STK33 0.7474
STK35 0.8001
STK38 0.7871
STK40 0.8091
STOX2 0.8858
STX16 0.7948
STXBP3 0.8378
SUV420H2 0.7105
SVIP 0.882
SYNJ1 0.8944
SYS1 0.2308
TARBP2 0.8386
TBC1D12 0.797
TBP 0.7492
TBPL1 0.7991
TET3 0.8225
TFAP2A 0.8915
TLE4 0.855
TMCC1 0.9019
TMEM168 0.2258
TMEM33 0.8194
TMEM43 0.8625
TMTC3 0.2966
TNPO1 0.8231
TNRC6B 0.9071
TOX4 0.2772
TPD52 0.2827
TRAPPC4 0.734
TRAPPC4 0.734
TRIM44 0.282
TRIP10 0.7352
TSC22D4 0.1532
TSHZ1 0.2503
TSPYL2 0.7332
TSPYL2 0.7332
TTC9C 0.2127
UBE2Q1 0.8837
UBE2R2 0.3143
UBFD1 0.8962
UBN2 0.9014
UBR3 0.8157
UQCRB 0.3131
USP31 0.8207
USP38 0.8091
USP42 0.3129
USP46 0.2939
USP53 0.7872
VEGFA 0.7805
VPS4A 0.7358
WDR26 0.3123
WNT3A 0.8551
XIAP 0.3132
XPO7 0.7823
YWHAH 0.7483
ZBTB34 0.8843
ZBTB8A 0.3055
ZBTB8B 0.2777
ZC3H13 0.2766
ZDHHC13 0.2017
ZFHX3 0.8057
ZFPM2 0.2296
ZFYVE20 0.8933
ZHX1 0.7804
ZHX1-C8ORF76 0.1459
ZMYM3 0.228
ZMYND11 0.2691
ZMYND11 0.2691
ZNF217 0.2884
ZNF318 0.2134
ZNF33A 0.2637
ZNF436 0.8754
ZNF449 0.7946
ZNF449 0.7946
ZNF507 0.3142
ZNF606 0.7947
ZNF622 0.6885
ZNRF2 0.8617
ZNRF3 0.8968
ZRANB1 0.8746
ZYX 0.7923
