# Supplementary material for: PTRcombiner: mining combinatorial regulation of gene expression from post-transcriptional interaction maps
Source: BMC Genomics. 2014 Apr 23;15:304. doi: 10.1186/1471-2164-15-304 (PMC4234518; doi:10.1186/1471-2164-15-304)
Supplement: Additional file 9 — A zip file containing supplementary Figure S1 and supplementary Tables S1–S7. [file 1471-2164-15-304-S9.zip › comparison_with_pictar_comir/comir_clust14_all_genes.txt]

A1BG	0.1425
A1CF	0.1423
A2M	0.1815
A2ML1	0.7337
A4GALT	0.2011
A4GNT	0.1918
AAAS	0.1375
AACS	0.1943
AADAC	0.6916
AADACL2	0.3179
AADACL2	0.3179
AADACL3	0.7892
AADACL4	0.1485
AADAT	0.7415
AAED1	0.2948
AAGAB	0.2384
AAK1	0.9019
AAMDC	0.6992
AAMP	0.1905
AANAT	0.1499
AAR2	0.1706
AARD	0.8468
AARS	0.1499
AARS2	0.7366
AARSD1	0.1543
AASDH	0.2912
AASDHPPT	0.268
AASS	0.2432
AATF	0.1896
AATK	0.1876
ABAT	0.8081
ABCA1	0.8149
ABCA10	0.8203
ABCA12	0.2429
ABCA13	0.2911
ABCA2	0.2597
ABCA3	0.2125
ABCA4	0.1497
ABCA5	0.7895
ABCA6	0.739
ABCA7	0.1505
ABCA8	0.2188
ABCA9	0.2379
ABCB1	0.1889
ABCB10	0.2637
ABCB11	0.2352
ABCB11	0.2352
ABCB4	0.1445
ABCB5	0.7824
ABCB6	0.1568
ABCB7	0.1388
ABCB8	0.2296
ABCB9	0.8541
ABCC1	0.2424
ABCC10	0.1766
ABCC11	0.1548
ABCC12	0.2693
ABCC2	0.2358
ABCC3	0.2772
ABCC4	0.2525
ABCC5	0.8135
ABCC6	0.1752
ABCC8	0.7646
ABCC9	0.2661
ABCD1	0.168
ABCD1	0.168
ABCD2	0.819
ABCD3	0.2316
ABCD4	0.2676
ABCE1	0.767
ABCF1	0.1668
ABCF1	0.1598
ABCF1	0.1598
ABCF1	0.1628
ABCF1	0.1598
ABCF1	0.1628
ABCF1	0.1598
ABCF2	0.2369
ABCF3	0.1838
ABCG1	0.2345
ABCG2	0.7988
ABCG4	0.7449
ABCG5	0.1798
ABCG8	0.1553
ABHD1	0.159
ABHD10	0.2346
ABHD11	0.7387
ABHD11	0.7387
ABHD12	0.183
ABHD12B	0.2082
ABHD13	0.8203
ABHD14A	0.1891
ABHD14A-ACY1	0.1701
ABHD14B	0.2285
ABHD15	0.8582
ABHD16A	0.1799
ABHD16A	0.1442
ABHD16A	0.1442
ABHD16A	0.1442
ABHD16A	0.1441
ABHD16A	0.1442
ABHD16A	0.1441
ABHD16B	0.1375
ABHD17A	0.2402
ABHD17B	0.7847
ABHD17C	0.2123
ABHD2	0.9015
ABHD3	0.2072
ABHD4	0.2505
ABHD5	0.157
ABHD6	0.1964
ABHD8	0.1546
ABI1	0.7815
ABI2	0.8994
ABI3	0.1906
ABI3BP	0.2267
ABL1	0.2746
ABL2	0.907
ABLIM1	0.8186
ABLIM2	0.2083
ABLIM3	0.2869
ABO	0.2602
ABR	0.7611
ABRA	0.7596
ABRACL	0.1882
ABT1	0.7621
ABT1	0.7621
ABTB1	0.7314
ABTB2	0.175
ACAA1	0.2125
ACAA2	0.1854
ACACA	0.2651
ACACB	0.2182
ACAD10	0.1577
ACAD11	0.2305
ACAD8	0.2302
ACAD9	0.2272
ACADL	0.251
ACADM	0.7607
ACADS	0.1813
ACADSB	0.8217
ACADVL	0.2605
ACAN	0.7451
ACAP1	0.1387
ACAP2	0.8226
ACAP3	0.2587
ACAT1	0.7861
ACAT2	0.1913
ACBD3	0.2491
ACBD4	0.1575
ACBD5	0.7976
ACBD6	0.1407
ACBD7	0.2329
ACCS	0.1506
ACCSL	0.2227
ACD	0.1401
ACE	0.2701
ACE2	0.2416
ACER1	0.6951
ACER2	0.732
ACER3	0.8262
ACER3	0.8262
ACHE	0.1993
ACIN1	0.7124
ACKR2	0.2391
ACKR3	0.1967
ACKR4	0.2216
ACKR5	0.1845
ACKR6	0.2945
ACLY	0.2182
ACLY	0.2182
ACMSD	0.142
ACN9	0.2257
ACO1	0.1991
ACO2	0.1489
ACOT1	0.1399
ACOT11	0.874
ACOT12	0.2176
ACOT13	0.7787
ACOT2	0.1402
ACOT4	0.2168
ACOT6	0.1379
ACOT7	0.2238
ACOT8	0.186
ACOT9	0.8523
ACOX1	0.8843
ACOX2	0.1541
ACOX3	0.7186
ACOXL	0.2309
ACP1	0.2414
ACP2	0.2191
ACP5	0.1718
ACP6	0.1378
ACP6	0.1378
ACPL2	0.8622
ACPP	0.7626
ACPT	0.1379
ACR	0.1409
ACRBP	0.1533
ACRC	0.1563
ACRV1	0.2065
ACSBG1	0.3022
ACSBG2	0.2038
ACSF2	0.2252
ACSF3	0.1768
ACSL1	0.7591
ACSL3	0.2858
ACSL4	0.808
ACSL5	0.21
ACSL6	0.8182
ACSM1	0.7299
ACSM2A	0.2068
ACSM2B	0.2342
ACSM3	0.1865
ACSM4	0.1487
ACSM5	0.1995
ACSS1	0.2179
ACSS2	0.2693
ACSS3	0.8632
ACTA1	0.1728
ACTA2	0.1748
ACTB	0.2292
ACTBL2	0.7807
ACTC1	0.2792
ACTG1	0.1905
ACTG1	0.1905
ACTG2	0.2236
ACTL10	0.1459
ACTL6A	0.1742
ACTL6B	0.1419
ACTL7A	0.1403
ACTL7B	0.1395
ACTL8	0.1563
ACTL9	0.1375
ACTL9	0.1376
ACTN1	0.1584
ACTN2	0.2258
ACTN3	0.1528
ACTN4	0.2249
ACTR10	0.7616
ACTR1A	0.7387
ACTR1B	0.215
ACTR2	0.8065
ACTR3	0.8221
ACTR3B	0.1874
ACTR3C	0.8092
ACTR5	0.1493
ACTR6	0.2729
ACTR8	0.2705
ACTRT1	0.17
ACTRT2	0.1392
ACTRT3	0.2077
ACVR1	0.2245
ACVR1B	0.7847
ACVR1C	0.2141
ACVR2A	0.2954
ACVR2B	0.1405
ACVRL1	0.8575
ACY1	0.1556
ACY3	0.1427
ACYP1	0.7056
ACYP2	0.2488
ADA	0.1537
ADAD1	0.138
ADAD2	0.1428
ADAL	0.7837
ADAM10	0.2824
ADAM11	0.2323
ADAM12	0.3217
ADAM15	0.1545
ADAM17	0.2599
ADAM18	0.2104
ADAM19	0.8099
ADAM2	0.1484
ADAM20	0.1434
ADAM21	0.7118
ADAM22	0.8261
ADAM23	0.3025
ADAM28	0.817
ADAM29	0.1428
ADAM30	0.191
ADAM32	0.141
ADAM33	0.7032
ADAM7	0.1943
ADAM8	0.1603
ADAM9	0.8667
ADAMDEC1	0.2483
ADAMTS1	0.2346
ADAMTS10	0.2483
ADAMTS10	0.2483
ADAMTS12	0.2859
ADAMTS13	0.2751
ADAMTS13	0.1832
ADAMTS14	0.1792
ADAMTS15	0.782
ADAMTS16	0.1696
ADAMTS17	0.2743
ADAMTS18	0.2561
ADAMTS19	0.2733
ADAMTS2	0.2599
ADAMTS20	0.217
ADAMTS3	0.7942
ADAMTS4	0.225
ADAMTS5	0.8248
ADAMTS6	0.3098
ADAMTS7	0.1441
ADAMTS8	0.1581
ADAMTS9	0.2347
ADAMTSL1	0.7497
ADAMTSL2	0.7059
ADAMTSL3	0.2935
ADAMTSL4	0.1919
ADAMTSL5	0.7453
ADAP1	0.1667
ADAP2	0.2361
ADAR	0.7888
ADARB1	0.9004
ADARB2	0.1687
ADAT1	0.7902
ADAT2	0.8854
ADAT3	0.1464
ADC	0.1478
ADCK1	0.1553
ADCK2	0.1485
ADCK3	0.1938
ADCK4	0.1539
ADCK5	0.2474
ADCK5	0.2474
ADCY1	0.8149
ADCY10	0.1475
ADCY2	0.304
ADCY3	0.2011
ADCY4	0.2227
ADCY5	0.2332
ADCY6	0.2709
ADCY7	0.2906
ADCY8	0.1392
ADCY9	0.7959
ADCYAP1	0.2936
ADCYAP1R1	0.2807
ADD1	0.7492
ADD2	0.3013
ADD2	0.3013
ADD3	0.2196
ADGB	0.322
ADH1A	0.1456
ADH1B	0.7994
ADH1C	0.1862
ADH4	0.7434
ADH5	0.2725
ADH6	0.2581
ADH7	0.1632
ADHFE1	0.7939
ADI1	0.2527
ADIG	0.1789
ADIPOQ	0.3019
ADIPOR1	0.2317
ADIPOR2	0.8637
ADIRF	0.1498
ADK	0.2324
ADM	0.2062
ADM2	0.8095
ADM5	0.1391
ADNP	0.2527
ADNP2	0.2132
ADO	0.7921
ADORA1	0.2177
ADORA2A	0.1966
ADORA2B	0.2108
ADORA3	0.1536
ADPGK	0.27
ADPRH	0.2797
ADPRHL1	0.2155
ADPRHL2	0.2106
ADPRM	0.192
ADRA1A	0.1596
ADRA1B	0.1376
ADRA1D	0.2314
ADRA2A	0.7611
ADRA2B	0.7565
ADRA2C	0.1566
ADRB1	0.2374
ADRB2	0.2071
ADRB3	0.7174
ADRBK1	0.1679
ADRBK2	0.8874
ADRM1	0.1396
ADSL	0.7272
ADSS	0.194
ADSSL1	0.2111
ADTRP	0.7389
AEBP1	0.2343
AEBP2	0.7969
AEN	0.7738
AES	0.1655
AFAP1	0.8024
AFAP1L1	0.2268
AFAP1L2	0.2204
AFF1	0.8839
AFF2	0.9017
AFF2	0.9017
AFF3	0.3186
AFF4	0.8989
AFG3L2	0.2087
AFM	0.1731
AFMID	0.1881
AFP	0.2164
AFTPH	0.2022
AGA	0.7438
AGAP1	0.2707
AGAP10	0.2051
AGAP2	0.2164
AGAP2-AS1	0.1983
AGAP3	0.1901
AGAP4	0.2076
AGAP4	0.2076
AGAP5	0.1511
AGAP6	0.2064
AGAP6	0.2064
AGAP7	0.2071
AGAP7	0.2071
AGAP8	0.1557
AGAP9	0.2051
AGAP9	0.2051
AGBL1	0.1434
AGBL2	0.7654
AGBL3	0.1658
AGBL4	0.2827
AGBL5	0.1575
AGER	0.1545
AGER	0.1545
AGER	0.1545
AGER	0.1545
AGER	0.1545
AGER	0.1545
AGER	0.1545
AGFG1	0.2815
AGFG2	0.7972
AGGF1	0.7753
AGK	0.8688
AGK	0.8688
AGL	0.2543
AGMAT	0.7528
AGMO	0.7226
AGO1	0.9021
AGO2	0.7921
AGO3	0.9077
AGO4	0.82
AGPAT1	0.2088
AGPAT1	0.1951
AGPAT1	0.1953
AGPAT1	0.1953
AGPAT1	0.1953
AGPAT1	0.1951
AGPAT1	0.1951
AGPAT2	0.205
AGPAT3	0.795
AGPAT4	0.8778
AGPAT5	0.2883
AGPAT6	0.2864
AGPAT9	0.208
AGPS	0.325
AGR2	0.2221
AGR3	0.1422
AGRN	0.1699
AGRP	0.1391
AGT	0.157
AGTPBP1	0.7988
AGTR1	0.2259
AGTR2	0.781
AGTR2	0.781
AGTRAP	0.748
AGXT	0.1741
AGXT2	0.1573
AHCTF1	0.781
AHCY	0.6955
AHCYL1	0.2678
AHCYL2	0.8031
AHDC1	0.2271
AHI1	0.7933
AHNAK	0.7297
AHNAK2	0.2067
AHR	0.2882
AHRR	0.8724
AHSA1	0.2055
AHSA2	0.2329
AHSG	0.1756
AHSP	0.1401
AICDA	0.7845
AIDA	0.2753
AIF1	0.1411
AIF1	0.1411
AIF1	0.1411
AIF1	0.1411
AIF1	0.1411
AIF1	0.1411
AIF1L	0.2617
AIFM1	0.2641
AIFM2	0.7842
AIFM3	0.1486
AIG1	0.2989
AIM1	0.774
AIM1L	0.1433
AIM2	0.174
AIMP1	0.273
AIMP2	0.1554
AIP	0.1392
AIPL1	0.8023
AIRE	0.1962
AJAP1	0.888
AJUBA	0.7822
AK1	0.7413
AK2	0.2895
AK3	0.2795
AK4	0.8788
AK5	0.2394
AK7	0.7543
AK8	0.1406
AK9	0.2356
AKAP1	0.2517
AKAP10	0.2843
AKAP11	0.8983
AKAP12	0.2747
AKAP13	0.8131
AKAP14	0.1403
AKAP17A	0.2593
AKAP2	0.3087
AKAP3	0.1446
AKAP4	0.1429
AKAP4	0.1429
AKAP5	0.1371
AKAP6	0.7918
AKAP7	0.2702
AKAP8	0.2764
AKAP8L	0.7589
AKAP9	0.757
AKIP1	0.1571
AKIRIN1	0.7808
AKIRIN2	0.1518
AKNA	0.2573
AKNAD1	0.2254
AKR1A1	0.1395
AKR1B1	0.2238
AKR1B10	0.1468
AKR1B15	0.1477
AKR1C1	0.3074
AKR1C1	0.3074
AKR1C2	0.2421
AKR1C2	0.2471
AKR1C3	0.172
AKR1C3	0.172
AKR1C4	0.1432
AKR1C4	0.1427
AKR1CL1	0.1373
AKR1D1	0.7505
AKR1E2	0.1585
AKR7A2	0.148
AKR7A3	0.1425
AKR7L	0.8466
AKT1	0.228
AKT1S1	0.2079
AKT2	0.2859
AKT3	0.8182
AKTIP	0.8241
ALAD	0.26
ALAS1	0.1418
ALAS2	0.1402
ALB	0.2419
ALCAM	0.2664
ALDH16A1	0.253
ALDH18A1	0.1958
ALDH1A1	0.1975
ALDH1A2	0.2327
ALDH1A3	0.7517
ALDH1B1	0.2114
ALDH1L1	0.2154
ALDH1L2	0.884
ALDH2	0.1764
ALDH3A1	0.1474
ALDH3A2	0.8119
ALDH3B1	0.7602
ALDH3B2	0.2077
ALDH4A1	0.1742
ALDH5A1	0.3102
ALDH6A1	0.3061
ALDH7A1	0.8637
ALDH8A1	0.1676
ALDH9A1	0.7247
ALDOA	0.144
ALDOB	0.2636
ALDOC	0.1769
ALG1	0.2266
ALG10	0.7332
ALG10B	0.2144
ALG11	0.2154
ALG12	0.1569
ALG13	0.6998
ALG14	0.1746
ALG1L	0.138
ALG2	0.8085
ALG3	0.7173
ALG5	0.195
ALG6	0.7798
ALG8	0.2039
ALG9	0.8145
ALG9	0.8145
ALK	0.1515
ALKBH1	0.2104
ALKBH2	0.1495
ALKBH3	0.1897
ALKBH4	0.2294
ALKBH5	0.2542
ALKBH6	0.1581
ALKBH7	0.1383
ALKBH8	0.7718
ALLC	0.1669
ALMS1	0.2182
ALOX12	0.1455
ALOX12B	0.1416
ALOX15	0.2114
ALOX15B	0.7029
ALOX5	0.2021
ALOX5	0.2021
ALOX5AP	0.196
ALOXE3	0.1965
ALPI	0.1795
ALPK1	0.8024
ALPK2	0.1994
ALPK3	0.3095
ALPL	0.161
ALPP	0.7297
ALPPL2	0.1632
ALS2	0.2307
ALS2CL	0.281
ALS2CR11	0.1647
ALS2CR12	0.1491
ALX1	0.1467
ALX3	0.1603
ALX4	0.7844
ALYREF	0.1456
AMACR	0.2881
AMBN	0.2297
AMBP	0.1444
AMBRA1	0.1971
AMD1	0.278
AMDHD1	0.2353
AMDHD2	0.2324
AMELX	0.6788
AMELY	0.6598
AMER1	0.303
AMER2	0.9014
AMER3	0.2691
AMFR	0.257
AMH	0.1417
AMHR2	0.1451
AMICA1	0.1577
AMIGO1	0.2745
AMIGO2	0.7798
AMIGO3	0.2045
AMMECR1	0.8201
AMMECR1L	0.8031
AMN	0.1544
AMN1	0.2195
AMOT	0.3172
AMOTL1	0.3173
AMOTL2	0.2461
AMPD2	0.7235
AMPD3	0.8657
AMPH	0.2224
AMT	0.1659
AMTN	0.1451
AMY1A	0.1374
AMY1B	0.1376
AMY1C	0.1377
AMY2A	0.1374
AMY2B	0.1762
AMZ1	0.7944
AMZ2	0.1872
AMZ2	0.1872
ANAPC1	0.2535
ANAPC10	0.1776
ANAPC11	0.2088
ANAPC13	0.1973
ANAPC15	0.243
ANAPC16	0.8073
ANAPC2	0.1415
ANAPC4	0.1784
ANAPC5	0.1942
ANAPC5	0.1942
ANAPC7	0.2407
ANG	0.1413
ANGEL1	0.2755
ANGEL2	0.8032
ANGPT1	0.29
ANGPT2	0.8111
ANGPT4	0.1475
ANGPTL1	0.2617
ANGPTL2	0.2659
ANGPTL3	0.2386
ANGPTL4	0.2041
ANGPTL5	0.223
ANGPTL6	0.1442
ANGPTL7	0.221
ANHX	0.2189
ANK1	0.2722
ANK2	0.8742
ANK3	0.2519
ANKAR	0.2491
ANKDD1A	0.2607
ANKDD1B	0.2175
ANKEF1	0.206
ANKFN1	0.1478
ANKFY1	0.8766
ANKH	0.9008
ANKHD1	0.1506
ANKHD1-EIF4EBP3	0.1473
ANKIB1	0.8766
ANKK1	0.147
ANKLE1	0.2374
ANKLE2	0.2399
ANKMY1	0.787
ANKMY2	0.2309
ANKRA2	0.6971
ANKRD1	0.2234
ANKRD10	0.7504
ANKRD11	0.7701
ANKRD12	0.885
ANKRD13A	0.2177
ANKRD13B	0.2034
ANKRD13C	0.7957
ANKRD13D	0.1423
ANKRD16	0.7622
ANKRD17	0.8764
ANKRD18A	0.221
ANKRD18B	0.2727
ANKRD2	0.1676
ANKRD20A1	0.2196
ANKRD20A2	0.2196
ANKRD20A3	0.2308
ANKRD20A4	0.2327
ANKRD22	0.2464
ANKRD23	0.1791
ANKRD24	0.146
ANKRD26	0.2129
ANKRD27	0.2467
ANKRD28	0.8123
ANKRD29	0.87
ANKRD30A	0.1471
ANKRD30B	0.2179
ANKRD30BL	0.1507
ANKRD31	0.6703
ANKRD32	0.2933
ANKRD33	0.159
ANKRD33B	0.1937
ANKRD34A	0.2292
ANKRD34B	0.253
ANKRD34C	0.2975
ANKRD35	0.1483
ANKRD35	0.1483
ANKRD36	0.7612
ANKRD36C	0.1874
ANKRD37	0.1436
ANKRD39	0.2888
ANKRD40	0.2932
ANKRD42	0.2873
ANKRD44	0.7321
ANKRD45	0.2074
ANKRD46	0.2801
ANKRD49	0.2563
ANKRD50	0.8807
ANKRD52	0.898
ANKRD53	0.192
ANKRD53	0.192
ANKRD54	0.2101
ANKRD55	0.1948
ANKRD6	0.7807
ANKRD62	0.8641
ANKRD65	0.1704
ANKRD66	0.2771
ANKRD7	0.1916
ANKRD9	0.6851
ANKS1A	0.7871
ANKS1B	0.2575
ANKS3	0.2176
ANKS4B	0.7457
ANKS6	0.3132
ANKUB1	0.2387
ANKZF1	0.1712
ANLN	0.2582
ANO1	0.2579
ANO10	0.2079
ANO2	0.2169
ANO3	0.2839
ANO4	0.1603
ANO4	0.1603
ANO5	0.8125
ANO6	0.8796
ANO7	0.2038
ANO8	0.2263
ANO9	0.1395
ANP32A	0.2394
ANP32B	0.2086
ANP32E	0.2834
ANPEP	0.1893
ANTXR1	0.8037
ANTXR2	0.8838
ANTXRL	0.236
ANXA1	0.185
ANXA10	0.1729
ANXA11	0.8017
ANXA13	0.2147
ANXA2	0.1839
ANXA2R	0.1819
ANXA3	0.1467
ANXA4	0.2489
ANXA5	0.2169
ANXA6	0.1488
ANXA7	0.2322
ANXA8	0.1916
ANXA8	0.1916
ANXA8L1	0.1916
ANXA8L2	0.1916
ANXA9	0.1469
AOAH	0.2052
AOC1	0.1834
AOC2	0.1982
AOC3	0.2114
AOX1	0.1911
AP1AR	0.2629
AP1B1	0.2087
AP1G1	0.8831
AP1G2	0.6834
AP1M1	0.2167
AP1M2	0.1501
AP1S1	0.2319
AP1S2	0.2972
AP1S3	0.8639
AP2A1	0.2212
AP2A2	0.2074
AP2B1	0.2847
AP2B1	0.2847
AP2M1	0.1923
AP2S1	0.147
AP3B1	0.2897
AP3B2	0.7687
AP3D1	0.7233
AP3M1	0.2729
AP3M2	0.2839
AP3S1	0.2015
AP3S2	0.815
AP4B1	0.1811
AP4E1	0.2825
AP4M1	0.2525
AP4S1	0.7524
AP5B1	0.782
AP5M1	0.2447
AP5S1	0.7372
AP5Z1	0.1749
APAF1	0.2907
APBA1	0.2994
APBA2	0.1696
APBA3	0.1414
APBB1	0.1532
APBB1IP	0.7325
APBB2	0.9065
APBB3	0.2253
APC	0.821
APC2	0.264
APCDD1	0.7353
APCDD1L	0.2348
APCS	0.1979
APEH	0.1909
APEX1	0.2282
APEX2	0.8576
APH1A	0.2023
APH1A	0.2023
APH1B	0.2964
API5	0.2901
APIP	0.8807
APITD1	0.1998
APITD1-CORT	0.196
APLF	0.3023
APLN	0.2843
APLNR	0.2167
APLP1	0.2348
APLP2	0.2429
APMAP	0.1953
APOA1	0.1389
APOA1BP	0.1453
APOA2	0.1396
APOA4	0.1415
APOA5	0.2079
APOB	0.1567
APOBEC1	0.1596
APOBEC2	0.1937
APOBEC3A	0.7192
APOBEC3A	0.1483
APOBEC3B	0.156
APOBEC3C	0.1993
APOBEC3D	0.1658
APOBEC3F	0.1994
APOBEC3G	0.1714
APOBEC3H	0.7023
APOBEC4	0.7729
APOBR	0.1866
APOC1	0.1504
APOC2	0.2265
APOC3	0.1427
APOC4	0.1433
APOC4-APOC2	0.2543
APOD	0.154
APOE	0.141
APOF	0.2218
APOH	0.1394
APOL1	0.7831
APOL2	0.239
APOL3	0.2866
APOL4	0.2793
APOL5	0.1414
APOL6	0.2249
APOLD1	0.8795
APOM	0.1459
APOM	0.1459
APOM	0.1459
APOM	0.1459
APOM	0.1452
APOM	0.1459
APOM	0.1459
APOO	0.1769
APOOL	0.1503
APOPT1	0.878
APP	0.7745
APPBP2	0.8171
APPL1	0.881
APPL2	0.2155
APRT	0.1498
APTX	0.2445
AQP1	0.2386
AQP10	0.2034
AQP11	0.2352
AQP12A	0.1411
AQP12B	0.2239
AQP2	0.2771
AQP3	0.7261
AQP4	0.8842
AQP5	0.1553
AQP6	0.1432
AQP7	0.2084
AQP8	0.1932
AQP9	0.7511
AQR	0.8821
AR	0.3194
ARAF	0.1945
ARAP1	0.1938
ARAP2	0.7869
ARAP3	0.1548
ARC	0.2204
ARCN1	0.7859
ARCN1	0.7859
AREG	0.1706
AREGB	0.1706
AREL1	0.878
ARF1	0.2521
ARF3	0.2907
ARF4	0.1694
ARF5	0.1906
ARF6	0.1921
ARFGAP1	0.2369
ARFGAP2	0.2495
ARFGAP3	0.1673
ARFGEF1	0.2379
ARFGEF2	0.3011
ARFIP1	0.2622
ARFIP2	0.7398
ARFRP1	0.1846
ARG1	0.1782
ARG2	0.2248
ARGFX	0.1378
ARGLU1	0.278
ARHGAP1	0.7575
ARHGAP10	0.1581
ARHGAP11A	0.214
ARHGAP11B	0.2173
ARHGAP12	0.8709
ARHGAP15	0.284
ARHGAP17	0.2757
ARHGAP18	0.8051
ARHGAP19	0.3082
ARHGAP19-SLIT1	0.8091
ARHGAP20	0.7818
ARHGAP21	0.1884
ARHGAP22	0.1687
ARHGAP23	0.2462
ARHGAP23	0.265
ARHGAP24	0.7836
ARHGAP25	0.1952
ARHGAP26	0.9055
ARHGAP27	0.2062
ARHGAP28	0.316
ARHGAP29	0.279
ARHGAP30	0.2401
ARHGAP31	0.8807
ARHGAP32	0.3131
ARHGAP33	0.1514
ARHGAP35	0.8546
ARHGAP36	0.1693
ARHGAP39	0.1716
ARHGAP4	0.2312
ARHGAP4	0.2312
ARHGAP40	0.2015
ARHGAP42	0.2826
ARHGAP44	0.8033
ARHGAP5	0.8179
ARHGAP6	0.2648
ARHGAP8	0.2429
ARHGAP9	0.1941
ARHGDIA	0.1705
ARHGDIB	0.1531
ARHGDIG	0.1426
ARHGEF1	0.1924
ARHGEF10	0.7753
ARHGEF10L	0.1546
ARHGEF11	0.7493
ARHGEF12	0.3197
ARHGEF15	0.1767
ARHGEF16	0.1568
ARHGEF17	0.2198
ARHGEF18	0.76
ARHGEF19	0.153
ARHGEF2	0.1974
ARHGEF25	0.1831
ARHGEF26	0.2771
ARHGEF28	0.7542
ARHGEF3	0.796
ARHGEF33	0.2371
ARHGEF35	0.2
ARHGEF37	0.2597
ARHGEF38	0.2906
ARHGEF39	0.7941
ARHGEF4	0.1799
ARHGEF40	0.2885
ARHGEF5	0.1558
ARHGEF6	0.872
ARHGEF7	0.7976
ARHGEF9	0.2933
ARHGEF9	0.2933
ARID1A	0.2663
ARID1B	0.2912
ARID2	0.284
ARID3A	0.2578
ARID3B	0.2176
ARID3C	0.1391
ARID4A	0.8691
ARID4B	0.8642
ARID5A	0.1828
ARID5B	0.2924
ARIH1	0.3181
ARIH2	0.2754
ARIH2OS	0.7097
ARL1	0.7974
ARL10	0.8879
ARL11	0.303
ARL13A	0.1549
ARL13B	0.8149
ARL14	0.1539
ARL14EP	0.7748
ARL14EPL	0.2498
ARL15	0.2792
ARL16	0.7121
ARL17A	0.2712
ARL17B	0.2593
ARL2	0.1472
ARL2BP	0.2619
ARL3	0.2532
ARL4A	0.8649
ARL4C	0.8639
ARL4D	0.2387
ARL5A	0.8212
ARL5B	0.326
ARL5C	0.1439
ARL6	0.1878
ARL6IP1	0.2662
ARL6IP4	0.1994
ARL6IP5	0.2434
ARL6IP6	0.2563
ARL8A	0.2058
ARL8B	0.2724
ARL9	0.1993
ARMC1	0.2497
ARMC10	0.7286
ARMC12	0.1459
ARMC2	0.2058
ARMC3	0.1485
ARMC4	0.2035
ARMC5	0.2209
ARMC6	0.1872
ARMC7	0.2068
ARMC8	0.8062
ARMC9	0.1559
ARMCX1	0.1958
ARMCX1	0.1958
ARMCX2	0.1796
ARMCX2	0.1796
ARMCX3	0.2514
ARMCX3	0.2514
ARMCX4	0.2635
ARMCX4	0.2635
ARMCX5	0.1469
ARMCX6	0.1872
ARMCX6	0.1872
ARMS2	0.152
ARNT	0.2791
ARNT2	0.8095
ARNTL	0.1644
ARNTL2	0.8794
ARPC1A	0.2157
ARPC1B	0.161
ARPC2	0.1549
ARPC3	0.187
ARPC4	0.2155
ARPC4-TTLL3	0.1566
ARPC5	0.1715
ARPC5L	0.161
ARPP19	0.8218
ARPP21	0.7772
ARR3	0.1402
ARRB1	0.2311
ARRB2	0.1882
ARRDC1	0.1542
ARRDC2	0.2097
ARRDC3	0.2925
ARRDC4	0.2932
ARRDC5	0.2172
ARSA	0.1407
ARSB	0.2871
ARSD	0.8067
ARSE	0.6855
ARSF	0.1423
ARSG	0.7877
ARSG	0.7877
ARSH	0.1675
ARSI	0.2026
ARSJ	0.7695
ARSK	0.2647
ART1	0.1444
ART3	0.1749
ART4	0.8826
ART5	0.1455
ARTN	0.1941
ARV1	0.1877
ARVCF	0.1644
ARX	0.2523
AS3MT	0.7535
ASAH1	0.7564
ASAH2	0.2917
ASAH2B	0.2884
ASAH2C	0.1419
ASAP1	0.3096
ASAP2	0.2972
ASAP3	0.2893
ASB1	0.8836
ASB10	0.1496
ASB11	0.2555
ASB12	0.1416
ASB13	0.7897
ASB14	0.2342
ASB15	0.2368
ASB16	0.161
ASB17	0.1384
ASB18	0.2579
ASB2	0.2048
ASB4	0.8705
ASB5	0.7895
ASB6	0.2283
ASB7	0.7953
ASB8	0.2736
ASB9	0.7234
ASCC1	0.1982
ASCC2	0.274
ASCC3	0.2951
ASCL1	0.2372
ASCL2	0.1825
ASCL3	0.1382
ASCL4	0.2003
ASCL5	0.1888
ASF1A	0.7928
ASF1B	0.2168
ASGR1	0.151
ASGR2	0.1857
ASH1L	0.8008
ASH2L	0.2562
ASIC1	0.2767
ASIC2	0.1626
ASIC3	0.1537
ASIC4	0.1903
ASIC5	0.1807
ASIP	0.1428
ASL	0.7248
ASMT	0.1383
ASMTL	0.141
ASNA1	0.1436
ASNS	0.16
ASNSD1	0.1898
ASPA	0.8204
ASPDH	0.1413
ASPG	0.1429
ASPH	0.2857
ASPHD1	0.1509
ASPHD2	0.231
ASPM	0.1422
ASPN	0.2481
ASPRV1	0.1549
ASPSCR1	0.1919
ASRGL1	0.1693
ASS1	0.1442
ASTE1	0.157
ASTN1	0.8655
ASTN2	0.8009
ASUN	0.2025
ASXL1	0.2607
ASXL2	0.8254
ASXL3	0.8209
ASZ1	0.2161
ATAD1	0.2884
ATAD2	0.8746
ATAD2B	0.3041
ATAD3A	0.1939
ATAD3B	0.1822
ATAD3C	0.2401
ATAD5	0.1625
ATAT1	0.2497
ATAT1	0.2496
ATAT1	0.2496
ATAT1	0.2497
ATAT1	0.2497
ATAT1	0.2496
ATAT1	0.2496
ATCAY	0.779
ATE1	0.8135
ATF1	0.2329
ATF2	0.2989
ATF3	0.2347
ATF4	0.1391
ATF5	0.7258
ATF6	0.8241
ATF6B	0.1926
ATF6B	0.1924
ATF6B	0.1924
ATF6B	0.1924
ATF7	0.2916
ATF7IP	0.1632
ATF7IP2	0.786
ATG10	0.7842
ATG12	0.8784
ATG13	0.2509
ATG14	0.8921
ATG16L1	0.8713
ATG16L2	0.243
ATG2A	0.7046
ATG2B	0.8218
ATG3	0.272
ATG4A	0.1874
ATG4B	0.7211
ATG4C	0.2383
ATG4D	0.1992
ATG5	0.8034
ATG7	0.8608
ATG9A	0.2448
ATG9B	0.2192
ATHL1	0.2099
ATIC	0.2409
ATL1	0.2345
ATL2	0.2578
ATL3	0.904
ATM	0.8084
ATMIN	0.8653
ATN1	0.1551
ATN1	0.1551
ATOH1	0.1386
ATOH7	0.1921
ATOH8	0.7299
ATOX1	0.8119
ATP10A	0.2989
ATP10B	0.2617
ATP10D	0.8163
ATP11A	0.8799
ATP11B	0.2758
ATP11C	0.2806
ATP12A	0.7267
ATP13A1	0.1731
ATP13A2	0.1449
ATP13A3	0.306
ATP13A4	0.2545
ATP13A5	0.1443
ATP1A1	0.1473
ATP1A2	0.8682
ATP1A3	0.1471
ATP1A4	0.2286
ATP1B1	0.2423
ATP1B2	0.2714
ATP1B3	0.7676
ATP1B4	0.2751
ATP2A1	0.153
ATP2A2	0.3004
ATP2A3	0.2104
ATP2B1	0.8122
ATP2B2	0.8154
ATP2B3	0.8031
ATP2B3	0.8031
ATP2B4	0.3134
ATP2C1	0.2522
ATP2C2	0.1527
ATP4A	0.1544
ATP4B	0.1885
ATP5A1	0.1809
ATP5B	0.141
ATP5C1	0.1433
ATP5D	0.15
ATP5E	0.3049
ATP5EP2	0.1432
ATP5F1	0.7683
ATP5G1	0.1393
ATP5G2	0.158
ATP5G3	0.7873
ATP5H	0.1457
ATP5I	0.1384
ATP5J	0.1414
ATP5J2	0.1492
ATP5J2-PTCD1	0.1435
ATP5L	0.2207
ATP5L	0.2207
ATP5L2	0.1421
ATP5O	0.1484
ATP5S	0.7275
ATP5SL	0.7386
ATP6AP1	0.8075
ATP6AP1	0.8075
ATP6AP1L	0.1561
ATP6AP2	0.1939
ATP6V0A1	0.2372
ATP6V0A2	0.2941
ATP6V0A4	0.1759
ATP6V0B	0.2086
ATP6V0C	0.1506
ATP6V0D1	0.2311
ATP6V0D2	0.209
ATP6V0E1	0.7697
ATP6V0E2	0.216
ATP6V1A	0.2794
ATP6V1B1	0.1975
ATP6V1B1	0.1975
ATP6V1B2	0.2563
ATP6V1C1	0.3193
ATP6V1C2	0.7849
ATP6V1D	0.7575
ATP6V1E1	0.152
ATP6V1E2	0.1423
ATP6V1F	0.1446
ATP6V1G1	0.222
ATP6V1G2	0.1956
ATP6V1G2	0.1956
ATP6V1G2	0.1956
ATP6V1G2	0.1956
ATP6V1G2	0.1956
ATP6V1G2	0.1956
ATP6V1G2	0.1956
ATP6V1G2-DDX39B	0.7832
ATP6V1G3	0.1494
ATP6V1G3	0.1494
ATP6V1H	0.251
ATP7A	0.3074
ATP7A	0.3074
ATP7B	0.7741
ATP8A1	0.3234
ATP8A2	0.8863
ATP8B1	0.8613
ATP8B2	0.2294
ATP8B3	0.2694
ATP8B4	0.8209
ATP9A	0.3177
ATP9B	0.2565
ATP9B	0.2426
ATPAF1	0.2999
ATPAF2	0.2434
ATPIF1	0.2222
ATR	0.2993
ATRAID	0.1699
ATRIP	0.2443
ATRN	0.2977
ATRNL1	0.8811
ATRX	0.3109
ATRX	0.3109
ATXN1	0.9052
ATXN10	0.2491
ATXN1L	0.8864
ATXN2	0.7855
ATXN2L	0.266
ATXN3	0.3262
ATXN3L	0.1432
ATXN7	0.3153
ATXN7L1	0.2565
ATXN7L2	0.245
ATXN7L3	0.2452
ATXN7L3B	0.8675
AUH	0.1544
AUNIP	0.7333
AUP1	0.1886
AURKA	0.1955
AURKAIP1	0.1383
AURKB	0.152
AURKC	0.1739
AUTS2	0.2646
AVEN	0.1484
AVIL	0.2604
AVL9	0.8853
AVP	0.1388
AVPI1	0.1895
AVPR1A	0.6581
AVPR1B	0.1535
AVPR1B	0.1535
AVPR2	0.1657
AVPR2	0.1657
AWAT1	0.149
AWAT2	0.7375
AXDND1	0.178
AXIN1	0.1581
AXIN2	0.2373
AXL	0.2219
AZGP1	0.1744
AZI1	0.1751
AZI2	0.2771
AZIN1	0.2857
AZU1	0.1407
B2M	0.7417
B3GALNT1	0.2775
B3GALNT2	0.8352
B3GALT1	0.2177
B3GALT2	0.7515
B3GALT4	0.1459
B3GALT4	0.1457
B3GALT4	0.1457
B3GALT4	0.1457
B3GALT4	0.1457
B3GALT5	0.7509
B3GALT6	0.2682
B3GALTL	0.2882
B3GAT1	0.275
B3GAT2	0.3171
B3GAT3	0.1729
B3GNT1	0.7075
B3GNT2	0.2101
B3GNT3	0.214
B3GNT4	0.256
B3GNT5	0.799
B3GNT6	0.7345
B3GNT6	0.7325
B3GNT7	0.1874
B3GNT8	0.1457
B3GNT9	0.7341
B3GNTL1	0.1883
B4GALNT1	0.2353
B4GALNT2	0.1761
B4GALNT3	0.22
B4GALNT4	0.1908
B4GALT1	0.2906
B4GALT2	0.2028
B4GALT3	0.2024
B4GALT4	0.3206
B4GALT5	0.3056
B4GALT6	0.8038
B4GALT7	0.1965
B9D1	0.1741
B9D2	0.149
BAALC	0.7853
BAAT	0.2894
BABAM1	0.1561
BACE1	0.3069
BACE2	0.2043
BACH1	0.307
BACH2	0.3202
BAD	0.1873
BAG1	0.8058
BAG2	0.8871
BAG3	0.1534
BAG4	0.2563
BAG5	0.8733
BAG6	0.1402
BAG6	0.1401
BAG6	0.1402
BAG6	0.1401
BAG6	0.1402
BAG6	0.1401
BAG6	0.1402
BAHCC1	0.2401
BAHD1	0.7953
BAI1	0.1827
BAI2	0.187
BAI3	0.2165
BAIAP2	0.2261
BAIAP2L1	0.2505
BAIAP2L2	0.1508
BAIAP3	0.2013
BAK1	0.2063
BAMBI	0.7057
BANF1	0.1908
BANF2	0.138
BANK1	0.2059
BANP	0.2078
BAP1	0.1723
BARD1	0.3098
BARHL1	0.1611
BARHL2	0.1861
BARX1	0.1836
BARX2	0.2298
BASP1	0.1647
BATF	0.1495
BATF2	0.226
BATF3	0.1484
BAX	0.2386
BAZ1A	0.2438
BAZ1B	0.1723
BAZ1B	0.1723
BAZ2A	0.2694
BAZ2B	0.2586
BBC3	0.1667
BBIP1	0.7499
BBOX1	0.2053
BBS1	0.2763
BBS10	0.2276
BBS12	0.1639
BBS2	0.1525
BBS4	0.234
BBS5	0.1844
BBS7	0.2383
BBS9	0.2116
BBX	0.8153
BCAM	0.1566
BCAN	0.1866
BCAP29	0.885
BCAP31	0.2123
BCAP31	0.2123
BCAR1	0.803
BCAR3	0.1787
BCAS1	0.3067
BCAS2	0.7205
BCAS3	0.162
BCAS4	0.1713
BCAT1	0.8219
BCAT2	0.1541
BCCIP	0.2283
BCDIN3D	0.1843
BCHE	0.1974
BCKDHA	0.1504
BCKDHB	0.2968
BCKDK	0.1614
BCL10	0.7867
BCL11A	0.3075
BCL11B	0.8963
BCL2	0.8836
BCL2A1	0.1447
BCL2L1	0.2457
BCL2L10	0.1959
BCL2L11	0.8848
BCL2L12	0.1894
BCL2L13	0.2666
BCL2L14	0.2053
BCL2L15	0.7048
BCL2L2	0.8563
BCL2L2-PABPN1	0.1396
BCL3	0.2062
BCL6	0.8008
BCL6B	0.7574
BCL7A	0.231
BCL7B	0.1942
BCL7B	0.1942
BCL7C	0.2325
BCL9	0.2229
BCL9	0.2269
BCL9L	0.2919
BCLAF1	0.8148
BCMO1	0.1745
BCO2	0.2322
BCOR	0.2275
BCORL1	0.184
BCR	0.7934
BCS1L	0.1425
BDH1	0.7703
BDH2	0.1865
BDKRB1	0.154
BDKRB2	0.303
BDNF	0.2562
BDP1	0.8089
BDP1	0.8089
BEAN1	0.2349
BECN1	0.7242
BEGAIN	0.2077
BEND2	0.7973
BEND3	0.2964
BEND3	0.2964
BEND4	0.8255
BEND5	0.1488
BEND6	0.249
BEND7	0.8873
BEST1	0.792
BEST2	0.1891
BEST3	0.2062
BEST4	0.1901
BET1	0.2824
BET1L	0.2737
BEX1	0.1909
BEX2	0.1441
BEX4	0.2117
BEX5	0.2205
BEX5	0.2205
BFAR	0.7543
BFSP1	0.1421
BFSP2	0.1442
BGLAP	0.1422
BGN	0.2073
BGN	0.2073
BHLHA15	0.1392
BHLHA9	0.1438
BHLHB9	0.2705
BHLHE22	0.224
BHLHE23	0.138
BHLHE40	0.2724
BHLHE41	0.867
BHMT	0.2474
BHMT2	0.8409
BICC1	0.892
BICD1	0.3164
BICD2	0.8178
BID	0.75
BIK	0.1504
BIN1	0.154
BIN2	0.1922
BIN3	0.1659
BIRC2	0.1845
BIRC3	0.2712
BIRC5	0.7564
BIRC6	0.2055
BIRC7	0.1449
BIRC8	0.1385
BIVM	0.2091
BLACE	0.1887
BLCAP	0.2164
BLID	0.1843
BLK	0.1537
BLM	0.2592
BLMH	0.2182
BLNK	0.1497
BLNK	0.1497
BLOC1S1	0.1884
BLOC1S2	0.236
BLOC1S3	0.7654
BLOC1S4	0.1606
BLOC1S5	0.2692
BLOC1S5-TXNDC5	0.7992
BLOC1S6	0.8764
BLVRA	0.1692
BLVRB	0.2108
BLZF1	0.2386
BMF	0.2678
BMI1	0.2721
BMP1	0.231
BMP10	0.1411
BMP2	0.7708
BMP2K	0.883
BMP3	0.8183
BMP4	0.1476
BMP5	0.2777
BMP6	0.2396
BMP7	0.7683
BMP8A	0.1407
BMP8B	0.8573
BMPER	0.2692
BMPR1A	0.2565
BMPR1B	0.8055
BMPR2	0.9055
BMS1	0.1452
BMX	0.2155
BNC1	0.2692
BNC2	0.9013
BNIP1	0.1932
BNIP2	0.8997
BNIP3	0.2241
BNIP3L	0.8721
BNIPL	0.195
BOC	0.1696
BOD1	0.1612
BOD1L1	0.8723
BOD1L2	0.2958
BOK	0.2184
BOLA1	0.1487
BOLA1	0.1487
BOLA2	0.1373
BOLA2B	0.1497
BOLA3	0.1431
BOLL	0.2706
BOP1	0.1437
BOP1	0.1385
BORA	0.1917
BPGM	0.7145
BPHL	0.7425
BPI	0.2715
BPIFA1	0.144
BPIFA2	0.144
BPIFA3	0.141
BPIFB1	0.1403
BPIFB2	0.1485
BPIFB3	0.1374
BPIFB4	0.1813
BPIFB6	0.205
BPIFC	0.1509
BPNT1	0.7825
BPTF	0.2261
BPTF	0.2261
BPY2	0.1574
BPY2B	0.1547
BPY2C	0.1547
BRAF	0.2504
BRAP	0.26
BRAT1	0.1427
BRCA1	0.8193
BRCA2	0.212
BRCC3	0.2668
BRCC3	0.2668
BRD1	0.2829
BRD2	0.2877
BRD2	0.2877
BRD2	0.2877
BRD2	0.2456
BRD2	0.2877
BRD2	0.1876
BRD2	0.1877
BRD3	0.3088
BRD4	0.253
BRD7	0.3055
BRD8	0.2687
BRD9	0.2886
BRDT	0.1411
BRE	0.1868
BRF1	0.1721
BRF2	0.7639
BRI3	0.1508
BRI3BP	0.8863
BRICD5	0.1405
BRIP1	0.284
BRIX1	0.2093
BRK1	0.2314
BRMS1	0.1542
BRMS1L	0.8797
BROX	0.2526
BRPF1	0.1966
BRPF3	0.2757
BRS3	0.2014
BRSK1	0.1537
BRSK2	0.1816
BRWD1	0.8241
BRWD3	0.8875
BSCL2	0.7099
BSDC1	0.7977
BSG	0.1603
BSN	0.2961
BSND	0.2838
BSPH1	0.1417
BSPRY	0.1965
BST1	0.2273
BST2	0.1522
BSX	0.1398
BTAF1	0.2547
BTBD1	0.7775
BTBD10	0.7774
BTBD11	0.2288
BTBD16	0.1388
BTBD17	0.1456
BTBD18	0.158
BTBD19	0.1887
BTBD2	0.1933
BTBD3	0.2705
BTBD6	0.1499
BTBD7	0.8863
BTBD8	0.7148
BTBD9	0.8833
BTC	0.2489
BTC	0.2489
BTD	0.1478
BTF3	0.2029
BTF3L4	0.8144
BTG1	0.7802
BTG2	0.7708
BTG3	0.7158
BTG4	0.2005
BTK	0.2034
BTK	0.2034
BTLA	0.2439
BTN1A1	0.7558
BTN2A1	0.2316
BTN2A2	0.2716
BTN3A1	0.7644
BTN3A2	0.7674
BTN3A3	0.2032
BTNL2	0.1586
BTNL2	0.1458
BTNL2	0.1458
BTNL2	0.1458
BTNL2	0.1458
BTNL2	0.1458
BTNL2	0.1458
BTNL2	0.1458
BTNL3	0.2225
BTNL8	0.1935
BTNL9	0.2554
BTRC	0.2854
BUB1	0.7251
BUB1B	0.1573
BUB3	0.2422
BUD13	0.1984
BUD31	0.1797
BVES	0.8972
BYSL	0.1915
BZRAP1	0.2256
BZW1	0.784
BZW2	0.2401
C10orf10	0.2227
C10orf105	0.8156
C10orf107	0.75
C10orf11	0.2874
C10orf111	0.1652
C10orf112	0.1744
C10orf113	0.1477
C10orf115	0.1827
C10orf118	0.8946
C10orf12	0.2285
C10orf120	0.1409
C10orf126	0.23
C10orf128	0.2723
C10orf129	0.2795
C10orf131	0.1539
C10orf137	0.2944
C10orf2	0.2348
C10orf25	0.8021
C10orf32	0.7942
C10orf35	0.2092
C10orf40	0.8969
C10orf53	0.2748
C10orf54	0.802
C10orf55	0.2391
C10orf62	0.1499
C10orf67	0.2511
C10orf68	0.1959
C10orf71	0.2069
C10orf76	0.8505
C10orf82	0.1779
C10orf82	0.1779
C10orf85	0.7711
C10orf88	0.229
C10orf90	0.2247
C10orf91	0.2273
C10orf95	0.1876
C10orf99	0.1552
C11orf1	0.8863
C11orf1	0.8863
C11orf16	0.1511
C11orf21	0.2665
C11orf24	0.1478
C11orf30	0.8775
C11orf31	0.1813
C11orf34	0.2067
C11orf35	0.1403
C11orf42	0.1401
C11orf44	0.2918
C11orf45	0.2912
C11orf48	0.189
C11orf49	0.2343
C11orf52	0.1852
C11orf52	0.1852
C11orf53	0.1856
C11orf54	0.8703
C11orf57	0.2287
C11orf57	0.2287
C11orf58	0.2389
C11orf63	0.7386
C11orf65	0.178
C11orf68	0.1578
C11orf70	0.772
C11orf71	0.1397
C11orf72	0.2241
C11orf73	0.2261
C11orf74	0.1819
C11orf80	0.2452
C11orf82	0.8002
C11orf83	0.2573
C11orf84	0.1573
C11orf85	0.2108
C11orf86	0.1898
C11orf87	0.8195
C11orf88	0.281
C11orf91	0.177
C11orf92	0.2585
C11orf93	0.146
C11orf94	0.1377
C11orf96	0.1552
C12orf10	0.1375
C12orf23	0.2719
C12orf29	0.2722
C12orf36	0.8567
C12orf39	0.2276
C12orf4	0.2652
C12orf40	0.7733
C12orf42	0.7559
C12orf43	0.7822
C12orf44	0.69
C12orf45	0.1947
C12orf49	0.7989
C12orf5	0.2111
C12orf50	0.1762
C12orf52	0.1553
C12orf54	0.1529
C12orf55	0.2728
C12orf56	0.1914
C12orf57	0.1472
C12orf57	0.1472
C12orf60	0.2191
C12orf61	0.2047
C12orf65	0.7561
C12orf66	0.2566
C12orf68	0.2348
C12orf71	0.1397
C12orf73	0.2236
C12orf74	0.8459
C12orf75	0.7623
C12orf76	0.2613
C12orf77	0.2404
C12orf79	0.7473
C13orf35	0.2215
C13orf45	0.2169
C14orf1	0.2655
C14orf105	0.7866
C14orf119	0.7403
C14orf132	0.2902
C14orf142	0.2201
C14orf144	0.2118
C14orf159	0.2668
C14orf164	0.1583
C14orf166	0.1714
C14orf166B	0.1799
C14orf177	0.7306
C14orf178	0.6945
C14orf180	0.2133
C14orf182	0.7284
C14orf2	0.2413
C14orf23	0.7599
C14orf28	0.8662
C14orf37	0.8159
C14orf39	0.2082
C14orf64	0.2443
C14orf79	0.1991
C14orf80	0.168
C14orf80	0.168
C14orf93	0.1477
C15orf26	0.1861
C15orf27	0.2158
C15orf32	0.7302
C15orf37	0.2372
C15orf38	0.2784
C15orf38-AP3S2	0.2391
C15orf39	0.2047
C15orf40	0.758
C15orf41	0.8657
C15orf43	0.2047
C15orf48	0.1906
C15orf52	0.2378
C15orf53	0.7669
C15orf54	0.2725
C15orf56	0.2463
C15orf57	0.821
C15orf59	0.1406
C15orf60	0.1399
C15orf61	0.1959
C15orf62	0.2428
C15orf65	0.1419
C16orf11	0.1436
C16orf13	0.1451
C16orf3	0.1387
C16orf45	0.2665
C16orf46	0.1845
C16orf47	0.1581
C16orf52	0.8775
C16orf54	0.2356
C16orf58	0.2339
C16orf59	0.7267
C16orf62	0.2581
C16orf70	0.7633
C16orf71	0.1942
C16orf72	0.8197
C16orf74	0.1544
C16orf78	0.142
C16orf80	0.1498
C16orf86	0.1669
[truncated: 19,664 more rows]
