# Supplementary material for: PTRcombiner: mining combinatorial regulation of gene expression from post-transcriptional interaction maps
Source: BMC Genomics. 2014 Apr 23;15:304. doi: 10.1186/1471-2164-15-304 (PMC4234518; doi:10.1186/1471-2164-15-304)
Supplement: Additional file 9 — A zip file containing supplementary Figure S1 and supplementary Tables S1–S7. [file 1471-2164-15-304-S9.zip › comparison_with_pictar_comir/comir_clust14_its_genes.txt]

AASDHPPT 0.268
ABI1 0.7815
ABL1 0.2746
ACIN1 0.7124
ACTL6A 0.1742
ACTR2 0.8065
ADAR 0.7888
ADARB1 0.9004
AGBL5 0.1575
AGFG1 0.2815
AHR 0.2882
AKAP11 0.8983
AKT1 0.228
AMOTL1 0.3173
AMPD2 0.7235
ANGEL2 0.8032
ANKH 0.9008
ANKRD29 0.87
ANKRD32 0.2933
AP1S3 0.8639
AP3S2 0.815
ARCN1 0.7859
ARCN1 0.7859
ARHGAP1 0.7575
ARHGAP12 0.8709
ARHGAP32 0.3131
ARHGEF7 0.7976
ARID4B 0.8642
ARIH2 0.2754
ARL1 0.7974
ASB1 0.8836
ASF1A 0.7928
ATM 0.8084
ATP5J 0.1414
ATP5SL 0.7386
ATP6V1C1 0.3193
ATXN1 0.9052
ATXN1L 0.8864
ATXN3 0.3262
AUP1 0.1886
B2M 0.7417
BAP1 0.1723
BCL10 0.7867
BCL11A 0.3075
BCL2L2 0.8563
BCS1L 0.1425
BIRC5 0.7564
BMPR2 0.9055
BNIP2 0.8997
BRWD1 0.8241
BTBD10 0.7774
BTG3 0.7158
C10orf118 0.8946
C16orf70 0.7633
C16orf72 0.8197
C17orf51 0.8878
C17orf51 0.8879
C1orf63 0.7747
C5orf15 0.2534
C6orf48 0.1816
C6orf48 0.1955
C6orf48 0.1955
C6orf48 0.1955
C6orf48 0.1955
C7orf60 0.8095
CA12 0.3181
CA13 0.2931
CABLES1 0.8781
CALCOCO2 0.7896
CALM1 0.3108
CALM3 0.2271
CAMLG 0.2003
CAPRIN2 0.9007
CAPZA1 0.2761
CASC5 0.2409
CAV2 0.8699
CBFB 0.804
CBX5 0.9054
CCDC132 0.8784
CCDC137 0.8453
CCDC47 0.2745
CCDC71L 0.8107
CCT2 0.1506
CD164 0.2915
CD46 0.791
CDC37L1 0.7935
CDC40 0.8648
CDK17 0.8694
CDKN1A 0.8494
CDS1 0.2948
CDT1 0.7396
CISD1 0.2719
CLDN12 0.799
CLIP4 0.8567
CNOT1 0.2469
COL4A1 0.7756
COX10 0.2648
CPPED1 0.7884
CREBL2 0.3064
CREBZF 0.3103
CRTC2 0.7791
CRY2 0.7636
CSDE1 0.7616
CTDSPL 0.8705
DAAM2 0.2727
DCAF17 0.815
DCAF7 0.3178
DCAF8 0.7872
DCTN6 0.7007
DDX5 0.7702
DDX5 0.1486
DIABLO 0.2507
DICER1 0.8181
DLX1 0.2635
DMXL2 0.2574
DNAJC16 0.8129
DOM3Z 0.1525
DOM3Z 0.1784
DOM3Z 0.1784
DOM3Z 0.1784
DOM3Z 0.1784
DOM3Z 0.1784
DPP8 0.8211
DSTYK 0.8984
DUSP22 0.8762
DUSP8 0.7557
E2F1 0.8329
E2F5 0.741
ECH1 0.1554
EFHD2 0.2066
EFNB2 0.8086
EGLN3 0.2464
EID2B 0.8602
EIF4E3 0.8231
EME1 0.1976
ENPP5 0.8726
EPB41 0.8024
EPHA4 0.8768
EPS15L1 0.2263
ERBB2IP 0.814
EZH1 0.8652
F3 0.7804
FAM120C 0.3172
FAM120C 0.3172
FAM129A 0.903
FAM208A 0.8033
FAM210A 0.8067
FAM73A 0.894
FAM8A1 0.8988
FBRSL1 0.21
FBXL3 0.7978
FBXL5 0.8034
FBXO3 0.8224
FCHO2 0.8729
FEM1B 0.8228
FGD4 0.9008
FIGF 0.1825
FMNL2 0.7993
FOXJ3 0.8832
FRS2 0.8995
FYCO1 0.8968
GABPA 0.2892
GALNT4 0.8809
GIGYF1 0.7827
GLE1 0.2089
GNA12 0.2695
GNA13 0.3069
GNB4 0.2837
GOSR1 0.9011
GPN3 0.7205
GPR137B 0.8326
GPR137C 0.8898
GRAMD1A 0.7597
GRB10 0.2807
GXYLT1 0.8996
HABP4 0.7746
HARS 0.7319
HBP1 0.7478
HCCS 0.2693
HEG1 0.8989
HIF1A 0.7776
HIF1AN 0.8182
HIVEP2 0.2656
HMGCS1 0.2708
HNRNPR 0.8865
HNRNPUL1 0.2909
HOOK1 0.8146
HOXA9 0.202
ICMT 0.7993
IKZF4 0.8909
IMPAD1 0.8238
IRF1 0.8899
JMJD1C 0.2987
KANSL3 0.2374
KDM3B 0.3137
KIF3B 0.8888
KLF11 0.7908
KLF9 0.8125
KLHDC3 0.1558
KLHL20 0.7669
KLHL21 0.3131
KRIT1 0.7833
LATS2 0.2878
LHFPL2 0.8058
LIG4 0.1956
LIMA1 0.8468
LIX1L 0.8053
LRRC58 0.9048
LUZP1 0.8088
MAN1C1 0.7615
MAP7 0.7795
MAP7D1 0.1565
MAPRE3 0.748
MBNL1 0.3061
MCM2 0.2433
MED17 0.8659
MED19 0.2032
MEF2A 0.3062
MEF2D 0.2674
MIDN 0.7819
MIS18A 0.1987
MKRN2 0.2597
MMD 0.2437
MOGS 0.2266
MRPL42 0.805
MRPS10 0.269
MTMR4 0.2757
MTPAP 0.8179
MYLIP 0.7801
MYO19 0.7929
MYO19 0.7929
MZT1 0.2751
NAA25 0.3009
NAA30 0.905
NAA38 0.9007
NACC2 0.8183
NBPF1 0.2341
NCOA7 0.8703
NDEL1 0.7343
NET1 0.2696
NFAT5 0.9074
NFE2L2 0.2146
NFIB 0.8259
NIN 0.884
NLGN2 0.2669
NPLOC4 0.87
NR1D2 0.3099
NR2C2 0.1489
NR2F2 0.2777
NUDT21 0.3118
NUFIP2 0.8886
NUP107 0.2863
OGFOD1 0.2885
OSR1 0.7289
OTUD4 0.8968
OXR1 0.7905
PAFAH1B1 0.7995
PARD6B 0.8795
PARP14 0.8801
PBXIP1 0.7352
PCGF2 0.2257
PCTP 0.263
PDE3B 0.747
PDE3B 0.747
PDE4D 0.3233
PDRG1 0.7173
PDZD8 0.865
PELO 0.7886
PHF23 0.2165
PHLPP2 0.8967
PHTF2 0.8059
PIP4K2A 0.7846
PLD6 0.1793
PLEKHA1 0.8041
PLS1 0.8611
PMF1 0.1891
PPM1A 0.8868
PPP1R15B 0.8773
PPP1R9A 0.326
PPP2R2D 0.7989
PPP2R2D 0.7989
PRKAA1 0.3054
PRMT5 0.2452
PSMA1 0.1583
PTGFRN 0.8119
PTP4A1 0.873
PTPN4 0.8871
PUM2 0.3057
RAB5A 0.2479
RAB5B 0.8699
RABGAP1 0.7832
RAPGEF6 0.2986
RASL11B 0.7291
RASSF1 0.1753
RASSF1 0.1753
RASSF3 0.8029
RB1 0.786
RBM38 0.2166
RBM8A 0.2694
RBM8A 0.2696
RBP1 0.2486
RCHY1 0.3073
RDH11 0.2221
REEP3 0.8838
RFX7 0.2936
RICTOR 0.327
RLIM 0.8985
RNF103 0.1517
RNF111 0.2909
RNF128 0.8514
RNF13 0.7601
RNF167 0.1885
RNF2 0.7805
RNF38 0.8797
RPA2 0.7563
RRN3 0.7967
RUNX3 0.8657
RYBP 0.8802
SART3 0.2757
SCAMP1 0.8244
SCAMP5 0.7877
SCCPDH 0.753
SDHAF2 0.7832
SEC23A 0.2634
SECISBP2L 0.2935
SEPHS1 0.2608
SERINC3 0.2984
SERTAD2 0.8851
SFXN5 0.8599
SGMS1 0.7707
SGPL1 0.8097
SGTB 0.8819
SH3GLB1 0.8856
SH3PXD2A 0.8241
SHOX2 0.1649
SIK2 0.8872
SLC25A44 0.7811
SLC36A4 0.3178
SLC37A3 0.784
SLC5A3 0.8887
SMAD4 0.8245
SMARCA5 0.3162
SMYD5 0.1729
SNRPD1 0.2586
SNX16 0.795
SOCS4 0.3228
SORBS3 0.2191
SPOPL 0.8848
SRCAP 0.2469
SRPK1 0.8754
SRSF2 0.7891
SRSF7 0.1863
SSFA2 0.8841
STARD3NL 0.1999
STAT3 0.8817
STC2 0.2896
STK11 0.1655
STK40 0.2773
STRN4 0.1642
STYX 0.884
SUPT7L 0.3006
SYBU 0.7392
TAF6 0.2452
TAX1BP1 0.2339
TCP1 0.189
TGFBR2 0.8741
TMBIM6 0.7934
TMCC1 0.8785
TMEM100 0.7624
TMEM107 0.7918
TMEM127 0.8733
TMEM159 0.2462
TMEM168 0.7831
TMEM170A 0.8151
TMEM183A 0.7703
TMEM206 0.2577
TMEM64 0.8831
TNFAIP3 0.7874
TNFRSF21 0.8482
TNPO1 0.328
TNRC6B 0.906
TRAFD1 0.1953
TRIP10 0.7387
TSC22D2 0.7883
TSG101 0.7418
TSN 0.2882
TSNAX 0.7775
TUBGCP4 0.7749
TYW5 0.8793
U2SURP 0.8962
UBE2C 0.1833
UBE2J1 0.8101
UBR1 0.822
UBR5 0.8562
UBXN2A 0.9053
UNG 0.2531
USP21 0.2059
USP3 0.898
USP31 0.9005
VASH2 0.894
VBP1 0.2266
VBP1 0.2266
VEGFA 0.7656
VLDLR 0.8286
VMA21 0.8202
VPS33A 0.2476
WDR26 0.8225
WDR33 0.2914
WDR7 0.2997
XYLT2 0.2052
YOD1 0.9043
ZBTB33 0.8734
ZBTB33 0.8734
ZBTB47 0.8078
ZC3H12C 0.8877
ZDHHC20 0.1975
ZFC3H1 0.2317
ZFR 0.2316
ZIC5 0.2922
ZNF143 0.2329
ZNF180 0.787
ZNF202 0.8575
ZNF23 0.7664
ZNF260 0.3003
ZNF33A 0.7991
ZNF398 0.8733
ZNF503 0.226
ZNF567 0.1568
ZNF587 0.8219
ZNF678 0.1895
ZNF71 0.8901
ZNF711 0.2774
ZRANB1 0.8176
