# Supplementary material for: PTRcombiner: mining combinatorial regulation of gene expression from post-transcriptional interaction maps
Source: BMC Genomics. 2014 Apr 23;15:304. doi: 10.1186/1471-2164-15-304 (PMC4234518; doi:10.1186/1471-2164-15-304)
Supplement: Additional file 9 — A zip file containing supplementary Figure S1 and supplementary Tables S1–S7. [file 1471-2164-15-304-S9.zip › comparison_with_pictar_comir/comir_clust16_all_genes.txt]

A1BG	0.1576
A1CF	0.1417
A2M	0.1894
A2ML1	0.202
A4GALT	0.1884
A4GNT	0.1841
AAAS	0.1375
AACS	0.2093
AADAC	0.1453
AADACL2	0.8533
AADACL2	0.8533
AADACL3	0.2676
AADACL4	0.1472
AADAT	0.2186
AAED1	0.8436
AAGAB	0.2675
AAK1	0.861
AAMDC	0.1488
AAMP	0.1735
AANAT	0.1512
AAR2	0.2325
AARD	0.2403
AARS	0.1684
AARS2	0.1986
AARSD1	0.1535
AASDH	0.8315
AASDHPPT	0.2499
AASS	0.2005
AATF	0.1638
AATK	0.815
ABAT	0.2563
ABCA1	0.287
ABCA10	0.3189
ABCA12	0.1683
ABCA13	0.2448
ABCA2	0.8576
ABCA3	0.1864
ABCA4	0.1502
ABCA5	0.8402
ABCA6	0.7742
ABCA7	0.1505
ABCA8	0.1844
ABCA9	0.2384
ABCB1	0.1795
ABCB10	0.194
ABCB11	0.226
ABCB11	0.226
ABCB4	0.1452
ABCB5	0.2359
ABCB6	0.1746
ABCB7	0.1394
ABCB8	0.2967
ABCB9	0.2114
ABCC1	0.2842
ABCC10	0.7499
ABCC11	0.1717
ABCC12	0.2829
ABCC2	0.2225
ABCC3	0.8538
ABCC4	0.8321
ABCC5	0.8908
ABCC6	0.2334
ABCC8	0.809
ABCC9	0.3061
ABCD1	0.2364
ABCD1	0.2364
ABCD2	0.276
ABCD3	0.2382
ABCD4	0.8415
ABCE1	0.2319
ABCF1	0.2653
ABCF1	0.2242
ABCF1	0.2242
ABCF1	0.2297
ABCF1	0.2242
ABCF1	0.2297
ABCF1	0.2242
ABCF2	0.2271
ABCF3	0.1696
ABCG1	0.1807
ABCG2	0.2652
ABCG4	0.828
ABCG5	0.2425
ABCG8	0.1911
ABHD1	0.2118
ABHD10	0.2537
ABHD11	0.7906
ABHD11	0.7906
ABHD12	0.2073
ABHD12B	0.2041
ABHD13	0.2988
ABHD14A	0.2092
ABHD14A-ACY1	0.1973
ABHD14B	0.7932
ABHD15	0.2343
ABHD16A	0.2507
ABHD16A	0.1449
ABHD16A	0.1449
ABHD16A	0.1449
ABHD16A	0.1793
ABHD16A	0.1449
ABHD16A	0.1793
ABHD16B	0.1378
ABHD17A	0.2676
ABHD17B	0.2556
ABHD17C	0.7947
ABHD2	0.8613
ABHD3	0.1606
ABHD4	0.2481
ABHD5	0.1888
ABHD6	0.1886
ABHD8	0.1747
ABI1	0.2444
ABI2	0.309
ABI3	0.2116
ABI3BP	0.2333
ABL1	0.2802
ABL2	0.9007
ABLIM1	0.3185
ABLIM2	0.2113
ABLIM3	0.8543
ABO	0.3169
ABR	0.2732
ABRA	0.8011
ABRACL	0.149
ABT1	0.7943
ABT1	0.7943
ABTB1	0.2423
ABTB2	0.2224
ACAA1	0.1987
ACAA2	0.1789
ACACA	0.2772
ACACB	0.248
ACAD10	0.1777
ACAD11	0.2255
ACAD8	0.2109
ACAD9	0.834
ACADL	0.1886
ACADM	0.1924
ACADS	0.1579
ACADSB	0.3177
ACADVL	0.245
ACAN	0.248
ACAP1	0.1664
ACAP2	0.3046
ACAP3	0.8028
ACAT1	0.253
ACAT2	0.1834
ACBD3	0.2389
ACBD4	0.1769
ACBD5	0.2924
ACBD6	0.1749
ACBD7	0.2019
ACCS	0.1751
ACCSL	0.8063
ACD	0.14
ACE	0.2766
ACE2	0.1906
ACER1	0.2078
ACER2	0.8132
ACER3	0.8584
ACER3	0.8584
ACHE	0.788
ACIN1	0.2025
ACKR2	0.2809
ACKR3	0.1772
ACKR4	0.1593
ACKR5	0.1715
ACKR6	0.8529
ACLY	0.1635
ACLY	0.1635
ACMSD	0.1425
ACN9	0.1709
ACO1	0.1865
ACO2	0.1692
ACOT1	0.1404
ACOT11	0.3065
ACOT12	0.1769
ACOT13	0.2747
ACOT2	0.1405
ACOT4	0.1988
ACOT6	0.1379
ACOT7	0.233
ACOT8	0.1798
ACOT9	0.2346
ACOX1	0.8591
ACOX2	0.191
ACOX3	0.1834
ACOXL	0.2181
ACP1	0.8586
ACP2	0.2323
ACP5	0.1659
ACP6	0.1377
ACP6	0.1377
ACPL2	0.2002
ACPP	0.823
ACPT	0.1567
ACR	0.1407
ACRBP	0.1849
ACRC	0.2047
ACRV1	0.2095
ACSBG1	0.3183
ACSBG2	0.1955
ACSF2	0.2383
ACSF3	0.2668
ACSL1	0.2687
ACSL3	0.2468
ACSL4	0.2766
ACSL5	0.21
ACSL6	0.8532
ACSM1	0.1807
ACSM2A	0.1837
ACSM2B	0.7671
ACSM3	0.185
ACSM4	0.1488
ACSM5	0.1976
ACSS1	0.2048
ACSS2	0.8381
ACSS3	0.8108
ACTA1	0.76
ACTA2	0.1414
ACTB	0.807
ACTBL2	0.1981
ACTC1	0.272
ACTG1	0.1587
ACTG1	0.1587
ACTG2	0.7957
ACTL10	0.1477
ACTL6A	0.1504
ACTL6B	0.1418
ACTL7A	0.1551
ACTL7B	0.14
ACTL8	0.1556
ACTL9	0.138
ACTL9	0.1379
ACTN1	0.1891
ACTN2	0.1995
ACTN3	0.1921
ACTN4	0.2735
ACTR10	0.2087
ACTR1A	0.2822
ACTR1B	0.761
ACTR2	0.8315
ACTR3	0.3125
ACTR3B	0.1964
ACTR3C	0.3208
ACTR5	0.17
ACTR6	0.2253
ACTR8	0.2253
ACTRT1	0.1408
ACTRT2	0.1395
ACTRT3	0.1712
ACVR1	0.1895
ACVR1B	0.8468
ACVR1C	0.7996
ACVR2A	0.8952
ACVR2B	0.1402
ACVRL1	0.8792
ACY1	0.1758
ACY3	0.1655
ACYP1	0.1507
ACYP2	0.2176
ADA	0.7537
ADAD1	0.1378
ADAD2	0.16
ADAL	0.2937
ADAM10	0.2741
ADAM11	0.297
ADAM12	0.2986
ADAM15	0.7981
ADAM17	0.2697
ADAM18	0.2451
ADAM19	0.3107
ADAM2	0.1912
ADAM20	0.1425
ADAM21	0.1678
ADAM22	0.3154
ADAM23	0.293
ADAM28	0.8972
ADAM29	0.162
ADAM30	0.223
ADAM32	0.1399
ADAM33	0.2082
ADAM7	0.2201
ADAM8	0.1886
ADAM9	0.2327
ADAMDEC1	0.2399
ADAMTS1	0.8094
ADAMTS10	0.2657
ADAMTS10	0.2657
ADAMTS12	0.8949
ADAMTS13	0.2912
ADAMTS13	0.2204
ADAMTS14	0.866
ADAMTS15	0.8818
ADAMTS16	0.241
ADAMTS17	0.2953
ADAMTS18	0.2162
ADAMTS19	0.2518
ADAMTS2	0.298
ADAMTS20	0.2036
ADAMTS3	0.2658
ADAMTS4	0.2694
ADAMTS5	0.8573
ADAMTS6	0.8981
ADAMTS7	0.143
ADAMTS8	0.7583
ADAMTS9	0.219
ADAMTSL1	0.278
ADAMTSL2	0.1794
ADAMTSL3	0.2553
ADAMTSL4	0.2407
ADAMTSL5	0.2316
ADAP1	0.2168
ADAP2	0.8143
ADAR	0.3038
ADARB1	0.3079
ADARB2	0.2269
ADAT1	0.2808
ADAT2	0.2964
ADAT3	0.1807
ADC	0.1905
ADCK1	0.2139
ADCK2	0.1482
ADCK3	0.2088
ADCK4	0.2308
ADCK5	0.804
ADCK5	0.804
ADCY1	0.8615
ADCY10	0.2051
ADCY2	0.2832
ADCY3	0.1811
ADCY4	0.3067
ADCY5	0.2555
ADCY6	0.2583
ADCY7	0.2559
ADCY8	0.1388
ADCY9	0.8514
ADCYAP1	0.2603
ADCYAP1R1	0.2901
ADD1	0.2353
ADD2	0.3091
ADD2	0.3091
ADD3	0.2845
ADGB	0.9004
ADH1A	0.1632
ADH1B	0.2644
ADH1C	0.1638
ADH4	0.7803
ADH5	0.2277
ADH6	0.2494
ADH7	0.162
ADHFE1	0.8252
ADI1	0.2653
ADIG	0.2078
ADIPOQ	0.8554
ADIPOR1	0.1801
ADIPOR2	0.8367
ADIRF	0.182
ADK	0.1611
ADM	0.2037
ADM2	0.8429
ADM5	0.1397
ADNP	0.2398
ADNP2	0.2009
ADO	0.2541
ADORA1	0.2574
ADORA2A	0.1922
ADORA2B	0.1882
ADORA3	0.1791
ADPGK	0.2506
ADPRH	0.8246
ADPRHL1	0.2258
ADPRHL2	0.1772
ADPRM	0.1939
ADRA1A	0.22
ADRA1B	0.1381
ADRA1D	0.2145
ADRA2A	0.2419
ADRA2B	0.2768
ADRA2C	0.1863
ADRB1	0.8183
ADRB2	0.7582
ADRB3	0.8171
ADRBK1	0.2164
ADRBK2	0.8608
ADRM1	0.1599
ADSL	0.211
ADSS	0.2101
ADSSL1	0.1899
ADTRP	0.2098
AEBP1	0.2749
AEBP2	0.2255
AEN	0.8797
AES	0.2285
AFAP1	0.299
AFAP1L1	0.2102
AFAP1L2	0.2344
AFF1	0.3097
AFF2	0.8615
AFF2	0.8615
AFF3	0.3082
AFF4	0.8555
AFG3L2	0.1574
AFM	0.161
AFMID	0.2251
AFP	0.1861
AFTPH	0.1871
AGA	0.1887
AGAP1	0.2652
AGAP10	0.1458
AGAP2	0.2365
AGAP2-AS1	0.2153
AGAP3	0.1874
AGAP4	0.1467
AGAP4	0.1467
AGAP5	0.7419
AGAP6	0.1469
AGAP6	0.1469
AGAP7	0.146
AGAP7	0.146
AGAP8	0.1706
AGAP9	0.1458
AGAP9	0.1458
AGBL1	0.759
AGBL2	0.8788
AGBL3	0.2037
AGBL4	0.3012
AGBL5	0.2064
AGER	0.1549
AGER	0.1549
AGER	0.1549
AGER	0.1549
AGER	0.1549
AGER	0.1549
AGER	0.1549
AGFG1	0.2764
AGFG2	0.279
AGGF1	0.2449
AGK	0.2414
AGK	0.2414
AGL	0.2799
AGMAT	0.2222
AGMO	0.1653
AGO1	0.9016
AGO2	0.2713
AGO3	0.9067
AGO4	0.8964
AGPAT1	0.2063
AGPAT1	0.2062
AGPAT1	0.2061
AGPAT1	0.2061
AGPAT1	0.2062
AGPAT1	0.2062
AGPAT1	0.2062
AGPAT2	0.1586
AGPAT3	0.8484
AGPAT4	0.8608
AGPAT5	0.2637
AGPAT6	0.892
AGPAT9	0.7729
AGPS	0.3174
AGR2	0.2324
AGR3	0.1417
AGRN	0.2439
AGRP	0.1391
AGT	0.1885
AGTPBP1	0.2826
AGTR1	0.196
AGTR2	0.2284
AGTR2	0.2284
AGTRAP	0.1765
AGXT	0.1465
AGXT2	0.7759
AHCTF1	0.7861
AHCY	0.1862
AHCYL1	0.2199
AHCYL2	0.852
AHDC1	0.2394
AHI1	0.2334
AHNAK	0.2052
AHNAK2	0.2006
AHR	0.836
AHRR	0.3032
AHSA1	0.1714
AHSA2	0.2003
AHSG	0.2108
AHSP	0.1596
AICDA	0.2595
AIDA	0.2687
AIF1	0.166
AIF1	0.166
AIF1	0.166
AIF1	0.166
AIF1	0.166
AIF1	0.166
AIF1L	0.2997
AIFM1	0.8731
AIFM2	0.232
AIFM3	0.1791
AIG1	0.2967
AIM1	0.8117
AIM1L	0.1616
AIM2	0.1755
AIMP1	0.2159
AIMP2	0.1801
AIP	0.1536
AIPL1	0.2908
AIRE	0.1878
AJAP1	0.3277
AJUBA	0.2602
AK1	0.209
AK2	0.2938
AK3	0.2464
AK4	0.308
AK5	0.2279
AK7	0.2574
AK8	0.1638
AK9	0.1701
AKAP1	0.279
AKAP10	0.2682
AKAP11	0.2992
AKAP12	0.3027
AKAP13	0.3227
AKAP14	0.1406
AKAP17A	0.7977
AKAP2	0.2716
AKAP3	0.1433
AKAP4	0.1424
AKAP4	0.1424
AKAP5	0.1374
AKAP6	0.2635
AKAP7	0.2249
AKAP8	0.8838
AKAP8L	0.2162
AKAP9	0.2024
AKIP1	0.157
AKIRIN1	0.2282
AKIRIN2	0.1528
AKNA	0.8919
AKNAD1	0.2395
AKR1A1	0.1605
AKR1B1	0.2467
AKR1B10	0.7428
AKR1B15	0.1474
AKR1C1	0.3223
AKR1C1	0.3223
AKR1C2	0.2553
AKR1C2	0.2602
AKR1C3	0.1749
AKR1C3	0.1749
AKR1C4	0.1725
AKR1C4	0.1726
AKR1CL1	0.1371
AKR1D1	0.1977
AKR1E2	0.1937
AKR7A2	0.1634
AKR7A3	0.1808
AKR7L	0.2411
AKT1	0.1916
AKT1S1	0.2172
AKT2	0.8526
AKT3	0.296
AKTIP	0.2368
ALAD	0.2528
ALAS1	0.141
ALAS2	0.1553
ALB	0.2156
ALCAM	0.2463
ALDH16A1	0.2426
ALDH18A1	0.1879
ALDH1A1	0.1873
ALDH1A2	0.2561
ALDH1A3	0.2525
ALDH1B1	0.2442
ALDH1L1	0.2212
ALDH1L2	0.8993
ALDH2	0.2483
ALDH3A1	0.1775
ALDH3A2	0.3019
ALDH3B1	0.2735
ALDH3B2	0.2242
ALDH4A1	0.2389
ALDH5A1	0.3063
ALDH6A1	0.8557
ALDH7A1	0.2995
ALDH8A1	0.2005
ALDH9A1	0.1956
ALDOA	0.1674
ALDOB	0.2331
ALDOC	0.7555
ALG1	0.2561
ALG10	0.2603
ALG10B	0.2454
ALG11	0.2346
ALG12	0.1996
ALG13	0.1837
ALG14	0.1815
ALG1L	0.1395
ALG2	0.8294
ALG3	0.8003
ALG5	0.164
ALG6	0.24
ALG8	0.8185
ALG9	0.3034
ALG9	0.3034
ALK	0.1832
ALKBH1	0.8271
ALKBH2	0.1721
ALKBH3	0.1588
ALKBH4	0.2555
ALKBH5	0.1953
ALKBH6	0.2095
ALKBH7	0.138
ALKBH8	0.2037
ALLC	0.1401
ALMS1	0.2663
ALOX12	0.1837
ALOX12B	0.1613
ALOX15	0.1895
ALOX15B	0.1708
ALOX5	0.1826
ALOX5	0.1826
ALOX5AP	0.1469
ALOXE3	0.2201
ALPI	0.8138
ALPK1	0.8423
ALPK2	0.1927
ALPK3	0.8582
ALPL	0.2147
ALPP	0.2508
ALPPL2	0.1909
ALS2	0.8175
ALS2CL	0.897
ALS2CR11	0.2093
ALS2CR12	0.1894
ALX1	0.1474
ALX3	0.2225
ALX4	0.3206
ALYREF	0.1473
AMACR	0.8795
AMBN	0.1542
AMBP	0.1449
AMBRA1	0.2379
AMD1	0.2655
AMDHD1	0.2364
AMDHD2	0.2569
AMELX	0.1628
AMELY	0.1415
AMER1	0.3131
AMER2	0.8621
AMER3	0.892
AMFR	0.2358
AMH	0.1601
AMHR2	0.1757
AMICA1	0.1748
AMIGO1	0.2908
AMIGO2	0.1947
AMIGO3	0.21
AMMECR1	0.3185
AMMECR1L	0.8401
AMN	0.171
AMN1	0.2052
AMOT	0.8968
AMOTL1	0.3219
AMOTL2	0.2142
AMPD2	0.1866
AMPD3	0.2077
AMPH	0.1677
AMT	0.2056
AMTN	0.1846
AMY1A	0.1372
AMY1B	0.1372
AMY1C	0.1372
AMY2A	0.1371
AMY2B	0.1472
AMZ1	0.2756
AMZ2	0.2286
AMZ2	0.2286
ANAPC1	0.2153
ANAPC10	0.1481
ANAPC11	0.2138
ANAPC13	0.7838
ANAPC15	0.1933
ANAPC16	0.2949
ANAPC2	0.1419
ANAPC4	0.1837
ANAPC5	0.1882
ANAPC5	0.1882
ANAPC7	0.1962
ANG	0.1419
ANGEL1	0.2874
ANGEL2	0.2728
ANGPT1	0.2496
ANGPT2	0.2782
ANGPT4	0.2018
ANGPTL1	0.213
ANGPTL2	0.8114
ANGPTL3	0.2144
ANGPTL4	0.2304
ANGPTL5	0.1564
ANGPTL6	0.1614
ANGPTL7	0.1897
ANHX	0.1567
ANK1	0.3025
ANK2	0.264
ANK3	0.2191
ANKAR	0.2396
ANKDD1A	0.2475
ANKDD1B	0.1617
ANKEF1	0.2047
ANKFN1	0.1743
ANKFY1	0.8504
ANKH	0.3226
ANKHD1	0.1803
ANKHD1-EIF4EBP3	0.2121
ANKIB1	0.2286
ANKK1	0.1481
ANKLE1	0.2147
ANKLE2	0.1966
ANKMY1	0.2515
ANKMY2	0.2349
ANKRA2	0.7831
ANKRD1	0.2009
ANKRD10	0.2241
ANKRD11	0.8607
ANKRD12	0.8824
ANKRD13A	0.2621
ANKRD13B	0.248
ANKRD13C	0.2622
ANKRD13D	0.1419
ANKRD16	0.2317
ANKRD17	0.2476
ANKRD18A	0.8264
ANKRD18B	0.8246
ANKRD2	0.1759
ANKRD20A1	0.2396
ANKRD20A2	0.2396
ANKRD20A3	0.2529
ANKRD20A4	0.2515
ANKRD22	0.1619
ANKRD23	0.2528
ANKRD24	0.1732
ANKRD26	0.236
ANKRD27	0.2416
ANKRD28	0.8459
ANKRD29	0.2841
ANKRD30A	0.1478
ANKRD30B	0.2099
ANKRD30BL	0.1856
ANKRD31	0.1434
ANKRD32	0.2653
ANKRD33	0.2242
ANKRD33B	0.209
ANKRD34A	0.2083
ANKRD34B	0.2219
ANKRD34C	0.2939
ANKRD35	0.1503
ANKRD35	0.1503
ANKRD36	0.2773
ANKRD36C	0.2531
ANKRD37	0.1431
ANKRD39	0.8503
ANKRD40	0.3063
ANKRD42	0.293
ANKRD44	0.1964
ANKRD45	0.2159
ANKRD46	0.8002
ANKRD49	0.8861
ANKRD50	0.2686
ANKRD52	0.906
ANKRD53	0.7749
ANKRD53	0.7749
ANKRD54	0.2426
ANKRD55	0.1535
ANKRD6	0.85
ANKRD62	0.2741
ANKRD65	0.1891
ANKRD66	0.2934
ANKRD7	0.152
ANKRD9	0.1398
ANKS1A	0.2517
ANKS1B	0.2742
ANKS3	0.2234
ANKS4B	0.2463
ANKS6	0.3101
ANKUB1	0.2543
ANKZF1	0.1641
ANLN	0.2305
ANO1	0.2143
ANO10	0.2278
ANO2	0.1984
ANO3	0.2924
ANO4	0.2163
ANO4	0.2163
ANO5	0.3097
ANO6	0.2963
ANO7	0.2259
ANO8	0.8355
ANO9	0.1404
ANP32A	0.2137
ANP32B	0.1746
ANP32E	0.824
ANPEP	0.2059
ANTXR1	0.3123
ANTXR2	0.3209
ANTXRL	0.8181
ANXA1	0.1449
ANXA10	0.1785
ANXA11	0.3143
ANXA13	0.1747
ANXA2	0.1814
ANXA2R	0.1442
ANXA3	0.1793
ANXA4	0.2183
ANXA5	0.2416
ANXA6	0.183
ANXA7	0.1918
ANXA8	0.2085
ANXA8	0.2085
ANXA8L1	0.2074
ANXA8L2	0.2085
ANXA9	0.1888
AOAH	0.1499
AOC1	0.1481
AOC2	0.1779
AOC3	0.2725
AOX1	0.2013
AP1AR	0.1962
AP1B1	0.2503
AP1G1	0.2943
AP1G2	0.153
AP1M1	0.1928
AP1M2	0.18
AP1S1	0.8566
AP1S2	0.2637
AP1S3	0.2721
AP2A1	0.8317
AP2A2	0.2008
AP2B1	0.3087
AP2B1	0.3087
AP2M1	0.1802
AP2S1	0.1907
AP3B1	0.2735
AP3B2	0.262
AP3D1	0.1907
AP3M1	0.8394
AP3M2	0.8395
AP3S1	0.1767
AP3S2	0.8588
AP4B1	0.1755
AP4E1	0.8435
AP4M1	0.2971
AP4S1	0.8029
AP5B1	0.2801
AP5M1	0.2222
AP5S1	0.2299
AP5Z1	0.1503
APAF1	0.846
APBA1	0.8506
APBA2	0.2378
APBA3	0.1598
APBB1	0.1808
APBB1IP	0.177
APBB2	0.9
APBB3	0.2596
APC	0.3172
APC2	0.8857
APCDD1	0.1846
APCDD1L	0.2664
APCS	0.1646
APEH	0.7729
APEX1	0.1966
APEX2	0.8249
APH1A	0.7864
APH1A	0.7864
APH1B	0.2737
API5	0.2743
APIP	0.8527
APITD1	0.2003
APITD1-CORT	0.1965
APLF	0.2869
APLN	0.2821
APLNR	0.2631
APLP1	0.2164
APLP2	0.2568
APMAP	0.2199
APOA1	0.1386
APOA1BP	0.1459
APOA2	0.1399
APOA4	0.1605
APOA5	0.1899
APOB	0.2331
APOBEC1	0.2049
APOBEC2	0.1972
APOBEC3A	0.1968
APOBEC3A	0.1819
APOBEC3B	0.1908
APOBEC3C	0.2404
APOBEC3D	0.2357
APOBEC3F	0.2674
APOBEC3G	0.1814
APOBEC3H	0.1726
APOBEC4	0.201
APOBR	0.1902
APOC1	0.1833
APOC2	0.2022
APOC3	0.1684
APOC4	0.1616
APOC4-APOC2	0.2315
APOD	0.1961
APOE	0.1832
APOF	0.2092
APOH	0.1393
APOL1	0.2291
APOL2	0.1997
APOL3	0.2294
APOL4	0.2581
APOL5	0.1413
APOL6	0.2586
APOLD1	0.2561
APOM	0.1469
APOM	0.1469
APOM	0.1469
APOM	0.1469
APOM	0.1467
APOM	0.1469
APOM	0.1469
APOO	0.1896
APOOL	0.1846
APOPT1	0.2401
APP	0.2248
APPBP2	0.8567
APPL1	0.2931
APPL2	0.8049
APRT	0.1745
APTX	0.2512
AQP1	0.2732
AQP10	0.2603
AQP11	0.2616
AQP12A	0.1405
AQP12B	0.2664
AQP2	0.3067
AQP3	0.1995
AQP4	0.3017
AQP5	0.178
AQP6	0.1649
AQP7	0.2191
AQP8	0.1686
AQP9	0.2564
AQR	0.3095
AR	0.3282
ARAF	0.1563
ARAP1	0.1733
ARAP2	0.2545
ARAP3	0.1719
ARC	0.2515
ARCN1	0.2835
ARCN1	0.2835
AREG	0.1455
AREGB	0.1456
AREL1	0.8388
ARF1	0.2292
ARF3	0.3015
ARF4	0.1963
ARF5	0.179
ARF6	0.2064
ARFGAP1	0.2474
ARFGAP2	0.2229
ARFGAP3	0.2078
ARFGEF1	0.2499
ARFGEF2	0.2982
ARFIP1	0.2423
ARFIP2	0.1951
ARFRP1	0.2123
ARG1	0.1818
ARG2	0.7731
ARGFX	0.1372
ARGLU1	0.2657
ARHGAP1	0.2954
ARHGAP10	0.2028
ARHGAP11A	0.2832
ARHGAP11B	0.1563
ARHGAP12	0.8211
ARHGAP15	0.2231
ARHGAP17	0.2803
ARHGAP18	0.2686
ARHGAP19	0.3176
ARHGAP19-SLIT1	0.3258
ARHGAP20	0.8394
ARHGAP21	0.1974
ARHGAP22	0.1899
ARHGAP23	0.2065
ARHGAP23	0.2484
ARHGAP24	0.2448
ARHGAP25	0.7775
ARHGAP26	0.8615
ARHGAP27	0.2239
ARHGAP28	0.845
ARHGAP29	0.2334
ARHGAP30	0.2554
ARHGAP31	0.3116
ARHGAP32	0.3238
ARHGAP33	0.1918
ARHGAP35	0.2916
ARHGAP36	0.2247
ARHGAP39	0.245
ARHGAP4	0.8875
ARHGAP4	0.8875
ARHGAP40	0.1915
ARHGAP42	0.2698
ARHGAP44	0.3021
ARHGAP5	0.2779
ARHGAP6	0.2539
ARHGAP8	0.8824
ARHGAP9	0.1747
ARHGDIA	0.2467
ARHGDIB	0.1929
ARHGDIG	0.7429
ARHGEF1	0.1987
ARHGEF10	0.197
ARHGEF10L	0.191
ARHGEF11	0.2362
ARHGEF12	0.3201
ARHGEF15	0.7932
ARHGEF16	0.1798
ARHGEF17	0.1921
ARHGEF18	0.2428
ARHGEF19	0.2023
ARHGEF2	0.2183
ARHGEF25	0.1626
ARHGEF26	0.2772
ARHGEF28	0.7882
ARHGEF3	0.2508
ARHGEF33	0.2275
ARHGEF35	0.2196
ARHGEF37	0.263
ARHGEF38	0.8913
ARHGEF39	0.8806
ARHGEF4	0.2634
ARHGEF40	0.2908
ARHGEF5	0.181
ARHGEF6	0.2891
ARHGEF7	0.2596
ARHGEF9	0.2927
ARHGEF9	0.2927
ARID1A	0.2753
ARID1B	0.8466
ARID2	0.2778
ARID3A	0.8974
ARID3B	0.8943
ARID3C	0.1394
ARID4A	0.2444
ARID4B	0.2038
ARID5A	0.2598
ARID5B	0.2674
ARIH1	0.8493
ARIH2	0.2276
ARIH2OS	0.1547
ARL1	0.2683
ARL10	0.3291
ARL11	0.2493
ARL13A	0.1808
ARL13B	0.2937
ARL14	0.1543
ARL14EP	0.2093
ARL14EPL	0.2252
ARL15	0.2242
ARL16	0.1785
ARL17A	0.3135
ARL17B	0.8355
ARL2	0.1474
ARL2BP	0.7854
ARL3	0.3025
ARL4A	0.2671
ARL4C	0.256
ARL4D	0.7805
ARL5A	0.8549
ARL5B	0.8593
ARL5C	0.2077
ARL6	0.1864
ARL6IP1	0.2685
ARL6IP4	0.1783
ARL6IP5	0.2147
ARL6IP6	0.8755
ARL8A	0.2425
ARL8B	0.27
ARL9	0.1548
ARMC1	0.2448
ARMC10	0.2134
ARMC12	0.1472
ARMC2	0.201
ARMC3	0.1872
ARMC4	0.805
ARMC5	0.29
ARMC6	0.7917
ARMC7	0.2183
ARMC8	0.8268
ARMC9	0.1547
ARMCX1	0.1867
ARMCX1	0.1867
ARMCX2	0.1493
ARMCX2	0.1493
ARMCX3	0.2204
ARMCX3	0.2204
ARMCX4	0.3154
ARMCX4	0.3154
ARMCX5	0.1468
ARMCX6	0.2014
ARMCX6	0.2014
ARMS2	0.2087
ARNT	0.2582
ARNT2	0.854
ARNTL	0.1644
ARNTL2	0.2629
ARPC1A	0.2018
ARPC1B	0.2039
ARPC2	0.1812
ARPC3	0.1473
ARPC4	0.2059
ARPC4-TTLL3	0.184
ARPC5	0.246
ARPC5L	0.1808
ARPP19	0.8594
ARPP21	0.2641
ARR3	0.14
ARRB1	0.832
ARRB2	0.2026
ARRDC1	0.1793
ARRDC2	0.211
ARRDC3	0.282
ARRDC4	0.8323
ARRDC5	0.2015
ARSA	0.1413
ARSB	0.2991
ARSD	0.3068
ARSE	0.1426
ARSF	0.1553
ARSG	0.2426
ARSG	0.2426
ARSH	0.1425
ARSI	0.1981
ARSJ	0.2316
ARSK	0.2203
ART1	0.1871
ART3	0.1459
ART4	0.2874
ART5	0.1463
ARTN	0.1781
ARV1	0.1903
ARVCF	0.1973
ARX	0.2176
AS3MT	0.2404
ASAH1	0.2318
ASAH2	0.83
ASAH2B	0.8342
ASAH2C	0.1705
ASAP1	0.9047
ASAP2	0.2667
ASAP3	0.3049
ASB1	0.3063
ASB10	0.1714
ASB11	0.2104
ASB12	0.1768
ASB13	0.2419
ASB14	0.2645
ASB15	0.232
ASB16	0.2094
ASB17	0.1387
ASB18	0.2555
ASB2	0.204
ASB4	0.2334
ASB5	0.2721
ASB6	0.2582
ASB7	0.301
ASB8	0.2405
ASB9	0.1784
ASCC1	0.2184
ASCC2	0.3038
ASCC3	0.8855
ASCL1	0.2325
ASCL2	0.1821
ASCL3	0.1375
ASCL4	0.1882
ASCL5	0.2083
ASF1A	0.2491
ASF1B	0.197
ASGR1	0.1983
ASGR2	0.1595
ASH1L	0.8247
ASH2L	0.2455
ASIC1	0.8521
ASIC2	0.1955
ASIC3	0.7756
ASIC4	0.1793
ASIC5	0.1635
ASIP	0.1438
ASL	0.2197
ASMT	0.1762
ASMTL	0.1417
ASNA1	0.7288
ASNS	0.2122
ASNSD1	0.1681
ASPA	0.3075
ASPDH	0.1848
ASPG	0.166
ASPH	0.2841
ASPHD1	0.153
ASPHD2	0.8192
ASPM	0.1421
ASPN	0.2127
ASPRV1	0.1717
ASPSCR1	0.1813
ASRGL1	0.2013
ASS1	0.1446
ASTE1	0.1775
ASTN1	0.3039
ASTN2	0.2809
ASUN	0.1465
ASXL1	0.2556
ASXL2	0.3264
ASXL3	0.3074
ASZ1	0.1811
ATAD1	0.2755
ATAD2	0.3166
ATAD2B	0.836
ATAD3A	0.174
ATAD3B	0.167
ATAD3C	0.2599
ATAD5	0.2446
ATAT1	0.2665
ATAT1	0.2667
ATAT1	0.2667
ATAT1	0.2665
ATAT1	0.2665
ATAT1	0.2682
ATAT1	0.2667
ATCAY	0.2983
ATE1	0.2871
ATF1	0.2059
ATF2	0.2638
ATF3	0.2345
ATF4	0.1391
ATF5	0.2425
ATF6	0.3029
ATF6B	0.1536
ATF6B	0.1538
ATF6B	0.1538
ATF6B	0.1538
ATF7	0.8979
ATF7IP	0.1821
ATF7IP2	0.2834
ATG10	0.8071
ATG12	0.8956
ATG13	0.2807
ATG14	0.2368
ATG16L1	0.8397
ATG16L2	0.2984
ATG2A	0.1698
ATG2B	0.3099
ATG3	0.2406
ATG4A	0.2307
ATG4B	0.819
ATG4C	0.2469
ATG4D	0.2252
ATG5	0.2759
ATG7	0.2871
ATG9A	0.8936
ATG9B	0.2684
ATHL1	0.2149
ATIC	0.2531
ATL1	0.1576
ATL2	0.2241
ATL3	0.2871
ATM	0.3135
ATMIN	0.2456
ATN1	0.1815
ATN1	0.1815
ATOH1	0.1393
ATOH7	0.19
ATOH8	0.2452
ATOX1	0.308
ATP10A	0.8566
ATP10B	0.835
ATP10D	0.3046
ATP11A	0.2947
ATP11B	0.3012
ATP11C	0.2507
ATP12A	0.1619
ATP13A1	0.1577
ATP13A2	0.2112
ATP13A3	0.8432
ATP13A4	0.8402
ATP13A5	0.1681
ATP1A1	0.1473
ATP1A2	0.2537
ATP1A3	0.2
ATP1A4	0.2418
ATP1B1	0.2056
ATP1B2	0.2922
ATP1B3	0.2379
ATP1B4	0.2829
ATP2A1	0.1527
ATP2A2	0.898
ATP2A3	0.7983
ATP2B1	0.8352
ATP2B2	0.8562
ATP2B3	0.8258
ATP2B3	0.8258
ATP2B4	0.8935
ATP2C1	0.8155
ATP2C2	0.1665
ATP4A	0.1841
ATP4B	0.1926
ATP5A1	0.2397
ATP5B	0.141
ATP5C1	0.1419
ATP5D	0.1829
ATP5E	0.2904
ATP5EP2	0.1424
ATP5F1	0.1812
ATP5G1	0.1402
ATP5G2	0.8053
ATP5G3	0.8272
ATP5H	0.1439
ATP5I	0.1378
ATP5J	0.1408
ATP5J2	0.2154
ATP5J2-PTCD1	0.1629
ATP5L	0.199
ATP5L	0.199
ATP5L2	0.1416
ATP5O	0.1481
ATP5S	0.1861
ATP5SL	0.1906
ATP6AP1	0.3114
ATP6AP1	0.3114
ATP6AP1L	0.1684
ATP6AP2	0.202
ATP6V0A1	0.2311
ATP6V0A2	0.3055
ATP6V0A4	0.1479
ATP6V0B	0.1888
ATP6V0C	0.1691
ATP6V0D1	0.2162
ATP6V0D2	0.2447
ATP6V0E1	0.2219
ATP6V0E2	0.2384
ATP6V1A	0.2834
ATP6V1B1	0.2147
ATP6V1B1	0.2147
ATP6V1B2	0.2439
ATP6V1C1	0.8933
ATP6V1C2	0.2714
ATP6V1D	0.2121
ATP6V1E1	0.1882
ATP6V1E2	0.1435
ATP6V1F	0.7568
ATP6V1G1	0.763
ATP6V1G2	0.2539
ATP6V1G2	0.2539
ATP6V1G2	0.2539
ATP6V1G2	0.2539
ATP6V1G2	0.2539
ATP6V1G2	0.2539
ATP6V1G2	0.2542
ATP6V1G2-DDX39B	0.2415
ATP6V1G3	0.1492
ATP6V1G3	0.1492
ATP6V1H	0.2079
ATP7A	0.3116
ATP7A	0.3116
ATP7B	0.8357
ATP8A1	0.3131
ATP8A2	0.318
ATP8B1	0.2039
ATP8B2	0.2631
ATP8B3	0.8994
ATP8B4	0.8557
ATP9A	0.3093
ATP9B	0.8245
ATP9B	0.2072
ATPAF1	0.888
ATPAF2	0.2331
ATPIF1	0.2622
ATR	0.2902
ATRAID	0.1599
ATRIP	0.2838
ATRN	0.3128
ATRNL1	0.31
ATRX	0.3018
ATRX	0.3018
ATXN1	0.8619
ATXN10	0.2074
ATXN1L	0.8556
ATXN2	0.8315
ATXN2L	0.8446
ATXN3	0.3153
ATXN3L	0.1441
ATXN7	0.2959
ATXN7L1	0.2228
ATXN7L2	0.2845
ATXN7L3	0.8443
ATXN7L3B	0.8486
AUH	0.1881
AUNIP	0.228
AUP1	0.1483
AURKA	0.1607
AURKAIP1	0.1391
AURKB	0.2117
AURKC	0.2849
AUTS2	0.2495
AVEN	0.7515
AVIL	0.2825
AVL9	0.8577
AVP	0.1396
AVPI1	0.1702
AVPR1A	0.142
AVPR1B	0.206
AVPR1B	0.206
AVPR2	0.1973
AVPR2	0.1973
AWAT1	0.1618
AWAT2	0.8211
AXDND1	0.2305
AXIN1	0.2104
AXIN2	0.2656
AXL	0.2685
AZGP1	0.2238
AZI1	0.16
AZI2	0.2879
AZIN1	0.2396
AZU1	0.1669
B2M	0.2086
B3GALNT1	0.2571
B3GALNT2	0.2022
B3GALT1	0.1624
B3GALT2	0.2049
B3GALT4	0.146
B3GALT4	0.1461
B3GALT4	0.1461
B3GALT4	0.1461
B3GALT4	0.1461
B3GALT5	0.2553
B3GALT6	0.2153
B3GALTL	0.2161
B3GAT1	0.8414
B3GAT2	0.3154
B3GAT3	0.2693
B3GNT1	0.7784
B3GNT2	0.2179
B3GNT3	0.2255
B3GNT4	0.2062
B3GNT5	0.8243
B3GNT6	0.2478
B3GNT6	0.249
B3GNT7	0.8801
B3GNT8	0.1583
B3GNT9	0.225
B3GNTL1	0.1904
B4GALNT1	0.2589
B4GALNT2	0.145
B4GALNT3	0.2755
B4GALNT4	0.1922
B4GALT1	0.282
B4GALT2	0.2072
B4GALT3	0.1796
B4GALT4	0.8576
B4GALT5	0.2754
B4GALT6	0.2769
B4GALT7	0.1997
B9D1	0.149
B9D2	0.1682
BAALC	0.2562
BAAT	0.2669
BABAM1	0.1559
BACE1	0.2894
BACE2	0.8062
BACH1	0.8799
BACH2	0.3263
BAD	0.1763
BAG1	0.8462
BAG2	0.3149
BAG3	0.1542
BAG4	0.2659
BAG5	0.2859
BAG6	0.1603
BAG6	0.1601
BAG6	0.1603
BAG6	0.1601
BAG6	0.1603
BAG6	0.1601
BAG6	0.1603
BAHCC1	0.2522
BAHD1	0.801
BAI1	0.266
BAI2	0.1615
BAI3	0.1571
BAIAP2	0.2338
BAIAP2L1	0.2406
BAIAP2L2	0.1707
BAIAP3	0.1899
BAK1	0.2323
BAMBI	0.1876
BANF1	0.1727
BANF2	0.1382
BANK1	0.2197
BANP	0.2177
BAP1	0.2238
BARD1	0.2616
BARHL1	0.1919
BARHL2	0.1979
BARX1	0.1734
BARX2	0.1912
BASP1	0.2631
BATF	0.149
BATF2	0.2353
BATF3	0.1904
BAX	0.2262
BAZ1A	0.2005
BAZ1B	0.2429
BAZ1B	0.2429
BAZ2A	0.2965
BAZ2B	0.1705
BBC3	0.1918
BBIP1	0.2676
BBOX1	0.1824
BBS1	0.3066
BBS10	0.2373
BBS12	0.187
BBS2	0.1886
BBS4	0.2715
BBS5	0.2497
BBS7	0.1728
BBS9	0.2314
BBX	0.9001
BCAM	0.2373
BCAN	0.2305
BCAP29	0.8946
BCAP31	0.1928
BCAP31	0.1928
BCAR1	0.2882
BCAR3	0.168
BCAS1	0.3209
BCAS2	0.1836
BCAS3	0.211
BCAS4	0.2269
BCAT1	0.8607
BCAT2	0.169
BCCIP	0.831
BCDIN3D	0.1723
BCHE	0.1979
BCKDHA	0.1751
BCKDHB	0.3099
BCKDK	0.2361
BCL10	0.2294
BCL11A	0.2483
BCL11B	0.3087
BCL2	0.3009
BCL2A1	0.1864
BCL2L1	0.8117
BCL2L10	0.1922
BCL2L11	0.3081
BCL2L12	0.177
BCL2L13	0.3077
BCL2L14	0.219
BCL2L15	0.1853
BCL2L2	0.8323
BCL2L2-PABPN1	0.1372
BCL3	0.1691
BCL6	0.307
BCL6B	0.2244
BCL7A	0.8426
BCL7B	0.8052
BCL7B	0.8052
BCL7C	0.2503
BCL9	0.227
BCL9	0.227
BCL9L	0.3216
BCLAF1	0.2751
BCMO1	0.2661
BCO2	0.228
BCOR	0.1933
BCORL1	0.2655
BCR	0.2871
BCS1L	0.1734
BDH1	0.2911
BDH2	0.1455
BDKRB1	0.1674
BDKRB2	0.2889
BDNF	0.3007
BDP1	0.8883
BDP1	0.8883
BEAN1	0.2633
BECN1	0.1569
BEGAIN	0.7763
BEND2	0.2577
BEND3	0.2896
BEND3	0.2896
BEND4	0.9007
BEND5	0.1483
BEND6	0.2686
BEND7	0.316
BEST1	0.2841
BEST2	0.1668
BEST3	0.249
BEST4	0.1853
BET1	0.8433
BET1L	0.3029
BEX1	0.1452
BEX2	0.1444
BEX4	0.1591
BEX5	0.1438
BEX5	0.1438
BFAR	0.7885
BFSP1	0.1417
BFSP2	0.1686
BGLAP	0.1659
BGN	0.2234
BGN	0.2234
BHLHA15	0.1397
BHLHA9	0.1431
BHLHB9	0.2652
BHLHE22	0.2192
BHLHE23	0.139
BHLHE40	0.2288
BHLHE41	0.267
BHMT	0.2432
BHMT2	0.2079
BICC1	0.2492
BICD1	0.8493
BICD2	0.2632
BID	0.2092
BIK	0.1655
BIN1	0.1778
BIN2	0.1751
BIN3	0.7782
BIRC2	0.1532
BIRC3	0.2385
BIRC5	0.2166
BIRC6	0.2255
BIRC7	0.1602
BIRC8	0.1378
BIVM	0.2025
BLACE	0.1834
BLCAP	0.2367
BLID	0.1442
BLK	0.1815
BLM	0.301
BLMH	0.2132
BLNK	0.1702
BLNK	0.1702
BLOC1S1	0.8057
BLOC1S2	0.2335
BLOC1S3	0.2846
BLOC1S4	0.2126
BLOC1S5	0.8051
BLOC1S5-TXNDC5	0.2939
BLOC1S6	0.8348
BLVRA	0.1394
BLVRB	0.2494
BLZF1	0.2495
BMF	0.3089
BMI1	0.2264
BMP1	0.3102
BMP10	0.1411
BMP2	0.7811
BMP2K	0.283
BMP3	0.2813
BMP4	0.1453
BMP5	0.827
BMP6	0.239
BMP7	0.2173
BMP8A	0.1663
BMP8B	0.2882
BMPER	0.2541
BMPR1A	0.8039
BMPR1B	0.3045
BMPR2	0.3284
BMS1	0.1892
BMX	0.1476
BNC1	0.2136
BNC2	0.8621
BNIP1	0.2244
BNIP2	0.3105
BNIP3	0.2362
BNIP3L	0.2737
BNIPL	0.2168
BOC	0.246
BOD1	0.1616
BOD1L1	0.3145
BOD1L2	0.2851
BOK	0.2064
BOLA1	0.1785
BOLA1	0.1785
BOLA2	0.1376
BOLA2B	0.1845
BOLA3	0.1423
BOLL	0.8075
BOP1	0.1434
BOP1	0.1389
BORA	0.7974
BPGM	0.1854
BPHL	0.2543
BPI	0.838
BPIFA1	0.1823
BPIFA2	0.163
BPIFA3	0.141
BPIFB1	0.1407
BPIFB2	0.1984
BPIFB3	0.1372
BPIFB4	0.1791
BPIFB6	0.2311
BPIFC	0.1719
BPNT1	0.2413
BPTF	0.2585
BPTF	0.2585
BPY2	0.1568
BPY2B	0.1544
BPY2C	0.1544
BRAF	0.2618
BRAP	0.2561
BRAT1	0.1426
BRCA1	0.2909
BRCA2	0.7541
BRCC3	0.8717
BRCC3	0.8717
BRD1	0.2047
BRD2	0.2958
BRD2	0.2963
BRD2	0.2964
BRD2	0.2533
BRD2	0.2964
BRD2	0.2064
BRD2	0.2023
BRD3	0.8325
BRD4	0.2856
BRD7	0.2925
BRD8	0.8329
BRD9	0.2897
BRDT	0.1415
BRE	0.2038
BRF1	0.2487
BRF2	0.8057
BRI3	0.192
BRI3BP	0.8498
BRICD5	0.1407
BRIP1	0.8299
BRIX1	0.1732
BRK1	0.2037
BRMS1	0.1777
BRMS1L	0.2567
BROX	0.2753
BRPF1	0.2163
BRPF3	0.3183
BRS3	0.2014
BRSK1	0.1918
BRSK2	0.276
BRWD1	0.3139
BRWD3	0.8592
BSCL2	0.1837
BSDC1	0.8804
BSG	0.2161
BSN	0.8538
BSND	0.8473
BSPH1	0.1411
BSPRY	0.227
BST1	0.214
BST2	0.1675
BSX	0.1399
BTAF1	0.1732
BTBD1	0.2598
BTBD10	0.2177
BTBD11	0.245
BTBD16	0.1383
BTBD17	0.1455
BTBD18	0.1798
BTBD19	0.1912
BTBD2	0.2006
BTBD3	0.8466
BTBD6	0.1512
BTBD7	0.3102
BTBD8	0.1841
BTBD9	0.8465
BTC	0.214
BTC	0.214
BTD	0.1627
BTF3	0.1498
BTF3L4	0.8562
BTG1	0.2188
BTG2	0.8276
BTG3	0.1522
BTG4	0.1827
BTK	0.2082
BTK	0.2082
BTLA	0.2348
BTN1A1	0.2604
BTN2A1	0.8237
BTN2A2	0.2696
BTN3A1	0.2505
BTN3A2	0.2146
BTN3A3	0.2161
BTNL2	0.1758
BTNL2	0.1613
BTNL2	0.1613
BTNL2	0.1613
BTNL2	0.1613
BTNL2	0.1613
BTNL2	0.1613
BTNL2	0.1613
BTNL3	0.2351
BTNL8	0.215
BTNL9	0.236
BTRC	0.3088
BUB1	0.1453
BUB1B	0.1901
BUB3	0.2378
BUD13	0.1716
BUD31	0.2039
BVES	0.2836
BYSL	0.2139
BZRAP1	0.2245
BZW1	0.8643
BZW2	0.8159
C10orf10	0.2389
C10orf105	0.8535
C10orf107	0.2322
C10orf11	0.2907
C10orf111	0.2265
C10orf112	0.1745
C10orf113	0.1488
C10orf115	0.1979
C10orf118	0.2862
C10orf12	0.175
C10orf120	0.1658
C10orf126	0.2457
C10orf128	0.2333
C10orf129	0.275
C10orf131	0.1817
C10orf137	0.2917
C10orf2	0.2349
C10orf25	0.8271
C10orf32	0.2577
C10orf35	0.1566
C10orf40	0.8257
C10orf53	0.2113
C10orf54	0.3104
C10orf55	0.8139
C10orf62	0.1683
C10orf67	0.2653
C10orf68	0.1815
C10orf71	0.2011
C10orf76	0.2881
C10orf82	0.213
C10orf82	0.213
C10orf85	0.216
C10orf88	0.164
C10orf90	0.214
C10orf91	0.2107
C10orf95	0.1911
C10orf99	0.175
C11orf1	0.2607
C11orf1	0.2607
C11orf16	0.1799
C11orf21	0.2221
C11orf24	0.1618
C11orf30	0.2776
C11orf31	0.1702
C11orf34	0.2174
C11orf35	0.1408
C11orf42	0.1399
C11orf44	0.2893
C11orf45	0.2861
C11orf48	0.1891
C11orf49	0.223
C11orf52	0.1782
C11orf52	0.1782
C11orf53	0.1484
C11orf54	0.285
C11orf57	0.8241
C11orf57	0.8241
C11orf58	0.2045
C11orf63	0.2109
C11orf65	0.2444
C11orf68	0.2242
C11orf70	0.2356
C11orf71	0.1583
C11orf72	0.2543
C11orf73	0.1636
C11orf74	0.176
C11orf80	0.2404
C11orf82	0.2692
C11orf83	0.2395
C11orf84	0.7525
C11orf85	0.2433
C11orf86	0.7751
C11orf87	0.3173
C11orf88	0.2865
C11orf91	0.1423
C11orf92	0.2946
C11orf93	0.1453
C11orf94	0.1377
C11orf96	0.7478
C12orf10	0.1371
C12orf23	0.256
C12orf29	0.2945
C12orf36	0.288
C12orf39	0.1721
C12orf4	0.8143
C12orf40	0.2176
C12orf42	0.8162
C12orf43	0.2512
C12orf44	0.1894
C12orf45	0.1552
C12orf49	0.812
C12orf5	0.1827
C12orf50	0.1463
C12orf52	0.1914
C12orf54	0.1932
C12orf55	0.2856
C12orf56	0.2268
C12orf57	0.1487
C12orf57	0.1487
C12orf60	0.2036
C12orf61	0.1899
C12orf65	0.2272
C12orf66	0.2152
C12orf68	0.2324
C12orf71	0.1404
C12orf73	0.2467
C12orf74	0.1737
C12orf75	0.2307
C12orf76	0.2348
C12orf77	0.2104
C12orf79	0.253
C13orf35	0.1855
C13orf45	0.1578
C14orf1	0.2789
C14orf105	0.2538
C14orf119	0.2685
C14orf132	0.276
C14orf142	0.1947
C14orf144	0.793
C14orf159	0.2615
C14orf164	0.2255
C14orf166	0.1663
C14orf166B	0.8151
C14orf177	0.1535
C14orf178	0.7842
C14orf180	0.2357
C14orf182	0.2026
C14orf2	0.8195
C14orf23	0.2539
C14orf28	0.8893
C14orf37	0.3106
C14orf39	0.2283
C14orf64	0.2634
C14orf79	0.2289
C14orf80	0.1931
C14orf80	0.1931
C14orf93	0.1701
C15orf26	0.2206
C15orf27	0.2248
C15orf32	0.204
C15orf37	0.2684
C15orf38	0.2679
C15orf38-AP3S2	0.2327
C15orf39	0.8105
C15orf40	0.2218
C15orf41	0.8027
C15orf43	0.2223
C15orf48	0.15
C15orf52	0.85
C15orf53	0.8164
C15orf54	0.261
C15orf56	0.2254
C15orf57	0.3248
C15orf59	0.1408
C15orf60	0.1401
C15orf61	0.1882
C15orf62	0.1987
C15orf65	0.1411
C16orf11	0.1719
C16orf13	0.1865
C16orf3	0.1391
C16orf45	0.247
C16orf46	0.1549
C16orf47	0.2041
C16orf52	0.8867
C16orf54	0.2774
C16orf58	0.2593
C16orf59	0.1987
C16orf62	0.8019
C16orf70	0.2478
C16orf71	0.2085
C16orf72	0.8568
C16orf74	0.2139
C16orf78	0.1743
C16orf80	0.1706
C16orf86	0.1926
[truncated: 19,664 more rows]
