# Supplementary material for: PTRcombiner: mining combinatorial regulation of gene expression from post-transcriptional interaction maps
Source: BMC Genomics. 2014 Apr 23;15:304. doi: 10.1186/1471-2164-15-304 (PMC4234518; doi:10.1186/1471-2164-15-304)
Supplement: Additional file 9 — A zip file containing supplementary Figure S1 and supplementary Tables S1–S7. [file 1471-2164-15-304-S9.zip › comparison_with_pictar_comir/comir_clust16_its_genes.txt]

ABHD12 0.2073
ABT1 0.7943
ABT1 0.7943
ACVR1B 0.8468
ADCY9 0.8514
AHSA2 0.2003
AKAP8 0.8838
AMD1 0.2655
ARHGAP1 0.2954
ARHGEF3 0.2508
ARID3A 0.8974
ARSJ 0.2316
ATP5A1 0.2397
ATP5S 0.1861
ATXN7L3B 0.8486
B3GNT5 0.8243
BCL2L12 0.177
BFAR 0.7885
BIN3 0.7782
BUB3 0.2378
C11orf57 0.8241
C11orf57 0.8241
C12orf4 0.8143
C5orf51 0.8983
C6orf211 0.7705
CAV1 0.2635
CBFB 0.27
CBR4 0.8117
CBX3 0.2238
CBX5 0.9066
CCDC47 0.2569
CCNB1IP1 0.1552
CDK12 0.8468
CEBPG 0.2716
CEP120 0.8459
CLDND1 0.2148
CMAS 0.1976
CNN3 0.2077
CNNM4 0.2647
COL4A2 0.8096
CREB5 0.3259
CS 0.8471
DFFA 0.3085
DIEXF 0.8613
DNASE1 0.2161
DPY19L1 0.2942
EPHA7 0.8421
ERC1 0.8588
ESPL1 0.856
ETF1 0.2593
FAM104A 0.8141
FAM127A 0.2445
FAN1 0.2546
FBN2 0.2366
FBXW11 0.2613
FBXW2 0.1484
FOXJ3 0.2816
GLMN 0.7552
GLRX3 0.2136
GPR137B 0.2114
GTF2F1 0.2053
HAND1 0.8066
HES1 0.1785
HIC2 0.9036
HIPK2 0.8624
HOMER1 0.2953
HOOK1 0.8405
HOXA7 0.2702
HOXC8 0.3001
HSPD1 0.1827
ICT1 0.1627
IFNGR2 0.2188
IFNGR2 0.2188
IGF1R 0.9059
IGF2 0.3101
IGF2BP1 0.9049
IREB2 0.2565
ISL1 0.2101
ITGAV 0.297
KAL1 0.3044
KIAA0196 0.1866
KPNB1 0.2594
KREMEN1 0.8975
LARP4B 0.3046
LCA5L 0.2493
LIN28B 0.905
LIN7C 0.2935
LMAN1 0.3019
LMBR1L 0.8405
LSM14A 0.2658
LSM14A 0.248
LUC7L 0.8456
MARS 0.272
MASTL 0.181
MB21D2 0.2238
MGEA5 0.2131
MLH3 0.2838
MSRB3 0.2559
MTF2 0.2576
NAA20 0.7514
NAF1 0.1619
NR4A1 0.1806
NSD1 0.8495
NUFIP2 0.3222
NUP50 0.263
ONECUT2 0.9076
P2RY1 0.2281
PAQR3 0.3277
PCGF3 0.8436
PCNP 0.2705
PDCD4 0.8775
PDIK1L 0.2258
PHC3 0.2793
PIGP 0.8469
PM20D2 0.8452
PPP4C 0.7979
PPP6C 0.2801
PRC1 0.1962
PRKRIR 0.212
PROSER1 0.2281
PSME4 0.8974
PTP4A1 0.2684
RAB31 0.8391
RAD9A 0.7879
RALGAPB 0.8515
RBM12 0.2943
RBM25 0.2714
RBM8A 0.2607
RBM8A 0.2582
RBMX 0.8421
RDH10 0.8402
RFX5 0.8121
RFX7 0.2862
RNF38 0.8517
RPS6KB2 0.8729
RPUSD2 0.7357
RPUSD4 0.1724
RSL1D1 0.2782
RSPRY1 0.7814
SBNO2 0.1793
SLC17A5 0.2319
SLC20A1 0.7723
SLC25A44 0.2861
SLC30A7 0.8598
SLC35B4 0.895
SLC45A4 0.898
SMARCAD1 0.8842
SMCR7L 0.8901
SOX5 0.3181
SPRYD4 0.8346
SREK1IP1 0.9053
SRFBP1 0.2342
SRRT 0.1721
SSFA2 0.8992
SSX2IP 0.313
STK4 0.8544
STMN3 0.2079
SYDE1 0.1986
SYNCRIP 0.8493
SYT9 0.3065
TGFBR1 0.8949
THAP1 0.1958
THBS1 0.8575
TIMM23 0.1784
TIMM50 0.2643
TMEM135 0.8132
TMEM2 0.3092
TMEM208 0.1765
TOMM20 0.2743
TRIM26 0.2566
TRIM26 0.2565
TRIM26 0.2566
TRIM26 0.2566
TRIM26 0.2566
TRIM26 0.2566
TRIM26 0.2566
TRIM26 0.2586
TRIM27 0.2561
TRIM27 0.2561
TRIM27 0.2561
TRIM27 0.2561
TRIM27 0.2561
TRIM27 0.2561
TRUB1 0.2391
TST 0.1839
TXLNG 0.8337
UAP1 0.1524
UBAC2 0.2178
UBE2E3 0.1788
UBE3B 0.2984
UFSP2 0.2576
USP24 0.8121
WDR36 0.2669
WDR77 0.2311
WIBG 0.1807
WNT5A 0.2889
XBP1 0.2186
ZBTB24 0.8256
ZCCHC2 0.2227
ZNF146 0.2067
ZNF200 0.8704
ZNF280B 0.8953
ZNF318 0.8062
ZNF33A 0.2961
ZNF512 0.8337
ZNF516 0.8492
ZNF526 0.2582
ZNF606 0.2519
ZNF652 0.3106
ZNF763 0.8125
