# Supplementary material for: PTRcombiner: mining combinatorial regulation of gene expression from post-transcriptional interaction maps
Source: BMC Genomics. 2014 Apr 23;15:304. doi: 10.1186/1471-2164-15-304 (PMC4234518; doi:10.1186/1471-2164-15-304)
Supplement: Additional file 9 — A zip file containing supplementary Figure S1 and supplementary Tables S1–S7. [file 1471-2164-15-304-S9.zip › comparison_with_pictar_comir/comir_clust22_all_genes.txt]

A1BG	0.1648
A1CF	0.1418
A2M	0.166
A2ML1	0.1775
A4GALT	0.6023
A4GNT	0.8003
AAAS	0.1372
AACS	0.7683
AADAC	0.1595
AADACL2	0.8808
AADACL2	0.8808
AADACL3	0.8405
AADACL4	0.6143
AADAT	0.7579
AAED1	0.2445
AAGAB	0.7362
AAK1	0.9
AAMDC	0.1477
AAMP	0.1661
AANAT	0.1812
AAR2	0.769
AARD	0.7065
AARS	0.5983
AARS2	0.1782
AARSD1	0.1791
AASDH	0.2868
AASDHPPT	0.7428
AASS	0.2569
AATF	0.1683
AATK	0.8616
ABAT	0.2738
ABCA1	0.3012
ABCA10	0.8963
ABCA12	0.227
ABCA13	0.8712
ABCA2	0.8322
ABCA3	0.1868
ABCA4	0.1507
ABCA5	0.8273
ABCA6	0.6316
ABCA7	0.5737
ABCA8	0.2021
ABCA9	0.222
ABCB1	0.1492
ABCB10	0.2554
ABCB11	0.2945
ABCB11	0.2945
ABCB4	0.1584
ABCB5	0.7757
ABCB6	0.6209
ABCB7	0.1392
ABCB8	0.8756
ABCB9	0.7121
ABCC1	0.7122
ABCC10	0.1849
ABCC11	0.6535
ABCC12	0.2969
ABCC2	0.1855
ABCC3	0.9026
ABCC4	0.2875
ABCC5	0.8945
ABCC6	0.8054
ABCC8	0.7808
ABCC9	0.3064
ABCD1	0.1944
ABCD1	0.1944
ABCD2	0.2777
ABCD3	0.213
ABCD4	0.8356
ABCE1	0.6901
ABCF1	0.6653
ABCF1	0.8193
ABCF1	0.8193
ABCF1	0.8296
ABCF1	0.8193
ABCF1	0.8296
ABCF1	0.8193
ABCF2	0.8086
ABCF3	0.6396
ABCG1	0.2002
ABCG2	0.2612
ABCG4	0.842
ABCG5	0.8386
ABCG8	0.5975
ABHD1	0.638
ABHD10	0.2646
ABHD11	0.7447
ABHD11	0.7447
ABHD12	0.5539
ABHD12B	0.6278
ABHD13	0.8338
ABHD14A	0.1703
ABHD14A-ACY1	0.7778
ABHD14B	0.5761
ABHD15	0.274
ABHD16A	0.8741
ABHD16A	0.2047
ABHD16A	0.2047
ABHD16A	0.2047
ABHD16A	0.2046
ABHD16A	0.2047
ABHD16A	0.2046
ABHD16B	0.1376
ABHD17A	0.839
ABHD17B	0.2217
ABHD17C	0.2506
ABHD2	0.9053
ABHD3	0.7559
ABHD4	0.6865
ABHD5	0.6993
ABHD6	0.2196
ABHD8	0.1567
ABI1	0.7074
ABI2	0.8965
ABI3	0.7998
ABI3BP	0.701
ABL1	0.8085
ABL2	0.9037
ABLIM1	0.3225
ABLIM2	0.2323
ABLIM3	0.8251
ABO	0.7937
ABR	0.816
ABRA	0.258
ABRACL	0.1664
ABT1	0.2218
ABT1	0.2218
ABTB1	0.6357
ABTB2	0.747
ACAA1	0.6987
ACAA2	0.1685
ACACA	0.8408
ACACB	0.8613
ACAD10	0.171
ACAD11	0.2589
ACAD8	0.2027
ACAD9	0.8513
ACADL	0.2135
ACADM	0.6791
ACADS	0.2052
ACADSB	0.7031
ACADVL	0.7269
ACAN	0.6233
ACAP1	0.1398
ACAP2	0.3031
ACAP3	0.7172
ACAT1	0.2585
ACAT2	0.1458
ACBD3	0.2489
ACBD4	0.176
ACBD5	0.278
ACBD6	0.1407
ACBD7	0.1971
ACCS	0.1508
ACCSL	0.8352
ACD	0.1404
ACE	0.8931
ACE2	0.2253
ACER1	0.1562
ACER2	0.2168
ACER3	0.8891
ACER3	0.8891
ACHE	0.633
ACIN1	0.1693
ACKR2	0.6476
ACKR3	0.2086
ACKR4	0.6469
ACKR5	0.1511
ACKR6	0.8942
ACLY	0.2019
ACLY	0.2019
ACMSD	0.1522
ACN9	0.1651
ACO1	0.65
ACO2	0.1785
ACOT1	0.17
ACOT11	0.8805
ACOT12	0.1772
ACOT13	0.7584
ACOT2	0.1698
ACOT4	0.2127
ACOT6	0.1379
ACOT7	0.7082
ACOT8	0.1568
ACOT9	0.2597
ACOX1	0.8817
ACOX2	0.1767
ACOX3	0.8005
ACOXL	0.2361
ACP1	0.194
ACP2	0.82
ACP5	0.1581
ACP6	0.1626
ACP6	0.1626
ACPL2	0.7823
ACPP	0.2426
ACPT	0.1388
ACR	0.1404
ACRBP	0.1535
ACRC	0.1978
ACRV1	0.1903
ACSBG1	0.89
ACSBG2	0.7642
ACSF2	0.196
ACSF3	0.8019
ACSL1	0.2753
ACSL3	0.7672
ACSL4	0.8326
ACSL5	0.7306
ACSL6	0.2639
ACSM1	0.192
ACSM2A	0.1826
ACSM2B	0.2009
ACSM3	0.2098
ACSM4	0.1634
ACSM5	0.5903
ACSS1	0.2599
ACSS2	0.8193
ACSS3	0.2069
ACTA1	0.1704
ACTA2	0.1404
ACTB	0.2322
ACTBL2	0.2073
ACTC1	0.8194
ACTG1	0.6192
ACTG1	0.6192
ACTG2	0.2166
ACTL10	0.1463
ACTL6A	0.1618
ACTL6B	0.1683
ACTL7A	0.1407
ACTL7B	0.1394
ACTL8	0.5566
ACTL9	0.1381
ACTL9	0.1381
ACTN1	0.1942
ACTN2	0.6706
ACTN3	0.8095
ACTN4	0.2564
ACTR10	0.6764
ACTR1A	0.7359
ACTR1B	0.1928
ACTR2	0.8811
ACTR3	0.2804
ACTR3B	0.7205
ACTR3C	0.3041
ACTR5	0.1605
ACTR6	0.2648
ACTR8	0.8344
ACTRT1	0.1577
ACTRT2	0.1391
ACTRT3	0.1956
ACVR1	0.6449
ACVR1B	0.272
ACVR1C	0.2398
ACVR2A	0.9011
ACVR2B	0.6242
ACVRL1	0.2635
ACY1	0.7593
ACY3	0.1424
ACYP1	0.606
ACYP2	0.2663
ADA	0.1744
ADAD1	0.138
ADAD2	0.5362
ADAL	0.2391
ADAM10	0.8003
ADAM11	0.8834
ADAM12	0.8876
ADAM15	0.5607
ADAM17	0.2354
ADAM18	0.2443
ADAM19	0.8355
ADAM2	0.165
ADAM20	0.1436
ADAM21	0.1627
ADAM22	0.8819
ADAM23	0.8576
ADAM28	0.7883
ADAM29	0.1428
ADAM30	0.1665
ADAM32	0.1545
ADAM33	0.194
ADAM7	0.6477
ADAM8	0.208
ADAM9	0.2512
ADAMDEC1	0.7868
ADAMTS1	0.6902
ADAMTS10	0.8597
ADAMTS10	0.8597
ADAMTS12	0.9016
ADAMTS13	0.8917
ADAMTS13	0.8369
ADAMTS14	0.7828
ADAMTS15	0.7283
ADAMTS16	0.2358
ADAMTS17	0.8573
ADAMTS18	0.8588
ADAMTS19	0.8346
ADAMTS2	0.8884
ADAMTS20	0.1868
ADAMTS3	0.7722
ADAMTS4	0.2368
ADAMTS5	0.8632
ADAMTS6	0.8992
ADAMTS7	0.598
ADAMTS8	0.1841
ADAMTS9	0.8171
ADAMTSL1	0.8515
ADAMTSL2	0.572
ADAMTSL3	0.8133
ADAMTSL4	0.1898
ADAMTSL5	0.2396
ADAP1	0.8499
ADAP2	0.2179
ADAR	0.8187
ADARB1	0.8351
ADARB2	0.802
ADAT1	0.7562
ADAT2	0.8697
ADAT3	0.1781
ADC	0.1681
ADCK1	0.2064
ADCK2	0.1596
ADCK3	0.726
ADCK4	0.166
ADCK5	0.8568
ADCK5	0.8568
ADCY1	0.9051
ADCY10	0.1636
ADCY2	0.2705
ADCY3	0.1956
ADCY4	0.8882
ADCY5	0.8669
ADCY6	0.2461
ADCY7	0.7077
ADCY8	0.139
ADCY9	0.2841
ADCYAP1	0.7761
ADCYAP1R1	0.8974
ADD1	0.7682
ADD2	0.8607
ADD2	0.8607
ADD3	0.2538
ADGB	0.7232
ADH1A	0.1614
ADH1B	0.747
ADH1C	0.163
ADH4	0.2397
ADH5	0.2369
ADH6	0.8022
ADH7	0.5898
ADHFE1	0.8635
ADI1	0.2601
ADIG	0.6505
ADIPOQ	0.7429
ADIPOR1	0.1755
ADIPOR2	0.6923
ADIRF	0.152
ADK	0.203
ADM	0.2024
ADM2	0.7139
ADM5	0.1394
ADNP	0.7728
ADNP2	0.7188
ADO	0.2954
ADORA1	0.7051
ADORA2A	0.6849
ADORA2B	0.1686
ADORA3	0.1639
ADPGK	0.7205
ADPRH	0.8641
ADPRHL1	0.2165
ADPRHL2	0.6888
ADPRM	0.189
ADRA1A	0.1833
ADRA1B	0.1384
ADRA1D	0.1818
ADRA2A	0.7545
ADRA2B	0.8594
ADRA2C	0.1673
ADRB1	0.2085
ADRB2	0.6329
ADRB3	0.1899
ADRBK1	0.8086
ADRBK2	0.8974
ADRM1	0.1396
ADSL	0.6107
ADSS	0.7253
ADSSL1	0.6175
ADTRP	0.2219
AEBP1	0.84
AEBP2	0.7506
AEN	0.6623
AES	0.1874
AFAP1	0.894
AFAP1L1	0.6815
AFAP1L2	0.2531
AFF1	0.3091
AFF2	0.8813
AFF2	0.8813
AFF3	0.3119
AFF4	0.8953
AFG3L2	0.596
AFM	0.1409
AFMID	0.1892
AFP	0.1833
AFTPH	0.2305
AGA	0.7372
AGAP1	0.2554
AGAP10	0.1709
AGAP2	0.6917
AGAP2-AS1	0.6662
AGAP3	0.7129
AGAP4	0.167
AGAP4	0.167
AGAP5	0.6574
AGAP6	0.166
AGAP6	0.166
AGAP7	0.1661
AGAP7	0.1661
AGAP8	0.1674
AGAP9	0.1709
AGAP9	0.1709
AGBL1	0.1799
AGBL2	0.2464
AGBL3	0.5877
AGBL4	0.2791
AGBL5	0.1783
AGER	0.1992
AGER	0.1992
AGER	0.1992
AGER	0.1992
AGER	0.1992
AGER	0.1992
AGER	0.1992
AGFG1	0.8138
AGFG2	0.889
AGGF1	0.7127
AGK	0.7343
AGK	0.7343
AGL	0.2719
AGMAT	0.2249
AGMO	0.2209
AGO1	0.907
AGO2	0.6899
AGO3	0.9049
AGO4	0.8988
AGPAT1	0.6963
AGPAT1	0.6964
AGPAT1	0.6968
AGPAT1	0.6968
AGPAT1	0.6964
AGPAT1	0.6964
AGPAT1	0.6964
AGPAT2	0.6873
AGPAT3	0.3018
AGPAT4	0.8935
AGPAT5	0.8598
AGPAT6	0.9038
AGPAT9	0.204
AGPS	0.7683
AGR2	0.6937
AGR3	0.1431
AGRN	0.6599
AGRP	0.139
AGT	0.5813
AGTPBP1	0.7741
AGTR1	0.6527
AGTR2	0.7204
AGTR2	0.7204
AGTRAP	0.7968
AGXT	0.1475
AGXT2	0.1699
AHCTF1	0.25
AHCY	0.6058
AHCYL1	0.2427
AHCYL2	0.8772
AHDC1	0.1849
AHI1	0.2575
AHNAK	0.6483
AHNAK2	0.8585
AHR	0.7554
AHRR	0.2908
AHSA1	0.6494
AHSA2	0.1772
AHSG	0.1853
AHSP	0.1785
AICDA	0.8125
AIDA	0.2683
AIF1	0.1407
AIF1	0.1407
AIF1	0.1407
AIF1	0.1407
AIF1	0.1407
AIF1	0.1407
AIF1L	0.2733
AIFM1	0.8355
AIFM2	0.8014
AIFM3	0.1681
AIG1	0.8585
AIM1	0.8703
AIM1L	0.1653
AIM2	0.1621
AIMP1	0.214
AIMP2	0.2134
AIP	0.5537
AIPL1	0.6564
AIRE	0.1835
AJAP1	0.9062
AJUBA	0.849
AK1	0.6576
AK2	0.7004
AK3	0.2447
AK4	0.904
AK5	0.2374
AK7	0.1983
AK8	0.1532
AK9	0.2398
AKAP1	0.8429
AKAP10	0.7269
AKAP11	0.8416
AKAP12	0.873
AKAP13	0.8987
AKAP14	0.1396
AKAP17A	0.7451
AKAP2	0.8903
AKAP3	0.1443
AKAP4	0.1434
AKAP4	0.1434
AKAP5	0.1374
AKAP6	0.6592
AKAP7	0.274
AKAP8	0.2772
AKAP8L	0.2003
AKAP9	0.1844
AKIP1	0.194
AKIRIN1	0.7464
AKIRIN2	0.1802
AKNA	0.8433
AKNAD1	0.782
AKR1A1	0.1397
AKR1B1	0.2071
AKR1B10	0.1971
AKR1B15	0.1816
AKR1C1	0.8395
AKR1C1	0.8395
AKR1C2	0.2427
AKR1C2	0.2582
AKR1C3	0.1579
AKR1C3	0.1579
AKR1C4	0.1611
AKR1C4	0.161
AKR1CL1	0.1373
AKR1D1	0.6409
AKR1E2	0.1874
AKR7A2	0.1469
AKR7A3	0.1763
AKR7L	0.2317
AKT1	0.2222
AKT1S1	0.1808
AKT2	0.8996
AKT3	0.8859
AKTIP	0.1892
ALAD	0.7975
ALAS1	0.1675
ALAS2	0.1413
ALB	0.8778
ALCAM	0.2746
ALDH16A1	0.8392
ALDH18A1	0.1993
ALDH1A1	0.1683
ALDH1A2	0.8101
ALDH1A3	0.7503
ALDH1B1	0.2439
ALDH1L1	0.8613
ALDH1L2	0.316
ALDH2	0.8557
ALDH3A1	0.1622
ALDH3A2	0.7554
ALDH3B1	0.7921
ALDH3B2	0.2271
ALDH4A1	0.2238
ALDH5A1	0.8472
ALDH6A1	0.7845
ALDH7A1	0.7751
ALDH8A1	0.597
ALDH9A1	0.1995
ALDOA	0.1568
ALDOB	0.7074
ALDOC	0.5479
ALG1	0.2418
ALG10	0.7187
ALG10B	0.2394
ALG11	0.2062
ALG12	0.1908
ALG13	0.1743
ALG14	0.1706
ALG1L	0.1586
ALG2	0.8506
ALG3	0.8791
ALG5	0.1716
ALG6	0.2533
ALG8	0.234
ALG9	0.7114
ALG9	0.7114
ALK	0.1877
ALKBH1	0.2548
ALKBH2	0.1864
ALKBH3	0.7618
ALKBH4	0.6724
ALKBH5	0.2347
ALKBH6	0.6299
ALKBH7	0.1385
ALKBH8	0.7986
ALLC	0.1399
ALMS1	0.8791
ALOX12	0.7252
ALOX12B	0.1417
ALOX15	0.182
ALOX15B	0.1686
ALOX5	0.1663
ALOX5	0.1663
ALOX5AP	0.1759
ALOXE3	0.1603
ALPI	0.8393
ALPK1	0.6807
ALPK2	0.6302
ALPK3	0.8812
ALPL	0.1622
ALPP	0.2034
ALPPL2	0.1819
ALS2	0.82
ALS2CL	0.9046
ALS2CR11	0.1808
ALS2CR12	0.1837
ALX1	0.1738
ALX3	0.1806
ALX4	0.8686
ALYREF	0.1805
AMACR	0.6934
AMBN	0.1666
AMBP	0.1442
AMBRA1	0.225
AMD1	0.2661
AMDHD1	0.2304
AMDHD2	0.8119
AMELX	0.1658
AMELY	0.1678
AMER1	0.9047
AMER2	0.8819
AMER3	0.89
AMFR	0.7077
AMH	0.1406
AMHR2	0.1458
AMICA1	0.1554
AMIGO1	0.8739
AMIGO2	0.2348
AMIGO3	0.7823
AMMECR1	0.8894
AMMECR1L	0.8792
AMN	0.1681
AMN1	0.2179
AMOT	0.8908
AMOTL1	0.7992
AMOTL2	0.7102
AMPD2	0.5901
AMPD3	0.7402
AMPH	0.6264
AMT	0.8287
AMTN	0.5291
AMY1A	0.1373
AMY1B	0.1375
AMY1C	0.1373
AMY2A	0.1372
AMY2B	0.1633
AMZ1	0.7727
AMZ2	0.2094
AMZ2	0.2094
ANAPC1	0.243
ANAPC10	0.1481
ANAPC11	0.1995
ANAPC13	0.7034
ANAPC15	0.2336
ANAPC16	0.283
ANAPC2	0.1553
ANAPC4	0.1654
ANAPC5	0.1734
ANAPC5	0.1734
ANAPC7	0.7284
ANG	0.1633
ANGEL1	0.8071
ANGEL2	0.7354
ANGPT1	0.2584
ANGPT2	0.2853
ANGPT4	0.16
ANGPTL1	0.2119
ANGPTL2	0.2226
ANGPTL3	0.2056
ANGPTL4	0.793
ANGPTL5	0.1787
ANGPTL6	0.1552
ANGPTL7	0.2033
ANHX	0.6836
ANK1	0.8433
ANK2	0.8236
ANK3	0.8043
ANKAR	0.199
ANKDD1A	0.2414
ANKDD1B	0.1982
ANKEF1	0.2016
ANKFN1	0.6431
ANKFY1	0.8747
ANKH	0.3146
ANKHD1	0.1754
ANKHD1-EIF4EBP3	0.1656
ANKIB1	0.8274
ANKK1	0.1482
ANKLE1	0.2157
ANKLE2	0.2537
ANKMY1	0.85
ANKMY2	0.5947
ANKRA2	0.1769
ANKRD1	0.1771
ANKRD10	0.2262
ANKRD11	0.9005
ANKRD12	0.7725
ANKRD13A	0.8206
ANKRD13B	0.8132
ANKRD13C	0.7178
ANKRD13D	0.6434
ANKRD16	0.2053
ANKRD17	0.7494
ANKRD18A	0.8326
ANKRD18B	0.231
ANKRD2	0.1672
ANKRD20A1	0.2204
ANKRD20A2	0.2204
ANKRD20A3	0.2365
ANKRD20A4	0.2368
ANKRD22	0.1911
ANKRD23	0.6397
ANKRD24	0.1475
ANKRD26	0.242
ANKRD27	0.2385
ANKRD28	0.2838
ANKRD29	0.7775
ANKRD30A	0.1665
ANKRD30B	0.237
ANKRD30BL	0.1514
ANKRD31	0.1816
ANKRD32	0.6463
ANKRD33	0.197
ANKRD33B	0.2117
ANKRD34A	0.7096
ANKRD34B	0.2341
ANKRD34C	0.8953
ANKRD35	0.5545
ANKRD35	0.5545
ANKRD36	0.7871
ANKRD36C	0.2245
ANKRD37	0.1435
ANKRD39	0.8404
ANKRD40	0.7824
ANKRD42	0.8451
ANKRD44	0.2116
ANKRD45	0.1677
ANKRD46	0.7532
ANKRD49	0.8223
ANKRD50	0.7147
ANKRD52	0.8886
ANKRD53	0.8086
ANKRD53	0.8086
ANKRD54	0.1945
ANKRD55	0.165
ANKRD6	0.8115
ANKRD62	0.6858
ANKRD65	0.6851
ANKRD66	0.271
ANKRD7	0.1861
ANKRD9	0.1394
ANKS1A	0.8841
ANKS1B	0.2477
ANKS3	0.7999
ANKS4B	0.7196
ANKS6	0.8578
ANKUB1	0.7367
ANKZF1	0.6549
ANLN	0.7163
ANO1	0.235
ANO10	0.8455
ANO2	0.219
ANO3	0.8901
ANO4	0.1991
ANO4	0.1991
ANO5	0.7533
ANO6	0.8517
ANO7	0.24
ANO8	0.6519
ANO9	0.1533
ANP32A	0.6332
ANP32B	0.1701
ANP32E	0.7539
ANPEP	0.1784
ANTXR1	0.6874
ANTXR2	0.8611
ANTXRL	0.8503
ANXA1	0.1681
ANXA10	0.1609
ANXA11	0.8811
ANXA13	0.1526
ANXA2	0.6398
ANXA2R	0.1594
ANXA3	0.1887
ANXA4	0.2217
ANXA5	0.808
ANXA6	0.1495
ANXA7	0.1819
ANXA8	0.1925
ANXA8	0.1925
ANXA8L1	0.1924
ANXA8L2	0.1925
ANXA9	0.1463
AOAH	0.1732
AOC1	0.6518
AOC2	0.1715
AOC3	0.2334
AOX1	0.2097
AP1AR	0.2429
AP1B1	0.2414
AP1G1	0.8402
AP1G2	0.1525
AP1M1	0.2289
AP1M2	0.1617
AP1S1	0.6318
AP1S2	0.7807
AP1S3	0.8239
AP2A1	0.8589
AP2A2	0.7626
AP2B1	0.895
AP2B1	0.895
AP2M1	0.1919
AP2S1	0.1732
AP3B1	0.841
AP3B2	0.7531
AP3D1	0.2093
AP3M1	0.8426
AP3M2	0.8155
AP3S1	0.233
AP3S2	0.7906
AP4B1	0.1781
AP4E1	0.7478
AP4M1	0.2339
AP4S1	0.6805
AP5B1	0.7221
AP5M1	0.2292
AP5S1	0.8613
AP5Z1	0.181
APAF1	0.263
APBA1	0.8764
APBA2	0.2045
APBA3	0.1416
APBB1	0.17
APBB1IP	0.1982
APBB2	0.7677
APBB3	0.7102
APC	0.9015
APC2	0.7481
APCDD1	0.1795
APCDD1L	0.2326
APCS	0.141
APEH	0.2267
APEX1	0.1959
APEX2	0.2302
APH1A	0.2087
APH1A	0.2087
APH1B	0.7714
API5	0.2701
APIP	0.7417
APITD1	0.6384
APITD1-CORT	0.6232
APLF	0.2809
APLN	0.8982
APLNR	0.8232
APLP1	0.8053
APLP2	0.7911
APMAP	0.6791
APOA1	0.1561
APOA1BP	0.1452
APOA2	0.1603
APOA4	0.1784
APOA5	0.2119
APOB	0.1871
APOBEC1	0.196
APOBEC2	0.7517
APOBEC3A	0.1862
APOBEC3A	0.1806
APOBEC3B	0.6042
APOBEC3C	0.5753
APOBEC3D	0.6118
APOBEC3F	0.2158
APOBEC3G	0.1654
APOBEC3H	0.1647
APOBEC4	0.2391
APOBR	0.1528
APOC1	0.1607
APOC2	0.1558
APOC3	0.6341
APOC4	0.1432
APOC4-APOC2	0.1958
APOD	0.1538
APOE	0.1416
APOF	0.1711
APOH	0.1526
APOL1	0.2361
APOL2	0.2158
APOL3	0.2568
APOL4	0.2867
APOL5	0.1408
APOL6	0.7818
APOLD1	0.8289
APOM	0.1625
APOM	0.1625
APOM	0.1625
APOM	0.1625
APOM	0.1621
APOM	0.1625
APOM	0.1625
APOO	0.2014
APOOL	0.1673
APOPT1	0.2421
APP	0.7294
APPBP2	0.8574
APPL1	0.8229
APPL2	0.7625
APRT	0.19
APTX	0.8616
AQP1	0.7922
AQP10	0.2251
AQP11	0.7687
AQP12A	0.1507
AQP12B	0.8689
AQP2	0.835
AQP3	0.195
AQP4	0.886
AQP5	0.1776
AQP6	0.1439
AQP7	0.1969
AQP8	0.6509
AQP9	0.2566
AQR	0.7034
AR	0.8979
ARAF	0.1991
ARAP1	0.1969
ARAP2	0.7236
ARAP3	0.6374
ARC	0.8103
ARCN1	0.8644
ARCN1	0.8644
AREG	0.1634
AREGB	0.1634
AREL1	0.8997
ARF1	0.2388
ARF3	0.8537
ARF4	0.7522
ARF5	0.6324
ARF6	0.1914
ARFGAP1	0.2776
ARFGAP2	0.8768
ARFGAP3	0.2454
ARFGEF1	0.843
ARFGEF2	0.8824
ARFIP1	0.6402
ARFIP2	0.2371
ARFRP1	0.8377
ARG1	0.1518
ARG2	0.2109
ARGFX	0.1375
ARGLU1	0.6931
ARHGAP1	0.7368
ARHGAP10	0.7168
ARHGAP11A	0.7537
ARHGAP11B	0.1694
ARHGAP12	0.7524
ARHGAP15	0.699
ARHGAP17	0.8714
ARHGAP18	0.8138
ARHGAP19	0.8928
ARHGAP19-SLIT1	0.8778
ARHGAP20	0.8417
ARHGAP21	0.1871
ARHGAP22	0.1926
ARHGAP23	0.2209
ARHGAP23	0.2392
ARHGAP24	0.2608
ARHGAP25	0.1947
ARHGAP26	0.8966
ARHGAP27	0.2489
ARHGAP28	0.7638
ARHGAP29	0.7079
ARHGAP30	0.6711
ARHGAP31	0.861
ARHGAP32	0.9051
ARHGAP33	0.1664
ARHGAP35	0.8941
ARHGAP36	0.6476
ARHGAP39	0.2051
ARHGAP4	0.78
ARHGAP4	0.78
ARHGAP40	0.654
ARHGAP42	0.8312
ARHGAP44	0.8707
ARHGAP5	0.9027
ARHGAP6	0.6565
ARHGAP8	0.211
ARHGAP9	0.1693
ARHGDIA	0.8645
ARHGDIB	0.1834
ARHGDIG	0.1844
ARHGEF1	0.6766
ARHGEF10	0.7002
ARHGEF10L	0.1798
ARHGEF11	0.2333
ARHGEF12	0.7894
ARHGEF15	0.2346
ARHGEF16	0.1662
ARHGEF17	0.2054
ARHGEF18	0.2255
ARHGEF19	0.762
ARHGEF2	0.2269
ARHGEF25	0.5733
ARHGEF26	0.2669
ARHGEF28	0.202
ARHGEF3	0.2619
ARHGEF33	0.2259
ARHGEF35	0.2217
ARHGEF37	0.6615
ARHGEF38	0.2613
ARHGEF39	0.8567
ARHGEF4	0.831
ARHGEF40	0.8626
ARHGEF5	0.1958
ARHGEF6	0.6518
ARHGEF7	0.8352
ARHGEF9	0.7634
ARHGEF9	0.7634
ARID1A	0.8561
ARID1B	0.822
ARID2	0.6948
ARID3A	0.8279
ARID3B	0.2354
ARID3C	0.1391
ARID4A	0.6489
ARID4B	0.2492
ARID5A	0.8633
ARID5B	0.2909
ARIH1	0.8937
ARIH2	0.8856
ARIH2OS	0.5896
ARL1	0.7535
ARL10	0.9037
ARL11	0.854
ARL13A	0.7353
ARL13B	0.8479
ARL14	0.1795
ARL14EP	0.7342
ARL14EPL	0.7898
ARL15	0.7579
ARL16	0.1912
ARL17A	0.8689
ARL17B	0.2403
ARL2	0.8463
ARL2BP	0.2476
ARL3	0.8925
ARL4A	0.8022
ARL4C	0.8117
ARL4D	0.1881
ARL5A	0.3046
ARL5B	0.8907
ARL5C	0.1567
ARL6	0.171
ARL6IP1	0.2401
ARL6IP4	0.1886
ARL6IP5	0.7331
ARL6IP6	0.2389
ARL8A	0.5819
ARL8B	0.8189
ARL9	0.1821
ARMC1	0.8443
ARMC10	0.7145
ARMC12	0.1714
ARMC2	0.1826
ARMC3	0.1948
ARMC4	0.2264
ARMC5	0.7081
ARMC6	0.2219
ARMC7	0.6651
ARMC8	0.8596
ARMC9	0.6971
ARMCX1	0.6198
ARMCX1	0.6198
ARMCX2	0.6878
ARMCX2	0.6878
ARMCX3	0.2466
ARMCX3	0.2466
ARMCX4	0.8507
ARMCX4	0.8507
ARMCX5	0.1886
ARMCX6	0.6409
ARMCX6	0.6409
ARMS2	0.1662
ARNT	0.8547
ARNT2	0.8604
ARNTL	0.2129
ARNTL2	0.7212
ARPC1A	0.2458
ARPC1B	0.6821
ARPC2	0.6435
ARPC3	0.1479
ARPC4	0.6603
ARPC4-TTLL3	0.1796
ARPC5	0.2474
ARPC5L	0.7011
ARPP19	0.8611
ARPP21	0.8389
ARR3	0.1713
ARRB1	0.2207
ARRB2	0.1687
ARRDC1	0.6533
ARRDC2	0.6517
ARRDC3	0.8236
ARRDC4	0.8802
ARRDC5	0.1569
ARSA	0.1407
ARSB	0.7498
ARSD	0.7791
ARSE	0.1542
ARSF	0.5606
ARSG	0.2089
ARSG	0.2089
ARSH	0.1576
ARSI	0.6093
ARSJ	0.7156
ARSK	0.6888
ART1	0.1632
ART3	0.1565
ART4	0.7653
ART5	0.1836
ARTN	0.1705
ARV1	0.616
ARVCF	0.6557
ARX	0.1659
AS3MT	0.1989
ASAH1	0.2397
ASAH2	0.6223
ASAH2B	0.6212
ASAH2C	0.1535
ASAP1	0.844
ASAP2	0.839
ASAP3	0.7822
ASB1	0.9055
ASB10	0.168
ASB11	0.2546
ASB12	0.1702
ASB13	0.7684
ASB14	0.2354
ASB15	0.2074
ASB16	0.7174
ASB17	0.139
ASB18	0.6626
ASB2	0.6234
ASB4	0.2694
ASB5	0.2494
ASB6	0.7412
ASB7	0.7797
ASB8	0.2323
ASB9	0.1714
ASCC1	0.2081
ASCC2	0.7625
ASCC3	0.7872
ASCL1	0.2237
ASCL2	0.6855
ASCL3	0.1376
ASCL4	0.2321
ASCL5	0.6425
ASF1A	0.1948
ASF1B	0.2472
ASGR1	0.1514
ASGR2	0.1448
ASH1L	0.8219
ASH2L	0.2673
ASIC1	0.8492
ASIC2	0.2174
ASIC3	0.5815
ASIC4	0.2018
ASIC5	0.14
ASIP	0.1599
ASL	0.1748
ASMT	0.1386
ASMTL	0.1411
ASNA1	0.1542
ASNS	0.1981
ASNSD1	0.1717
ASPA	0.7148
ASPDH	0.1411
ASPG	0.508
ASPH	0.809
ASPHD1	0.6328
ASPHD2	0.2314
ASPM	0.156
ASPN	0.2055
ASPRV1	0.5595
ASPSCR1	0.2094
ASRGL1	0.217
ASS1	0.1449
ASTE1	0.6429
ASTN1	0.7704
ASTN2	0.865
ASUN	0.1661
ASXL1	0.8167
ASXL2	0.8416
ASXL3	0.8945
ASZ1	0.2162
ATAD1	0.2727
ATAD2	0.8539
ATAD2B	0.8789
ATAD3A	0.1847
ATAD3B	0.1697
ATAD3C	0.2252
ATAD5	0.7039
ATAT1	0.2454
ATAT1	0.2448
ATAT1	0.2448
ATAT1	0.2454
ATAT1	0.2454
ATAT1	0.2446
ATAT1	0.2448
ATCAY	0.2865
ATE1	0.3008
ATF1	0.219
ATF2	0.2645
ATF3	0.223
ATF4	0.1629
ATF5	0.1791
ATF6	0.8828
ATF6B	0.5554
ATF6B	0.5546
ATF6B	0.5546
ATF6B	0.5469
ATF7	0.8942
ATF7IP	0.1872
ATF7IP2	0.7737
ATG10	0.2772
ATG12	0.6926
ATG13	0.8697
ATG14	0.8876
ATG16L1	0.7483
ATG16L2	0.8228
ATG2A	0.1932
ATG2B	0.721
ATG3	0.1951
ATG4A	0.8239
ATG4B	0.8747
ATG4C	0.2379
ATG4D	0.6094
ATG5	0.7664
ATG7	0.7763
ATG9A	0.9044
ATG9B	0.6475
ATHL1	0.8471
ATIC	0.8481
ATL1	0.2267
ATL2	0.8776
ATL3	0.3222
ATM	0.7089
ATMIN	0.685
ATN1	0.6533
ATN1	0.6533
ATOH1	0.1394
ATOH7	0.1925
ATOH8	0.6601
ATOX1	0.3157
ATP10A	0.8953
ATP10B	0.8558
ATP10D	0.8302
ATP11A	0.8931
ATP11B	0.7479
ATP11C	0.2904
ATP12A	0.1563
ATP13A1	0.1651
ATP13A2	0.6465
ATP13A3	0.8624
ATP13A4	0.8581
ATP13A5	0.1557
ATP1A1	0.1596
ATP1A2	0.2536
ATP1A3	0.1493
ATP1A4	0.2504
ATP1B1	0.7036
ATP1B2	0.803
ATP1B3	0.2339
ATP1B4	0.7716
ATP2A1	0.198
ATP2A2	0.9047
ATP2A3	0.2327
ATP2B1	0.8317
ATP2B2	0.8503
ATP2B3	0.863
ATP2B3	0.863
ATP2B4	0.767
ATP2C1	0.2466
ATP2C2	0.1723
ATP4A	0.2043
ATP4B	0.6785
ATP5A1	0.8649
ATP5B	0.1418
ATP5C1	0.1603
ATP5D	0.1613
ATP5E	0.8968
ATP5EP2	0.5266
ATP5F1	0.2334
ATP5G1	0.5579
ATP5G2	0.6398
ATP5G3	0.8724
ATP5H	0.1448
ATP5I	0.1383
ATP5J	0.1649
ATP5J2	0.1763
ATP5J2-PTCD1	0.1789
ATP5L	0.1597
ATP5L	0.1597
ATP5L2	0.1416
ATP5O	0.1817
ATP5S	0.1994
ATP5SL	0.6364
ATP6AP1	0.8849
ATP6AP1	0.8847
ATP6AP1L	0.1751
ATP6AP2	0.1909
ATP6V0A1	0.2245
ATP6V0A2	0.8339
ATP6V0A4	0.1467
ATP6V0B	0.8086
ATP6V0C	0.1876
ATP6V0D1	0.2207
ATP6V0D2	0.2146
ATP6V0E1	0.6084
ATP6V0E2	0.8311
ATP6V1A	0.7309
ATP6V1B1	0.7126
ATP6V1B1	0.7126
ATP6V1B2	0.8711
ATP6V1C1	0.8906
ATP6V1C2	0.7273
ATP6V1D	0.206
ATP6V1E1	0.1825
ATP6V1E2	0.1639
ATP6V1F	0.1814
ATP6V1G1	0.1816
ATP6V1G2	0.1951
ATP6V1G2	0.1951
ATP6V1G2	0.1951
ATP6V1G2	0.1951
ATP6V1G2	0.1951
ATP6V1G2	0.1951
ATP6V1G2	0.1948
ATP6V1G2-DDX39B	0.2735
ATP6V1G3	0.1611
ATP6V1G3	0.1611
ATP6V1H	0.7922
ATP7A	0.8854
ATP7A	0.8854
ATP7B	0.8717
ATP8A1	0.871
ATP8A2	0.7087
ATP8B1	0.2506
ATP8B2	0.7081
ATP8B3	0.8914
ATP8B4	0.8701
ATP9A	0.3001
ATP9B	0.8172
ATP9B	0.8327
ATPAF1	0.8763
ATPAF2	0.8085
ATPIF1	0.2191
ATR	0.7794
ATRAID	0.1656
ATRIP	0.8945
ATRN	0.8168
ATRNL1	0.8602
ATRX	0.3106
ATRX	0.3106
ATXN1	0.837
ATXN10	0.2413
ATXN1L	0.9021
ATXN2	0.7406
ATXN2L	0.8407
ATXN3	0.8376
ATXN3L	0.1428
ATXN7	0.7144
ATXN7L1	0.8877
ATXN7L2	0.2308
ATXN7L3	0.8506
ATXN7L3B	0.8558
AUH	0.5692
AUNIP	0.6266
AUP1	0.1716
AURKA	0.2145
AURKAIP1	0.6346
AURKB	0.1894
AURKC	0.7232
AUTS2	0.2476
AVEN	0.8098
AVIL	0.8894
AVL9	0.9015
AVP	0.1394
AVPI1	0.1868
AVPR1A	0.1513
AVPR1B	0.623
AVPR1B	0.623
AVPR2	0.2191
AVPR2	0.2191
AWAT1	0.1685
AWAT2	0.2157
AXDND1	0.2268
AXIN1	0.1736
AXIN2	0.866
AXL	0.6507
AZGP1	0.619
AZI1	0.1555
AZI2	0.275
AZIN1	0.2591
AZU1	0.1419
B2M	0.1987
B3GALNT1	0.7616
B3GALNT2	0.1871
B3GALT1	0.2218
B3GALT2	0.2222
B3GALT4	0.5306
B3GALT4	0.5306
B3GALT4	0.5306
B3GALT4	0.5306
B3GALT4	0.5306
B3GALT5	0.7532
B3GALT6	0.7417
B3GALTL	0.7089
B3GAT1	0.8063
B3GAT2	0.7686
B3GAT3	0.7245
B3GNT1	0.2087
B3GNT2	0.7982
B3GNT3	0.6873
B3GNT4	0.7902
B3GNT5	0.7244
B3GNT6	0.2141
B3GNT6	0.2126
B3GNT7	0.2567
B3GNT8	0.1618
B3GNT9	0.1842
B3GNTL1	0.1953
B4GALNT1	0.2156
B4GALNT2	0.1451
B4GALNT3	0.8694
B4GALNT4	0.1887
B4GALT1	0.7788
B4GALT2	0.2036
B4GALT3	0.1675
B4GALT4	0.3146
B4GALT5	0.3083
B4GALT6	0.2635
B4GALT7	0.1904
B9D1	0.5515
B9D2	0.7292
BAALC	0.6553
BAAT	0.7245
BABAM1	0.1557
BACE1	0.8904
BACE2	0.825
BACH1	0.2898
BACH2	0.8957
BAD	0.1762
BAG1	0.2618
BAG2	0.3097
BAG3	0.204
BAG4	0.7735
BAG5	0.7858
BAG6	0.1662
BAG6	0.167
BAG6	0.1662
BAG6	0.167
BAG6	0.1662
BAG6	0.167
BAG6	0.1662
BAHCC1	0.2493
BAHD1	0.8654
BAI1	0.7988
BAI2	0.1581
BAI3	0.6002
BAIAP2	0.816
BAIAP2L1	0.8341
BAIAP2L2	0.1639
BAIAP3	0.2028
BAK1	0.7615
BAMBI	0.2031
BANF1	0.1652
BANF2	0.1384
BANK1	0.1774
BANP	0.2241
BAP1	0.6998
BARD1	0.2702
BARHL1	0.1746
BARHL2	0.2017
BARX1	0.1571
BARX2	0.2121
BASP1	0.2086
BATF	0.1851
BATF2	0.218
BATF3	0.1633
BAX	0.1915
BAZ1A	0.2196
BAZ1B	0.2216
BAZ1B	0.2216
BAZ2A	0.862
BAZ2B	0.6269
BBC3	0.668
BBIP1	0.6385
BBOX1	0.1634
BBS1	0.8798
BBS10	0.6036
BBS12	0.1968
BBS2	0.1765
BBS4	0.772
BBS5	0.2531
BBS7	0.6512
BBS9	0.2383
BBX	0.7318
BCAM	0.159
BCAN	0.1539
BCAP29	0.8957
BCAP31	0.6693
BCAP31	0.6693
BCAR1	0.8306
BCAR3	0.1722
BCAS1	0.299
BCAS2	0.1874
BCAS3	0.1623
BCAS4	0.78
BCAT1	0.3254
BCAT2	0.6719
BCCIP	0.796
BCDIN3D	0.1929
BCHE	0.1613
BCKDHA	0.1504
BCKDHB	0.2868
BCKDK	0.5802
BCL10	0.231
BCL11A	0.8301
BCL11B	0.902
BCL2	0.8594
BCL2A1	0.1713
BCL2L1	0.635
BCL2L10	0.6717
BCL2L11	0.8397
BCL2L12	0.6663
BCL2L13	0.8768
BCL2L14	0.239
BCL2L15	0.1693
BCL2L2	0.8962
BCL2L2-PABPN1	0.1393
BCL3	0.1517
BCL6	0.2532
BCL6B	0.6722
BCL7A	0.8412
BCL7B	0.1948
BCL7B	0.1948
BCL7C	0.2074
BCL9	0.7234
BCL9	0.7245
BCL9L	0.8935
BCLAF1	0.7137
BCMO1	0.2223
BCO2	0.7778
BCOR	0.2261
BCORL1	0.8528
BCR	0.7726
BCS1L	0.1793
BDH1	0.8048
BDH2	0.1692
BDKRB1	0.6166
BDKRB2	0.8212
BDNF	0.8797
BDP1	0.8285
BDP1	0.8285
BEAN1	0.2952
BECN1	0.5929
BEGAIN	0.1814
BEND2	0.2237
BEND3	0.2616
BEND3	0.2616
BEND4	0.8405
BEND5	0.1785
BEND6	0.7098
BEND7	0.8788
BEST1	0.8115
BEST2	0.1508
BEST3	0.2017
BEST4	0.6987
BET1	0.2713
BET1L	0.8639
BEX1	0.1592
BEX2	0.1627
BEX4	0.1596
BEX5	0.1437
BEX5	0.1437
BFAR	0.728
BFSP1	0.1657
BFSP2	0.1436
BGLAP	0.1775
BGN	0.2091
BGN	0.2091
BHLHA15	0.1392
BHLHA9	0.1435
BHLHB9	0.2518
BHLHE22	0.2713
BHLHE23	0.1386
BHLHE40	0.797
BHLHE41	0.8517
BHMT	0.6274
BHMT2	0.6055
BICC1	0.2774
BICD1	0.9017
BICD2	0.8259
BID	0.6589
BIK	0.678
BIN1	0.2004
BIN2	0.5982
BIN3	0.1997
BIRC2	0.607
BIRC3	0.6668
BIRC5	0.821
BIRC6	0.6362
BIRC7	0.1448
BIRC8	0.138
BIVM	0.2421
BLACE	0.1832
BLCAP	0.7323
BLID	0.1614
BLK	0.171
BLM	0.693
BLMH	0.7931
BLNK	0.1689
BLNK	0.1689
BLOC1S1	0.1619
BLOC1S2	0.2557
BLOC1S3	0.7145
BLOC1S4	0.2186
BLOC1S5	0.2176
BLOC1S5-TXNDC5	0.6767
BLOC1S6	0.7827
BLVRA	0.1396
BLVRB	0.6114
BLZF1	0.2102
BMF	0.8733
BMI1	0.2733
BMP1	0.8472
BMP10	0.1834
BMP2	0.2069
BMP2K	0.7047
BMP3	0.2918
BMP4	0.1465
BMP5	0.6665
BMP6	0.2342
BMP7	0.2193
BMP8A	0.1617
BMP8B	0.6634
BMPER	0.8118
BMPR1A	0.7097
BMPR1B	0.3119
BMPR2	0.8028
BMS1	0.1796
BMX	0.7455
BNC1	0.2273
BNC2	0.9019
BNIP1	0.1957
BNIP2	0.3224
BNIP3	0.7885
BNIP3L	0.2763
BNIPL	0.1869
BOC	0.1967
BOD1	0.2092
BOD1L1	0.9009
BOD1L2	0.2562
BOK	0.2132
BOLA1	0.1468
BOLA1	0.1468
BOLA2	0.1377
BOLA2B	0.1521
BOLA3	0.789
BOLL	0.2497
BOP1	0.1433
BOP1	0.1386
BORA	0.1888
BPGM	0.1879
BPHL	0.8136
BPI	0.7049
BPIFA1	0.6534
BPIFA2	0.1788
BPIFA3	0.1414
BPIFB1	0.1402
BPIFB2	0.1624
BPIFB3	0.1372
BPIFB4	0.7734
BPIFB6	0.7668
BPIFC	0.5615
BPNT1	0.2041
BPTF	0.8369
BPTF	0.8369
BPY2	0.1771
BPY2B	0.1743
BPY2C	0.1743
BRAF	0.2606
BRAP	0.6555
BRAT1	0.1426
BRCA1	0.86
BRCA2	0.1753
BRCC3	0.248
BRCC3	0.248
BRD1	0.7087
BRD2	0.8605
BRD2	0.8605
BRD2	0.8605
BRD2	0.8467
BRD2	0.8603
BRD2	0.1762
BRD2	0.1763
BRD3	0.8891
BRD4	0.7995
BRD7	0.7781
BRD8	0.7793
BRD9	0.7363
BRDT	0.1413
BRE	0.1849
BRF1	0.2089
BRF2	0.7389
BRI3	0.1927
BRI3BP	0.7987
BRICD5	0.1517
BRIP1	0.2126
BRIX1	0.188
BRK1	0.8025
BRMS1	0.7842
BRMS1L	0.2144
BROX	0.2555
BRPF1	0.1851
BRPF3	0.7784
BRS3	0.8028
BRSK1	0.1654
BRSK2	0.2577
BRWD1	0.8394
BRWD3	0.8952
BSCL2	0.2009
BSDC1	0.8585
BSG	0.201
BSN	0.8364
BSND	0.8168
BSPH1	0.1415
BSPRY	0.7404
BST1	0.5897
BST2	0.1649
BSX	0.1394
BTAF1	0.6992
BTBD1	0.1943
BTBD10	0.8104
BTBD11	0.6629
BTBD16	0.1394
BTBD17	0.1439
BTBD18	0.1753
BTBD19	0.1818
BTBD2	0.724
BTBD3	0.2944
BTBD6	0.1832
BTBD7	0.9047
BTBD8	0.1512
BTBD9	0.9044
BTC	0.2692
BTC	0.2692
BTD	0.1596
BTF3	0.643
BTF3L4	0.3091
BTG1	0.2315
BTG2	0.8897
BTG3	0.1725
BTG4	0.1824
BTK	0.1974
BTK	0.1974
BTLA	0.879
BTN1A1	0.8559
BTN2A1	0.2506
BTN2A2	0.2731
BTN3A1	0.2642
BTN3A2	0.258
BTN3A3	0.2054
BTNL2	0.1871
BTNL2	0.173
BTNL2	0.173
BTNL2	0.173
BTNL2	0.173
BTNL2	0.173
BTNL2	0.173
BTNL2	0.173
BTNL3	0.1791
BTNL8	0.166
BTNL9	0.2402
BTRC	0.8932
BUB1	0.1685
BUB1B	0.1676
BUB3	0.639
BUD13	0.1675
BUD31	0.146
BVES	0.8764
BYSL	0.7164
BZRAP1	0.2144
BZW1	0.7308
BZW2	0.7015
C10orf10	0.2137
C10orf105	0.8616
C10orf107	0.1836
C10orf11	0.843
C10orf111	0.1989
C10orf112	0.1443
C10orf113	0.1759
C10orf115	0.5761
C10orf118	0.7556
C10orf12	0.1884
C10orf120	0.1568
C10orf126	0.2052
C10orf128	0.7475
C10orf129	0.2387
C10orf131	0.1663
C10orf137	0.8601
C10orf2	0.2457
C10orf25	0.6692
C10orf32	0.2649
C10orf35	0.1539
C10orf40	0.2749
C10orf53	0.6951
C10orf54	0.9025
C10orf55	0.8339
C10orf62	0.1696
C10orf67	0.8724
C10orf68	0.6297
C10orf71	0.1806
C10orf76	0.7527
C10orf82	0.182
C10orf82	0.182
C10orf85	0.2378
C10orf88	0.1879
C10orf90	0.214
C10orf91	0.2529
C10orf95	0.1754
C10orf99	0.1858
C11orf1	0.2123
C11orf1	0.2123
C11orf16	0.1507
C11orf21	0.8045
C11orf24	0.669
C11orf30	0.8235
C11orf31	0.1804
C11orf34	0.1848
C11orf35	0.1405
C11orf42	0.6577
C11orf44	0.3121
C11orf45	0.8652
C11orf48	0.1484
C11orf49	0.7827
C11orf52	0.1978
C11orf52	0.1978
C11orf53	0.7278
C11orf54	0.7386
C11orf57	0.8131
C11orf57	0.8131
C11orf58	0.2382
C11orf63	0.1734
C11orf65	0.2476
C11orf68	0.748
C11orf70	0.2192
C11orf71	0.1401
C11orf72	0.2403
C11orf73	0.7637
C11orf74	0.1809
C11orf80	0.8172
C11orf82	0.265
C11orf83	0.2479
C11orf84	0.6782
C11orf85	0.2256
C11orf86	0.1763
C11orf87	0.8312
C11orf88	0.2556
C11orf91	0.1737
C11orf92	0.791
C11orf93	0.1631
C11orf94	0.1374
C11orf96	0.1786
C12orf10	0.1372
C12orf23	0.2662
C12orf29	0.2539
C12orf36	0.2524
C12orf39	0.2122
C12orf4	0.8432
C12orf40	0.2189
C12orf42	0.7344
C12orf43	0.2424
C12orf44	0.1665
C12orf45	0.621
C12orf49	0.6963
C12orf5	0.1516
C12orf50	0.1591
C12orf52	0.1973
C12orf54	0.1675
C12orf55	0.8496
C12orf56	0.1951
C12orf57	0.1485
C12orf57	0.1485
C12orf60	0.1833
C12orf61	0.2184
C12orf65	0.2049
C12orf66	0.2269
C12orf68	0.2485
C12orf71	0.1573
C12orf73	0.2088
C12orf74	0.6679
C12orf75	0.1778
C12orf76	0.2443
C12orf77	0.21
C12orf79	0.7532
C13orf35	0.2278
C13orf45	0.1933
C14orf1	0.7071
C14orf105	0.7488
C14orf119	0.2601
C14orf132	0.8467
C14orf142	0.1912
C14orf144	0.2166
C14orf159	0.8692
C14orf164	0.7469
C14orf166	0.1638
C14orf166B	0.2264
C14orf177	0.1701
C14orf178	0.1762
C14orf180	0.8561
C14orf182	0.6148
C14orf2	0.2526
C14orf23	0.2001
C14orf28	0.2205
C14orf37	0.9005
C14orf39	0.2132
C14orf64	0.755
C14orf79	0.8066
C14orf80	0.7498
C14orf80	0.7498
C14orf93	0.1584
C15orf26	0.1864
C15orf27	0.7875
C15orf32	0.1854
C15orf37	0.7087
C15orf38	0.2581
C15orf38-AP3S2	0.2093
C15orf39	0.8569
C15orf40	0.7758
C15orf41	0.745
C15orf43	0.1991
C15orf48	0.1801
C15orf52	0.7842
C15orf53	0.7303
C15orf54	0.6512
C15orf56	0.2563
C15orf57	0.9008
C15orf59	0.1404
C15orf60	0.1564
C15orf61	0.208
C15orf62	0.2026
C15orf65	0.141
C16orf11	0.144
C16orf13	0.1445
C16orf3	0.1391
C16orf45	0.1912
C16orf46	0.1781
C16orf47	0.1769
C16orf52	0.782
C16orf54	0.2454
C16orf58	0.8381
C16orf59	0.5871
C16orf62	0.1958
C16orf70	0.2201
C16orf71	0.1753
C16orf72	0.896
C16orf74	0.1855
C16orf78	0.1417
C16orf80	0.2091
C16orf86	0.194
[truncated: 19,664 more rows]
