# Supplementary material for: PTRcombiner: mining combinatorial regulation of gene expression from post-transcriptional interaction maps
Source: BMC Genomics. 2014 Apr 23;15:304. doi: 10.1186/1471-2164-15-304 (PMC4234518; doi:10.1186/1471-2164-15-304)
Supplement: Additional file 9 — A zip file containing supplementary Figure S1 and supplementary Tables S1–S7. [file 1471-2164-15-304-S9.zip › comparison_with_pictar_comir/comir_clust22_its_genes.txt]

ABL2 0.9037
AMOTL1 0.7992
ARL3 0.8925
ATF7 0.8942
ATP13A3 0.8624
BCL11B 0.902
BCL2 0.8594
C2orf42 0.8136
CA12 0.8964
CAMSAP1 0.8684
CAPZA2 0.7927
CARD10 0.6936
CBX2 0.8707
CBX2 0.8707
CCND2 0.9014
CD274 0.7642
CDC25A 0.8743
CDC37L1 0.8196
CDCA4 0.8761
CDK6 0.9052
CNOT1 0.7668
COL4A1 0.8562
CPSF7 0.8784
DCP2 0.8728
DICER1 0.9025
DIEXF 0.8958
DKC1 0.7066
DKC1 0.7066
DMTF1 0.8594
DNAJC5 0.8949
DRG2 0.2151
EXTL3 0.8737
FAM122A 0.7418
FANCC 0.813
FBXL18 0.2005
FGF2 0.9049
GABARAPL1 0.8879
GLRX 0.7036
GNB1 0.7573
GOLT1B 0.7674
GTPBP1 0.8863
GTPBP3 0.1995
HAUS3 0.857
HELZ 0.9032
HIST2H2BE 0.7494
HIST2H2BE 0.7494
HOXA3 0.7251
IAH1 0.2203
IFT74 0.1671
ITGA2 0.8922
KATNAL1 0.8593
KIAA0907 0.8229
KIF5A 0.879
LPHN1 0.5847
MAP4 0.6657
MLLT6 0.8423
MORF4L1 0.7054
MTF1 0.8639
NARF 0.6895
NXPH4 0.7402
OGT 0.8162
OIP5 0.7022
PAG1 0.9051
PAQR3 0.9024
PDHX 0.6617
PHC3 0.2404
PILRB 0.7501
PIM1 0.8002
PISD 0.8741
PLAG1 0.8943
PNPLA6 0.6473
POLR2H 0.1467
PPP1R11 0.6883
PPP1R11 0.6882
PPP1R11 0.6883
PPP1R11 0.6883
PPP1R11 0.6883
PPP1R11 0.6883
PPP1R11 0.6883
PPP1R11 0.6881
PRKAB2 0.8939
PRKAB2 0.8938
PRKAR2A 0.7971
PURA 0.8653
RAB23 0.745
RBMS1 0.8589
RFK 0.7561
RNF149 0.7402
RNMT 0.8945
RPL38 0.6612
SGK3 0.7194
SLC25A39 0.7087
SLC39A10 0.897
SMAD7 0.7336
SNTB2 0.9011
SNTB2 0.9011
STK33 0.713
STOX2 0.8716
STXBP3 0.8132
SYS1 0.2762
TARBP2 0.8571
TBP 0.7247
TFAP2A 0.8882
TLE4 0.8575
TMCC1 0.9012
TMEM43 0.843
TRAPPC4 0.7076
TRAPPC4 0.7076
TTC9C 0.1945
UBE2Q1 0.886
UBFD1 0.8977
UBN2 0.903
USP31 0.8803
USP53 0.7807
VEGFA 0.8533
XPO7 0.8078
ZBTB8A 0.8359
ZBTB8B 0.2896
ZC3H13 0.2728
ZDHHC13 0.1811
ZFAND2A 0.5744
ZFHX3 0.8752
ZNF622 0.643
ZNRF3 0.8958
ZRANB1 0.8906
