# Supplementary material for: PTRcombiner: mining combinatorial regulation of gene expression from post-transcriptional interaction maps
Source: BMC Genomics. 2014 Apr 23;15:304. doi: 10.1186/1471-2164-15-304 (PMC4234518; doi:10.1186/1471-2164-15-304)
Supplement: Additional file 9 — A zip file containing supplementary Figure S1 and supplementary Tables S1–S7. [file 1471-2164-15-304-S9.zip › comparison_with_pictar_comir/pictar_clust09_on_its_genes.txt]

GENE	pos_hsa-miR-15a	pos_hsa-miR-15b	pos_hsa-miR-16	pos_hsa-miR-424	PICTARscore
ABL2	chr1:179069414-179069420	chr1:179070140-179070146	chr1:179070238-179070244	chr1:179071849-179071855	890010
ACVR2B	chr3:38525687-38525693	chr3:38524932-38524938	chr3:38525227-38525233	chr3:38526102-38526108	2014650
ADNP	-----------------------	-----------------------	-----------------------	-----------------------	0
ADSS	-----------------------	-----------------------	-----------------------	-----------------------	0
AEBP2	-----------------------	-----------------------	-----------------------	-----------------------	0
AGFG1	-----------------------	-----------------------	-----------------------	-----------------------	0
AKAP11	chr13:42893688-42893694	chr13:42893747-42893753	chr13:42894017-42894023	chr13:42896407-42896413	93600
AKAP2	-----------------------	-----------------------	-----------------------	-----------------------	0
ALDH2	-----------------------	-----------------------	-----------------------	-----------------------	0
ALG2	-----------------------	-----------------------	-----------------------	-----------------------	0
AMOTL1	chr11:94604836-94604842	chr11:94605464-94605470	chr11:94604810-94604816	chr11:94605609-94605615	725400
ANKFY1	-----------------------	-----------------------	-----------------------	-----------------------	0
APEX2	-----------------------	-----------------------	-----------------------	-----------------------	0
ARF6	-----------------------	-----------------------	-----------------------	-----------------------	0
ARID4B	-----------------------	-----------------------	-----------------------	-----------------------	0
ARIH1	chr15:72876612-72876618	chr15:72876533-72876539	chr15:72876790-72876796	chr15:72876940-72876946	273375
ARIH2	-----------------------	-----------------------	-----------------------	-----------------------	0
ARL3	-----------------------	-----------------------	-----------------------	-----------------------	0
ARL4C	-----------------------	-----------------------	-----------------------	-----------------------	0
ASH1L	chr1:155305220-155305226	chr1:155305333-155305339	chr1:155306686-155306692	chr1:155306655-155306662	50400
ATF7	-----------------------	-----------------------	-----------------------	-----------------------	0
ATG9A	-----------------------	-----------------------	-----------------------	-----------------------	0
ATL2	-----------------------	-----------------------	-----------------------	-----------------------	0
ATP11C	-----------------------	-----------------------	-----------------------	-----------------------	0
ATP13A3	chr3:194123526-194123533	chr3:194124083-194124089	chr3:194124303-194124309	chr3:194125096-194125102	52224
ATP5O	-----------------------	-----------------------	-----------------------	-----------------------	0
ATXN2L	-----------------------	-----------------------	-----------------------	-----------------------	0
ATXN7L3	chr17:42269200-42269206	chr17:42270123-42270129	chr17:42269807-42269813	chr17:42270668-42270674	55440
ATXN7L3B	chr12:74932622-74932628	chr12:74933630-74933636	chr12:74933756-74933762	chr12:74933807-74933813	37125
AXIN2	chr17:63525337-63525343	chr17:63525452-63525458	chr17:63525674-63525680	chr17:63525831-63525837	5832
B3GNT2	-----------------------	-----------------------	-----------------------	-----------------------	0
BACH1	-----------------------	-----------------------	-----------------------	-----------------------	0
BACH2	chr6:90637394-90637400	chr6:90638245-90638251	chr6:90638105-90638111	chr6:90638426-90638432	288288
BAG5	chr14:104025004-104025011	chr14:104025173-104025179	chr14:104025096-104025102	chr14:104026014-104026020	21840
BCKDK	-----------------------	-----------------------	-----------------------	-----------------------	0
BCL11A	-----------------------	-----------------------	-----------------------	-----------------------	0
BCL11B	-----------------------	-----------------------	-----------------------	-----------------------	0
BCL2	chr18:60791624-60791630	chr18:60790774-60790780	chr18:60793118-60793125	chr18:60793322-60793328	14040
BCLAF1	-----------------------	-----------------------	-----------------------	-----------------------	0
BUB3	-----------------------	-----------------------	-----------------------	-----------------------	0
C10orf2	-----------------------	-----------------------	-----------------------	-----------------------	0
C10orf46	chr10:120440725-120440731	chr10:120441152-120441158	chr10:120441242-120441248	chr10:120442258-120442264	148500
C11orf54	-----------------------	-----------------------	-----------------------	-----------------------	0
C11orf58	-----------------------	-----------------------	-----------------------	-----------------------	0
C14orf43	-----------------------	-----------------------	-----------------------	-----------------------	0
C16orf72	chr16:9210795-9210801	chr16:9211140-9211146	chr16:9211221-9211227	chr16:9211347-9211353	32832
C18orf8	-----------------------	-----------------------	-----------------------	-----------------------	0
C1orf52	-----------------------	-----------------------	-----------------------	-----------------------	0
C20orf112	chr20:31030984-31030990	chr20:31031609-31031615	chr20:31030996-31031002	chr20:31031656-31031662	401760
C20orf27	-----------------------	-----------------------	-----------------------	-----------------------	0
C22orf28	-----------------------	-----------------------	-----------------------	-----------------------	0
C2orf42	-----------------------	-----------------------	-----------------------	-----------------------	0
C5orf24	-----------------------	-----------------------	-----------------------	-----------------------	0
C6orf228	-----------------------	-----------------------	-----------------------	-----------------------	0
C8orf44-SGK3	-----------------------	-----------------------	-----------------------	-----------------------	0
C9orf100	-----------------------	-----------------------	-----------------------	-----------------------	0
C9orf82	-----------------------	-----------------------	-----------------------	-----------------------	0
CA12	-----------------------	-----------------------	-----------------------	-----------------------	0
CALM2	-----------------------	-----------------------	-----------------------	-----------------------	0
CALU	-----------------------	-----------------------	-----------------------	-----------------------	0
CAMSAP1	chr9:138700772-138700778	chr9:138700977-138700983	chr9:138701927-138701933	chr9:138701940-138701946	60840
CAPZA1	-----------------------	-----------------------	-----------------------	-----------------------	0
CAPZA2	-----------------------	-----------------------	-----------------------	-----------------------	0
CARD10	-----------------------	-----------------------	-----------------------	-----------------------	0
CARM1	-----------------------	-----------------------	-----------------------	-----------------------	0
CASP2	-----------------------	-----------------------	-----------------------	-----------------------	0
CBX2	-----------------------	-----------------------	-----------------------	-----------------------	0
CCDC6	chr10:61549166-61549172	chr10:61549308-61549314	chr10:61549686-61549692	chr10:61549968-61549974	127680
CCND1	chr11:69466958-69466964	chr11:69468011-69468017	chr11:69468084-69468090	chr11:69468251-69468257	114444
CCND2	chr12:4409795-4409801	chr12:4409782-4409789	chr12:4409876-4409882	chr12:4410081-4410087	1072768
CCNE1	chr19:30314932-30314938	chr19:30314946-30314952	chr19:30314918-30314925	chr19:30315170-30315176	190080
CCNE2	-----------------------	-----------------------	-----------------------	-----------------------	0
CCT8	-----------------------	-----------------------	-----------------------	-----------------------	0
CD274	-----------------------	-----------------------	-----------------------	-----------------------	0
CD2AP	chr6:47592529-47592535	chr6:47592654-47592660	chr6:47592835-47592841	chr6:47594362-47594368	57120
CD81	-----------------------	-----------------------	-----------------------	-----------------------	0
CDADC1	-----------------------	-----------------------	-----------------------	-----------------------	0
CDC23	-----------------------	-----------------------	-----------------------	-----------------------	0
CDC25A	chr3:48199430-48199436	chr3:48199754-48199760	chr3:48199595-48199601	chr3:48200064-48200070	184338
CDC37	-----------------------	-----------------------	-----------------------	-----------------------	0
CDC37L1	chr9:4706455-4706461	chr9:4706194-4706200	chr9:4706270-4706276	chr9:4706539-4706545	15840
CDC42SE2	-----------------------	-----------------------	-----------------------	-----------------------	0
CDCA4	chr14:105476186-105476192	chr14:105476472-105476478	chr14:105476569-105476575	chr14:105476608-105476614	25740
CDK13	-----------------------	-----------------------	-----------------------	-----------------------	0
CDK6	-----------------------	-----------------------	-----------------------	-----------------------	0
CDKAL1	-----------------------	-----------------------	-----------------------	-----------------------	0
CEP55	-----------------------	-----------------------	-----------------------	-----------------------	0
CEP85	-----------------------	-----------------------	-----------------------	-----------------------	0
CHAC1	chr15:41248127-41248133	chr15:41248135-41248141	chr15:41248276-41248282	chr15:41248521-41248528	6930
CHD3	-----------------------	-----------------------	-----------------------	-----------------------	0
CHEK1	-----------------------	-----------------------	-----------------------	-----------------------	0
CLIP1	-----------------------	-----------------------	-----------------------	-----------------------	0
CNNM2	-----------------------	-----------------------	-----------------------	-----------------------	0
CNOT1	-----------------------	-----------------------	-----------------------	-----------------------	0
COL4A1	-----------------------	-----------------------	-----------------------	-----------------------	0
COPS7B	chr2:232673092-232673098	chr2:232673249-232673255	chr2:232672842-232672848	chr2:232673233-232673240	15552
CPEB2	chr4:15068016-15068022	chr4:15068320-15068326	chr4:15068457-15068463	chr4:15068431-15068438	240250
CPSF7	chr11:61170812-61170818	chr11:61170863-61170869	chr11:61171417-61171423	chr11:61171456-61171462	35280
CRKL	chr22:21304135-21304141	chr22:21304150-21304156	chr22:21304431-21304437	chr22:21304510-21304516	996336
CSDE1	-----------------------	-----------------------	-----------------------	-----------------------	0
CSNK1G1	-----------------------	-----------------------	-----------------------	-----------------------	0
CSNK1G2	-----------------------	-----------------------	-----------------------	-----------------------	0
CSNK2A1	-----------------------	-----------------------	-----------------------	-----------------------	0
CTBP1	-----------------------	-----------------------	-----------------------	-----------------------	0
CTDSP1	-----------------------	-----------------------	-----------------------	-----------------------	0
CUL1	-----------------------	-----------------------	-----------------------	-----------------------	0
CXorf38	-----------------------	-----------------------	-----------------------	-----------------------	0
DBNDD2	-----------------------	-----------------------	-----------------------	-----------------------	0
DCP2	-----------------------	-----------------------	-----------------------	-----------------------	0
DCTN2	-----------------------	-----------------------	-----------------------	-----------------------	0
DDX21	-----------------------	-----------------------	-----------------------	-----------------------	0
DDX54	-----------------------	-----------------------	-----------------------	-----------------------	0
DICER1	-----------------------	-----------------------	-----------------------	-----------------------	0
DIEXF	-----------------------	-----------------------	-----------------------	-----------------------	0
DKC1	-----------------------	-----------------------	-----------------------	-----------------------	0
DMTF1	-----------------------	-----------------------	-----------------------	-----------------------	0
DNAJB4	-----------------------	-----------------------	-----------------------	-----------------------	0
DNAJC5	-----------------------	-----------------------	-----------------------	-----------------------	0
DPH3	-----------------------	-----------------------	-----------------------	-----------------------	0
DPYSL5	-----------------------	-----------------------	-----------------------	-----------------------	0
DRG2	-----------------------	-----------------------	-----------------------	-----------------------	0
DUS4L	-----------------------	-----------------------	-----------------------	-----------------------	0
DUSP3	chr17:41843890-41843896	chr17:41844456-41844462	chr17:41844717-41844723	chr17:41844664-41844670	85680
DYRK2	chr12:68054462-68054468	chr12:68052509-68052515	chr12:68053317-68053323	chr12:68054608-68054614	56320
E2F7	chr12:77415209-77415215	chr12:77415305-77415311	chr12:77415264-77415270	chr12:77415455-77415461	463320
EDEM1	-----------------------	-----------------------	-----------------------	-----------------------	0
EFNB2	chr13:107142352-107142359	chr13:107144256-107144262	chr13:107144473-107144479	chr13:107144616-107144622	30030
EI24	-----------------------	-----------------------	-----------------------	-----------------------	0
ENGASE	-----------------------	-----------------------	-----------------------	-----------------------	0
ENPP4	-----------------------	-----------------------	-----------------------	-----------------------	0
ERCC6L	-----------------------	-----------------------	-----------------------	-----------------------	0
ERF	-----------------------	-----------------------	-----------------------	-----------------------	0
ERGIC2	-----------------------	-----------------------	-----------------------	-----------------------	0
EXTL3	-----------------------	-----------------------	-----------------------	-----------------------	0
FAM105B	-----------------------	-----------------------	-----------------------	-----------------------	0
FAM108B1	-----------------------	-----------------------	-----------------------	-----------------------	0
FAM122B	-----------------------	-----------------------	-----------------------	-----------------------	0
FAM135A	chr6:71270086-71270092	chr6:71269703-71269709	chr6:71270206-71270212	chr6:71270387-71270393	16900
FAM171A1	-----------------------	-----------------------	-----------------------	-----------------------	0
FAM70A	chrX:119392587-119392593	chrX:119392757-119392763	chrX:119393295-119393301	chrX:119394706-119394713	46592
FAM98A	-----------------------	-----------------------	-----------------------	-----------------------	0
FANCC	-----------------------	-----------------------	-----------------------	-----------------------	0
FBXL18	-----------------------	-----------------------	-----------------------	-----------------------	0
FBXW2	-----------------------	-----------------------	-----------------------	-----------------------	0
FBXW7	chr4:153242832-153242838	chr4:153242467-153242473	chr4:153243238-153243244	chr4:153242581-153242587	5670
FEM1C	-----------------------	-----------------------	-----------------------	-----------------------	0
FGF2	chr4:123813765-123813771	chr4:123814138-123814144	chr4:123814299-123814305	chr4:123814605-123814611	1247936
FKBP1A	-----------------------	-----------------------	-----------------------	-----------------------	0
FOXP1	-----------------------	-----------------------	-----------------------	-----------------------	0
FRAT2	-----------------------	-----------------------	-----------------------	-----------------------	0
FRS2	-----------------------	-----------------------	-----------------------	-----------------------	0
FURIN	-----------------------	-----------------------	-----------------------	-----------------------	0
FXC1	-----------------------	-----------------------	-----------------------	-----------------------	0
G3BP2	-----------------------	-----------------------	-----------------------	-----------------------	0
GABARAPL1	-----------------------	-----------------------	-----------------------	-----------------------	0
GALNT7	-----------------------	-----------------------	-----------------------	-----------------------	0
GCC1	-----------------------	-----------------------	-----------------------	-----------------------	0
GLRX	-----------------------	-----------------------	-----------------------	-----------------------	0
GNB1	-----------------------	-----------------------	-----------------------	-----------------------	0
GNB4	-----------------------	-----------------------	-----------------------	-----------------------	0
GOLT1B	-----------------------	-----------------------	-----------------------	-----------------------	0
GOPC	-----------------------	-----------------------	-----------------------	-----------------------	0
GPR180	-----------------------	-----------------------	-----------------------	-----------------------	0
GTPBP1	-----------------------	-----------------------	-----------------------	-----------------------	0
GXYLT2	-----------------------	-----------------------	-----------------------	-----------------------	0
HAUS3	-----------------------	-----------------------	-----------------------	-----------------------	0
HELZ	chr17:65067316-65067323	chr17:65067748-65067754	chr17:65067388-65067394	chr17:65067789-65067795	2321748
HIPK2	chr7:139246667-139246673	chr7:139246706-139246712	chr7:139247394-139247400	chr7:139247387-139247394	11668800
HIST2H2BE	-----------------------	-----------------------	-----------------------	-----------------------	0
HMGCS1	-----------------------	-----------------------	-----------------------	-----------------------	0
HMGN4	-----------------------	-----------------------	-----------------------	-----------------------	0
HNRNPA2B1	chr7:26229561-26229567	chr7:26230064-26230070	chr7:26230591-26230597	chr7:26229825-26229831	41895
HNRNPH3	-----------------------	-----------------------	-----------------------	-----------------------	0
HOXA3	chr7:27146386-27146392	chr7:27145948-27145954	chr7:27146674-27146680	chr7:27147018-27147024	4000
HOXB3	-----------------------	-----------------------	-----------------------	-----------------------	0
HOXD13	-----------------------	-----------------------	-----------------------	-----------------------	0
IFNAR2	-----------------------	-----------------------	-----------------------	-----------------------	0
IGSF3	-----------------------	-----------------------	-----------------------	-----------------------	0
INSIG1	-----------------------	-----------------------	-----------------------	-----------------------	0
ITGA2	chr5:52386479-52386485	chr5:52386941-52386947	chr5:52388427-52388433	chr5:52387495-52387501	85272
ITM2C	-----------------------	-----------------------	-----------------------	-----------------------	0
JAKMIP2	-----------------------	-----------------------	-----------------------	-----------------------	0
JARID2	chr6:15522060-15522066	chr6:15521250-15521256	chr6:15521350-15521356	chr6:15521755-15521761	960
JMY	-----------------------	-----------------------	-----------------------	-----------------------	0
KCNC4	chr1:110775355-110775361	chr1:110776305-110776311	chr1:110776648-110776654	chr1:110776501-110776507	6300
KCNG3	-----------------------	-----------------------	-----------------------	-----------------------	0
KCTD15	-----------------------	-----------------------	-----------------------	-----------------------	0
KDM2A	-----------------------	-----------------------	-----------------------	-----------------------	0
KIAA0895	-----------------------	-----------------------	-----------------------	-----------------------	0
KIAA0907	-----------------------	-----------------------	-----------------------	-----------------------	0
KIAA0913	-----------------------	-----------------------	-----------------------	-----------------------	0
KIAA0947	-----------------------	-----------------------	-----------------------	-----------------------	0
KIAA1549	-----------------------	-----------------------	-----------------------	-----------------------	0
KIF5A	chr12:57976978-57976985	chr12:57978034-57978040	chr12:57978160-57978166	chr12:57978529-57978535	12480
KLC1	-----------------------	-----------------------	-----------------------	-----------------------	0
KLHL9	-----------------------	-----------------------	-----------------------	-----------------------	0
KPNA6	chr1:32636605-32636611	chr1:32637940-32637946	chr1:32638435-32638441	chr1:32638552-32638558	138240
LAMTOR1	-----------------------	-----------------------	-----------------------	-----------------------	0
LATS1	-----------------------	-----------------------	-----------------------	-----------------------	0
LCOR	chr10:98715780-98715786	chr10:98715975-98715982	chr10:98717517-98717523	chr10:98717023-98717029	1695408
LCORL	-----------------------	-----------------------	-----------------------	-----------------------	0
LEMD3	-----------------------	-----------------------	-----------------------	-----------------------	0
LEPROTL1	-----------------------	-----------------------	-----------------------	-----------------------	0
LIN7C	-----------------------	-----------------------	-----------------------	-----------------------	0
LPHN1	chr19:14258906-14258912	chr19:14259678-14259684	chr19:14259770-14259776	chr19:14260316-14260322	177744
LRIG3	-----------------------	-----------------------	-----------------------	-----------------------	0
LTA4H	-----------------------	-----------------------	-----------------------	-----------------------	0
LUC7L	-----------------------	-----------------------	-----------------------	-----------------------	0
MAP3K4	-----------------------	-----------------------	-----------------------	-----------------------	0
MAP3K7	-----------------------	-----------------------	-----------------------	-----------------------	0
MAP4	chr3:47892526-47892532	chr3:47892718-47892724	chr3:47893477-47893483	chr3:47893772-47893778	7744
MAT2B	-----------------------	-----------------------	-----------------------	-----------------------	0
MED13	chr17:60020093-60020099	chr17:60022228-60022234	chr17:60022841-60022847	chr17:60021128-60021135	22400
MEX3C	chr18:48701910-48701916	chr18:48701955-48701961	chr18:48702081-48702087	chr18:48702295-48702301	9464
MGAT4A	chr2:99235717-99235723	chr2:99236098-99236104	chr2:99236354-99236360	chr2:99236263-99236269	624624
MLLT6	chr17:36883472-36883479	chr17:36883552-36883558	chr17:36883103-36883110	chr17:36885207-36885213	4320
MLXIP	-----------------------	-----------------------	-----------------------	-----------------------	0
MMACHC	-----------------------	-----------------------	-----------------------	-----------------------	0
MORF4L1	-----------------------	-----------------------	-----------------------	-----------------------	0
MPP5	-----------------------	-----------------------	-----------------------	-----------------------	0
MPV17	-----------------------	-----------------------	-----------------------	-----------------------	0
MRFAP1	-----------------------	-----------------------	-----------------------	-----------------------	0
MRPL17	-----------------------	-----------------------	-----------------------	-----------------------	0
MSL2	-----------------------	-----------------------	-----------------------	-----------------------	0
MTCH1	-----------------------	-----------------------	-----------------------	-----------------------	0
MTF1	-----------------------	-----------------------	-----------------------	-----------------------	0
MTHFR	-----------------------	-----------------------	-----------------------	-----------------------	0
MYO5B	-----------------------	-----------------------	-----------------------	-----------------------	0
N4BP1	chr16:48572755-48572761	chr16:48572779-48572785	chr16:48572786-48572792	chr16:48572645-48572652	803250
NDEL1	-----------------------	-----------------------	-----------------------	-----------------------	0
NFKBIA	-----------------------	-----------------------	-----------------------	-----------------------	0
NHLRC3	-----------------------	-----------------------	-----------------------	-----------------------	0
NIN	-----------------------	-----------------------	-----------------------	-----------------------	0
NKIRAS2	-----------------------	-----------------------	-----------------------	-----------------------	0
NSD1	-----------------------	-----------------------	-----------------------	-----------------------	0
NUFIP2	chr17:27583604-27583610	chr17:27583673-27583679	chr17:27583790-27583796	chr17:27582990-27582996	209790
NUP50	chr22:45580571-45580577	chr22:45580953-45580959	chr22:45581125-45581131	chr22:45581013-45581019	232848
NXPH4	-----------------------	-----------------------	-----------------------	-----------------------	0
ODZ3	-----------------------	-----------------------	-----------------------	-----------------------	0
OGT	chrX:70794158-70794164	chrX:70794551-70794557	chrX:70794873-70794879	chrX:70795060-70795067	41040
ONECUT2	chr18:55145567-55145573	chr18:55145868-55145874	chr18:55148553-55148559	chr18:55149137-55149143	888832
PAG1	-----------------------	-----------------------	-----------------------	-----------------------	0
PALM2-AKAP2	-----------------------	-----------------------	-----------------------	-----------------------	0
PAQR3	-----------------------	-----------------------	-----------------------	-----------------------	0
PARP1	-----------------------	-----------------------	-----------------------	-----------------------	0
PCGF3	-----------------------	-----------------------	-----------------------	-----------------------	0
PDCD11	-----------------------	-----------------------	-----------------------	-----------------------	0
PDHX	-----------------------	-----------------------	-----------------------	-----------------------	0
PHC3	-----------------------	-----------------------	-----------------------	-----------------------	0
PHKA1	-----------------------	-----------------------	-----------------------	-----------------------	0
PIM1	chr6:37142368-37142374	chr6:37142819-37142825	chr6:37142927-37142933	chr6:37143105-37143111	9900
PISD	chr22:32014772-32014778	chr22:32015067-32015073	chr22:32015174-32015180	chr22:32015240-32015246	31416
PJA1	-----------------------	-----------------------	-----------------------	-----------------------	0
PKMYT1	-----------------------	-----------------------	-----------------------	-----------------------	0
PLAG1	chr8:57073555-57073561	chr8:57073577-57073583	chr8:57074325-57074331	chr8:57074357-57074363	270000
PLEKHF2	-----------------------	-----------------------	-----------------------	-----------------------	0
PLSCR4	-----------------------	-----------------------	-----------------------	-----------------------	0
PNPLA6	-----------------------	-----------------------	-----------------------	-----------------------	0
POGZ	-----------------------	-----------------------	-----------------------	-----------------------	0
POLD3	-----------------------	-----------------------	-----------------------	-----------------------	0
POLR2H	-----------------------	-----------------------	-----------------------	-----------------------	0
PPP2R1A	-----------------------	-----------------------	-----------------------	-----------------------	0
PPP6C	chr9:127908981-127908987	chr9:127910278-127910284	chr9:127911031-127911037	chr9:127909328-127909334	132480
PPRC1	-----------------------	-----------------------	-----------------------	-----------------------	0
PRKAB2	-----------------------	-----------------------	-----------------------	-----------------------	0
PRKAR2A	chr3:48788153-48788159	chr3:48788670-48788676	chr3:48788815-48788821	chr3:48788687-48788693	140800
PROSC	-----------------------	-----------------------	-----------------------	-----------------------	0
PTBP2	-----------------------	-----------------------	-----------------------	-----------------------	0
PTER	-----------------------	-----------------------	-----------------------	-----------------------	0
PURA	chr5:139494981-139494987	chr5:139496021-139496027	chr5:139496263-139496269	chr5:139496306-139496312	435942
PURG	-----------------------	-----------------------	-----------------------	-----------------------	0
RAB1B	-----------------------	-----------------------	-----------------------	-----------------------	0
RAB23	-----------------------	-----------------------	-----------------------	-----------------------	0
RAB3GAP2	-----------------------	-----------------------	-----------------------	-----------------------	0
RAB5B	-----------------------	-----------------------	-----------------------	-----------------------	0
RAD23B	chr9:110092430-110092436	chr9:110092341-110092347	chr9:110092868-110092874	chr9:110092108-110092115	29700
RAD51	-----------------------	-----------------------	-----------------------	-----------------------	0
RASA1	-----------------------	-----------------------	-----------------------	-----------------------	0
RASSF8	chr12:26223255-26223261	chr12:26222234-26222240	chr12:26223359-26223365	chr12:26223953-26223959	164220
RBM26	-----------------------	-----------------------	-----------------------	-----------------------	0
RBMS1	chr2:161129067-161129073	chr2:161129335-161129341	chr2:161130124-161130130	chr2:161130774-161130780	3456
REXO1	-----------------------	-----------------------	-----------------------	-----------------------	0
RNF11	-----------------------	-----------------------	-----------------------	-----------------------	0
RNF149	-----------------------	-----------------------	-----------------------	-----------------------	0
RNF19A	-----------------------	-----------------------	-----------------------	-----------------------	0
RNF38	-----------------------	-----------------------	-----------------------	-----------------------	0
RNF7	-----------------------	-----------------------	-----------------------	-----------------------	0
RNFT1	-----------------------	-----------------------	-----------------------	-----------------------	0
RNMT	-----------------------	-----------------------	-----------------------	-----------------------	0
RPL13A	-----------------------	-----------------------	-----------------------	-----------------------	0
RPRD1B	-----------------------	-----------------------	-----------------------	-----------------------	0
RPS6KB1	-----------------------	-----------------------	-----------------------	-----------------------	0
RRM1	-----------------------	-----------------------	-----------------------	-----------------------	0
RRP1B	-----------------------	-----------------------	-----------------------	-----------------------	0
RTN3	-----------------------	-----------------------	-----------------------	-----------------------	0
RUNX1T1	chr8:92967258-92967264	chr8:92967801-92967807	chr8:92967864-92967870	chr8:92968043-92968049	24472
SAMD8	-----------------------	-----------------------	-----------------------	-----------------------	0
SAV1	-----------------------	-----------------------	-----------------------	-----------------------	0
SCAF1	-----------------------	-----------------------	-----------------------	-----------------------	0
SCAF11	-----------------------	-----------------------	-----------------------	-----------------------	0
SCAMP1	-----------------------	-----------------------	-----------------------	-----------------------	0
SCAMP2	-----------------------	-----------------------	-----------------------	-----------------------	0
SCML2	-----------------------	-----------------------	-----------------------	-----------------------	0
SEC11C	-----------------------	-----------------------	-----------------------	-----------------------	0
SEH1L	chr18:12985275-12985281	chr18:12985283-12985289	chr18:12985729-12985735	chr18:12986448-12986454	43095
SF3A1	-----------------------	-----------------------	-----------------------	-----------------------	0
SF3A3	-----------------------	-----------------------	-----------------------	-----------------------	0
SF3B3	-----------------------	-----------------------	-----------------------	-----------------------	0
SGK3	-----------------------	-----------------------	-----------------------	-----------------------	0
SGPL1	-----------------------	-----------------------	-----------------------	-----------------------	0
SH3BP5	-----------------------	-----------------------	-----------------------	-----------------------	0
SH3GLB1	-----------------------	-----------------------	-----------------------	-----------------------	0
SIAH1	-----------------------	-----------------------	-----------------------	-----------------------	0
SIPA1L2	-----------------------	-----------------------	-----------------------	-----------------------	0
SLC17A5	-----------------------	-----------------------	-----------------------	-----------------------	0
SLC1A5	-----------------------	-----------------------	-----------------------	-----------------------	0
SLC25A39	-----------------------	-----------------------	-----------------------	-----------------------	0
SLC29A2	-----------------------	-----------------------	-----------------------	-----------------------	0
SLC35B2	-----------------------	-----------------------	-----------------------	-----------------------	0
SLC39A10	-----------------------	-----------------------	-----------------------	-----------------------	0
SLC4A7	chr3:27414589-27414595	chr3:27415123-27415129	chr3:27415591-27415597	chr3:27415729-27415735	88434
SLC7A2	chr8:17422755-17422762	chr8:17423309-17423315	chr8:17423315-17423321	chr8:17424266-17424272	249600
SLC9A6	chrX:135127340-135127346	chrX:135127525-135127531	chrX:135127766-135127772	chrX:135127841-135127847	245784
SMAD7	chr18:46446819-46446825	chr18:46446998-46447004	chr18:46446845-46446852	chr18:46446272-46446278	1152
SMARCE1	-----------------------	-----------------------	-----------------------	-----------------------	0
SNTB2	chr16:69335261-69335268	chr16:69335279-69335285	chr16:69336135-69336141	chr16:69337541-69337547	197846
SNX16	-----------------------	-----------------------	-----------------------	-----------------------	0
SOCS5	-----------------------	-----------------------	-----------------------	-----------------------	0
SOWAHC	-----------------------	-----------------------	-----------------------	-----------------------	0
SPATA2	-----------------------	-----------------------	-----------------------	-----------------------	0
SPATS2	-----------------------	-----------------------	-----------------------	-----------------------	0
SPATS2L	-----------------------	-----------------------	-----------------------	-----------------------	0
SPEN	-----------------------	-----------------------	-----------------------	-----------------------	0
SPRYD3	chr12:53458485-53458491	chr12:53458698-53458704	chr12:53459077-53459083	chr12:53459143-53459149	156009
SRSF1	-----------------------	-----------------------	-----------------------	-----------------------	0
STAG2	-----------------------	-----------------------	-----------------------	-----------------------	0
STAMBPL1	-----------------------	-----------------------	-----------------------	-----------------------	0
STK33	chr11:8413466-8413472	chr11:8414016-8414022	chr11:8413896-8413902	chr11:8413543-8413549	3150
STK35	-----------------------	-----------------------	-----------------------	-----------------------	0
STK38	-----------------------	-----------------------	-----------------------	-----------------------	0
STK40	-----------------------	-----------------------	-----------------------	-----------------------	0
STOX2	-----------------------	-----------------------	-----------------------	-----------------------	0
STX16	-----------------------	-----------------------	-----------------------	-----------------------	0
STXBP3	-----------------------	-----------------------	-----------------------	-----------------------	0
SUN2	-----------------------	-----------------------	-----------------------	-----------------------	0
SUV420H2	-----------------------	-----------------------	-----------------------	-----------------------	0
SVIP	-----------------------	-----------------------	-----------------------	-----------------------	0
SYNJ1	chr21:34001223-34001229	chr21:34003957-34003963	chr21:34001342-34001348	chr21:34001701-34001707	20160
SYS1	-----------------------	-----------------------	-----------------------	-----------------------	0
TARBP2	-----------------------	-----------------------	-----------------------	-----------------------	0
TBC1D12	-----------------------	-----------------------	-----------------------	-----------------------	0
TBP	-----------------------	-----------------------	-----------------------	-----------------------	0
TBPL1	-----------------------	-----------------------	-----------------------	-----------------------	0
TET3	chr2:74329356-74329362	chr2:74330241-74330248	chr2:74330304-74330310	chr2:74330373-74330379	5167932
TFAP2A	-----------------------	-----------------------	-----------------------	-----------------------	0
TLE4	chr9:82340398-82340404	chr9:82340265-82340272	chr9:82340565-82340571	chr9:82341214-82341220	132000
TMCC1	chr3:129366737-129366743	chr3:129367546-129367552	chr3:129367681-129367687	chr3:129366906-129366913	536544
TMEM168	-----------------------	-----------------------	-----------------------	-----------------------	0
TMEM33	chr4:41956272-41956278	chr4:41956419-41956425	chr4:41956263-41956269	chr4:41956479-41956485	180642
TMEM43	-----------------------	-----------------------	-----------------------	-----------------------	0
TMEM48	-----------------------	-----------------------	-----------------------	-----------------------	0
TMTC3	-----------------------	-----------------------	-----------------------	-----------------------	0
TNPO1	-----------------------	-----------------------	-----------------------	-----------------------	0
TNRC6B	chr22:40719611-40719617	chr22:40720087-40720093	chr22:40720576-40720582	chr22:40720591-40720597	12797190
TOX4	-----------------------	-----------------------	-----------------------	-----------------------	0
TPD52	-----------------------	-----------------------	-----------------------	-----------------------	0
TRAPPC4	-----------------------	-----------------------	-----------------------	-----------------------	0
TRIM44	-----------------------	-----------------------	-----------------------	-----------------------	0
TRIP10	-----------------------	-----------------------	-----------------------	-----------------------	0
TSC22D4	-----------------------	-----------------------	-----------------------	-----------------------	0
TSHZ1	-----------------------	-----------------------	-----------------------	-----------------------	0
TSPYL2	-----------------------	-----------------------	-----------------------	-----------------------	0
TTC9C	-----------------------	-----------------------	-----------------------	-----------------------	0
UBE2Q1	chr1:154521288-154521294	chr1:154521324-154521330	chr1:154521364-154521370	chr1:154521631-154521637	344448
UBE2R2	-----------------------	-----------------------	-----------------------	-----------------------	0
UBFD1	chr16:23582564-23582570	chr16:23582430-23582436	chr16:23582570-23582576	chr16:23582603-23582610	341325
UBN2	chr7:138982666-138982672	chr7:138983268-138983274	chr7:138983481-138983487	chr7:138983105-138983112	3133678
UBR3	chr2:170938712-170938718	chr2:170939016-170939022	chr2:170939964-170939970	chr2:170940357-170940363	55575
UQCRB	-----------------------	-----------------------	-----------------------	-----------------------	0
USP31	-----------------------	-----------------------	-----------------------	-----------------------	0
USP38	-----------------------	-----------------------	-----------------------	-----------------------	0
USP42	-----------------------	-----------------------	-----------------------	-----------------------	0
USP46	-----------------------	-----------------------	-----------------------	-----------------------	0
USP53	chr4:120215080-120215086	chr4:120215155-120215161	chr4:120215283-120215289	chr4:120215660-120215666	6300
VEGFA	chr6:43752576-43752582	chr6:43753114-43753120	chr6:43753191-43753197	chr6:43754041-43754047	12672
VPS4A	-----------------------	-----------------------	-----------------------	-----------------------	0
WDR26	-----------------------	-----------------------	-----------------------	-----------------------	0
WNT3A	chr1:228247377-228247383	chr1:228247641-228247647	chr1:228248313-228248319	chr1:228247298-228247304	47424
XIAP	-----------------------	-----------------------	-----------------------	-----------------------	0
XPO7	chr8:21862644-21862650	chr8:21862790-21862796	chr8:21862737-21862743	chr8:21863028-21863034	21420
YWHAH	chr22:32353256-32353262	chr22:32353139-32353145	chr22:32353573-32353579	chr22:32353236-32353242	4992
ZBTB34	chr9:129644005-129644011	chr9:129645900-129645906	chr9:129644529-129644535	chr9:129643580-129643586	499230
ZBTB8A	-----------------------	-----------------------	-----------------------	-----------------------	0
ZBTB8B	-----------------------	-----------------------	-----------------------	-----------------------	0
ZC3H13	-----------------------	-----------------------	-----------------------	-----------------------	0
ZDHHC13	-----------------------	-----------------------	-----------------------	-----------------------	0
ZFHX3	chr16:72817601-72817607	chr16:72816819-72816825	chr16:72816984-72816990	chr16:72817708-72817714	75140
ZFPM2	-----------------------	-----------------------	-----------------------	-----------------------	0
ZFYVE20	-----------------------	-----------------------	-----------------------	-----------------------	0
ZHX1	-----------------------	-----------------------	-----------------------	-----------------------	0
ZHX1-C8ORF76	chr8:124260786-124260793	chr8:124261171-124261177	chr8:124261233-124261239	chr8:124261478-124261484	43095
ZMYM3	-----------------------	-----------------------	-----------------------	-----------------------	0
ZMYND11	-----------------------	-----------------------	-----------------------	-----------------------	0
ZNF217	-----------------------	-----------------------	-----------------------	-----------------------	0
ZNF238	-----------------------	-----------------------	-----------------------	-----------------------	0
ZNF318	-----------------------	-----------------------	-----------------------	-----------------------	0
ZNF33A	-----------------------	-----------------------	-----------------------	-----------------------	0
ZNF436	chr1:23686338-23686344	chr1:23686462-23686468	chr1:23686498-23686504	chr1:23686850-23686856	50960
ZNF449	chrX:134495767-134495773	chrX:134495804-134495810	chrX:134496037-134496043	chrX:134496364-134496370	4224
ZNF507	-----------------------	-----------------------	-----------------------	-----------------------	0
ZNF606	-----------------------	-----------------------	-----------------------	-----------------------	0
ZNF622	-----------------------	-----------------------	-----------------------	-----------------------	0
ZNRF2	-----------------------	-----------------------	-----------------------	-----------------------	0
ZNRF3	-----------------------	-----------------------	-----------------------	-----------------------	0
ZRANB1	-----------------------	-----------------------	-----------------------	-----------------------	0
ZYX	-----------------------	-----------------------	-----------------------	-----------------------	0
