# Supplementary material for: PTRcombiner: mining combinatorial regulation of gene expression from post-transcriptional interaction maps
Source: BMC Genomics. 2014 Apr 23;15:304. doi: 10.1186/1471-2164-15-304 (PMC4234518; doi:10.1186/1471-2164-15-304)
Supplement: Additional file 9 — A zip file containing supplementary Figure S1 and supplementary Tables S1–S7. [file 1471-2164-15-304-S9.zip › comparison_with_pictar_comir/pictar_clust09_on_pictar_genes.txt]

GENE	pos_hsa-miR-15a	pos_hsa-miR-15b	pos_hsa-miR-16	pos_hsa-miR-424	PICTARscore
A1BG	-----------------------	-----------------------	-----------------------	-----------------------	0
A1CF	-----------------------	-----------------------	-----------------------	-----------------------	0
A2LD1	-----------------------	-----------------------	-----------------------	-----------------------	0
A2ML1	-----------------------	-----------------------	-----------------------	-----------------------	0
A4GNT	-----------------------	-----------------------	-----------------------	-----------------------	0
AACS	-----------------------	-----------------------	-----------------------	-----------------------	0
AAGAB	-----------------------	-----------------------	-----------------------	-----------------------	0
AAMP	-----------------------	-----------------------	-----------------------	-----------------------	0
AARS	-----------------------	-----------------------	-----------------------	-----------------------	0
AARS2	-----------------------	-----------------------	-----------------------	-----------------------	0
AARSD1	-----------------------	-----------------------	-----------------------	-----------------------	0
AASDHPPT	-----------------------	-----------------------	-----------------------	-----------------------	0
AASS	-----------------------	-----------------------	-----------------------	-----------------------	0
ABAT	-----------------------	-----------------------	-----------------------	-----------------------	0
ABCA1	-----------------------	-----------------------	-----------------------	-----------------------	0
ABCA10	-----------------------	-----------------------	-----------------------	-----------------------	0
ABCA12	-----------------------	-----------------------	-----------------------	-----------------------	0
ABCA13	-----------------------	-----------------------	-----------------------	-----------------------	0
ABCA2	-----------------------	-----------------------	-----------------------	-----------------------	0
ABCA3	-----------------------	-----------------------	-----------------------	-----------------------	0
ABCA5	-----------------------	-----------------------	-----------------------	-----------------------	0
ABCA8	-----------------------	-----------------------	-----------------------	-----------------------	0
ABCB11	-----------------------	-----------------------	-----------------------	-----------------------	0
ABCB5	-----------------------	-----------------------	-----------------------	-----------------------	0
ABCB6	-----------------------	-----------------------	-----------------------	-----------------------	0
ABCB7	-----------------------	-----------------------	-----------------------	-----------------------	0
ABCB9	-----------------------	-----------------------	-----------------------	-----------------------	0
ABCC1	-----------------------	-----------------------	-----------------------	-----------------------	0
ABCC10	-----------------------	-----------------------	-----------------------	-----------------------	0
ABCC11	-----------------------	-----------------------	-----------------------	-----------------------	0
ABCC12	-----------------------	-----------------------	-----------------------	-----------------------	0
ABCC2	-----------------------	-----------------------	-----------------------	-----------------------	0
ABCC3	-----------------------	-----------------------	-----------------------	-----------------------	0
ABCC4	-----------------------	-----------------------	-----------------------	-----------------------	0
ABCC5	chr3:183637931-183637937	chr3:183638155-183638161	chr3:183637877-183637883	chr3:183638281-183638287	9072
ABCC8	-----------------------	-----------------------	-----------------------	-----------------------	0
ABCC9	-----------------------	-----------------------	-----------------------	-----------------------	0
ABCD1	-----------------------	-----------------------	-----------------------	-----------------------	0
ABCD2	-----------------------	-----------------------	-----------------------	-----------------------	0
ABCD3	-----------------------	-----------------------	-----------------------	-----------------------	0
ABCE1	-----------------------	-----------------------	-----------------------	-----------------------	0
ABCF2	-----------------------	-----------------------	-----------------------	-----------------------	0
ABCF3	-----------------------	-----------------------	-----------------------	-----------------------	0
ABCG1	-----------------------	-----------------------	-----------------------	-----------------------	0
ABCG2	-----------------------	-----------------------	-----------------------	-----------------------	0
ABCG4	chr11:119032099-119032105	chr11:119032235-119032241	chr11:119032756-119032762	chr11:119032134-119032141	56644
ABCG8	-----------------------	-----------------------	-----------------------	-----------------------	0
ABHD1	-----------------------	-----------------------	-----------------------	-----------------------	0
ABHD11	-----------------------	-----------------------	-----------------------	-----------------------	0
ABHD12	-----------------------	-----------------------	-----------------------	-----------------------	0
ABHD13	chr13:108882706-108882712	chr13:108882859-108882865	chr13:108883331-108883337	chr13:108884578-108884584	95370
ABHD14A	-----------------------	-----------------------	-----------------------	-----------------------	0
ABHD14B	-----------------------	-----------------------	-----------------------	-----------------------	0
ABHD15	-----------------------	-----------------------	-----------------------	-----------------------	0
ABHD2	-----------------------	-----------------------	-----------------------	-----------------------	0
ABHD3	-----------------------	-----------------------	-----------------------	-----------------------	0
ABHD4	-----------------------	-----------------------	-----------------------	-----------------------	0
ABHD5	-----------------------	-----------------------	-----------------------	-----------------------	0
ABHD6	-----------------------	-----------------------	-----------------------	-----------------------	0
ABHD8	-----------------------	-----------------------	-----------------------	-----------------------	0
ABI1	-----------------------	-----------------------	-----------------------	-----------------------	0
ABI2	-----------------------	-----------------------	-----------------------	-----------------------	0
ABI3	-----------------------	-----------------------	-----------------------	-----------------------	0
ABI3BP	-----------------------	-----------------------	-----------------------	-----------------------	0
ABL1	-----------------------	-----------------------	-----------------------	-----------------------	0
ABL2	chr1:179069414-179069420	chr1:179070140-179070146	chr1:179070238-179070244	chr1:179071849-179071855	890010
ABLIM1	-----------------------	-----------------------	-----------------------	-----------------------	0
ABLIM2	-----------------------	-----------------------	-----------------------	-----------------------	0
ABLIM3	-----------------------	-----------------------	-----------------------	-----------------------	0
ABR	-----------------------	-----------------------	-----------------------	-----------------------	0
ABRACL	-----------------------	-----------------------	-----------------------	-----------------------	0
ABT1	-----------------------	-----------------------	-----------------------	-----------------------	0
ABTB1	-----------------------	-----------------------	-----------------------	-----------------------	0
ABTB2	-----------------------	-----------------------	-----------------------	-----------------------	0
ACAA2	-----------------------	-----------------------	-----------------------	-----------------------	0
ACACA	-----------------------	-----------------------	-----------------------	-----------------------	0
ACAD8	-----------------------	-----------------------	-----------------------	-----------------------	0
ACAD9	-----------------------	-----------------------	-----------------------	-----------------------	0
ACADSB	-----------------------	-----------------------	-----------------------	-----------------------	0
ACADVL	-----------------------	-----------------------	-----------------------	-----------------------	0
ACAN	-----------------------	-----------------------	-----------------------	-----------------------	0
ACAP1	-----------------------	-----------------------	-----------------------	-----------------------	0
ACAP2	-----------------------	-----------------------	-----------------------	-----------------------	0
ACAP3	-----------------------	-----------------------	-----------------------	-----------------------	0
ACBD3	-----------------------	-----------------------	-----------------------	-----------------------	0
ACBD4	-----------------------	-----------------------	-----------------------	-----------------------	0
ACBD5	-----------------------	-----------------------	-----------------------	-----------------------	0
ACBD6	-----------------------	-----------------------	-----------------------	-----------------------	0
ACE	-----------------------	-----------------------	-----------------------	-----------------------	0
ACE2	-----------------------	-----------------------	-----------------------	-----------------------	0
ACER2	-----------------------	-----------------------	-----------------------	-----------------------	0
ACER3	-----------------------	-----------------------	-----------------------	-----------------------	0
ACHE	-----------------------	-----------------------	-----------------------	-----------------------	0
ACIN1	-----------------------	-----------------------	-----------------------	-----------------------	0
ACN9	-----------------------	-----------------------	-----------------------	-----------------------	0
ACO2	-----------------------	-----------------------	-----------------------	-----------------------	0
ACOT11	-----------------------	-----------------------	-----------------------	-----------------------	0
ACOT12	-----------------------	-----------------------	-----------------------	-----------------------	0
ACOT13	-----------------------	-----------------------	-----------------------	-----------------------	0
ACOT4	-----------------------	-----------------------	-----------------------	-----------------------	0
ACOT7	-----------------------	-----------------------	-----------------------	-----------------------	0
ACOT8	-----------------------	-----------------------	-----------------------	-----------------------	0
ACOX1	chr17:73937837-73937843	chr17:73938627-73938633	chr17:73938754-73938760	chr17:73942267-73942273	13200
ACOXL	-----------------------	-----------------------	-----------------------	-----------------------	0
ACP1	-----------------------	-----------------------	-----------------------	-----------------------	0
ACP2	-----------------------	-----------------------	-----------------------	-----------------------	0
ACPL2	-----------------------	-----------------------	-----------------------	-----------------------	0
ACPP	-----------------------	-----------------------	-----------------------	-----------------------	0
ACRBP	-----------------------	-----------------------	-----------------------	-----------------------	0
ACRV1	-----------------------	-----------------------	-----------------------	-----------------------	0
ACSBG1	chr15:78463244-78463250	chr15:78463405-78463411	chr15:78463465-78463471	chr15:78463504-78463510	8316
ACSL1	chr4:185676913-185676919	chr4:185677766-185677772	chr4:185677876-185677882	chr4:185677886-185677892	14560
ACSL3	-----------------------	-----------------------	-----------------------	-----------------------	0
ACSL4	chrX:108885278-108885284	chrX:108885493-108885499	chrX:108885804-108885810	chrX:108886245-108886251	51840
ACSL5	-----------------------	-----------------------	-----------------------	-----------------------	0
ACSL6	-----------------------	-----------------------	-----------------------	-----------------------	0
ACSM1	-----------------------	-----------------------	-----------------------	-----------------------	0
ACSM3	-----------------------	-----------------------	-----------------------	-----------------------	0
ACSS1	-----------------------	-----------------------	-----------------------	-----------------------	0
ACSS2	-----------------------	-----------------------	-----------------------	-----------------------	0
ACTA1	-----------------------	-----------------------	-----------------------	-----------------------	0
ACTB	-----------------------	-----------------------	-----------------------	-----------------------	0
ACTBL2	-----------------------	-----------------------	-----------------------	-----------------------	0
ACTC1	-----------------------	-----------------------	-----------------------	-----------------------	0
ACTG1	-----------------------	-----------------------	-----------------------	-----------------------	0
ACTG2	-----------------------	-----------------------	-----------------------	-----------------------	0
ACTL10	-----------------------	-----------------------	-----------------------	-----------------------	0
ACTL6A	-----------------------	-----------------------	-----------------------	-----------------------	0
ACTL6B	-----------------------	-----------------------	-----------------------	-----------------------	0
ACTL8	-----------------------	-----------------------	-----------------------	-----------------------	0
ACTN1	-----------------------	-----------------------	-----------------------	-----------------------	0
ACTN2	-----------------------	-----------------------	-----------------------	-----------------------	0
ACTN3	-----------------------	-----------------------	-----------------------	-----------------------	0
ACTN4	-----------------------	-----------------------	-----------------------	-----------------------	0
ACTR1A	chr10:104239491-104239497	chr10:104239594-104239600	chr10:104239795-104239801	chr10:104239902-104239908	21780
ACTR1B	-----------------------	-----------------------	-----------------------	-----------------------	0
ACTR2	chr2:65496103-65496109	chr2:65496177-65496183	chr2:65496351-65496357	chr2:65496298-65496305	212800
ACTR3	-----------------------	-----------------------	-----------------------	-----------------------	0
ACTR3B	-----------------------	-----------------------	-----------------------	-----------------------	0
ACTR6	-----------------------	-----------------------	-----------------------	-----------------------	0
ACTR8	-----------------------	-----------------------	-----------------------	-----------------------	0
ACVR1	-----------------------	-----------------------	-----------------------	-----------------------	0
ACVR1B	-----------------------	-----------------------	-----------------------	-----------------------	0
ACVR1C	-----------------------	-----------------------	-----------------------	-----------------------	0
ACVR2A	chr2:148684890-148684896	chr2:148684988-148684994	chr2:148685282-148685288	chr2:148685345-148685351	730112
ACVR2B	chr3:38525687-38525693	chr3:38524932-38524938	chr3:38525227-38525233	chr3:38526102-38526108	2014650
ACVRL1	-----------------------	-----------------------	-----------------------	-----------------------	0
ACY1	-----------------------	-----------------------	-----------------------	-----------------------	0
ACYP1	-----------------------	-----------------------	-----------------------	-----------------------	0
ACYP2	-----------------------	-----------------------	-----------------------	-----------------------	0
ADAL	-----------------------	-----------------------	-----------------------	-----------------------	0
ADAM10	-----------------------	-----------------------	-----------------------	-----------------------	0
ADAM11	-----------------------	-----------------------	-----------------------	-----------------------	0
ADAM12	-----------------------	-----------------------	-----------------------	-----------------------	0
ADAM15	-----------------------	-----------------------	-----------------------	-----------------------	0
ADAM17	-----------------------	-----------------------	-----------------------	-----------------------	0
ADAM19	-----------------------	-----------------------	-----------------------	-----------------------	0
ADAM2	-----------------------	-----------------------	-----------------------	-----------------------	0
ADAM20	-----------------------	-----------------------	-----------------------	-----------------------	0
ADAM22	-----------------------	-----------------------	-----------------------	-----------------------	0
ADAM23	-----------------------	-----------------------	-----------------------	-----------------------	0
ADAM28	-----------------------	-----------------------	-----------------------	-----------------------	0
ADAM32	-----------------------	-----------------------	-----------------------	-----------------------	0
ADAM33	-----------------------	-----------------------	-----------------------	-----------------------	0
ADAM7	-----------------------	-----------------------	-----------------------	-----------------------	0
ADAM9	-----------------------	-----------------------	-----------------------	-----------------------	0
ADAMDEC1	-----------------------	-----------------------	-----------------------	-----------------------	0
ADAMTS1	-----------------------	-----------------------	-----------------------	-----------------------	0
ADAMTS10	-----------------------	-----------------------	-----------------------	-----------------------	0
ADAMTS14	-----------------------	-----------------------	-----------------------	-----------------------	0
ADAMTS15	-----------------------	-----------------------	-----------------------	-----------------------	0
ADAMTS17	-----------------------	-----------------------	-----------------------	-----------------------	0
ADAMTS18	chr16:77316151-77316157	chr16:77317068-77317074	chr16:77316900-77316906	chr16:77317325-77317331	24480
ADAMTS19	-----------------------	-----------------------	-----------------------	-----------------------	0
ADAMTS2	-----------------------	-----------------------	-----------------------	-----------------------	0
ADAMTS3	chr4:73146731-73146737	chr4:73147010-73147016	chr4:73148385-73148391	chr4:73148603-73148609	64736
ADAMTS4	-----------------------	-----------------------	-----------------------	-----------------------	0
ADAMTS5	chr21:28291459-28291465	chr21:28292457-28292463	chr21:28290586-28290592	chr21:28291713-28291720	157320
ADAMTS6	-----------------------	-----------------------	-----------------------	-----------------------	0
ADAMTS7	-----------------------	-----------------------	-----------------------	-----------------------	0
ADAMTS8	-----------------------	-----------------------	-----------------------	-----------------------	0
ADAMTS9	-----------------------	-----------------------	-----------------------	-----------------------	0
ADAMTSL1	-----------------------	-----------------------	-----------------------	-----------------------	0
ADAMTSL3	chr15:84706578-84706584	chr15:84706868-84706874	chr15:84707742-84707748	chr15:84707793-84707799	100548
ADAP1	-----------------------	-----------------------	-----------------------	-----------------------	0
ADAR	-----------------------	-----------------------	-----------------------	-----------------------	0
ADARB1	-----------------------	-----------------------	-----------------------	-----------------------	0
ADARB2	-----------------------	-----------------------	-----------------------	-----------------------	0
ADAT1	-----------------------	-----------------------	-----------------------	-----------------------	0
ADAT2	-----------------------	-----------------------	-----------------------	-----------------------	0
ADC	-----------------------	-----------------------	-----------------------	-----------------------	0
ADCK4	-----------------------	-----------------------	-----------------------	-----------------------	0
ADCY1	-----------------------	-----------------------	-----------------------	-----------------------	0
ADCY2	-----------------------	-----------------------	-----------------------	-----------------------	0
ADCY3	-----------------------	-----------------------	-----------------------	-----------------------	0
ADCY5	chr3:123001272-123001279	chr3:123001529-123001535	chr3:123001535-123001541	chr3:123001679-123001685	303600
ADCY6	-----------------------	-----------------------	-----------------------	-----------------------	0
ADCY7	-----------------------	-----------------------	-----------------------	-----------------------	0
ADCY8	-----------------------	-----------------------	-----------------------	-----------------------	0
ADCY9	-----------------------	-----------------------	-----------------------	-----------------------	0
ADCYAP1	-----------------------	-----------------------	-----------------------	-----------------------	0
ADCYAP1R1	-----------------------	-----------------------	-----------------------	-----------------------	0
ADD1	-----------------------	-----------------------	-----------------------	-----------------------	0
ADD2	-----------------------	-----------------------	-----------------------	-----------------------	0
ADD3	-----------------------	-----------------------	-----------------------	-----------------------	0
ADH1B	-----------------------	-----------------------	-----------------------	-----------------------	0
ADH1C	-----------------------	-----------------------	-----------------------	-----------------------	0
ADIG	-----------------------	-----------------------	-----------------------	-----------------------	0
ADIPOQ	-----------------------	-----------------------	-----------------------	-----------------------	0
ADIPOR1	-----------------------	-----------------------	-----------------------	-----------------------	0
ADIPOR2	-----------------------	-----------------------	-----------------------	-----------------------	0
ADK	-----------------------	-----------------------	-----------------------	-----------------------	0
ADM	-----------------------	-----------------------	-----------------------	-----------------------	0
ADM2	-----------------------	-----------------------	-----------------------	-----------------------	0
ADNP	-----------------------	-----------------------	-----------------------	-----------------------	0
ADNP2	-----------------------	-----------------------	-----------------------	-----------------------	0
ADO	-----------------------	-----------------------	-----------------------	-----------------------	0
ADORA1	-----------------------	-----------------------	-----------------------	-----------------------	0
ADORA2A	-----------------------	-----------------------	-----------------------	-----------------------	0
ADORA2B	-----------------------	-----------------------	-----------------------	-----------------------	0
ADPGK	-----------------------	-----------------------	-----------------------	-----------------------	0
ADPRH	-----------------------	-----------------------	-----------------------	-----------------------	0
ADRA1A	-----------------------	-----------------------	-----------------------	-----------------------	0
ADRA1B	-----------------------	-----------------------	-----------------------	-----------------------	0
ADRA1D	-----------------------	-----------------------	-----------------------	-----------------------	0
ADRA2A	-----------------------	-----------------------	-----------------------	-----------------------	0
ADRA2B	-----------------------	-----------------------	-----------------------	-----------------------	0
ADRA2C	-----------------------	-----------------------	-----------------------	-----------------------	0
ADRB1	-----------------------	-----------------------	-----------------------	-----------------------	0
ADRB2	-----------------------	-----------------------	-----------------------	-----------------------	0
ADRB3	-----------------------	-----------------------	-----------------------	-----------------------	0
ADRBK1	-----------------------	-----------------------	-----------------------	-----------------------	0
ADRBK2	-----------------------	-----------------------	-----------------------	-----------------------	0
ADSS	-----------------------	-----------------------	-----------------------	-----------------------	0
ADTRP	-----------------------	-----------------------	-----------------------	-----------------------	0
AEBP2	-----------------------	-----------------------	-----------------------	-----------------------	0
AFAP1	-----------------------	-----------------------	-----------------------	-----------------------	0
AFAP1L1	-----------------------	-----------------------	-----------------------	-----------------------	0
AFAP1L2	-----------------------	-----------------------	-----------------------	-----------------------	0
AFF1	-----------------------	-----------------------	-----------------------	-----------------------	0
AFF2	-----------------------	-----------------------	-----------------------	-----------------------	0
AFF3	-----------------------	-----------------------	-----------------------	-----------------------	0
AFF4	chr5:132211375-132211381	chr5:132212034-132212040	chr5:132212462-132212468	chr5:132212405-132212412	678125
AFG3L2	-----------------------	-----------------------	-----------------------	-----------------------	0
AFM	-----------------------	-----------------------	-----------------------	-----------------------	0
AFP	-----------------------	-----------------------	-----------------------	-----------------------	0
AFTPH	-----------------------	-----------------------	-----------------------	-----------------------	0
AGA	-----------------------	-----------------------	-----------------------	-----------------------	0
AGAP1	-----------------------	-----------------------	-----------------------	-----------------------	0
AGAP11	-----------------------	-----------------------	-----------------------	-----------------------	0
AGAP2	-----------------------	-----------------------	-----------------------	-----------------------	0
AGAP3	chr7:150820197-150820203	chr7:150820234-150820240	chr7:150820678-150820684	chr7:150820265-150820271	20736
AGBL3	-----------------------	-----------------------	-----------------------	-----------------------	0
AGBL4	-----------------------	-----------------------	-----------------------	-----------------------	0
AGBL5	-----------------------	-----------------------	-----------------------	-----------------------	0
AGFG1	-----------------------	-----------------------	-----------------------	-----------------------	0
AGFG2	-----------------------	-----------------------	-----------------------	-----------------------	0
AGGF1	-----------------------	-----------------------	-----------------------	-----------------------	0
AGK	-----------------------	-----------------------	-----------------------	-----------------------	0
AGL	-----------------------	-----------------------	-----------------------	-----------------------	0
AGMO	-----------------------	-----------------------	-----------------------	-----------------------	0
AGPAT2	-----------------------	-----------------------	-----------------------	-----------------------	0
AGPAT3	-----------------------	-----------------------	-----------------------	-----------------------	0
AGPAT4	-----------------------	-----------------------	-----------------------	-----------------------	0
AGPAT5	-----------------------	-----------------------	-----------------------	-----------------------	0
AGPAT6	-----------------------	-----------------------	-----------------------	-----------------------	0
AGPAT9	-----------------------	-----------------------	-----------------------	-----------------------	0
AGPS	-----------------------	-----------------------	-----------------------	-----------------------	0
AGR2	-----------------------	-----------------------	-----------------------	-----------------------	0
AGRN	-----------------------	-----------------------	-----------------------	-----------------------	0
AGT	-----------------------	-----------------------	-----------------------	-----------------------	0
AGTPBP1	-----------------------	-----------------------	-----------------------	-----------------------	0
AGTR1	-----------------------	-----------------------	-----------------------	-----------------------	0
AGTR2	-----------------------	-----------------------	-----------------------	-----------------------	0
AGTRAP	-----------------------	-----------------------	-----------------------	-----------------------	0
AGXT2	-----------------------	-----------------------	-----------------------	-----------------------	0
AGXT2L1	-----------------------	-----------------------	-----------------------	-----------------------	0
AHCTF1	-----------------------	-----------------------	-----------------------	-----------------------	0
AHCY	-----------------------	-----------------------	-----------------------	-----------------------	0
AHCYL1	-----------------------	-----------------------	-----------------------	-----------------------	0
AHCYL2	chr7:129066971-129066977	chr7:129067777-129067783	chr7:129068405-129068411	chr7:129067607-129067614	166782
AHDC1	-----------------------	-----------------------	-----------------------	-----------------------	0
AHI1	-----------------------	-----------------------	-----------------------	-----------------------	0
AHNAK	-----------------------	-----------------------	-----------------------	-----------------------	0
AHR	-----------------------	-----------------------	-----------------------	-----------------------	0
AHRR	-----------------------	-----------------------	-----------------------	-----------------------	0
AHSA1	-----------------------	-----------------------	-----------------------	-----------------------	0
AHSA2	-----------------------	-----------------------	-----------------------	-----------------------	0
AHSG	-----------------------	-----------------------	-----------------------	-----------------------	0
AICDA	-----------------------	-----------------------	-----------------------	-----------------------	0
AIDA	-----------------------	-----------------------	-----------------------	-----------------------	0
AIF1L	-----------------------	-----------------------	-----------------------	-----------------------	0
AIFM1	-----------------------	-----------------------	-----------------------	-----------------------	0
AIFM3	-----------------------	-----------------------	-----------------------	-----------------------	0
AIG1	-----------------------	-----------------------	-----------------------	-----------------------	0
AIM1	-----------------------	-----------------------	-----------------------	-----------------------	0
AIP	-----------------------	-----------------------	-----------------------	-----------------------	0
AJAP1	-----------------------	-----------------------	-----------------------	-----------------------	0
AJUBA	-----------------------	-----------------------	-----------------------	-----------------------	0
AK1	-----------------------	-----------------------	-----------------------	-----------------------	0
AK2	-----------------------	-----------------------	-----------------------	-----------------------	0
AK3	-----------------------	-----------------------	-----------------------	-----------------------	0
AK4	chr1:65691920-65691926	chr1:65692170-65692176	chr1:65692652-65692658	chr1:65692902-65692908	273600
AK5	-----------------------	-----------------------	-----------------------	-----------------------	0
AKAP1	-----------------------	-----------------------	-----------------------	-----------------------	0
AKAP10	-----------------------	-----------------------	-----------------------	-----------------------	0
AKAP11	chr13:42893688-42893694	chr13:42893747-42893753	chr13:42894017-42894023	chr13:42896407-42896413	93600
AKAP12	-----------------------	-----------------------	-----------------------	-----------------------	0
AKAP13	-----------------------	-----------------------	-----------------------	-----------------------	0
AKAP14	-----------------------	-----------------------	-----------------------	-----------------------	0
AKAP2	-----------------------	-----------------------	-----------------------	-----------------------	0
AKAP3	-----------------------	-----------------------	-----------------------	-----------------------	0
AKAP4	-----------------------	-----------------------	-----------------------	-----------------------	0
AKAP5	-----------------------	-----------------------	-----------------------	-----------------------	0
AKAP6	-----------------------	-----------------------	-----------------------	-----------------------	0
AKAP7	-----------------------	-----------------------	-----------------------	-----------------------	0
AKAP8	-----------------------	-----------------------	-----------------------	-----------------------	0
AKAP8L	-----------------------	-----------------------	-----------------------	-----------------------	0
AKAP9	-----------------------	-----------------------	-----------------------	-----------------------	0
AKD1	-----------------------	-----------------------	-----------------------	-----------------------	0
AKIP1	-----------------------	-----------------------	-----------------------	-----------------------	0
AKIRIN1	chr1:39469772-39469778	chr1:39470640-39470646	chr1:39470866-39470872	chr1:39471619-39471625	1176
AKIRIN2	-----------------------	-----------------------	-----------------------	-----------------------	0
AKNA	-----------------------	-----------------------	-----------------------	-----------------------	0
AKNAD1	-----------------------	-----------------------	-----------------------	-----------------------	0
AKR1A1	-----------------------	-----------------------	-----------------------	-----------------------	0
AKR1B1	-----------------------	-----------------------	-----------------------	-----------------------	0
AKR1C3	-----------------------	-----------------------	-----------------------	-----------------------	0
AKR1D1	-----------------------	-----------------------	-----------------------	-----------------------	0
AKT1S1	-----------------------	-----------------------	-----------------------	-----------------------	0
AKT2	-----------------------	-----------------------	-----------------------	-----------------------	0
AKT3	chr1:243664283-243664289	chr1:243664460-243664466	chr1:243664832-243664838	chr1:243664971-243664977	2138304
AKTIP	-----------------------	-----------------------	-----------------------	-----------------------	0
ALAD	-----------------------	-----------------------	-----------------------	-----------------------	0
ALAS1	-----------------------	-----------------------	-----------------------	-----------------------	0
ALAS2	-----------------------	-----------------------	-----------------------	-----------------------	0
ALCAM	-----------------------	-----------------------	-----------------------	-----------------------	0
ALDH18A1	-----------------------	-----------------------	-----------------------	-----------------------	0
ALDH1A1	-----------------------	-----------------------	-----------------------	-----------------------	0
ALDH1A2	-----------------------	-----------------------	-----------------------	-----------------------	0
ALDH1A3	-----------------------	-----------------------	-----------------------	-----------------------	0
ALDH1L2	-----------------------	-----------------------	-----------------------	-----------------------	0
ALDH2	-----------------------	-----------------------	-----------------------	-----------------------	0
ALDH3A1	-----------------------	-----------------------	-----------------------	-----------------------	0
ALDH3A2	-----------------------	-----------------------	-----------------------	-----------------------	0
ALDH4A1	-----------------------	-----------------------	-----------------------	-----------------------	0
ALDH5A1	-----------------------	-----------------------	-----------------------	-----------------------	0
ALDH6A1	-----------------------	-----------------------	-----------------------	-----------------------	0
ALDH9A1	-----------------------	-----------------------	-----------------------	-----------------------	0
ALDOA	-----------------------	-----------------------	-----------------------	-----------------------	0
ALDOB	-----------------------	-----------------------	-----------------------	-----------------------	0
ALDOC	-----------------------	-----------------------	-----------------------	-----------------------	0
ALG10B	-----------------------	-----------------------	-----------------------	-----------------------	0
ALG13	-----------------------	-----------------------	-----------------------	-----------------------	0
ALG1L2	-----------------------	-----------------------	-----------------------	-----------------------	0
ALG2	-----------------------	-----------------------	-----------------------	-----------------------	0
ALG3	-----------------------	-----------------------	-----------------------	-----------------------	0
ALG5	-----------------------	-----------------------	-----------------------	-----------------------	0
ALG6	-----------------------	-----------------------	-----------------------	-----------------------	0
ALG8	-----------------------	-----------------------	-----------------------	-----------------------	0
ALG9	-----------------------	-----------------------	-----------------------	-----------------------	0
ALK	-----------------------	-----------------------	-----------------------	-----------------------	0
ALKBH1	-----------------------	-----------------------	-----------------------	-----------------------	0
ALKBH5	-----------------------	-----------------------	-----------------------	-----------------------	0
ALKBH6	-----------------------	-----------------------	-----------------------	-----------------------	0
ALKBH7	-----------------------	-----------------------	-----------------------	-----------------------	0
ALOX5	-----------------------	-----------------------	-----------------------	-----------------------	0
ALOXE3	-----------------------	-----------------------	-----------------------	-----------------------	0
ALPK1	-----------------------	-----------------------	-----------------------	-----------------------	0
ALPK3	-----------------------	-----------------------	-----------------------	-----------------------	0
ALPL	-----------------------	-----------------------	-----------------------	-----------------------	0
ALS2	-----------------------	-----------------------	-----------------------	-----------------------	0
ALS2CL	-----------------------	-----------------------	-----------------------	-----------------------	0
ALS2CR11	-----------------------	-----------------------	-----------------------	-----------------------	0
ALS2CR8	-----------------------	-----------------------	-----------------------	-----------------------	0
ALX1	-----------------------	-----------------------	-----------------------	-----------------------	0
ALX3	-----------------------	-----------------------	-----------------------	-----------------------	0
ALX4	-----------------------	-----------------------	-----------------------	-----------------------	0
ALYREF	-----------------------	-----------------------	-----------------------	-----------------------	0
AMACR	-----------------------	-----------------------	-----------------------	-----------------------	0
AMBN	-----------------------	-----------------------	-----------------------	-----------------------	0
AMBRA1	-----------------------	-----------------------	-----------------------	-----------------------	0
AMD1	-----------------------	-----------------------	-----------------------	-----------------------	0
AMDHD2	-----------------------	-----------------------	-----------------------	-----------------------	0
AMELX	-----------------------	-----------------------	-----------------------	-----------------------	0
AMFR	-----------------------	-----------------------	-----------------------	-----------------------	0
AMHR2	-----------------------	-----------------------	-----------------------	-----------------------	0
AMIGO1	-----------------------	-----------------------	-----------------------	-----------------------	0
AMIGO3	-----------------------	-----------------------	-----------------------	-----------------------	0
AMMECR1	chrX:109438286-109438292	chrX:109438560-109438566	chrX:109437940-109437946	chrX:109439018-109439024	129600
AMMECR1L	-----------------------	-----------------------	-----------------------	-----------------------	0
AMN	-----------------------	-----------------------	-----------------------	-----------------------	0
AMOT	-----------------------	-----------------------	-----------------------	-----------------------	0
AMOTL1	chr11:94604836-94604842	chr11:94605464-94605470	chr11:94604810-94604816	chr11:94605609-94605615	725400
AMOTL2	-----------------------	-----------------------	-----------------------	-----------------------	0
AMPD2	-----------------------	-----------------------	-----------------------	-----------------------	0
AMPD3	-----------------------	-----------------------	-----------------------	-----------------------	0
AMPH	-----------------------	-----------------------	-----------------------	-----------------------	0
AMT	-----------------------	-----------------------	-----------------------	-----------------------	0
AMY2B	-----------------------	-----------------------	-----------------------	-----------------------	0
AMZ2	-----------------------	-----------------------	-----------------------	-----------------------	0
ANAPC1	-----------------------	-----------------------	-----------------------	-----------------------	0
ANAPC10	-----------------------	-----------------------	-----------------------	-----------------------	0
ANAPC13	-----------------------	-----------------------	-----------------------	-----------------------	0
ANAPC16	-----------------------	-----------------------	-----------------------	-----------------------	0
ANAPC5	-----------------------	-----------------------	-----------------------	-----------------------	0
ANAPC7	-----------------------	-----------------------	-----------------------	-----------------------	0
ANGEL1	chr14:77253732-77253738	chr14:77253976-77253982	chr14:77254300-77254306	chr14:77254131-77254137	6237
ANGPT1	-----------------------	-----------------------	-----------------------	-----------------------	0
ANGPT2	-----------------------	-----------------------	-----------------------	-----------------------	0
ANGPTL1	-----------------------	-----------------------	-----------------------	-----------------------	0
ANGPTL2	-----------------------	-----------------------	-----------------------	-----------------------	0
ANGPTL3	-----------------------	-----------------------	-----------------------	-----------------------	0
ANGPTL4	-----------------------	-----------------------	-----------------------	-----------------------	0
ANGPTL5	-----------------------	-----------------------	-----------------------	-----------------------	0
ANGPTL7	-----------------------	-----------------------	-----------------------	-----------------------	0
ANK1	-----------------------	-----------------------	-----------------------	-----------------------	0
ANK2	chr4:114302842-114302848	chr4:114303069-114303075	chr4:114303441-114303447	chr4:114303651-114303657	46410
ANK3	-----------------------	-----------------------	-----------------------	-----------------------	0
ANKFN1	-----------------------	-----------------------	-----------------------	-----------------------	0
ANKFY1	-----------------------	-----------------------	-----------------------	-----------------------	0
ANKH	-----------------------	-----------------------	-----------------------	-----------------------	0
ANKHD1	-----------------------	-----------------------	-----------------------	-----------------------	0
ANKHD1-EIF4EBP3	-----------------------	-----------------------	-----------------------	-----------------------	0
ANKIB1	chr7:92028571-92028577	chr7:92029068-92029074	chr7:92028888-92028895	chr7:92030378-92030384	12600
ANKLE2	-----------------------	-----------------------	-----------------------	-----------------------	0
ANKMY2	-----------------------	-----------------------	-----------------------	-----------------------	0
ANKRA2	-----------------------	-----------------------	-----------------------	-----------------------	0
ANKRD1	-----------------------	-----------------------	-----------------------	-----------------------	0
ANKRD10	-----------------------	-----------------------	-----------------------	-----------------------	0
ANKRD11	-----------------------	-----------------------	-----------------------	-----------------------	0
ANKRD12	-----------------------	-----------------------	-----------------------	-----------------------	0
ANKRD13A	-----------------------	-----------------------	-----------------------	-----------------------	0
ANKRD13B	-----------------------	-----------------------	-----------------------	-----------------------	0
ANKRD13C	-----------------------	-----------------------	-----------------------	-----------------------	0
ANKRD13D	-----------------------	-----------------------	-----------------------	-----------------------	0
ANKRD17	-----------------------	-----------------------	-----------------------	-----------------------	0
ANKRD20A1	-----------------------	-----------------------	-----------------------	-----------------------	0
ANKRD20A2	-----------------------	-----------------------	-----------------------	-----------------------	0
ANKRD20A3	-----------------------	-----------------------	-----------------------	-----------------------	0
ANKRD22	-----------------------	-----------------------	-----------------------	-----------------------	0
ANKRD23	-----------------------	-----------------------	-----------------------	-----------------------	0
ANKRD27	-----------------------	-----------------------	-----------------------	-----------------------	0
ANKRD28	-----------------------	-----------------------	-----------------------	-----------------------	0
ANKRD29	-----------------------	-----------------------	-----------------------	-----------------------	0
ANKRD30B	-----------------------	-----------------------	-----------------------	-----------------------	0
ANKRD33B	-----------------------	-----------------------	-----------------------	-----------------------	0
ANKRD34A	-----------------------	-----------------------	-----------------------	-----------------------	0
ANKRD34B	-----------------------	-----------------------	-----------------------	-----------------------	0
ANKRD34C	-----------------------	-----------------------	-----------------------	-----------------------	0
ANKRD35	-----------------------	-----------------------	-----------------------	-----------------------	0
ANKRD37	-----------------------	-----------------------	-----------------------	-----------------------	0
ANKRD40	-----------------------	-----------------------	-----------------------	-----------------------	0
ANKRD42	-----------------------	-----------------------	-----------------------	-----------------------	0
ANKRD44	-----------------------	-----------------------	-----------------------	-----------------------	0
ANKRD46	-----------------------	-----------------------	-----------------------	-----------------------	0
ANKRD49	-----------------------	-----------------------	-----------------------	-----------------------	0
ANKRD5	-----------------------	-----------------------	-----------------------	-----------------------	0
ANKRD50	-----------------------	-----------------------	-----------------------	-----------------------	0
ANKRD52	-----------------------	-----------------------	-----------------------	-----------------------	0
ANKRD53	-----------------------	-----------------------	-----------------------	-----------------------	0
ANKRD54	-----------------------	-----------------------	-----------------------	-----------------------	0
ANKRD55	-----------------------	-----------------------	-----------------------	-----------------------	0
ANKRD6	-----------------------	-----------------------	-----------------------	-----------------------	0
ANKRD65	-----------------------	-----------------------	-----------------------	-----------------------	0
ANKRD9	-----------------------	-----------------------	-----------------------	-----------------------	0
ANKS1A	-----------------------	-----------------------	-----------------------	-----------------------	0
ANKS1B	-----------------------	-----------------------	-----------------------	-----------------------	0
ANKS3	-----------------------	-----------------------	-----------------------	-----------------------	0
ANKS6	-----------------------	-----------------------	-----------------------	-----------------------	0
ANKZF1	-----------------------	-----------------------	-----------------------	-----------------------	0
ANLN	-----------------------	-----------------------	-----------------------	-----------------------	0
ANO1	-----------------------	-----------------------	-----------------------	-----------------------	0
ANO10	-----------------------	-----------------------	-----------------------	-----------------------	0
ANO3	chr11:26682106-26682112	chr11:26682465-26682471	chr11:26682559-26682565	chr11:26682958-26682964	174240
ANO4	-----------------------	-----------------------	-----------------------	-----------------------	0
ANO5	-----------------------	-----------------------	-----------------------	-----------------------	0
ANO6	-----------------------	-----------------------	-----------------------	-----------------------	0
ANO7	-----------------------	-----------------------	-----------------------	-----------------------	0
ANO8	-----------------------	-----------------------	-----------------------	-----------------------	0
ANO9	-----------------------	-----------------------	-----------------------	-----------------------	0
ANP32A	-----------------------	-----------------------	-----------------------	-----------------------	0
ANP32B	-----------------------	-----------------------	-----------------------	-----------------------	0
ANP32E	-----------------------	-----------------------	-----------------------	-----------------------	0
ANPEP	-----------------------	-----------------------	-----------------------	-----------------------	0
ANTXR1	-----------------------	-----------------------	-----------------------	-----------------------	0
ANTXR2	-----------------------	-----------------------	-----------------------	-----------------------	0
ANXA1	-----------------------	-----------------------	-----------------------	-----------------------	0
ANXA10	-----------------------	-----------------------	-----------------------	-----------------------	0
ANXA11	-----------------------	-----------------------	-----------------------	-----------------------	0
ANXA2	-----------------------	-----------------------	-----------------------	-----------------------	0
ANXA3	-----------------------	-----------------------	-----------------------	-----------------------	0
ANXA4	-----------------------	-----------------------	-----------------------	-----------------------	0
ANXA5	-----------------------	-----------------------	-----------------------	-----------------------	0
ANXA6	-----------------------	-----------------------	-----------------------	-----------------------	0
ANXA7	-----------------------	-----------------------	-----------------------	-----------------------	0
ANXA9	-----------------------	-----------------------	-----------------------	-----------------------	0
AOC3	-----------------------	-----------------------	-----------------------	-----------------------	0
AP1AR	-----------------------	-----------------------	-----------------------	-----------------------	0
AP1B1	-----------------------	-----------------------	-----------------------	-----------------------	0
AP1G1	-----------------------	-----------------------	-----------------------	-----------------------	0
AP1G2	-----------------------	-----------------------	-----------------------	-----------------------	0
AP1M1	-----------------------	-----------------------	-----------------------	-----------------------	0
AP1M2	-----------------------	-----------------------	-----------------------	-----------------------	0
AP1S1	-----------------------	-----------------------	-----------------------	-----------------------	0
AP1S2	-----------------------	-----------------------	-----------------------	-----------------------	0
AP1S3	-----------------------	-----------------------	-----------------------	-----------------------	0
AP2A1	-----------------------	-----------------------	-----------------------	-----------------------	0
AP2A2	-----------------------	-----------------------	-----------------------	-----------------------	0
AP2B1	-----------------------	-----------------------	-----------------------	-----------------------	0
AP2M1	-----------------------	-----------------------	-----------------------	-----------------------	0
AP2S1	-----------------------	-----------------------	-----------------------	-----------------------	0
AP3B1	-----------------------	-----------------------	-----------------------	-----------------------	0
AP3D1	-----------------------	-----------------------	-----------------------	-----------------------	0
AP3M1	-----------------------	-----------------------	-----------------------	-----------------------	0
AP3M2	-----------------------	-----------------------	-----------------------	-----------------------	0
AP3S1	-----------------------	-----------------------	-----------------------	-----------------------	0
AP3S2	-----------------------	-----------------------	-----------------------	-----------------------	0
AP4E1	-----------------------	-----------------------	-----------------------	-----------------------	0
AP4M1	-----------------------	-----------------------	-----------------------	-----------------------	0
AP4S1	-----------------------	-----------------------	-----------------------	-----------------------	0
APAF1	-----------------------	-----------------------	-----------------------	-----------------------	0
APBA1	-----------------------	-----------------------	-----------------------	-----------------------	0
APBA2	-----------------------	-----------------------	-----------------------	-----------------------	0
APBA3	-----------------------	-----------------------	-----------------------	-----------------------	0
APBB1	-----------------------	-----------------------	-----------------------	-----------------------	0
APBB2	-----------------------	-----------------------	-----------------------	-----------------------	0
APBB3	-----------------------	-----------------------	-----------------------	-----------------------	0
APC	-----------------------	-----------------------	-----------------------	-----------------------	0
APC2	-----------------------	-----------------------	-----------------------	-----------------------	0
APCDD1	-----------------------	-----------------------	-----------------------	-----------------------	0
APCDD1L	-----------------------	-----------------------	-----------------------	-----------------------	0
APEX2	-----------------------	-----------------------	-----------------------	-----------------------	0
APH1A	-----------------------	-----------------------	-----------------------	-----------------------	0
APH1B	-----------------------	-----------------------	-----------------------	-----------------------	0
API5	-----------------------	-----------------------	-----------------------	-----------------------	0
APIP	-----------------------	-----------------------	-----------------------	-----------------------	0
APITD1-CORT	-----------------------	-----------------------	-----------------------	-----------------------	0
APLF	-----------------------	-----------------------	-----------------------	-----------------------	0
APLN	chrX:128779419-128779425	chrX:128780183-128780189	chrX:128780176-128780182	chrX:128780192-128780198	330000
APLNR	-----------------------	-----------------------	-----------------------	-----------------------	0
APLP1	-----------------------	-----------------------	-----------------------	-----------------------	0
APLP2	-----------------------	-----------------------	-----------------------	-----------------------	0
APOA1	-----------------------	-----------------------	-----------------------	-----------------------	0
APOA1BP	-----------------------	-----------------------	-----------------------	-----------------------	0
APOA2	-----------------------	-----------------------	-----------------------	-----------------------	0
APOA4	-----------------------	-----------------------	-----------------------	-----------------------	0
APOA5	-----------------------	-----------------------	-----------------------	-----------------------	0
APOB	-----------------------	-----------------------	-----------------------	-----------------------	0
APOBEC1	-----------------------	-----------------------	-----------------------	-----------------------	0
APOBEC2	-----------------------	-----------------------	-----------------------	-----------------------	0
APOBEC4	-----------------------	-----------------------	-----------------------	-----------------------	0
APOLD1	-----------------------	-----------------------	-----------------------	-----------------------	0
APOO	-----------------------	-----------------------	-----------------------	-----------------------	0
APOOL	-----------------------	-----------------------	-----------------------	-----------------------	0
APP	chr21:27253424-27253430	chr21:27253232-27253238	chr21:27253430-27253436	chr21:27253551-27253557	12870
APPBP2	-----------------------	-----------------------	-----------------------	-----------------------	0
APPL1	-----------------------	-----------------------	-----------------------	-----------------------	0
APPL2	-----------------------	-----------------------	-----------------------	-----------------------	0
APTX	-----------------------	-----------------------	-----------------------	-----------------------	0
AQP1	-----------------------	-----------------------	-----------------------	-----------------------	0
AQP11	-----------------------	-----------------------	-----------------------	-----------------------	0
AQP12A	-----------------------	-----------------------	-----------------------	-----------------------	0
AQP12B	-----------------------	-----------------------	-----------------------	-----------------------	0
AQP2	-----------------------	-----------------------	-----------------------	-----------------------	0
AQP3	-----------------------	-----------------------	-----------------------	-----------------------	0
AQP4	-----------------------	-----------------------	-----------------------	-----------------------	0
AQP5	-----------------------	-----------------------	-----------------------	-----------------------	0
AQP6	-----------------------	-----------------------	-----------------------	-----------------------	0
AQP8	-----------------------	-----------------------	-----------------------	-----------------------	0
AQP9	-----------------------	-----------------------	-----------------------	-----------------------	0
AR	chrX:66945001-66945007	chrX:66944814-66944820	chrX:66945503-66945509	chrX:66943930-66943936	1180480
ARAF	-----------------------	-----------------------	-----------------------	-----------------------	0
ARAP1	-----------------------	-----------------------	-----------------------	-----------------------	0
ARAP2	-----------------------	-----------------------	-----------------------	-----------------------	0
ARAP3	-----------------------	-----------------------	-----------------------	-----------------------	0
ARC	-----------------------	-----------------------	-----------------------	-----------------------	0
ARCN1	chr11:118471648-118471654	chr11:118471745-118471751	chr11:118472586-118472592	chr11:118472076-118472082	51744
ARF1	-----------------------	-----------------------	-----------------------	-----------------------	0
ARF3	-----------------------	-----------------------	-----------------------	-----------------------	0
ARF4	-----------------------	-----------------------	-----------------------	-----------------------	0
ARF5	-----------------------	-----------------------	-----------------------	-----------------------	0
ARF6	-----------------------	-----------------------	-----------------------	-----------------------	0
ARFGAP2	chr11:47186520-47186526	chr11:47186533-47186539	chr11:47186648-47186655	chr11:47186243-47186250	20280
ARFGAP3	-----------------------	-----------------------	-----------------------	-----------------------	0
ARFGEF1	-----------------------	-----------------------	-----------------------	-----------------------	0
ARFGEF2	-----------------------	-----------------------	-----------------------	-----------------------	0
ARFIP1	-----------------------	-----------------------	-----------------------	-----------------------	0
ARFIP2	-----------------------	-----------------------	-----------------------	-----------------------	0
ARFRP1	-----------------------	-----------------------	-----------------------	-----------------------	0
ARG1	-----------------------	-----------------------	-----------------------	-----------------------	0
ARG2	-----------------------	-----------------------	-----------------------	-----------------------	0
ARGLU1	-----------------------	-----------------------	-----------------------	-----------------------	0
ARHGAP1	-----------------------	-----------------------	-----------------------	-----------------------	0
ARHGAP10	-----------------------	-----------------------	-----------------------	-----------------------	0
ARHGAP11A	-----------------------	-----------------------	-----------------------	-----------------------	0
ARHGAP11B	-----------------------	-----------------------	-----------------------	-----------------------	0
ARHGAP12	-----------------------	-----------------------	-----------------------	-----------------------	0
ARHGAP15	-----------------------	-----------------------	-----------------------	-----------------------	0
ARHGAP17	-----------------------	-----------------------	-----------------------	-----------------------	0
ARHGAP19	-----------------------	-----------------------	-----------------------	-----------------------	0
ARHGAP20	chr11:110447865-110447871	chr11:110448513-110448519	chr11:110449192-110449198	chr11:110447802-110447809	4928
ARHGAP21	-----------------------	-----------------------	-----------------------	-----------------------	0
ARHGAP23	-----------------------	-----------------------	-----------------------	-----------------------	0
ARHGAP24	-----------------------	-----------------------	-----------------------	-----------------------	0
ARHGAP25	-----------------------	-----------------------	-----------------------	-----------------------	0
ARHGAP26	-----------------------	-----------------------	-----------------------	-----------------------	0
ARHGAP28	-----------------------	-----------------------	-----------------------	-----------------------	0
ARHGAP29	-----------------------	-----------------------	-----------------------	-----------------------	0
ARHGAP30	-----------------------	-----------------------	-----------------------	-----------------------	0
ARHGAP31	-----------------------	-----------------------	-----------------------	-----------------------	0
ARHGAP32	chr11:128836357-128836364	chr11:128836811-128836817	chr11:128837150-128837156	chr11:128836658-128836664	20736
ARHGAP33	-----------------------	-----------------------	-----------------------	-----------------------	0
ARHGAP35	-----------------------	-----------------------	-----------------------	-----------------------	0
ARHGAP36	-----------------------	-----------------------	-----------------------	-----------------------	0
ARHGAP39	-----------------------	-----------------------	-----------------------	-----------------------	0
ARHGAP42	-----------------------	-----------------------	-----------------------	-----------------------	0
ARHGAP44	-----------------------	-----------------------	-----------------------	-----------------------	0
ARHGAP5	chr14:32624392-32624398	chr14:32625364-32625370	chr14:32625704-32625710	chr14:32625580-32625586	223652
ARHGAP6	-----------------------	-----------------------	-----------------------	-----------------------	0
ARHGAP8	-----------------------	-----------------------	-----------------------	-----------------------	0
ARHGAP9	-----------------------	-----------------------	-----------------------	-----------------------	0
ARHGDIA	chr17:79825629-79825635	chr17:79826110-79826116	chr17:79826117-79826123	chr17:79826361-79826367	18200
ARHGDIB	-----------------------	-----------------------	-----------------------	-----------------------	0
ARHGEF10L	-----------------------	-----------------------	-----------------------	-----------------------	0
ARHGEF11	-----------------------	-----------------------	-----------------------	-----------------------	0
ARHGEF12	-----------------------	-----------------------	-----------------------	-----------------------	0
ARHGEF15	-----------------------	-----------------------	-----------------------	-----------------------	0
ARHGEF17	-----------------------	-----------------------	-----------------------	-----------------------	0
ARHGEF18	-----------------------	-----------------------	-----------------------	-----------------------	0
ARHGEF2	-----------------------	-----------------------	-----------------------	-----------------------	0
ARHGEF25	-----------------------	-----------------------	-----------------------	-----------------------	0
ARHGEF26	-----------------------	-----------------------	-----------------------	-----------------------	0
ARHGEF3	-----------------------	-----------------------	-----------------------	-----------------------	0
ARHGEF33	-----------------------	-----------------------	-----------------------	-----------------------	0
ARHGEF37	-----------------------	-----------------------	-----------------------	-----------------------	0
ARHGEF38	-----------------------	-----------------------	-----------------------	-----------------------	0
ARHGEF4	-----------------------	-----------------------	-----------------------	-----------------------	0
ARHGEF40	-----------------------	-----------------------	-----------------------	-----------------------	0
ARHGEF5	-----------------------	-----------------------	-----------------------	-----------------------	0
ARHGEF6	-----------------------	-----------------------	-----------------------	-----------------------	0
ARHGEF7	-----------------------	-----------------------	-----------------------	-----------------------	0
ARHGEF9	-----------------------	-----------------------	-----------------------	-----------------------	0
ARID1A	-----------------------	-----------------------	-----------------------	-----------------------	0
ARID1B	-----------------------	-----------------------	-----------------------	-----------------------	0
ARID2	-----------------------	-----------------------	-----------------------	-----------------------	0
ARID3A	-----------------------	-----------------------	-----------------------	-----------------------	0
ARID3B	-----------------------	-----------------------	-----------------------	-----------------------	0
ARID4A	-----------------------	-----------------------	-----------------------	-----------------------	0
ARID4B	-----------------------	-----------------------	-----------------------	-----------------------	0
ARID5B	-----------------------	-----------------------	-----------------------	-----------------------	0
ARIH1	chr15:72876612-72876618	chr15:72876533-72876539	chr15:72876790-72876796	chr15:72876940-72876946	273375
ARIH2	-----------------------	-----------------------	-----------------------	-----------------------	0
ARL1	-----------------------	-----------------------	-----------------------	-----------------------	0
ARL10	chr5:175798947-175798953	chr5:175798909-175798915	chr5:175799680-175799686	chr5:175799852-175799858	22176
ARL13B	-----------------------	-----------------------	-----------------------	-----------------------	0
ARL14	-----------------------	-----------------------	-----------------------	-----------------------	0
ARL15	-----------------------	-----------------------	-----------------------	-----------------------	0
ARL16	-----------------------	-----------------------	-----------------------	-----------------------	0
ARL17A	-----------------------	-----------------------	-----------------------	-----------------------	0
ARL17B	-----------------------	-----------------------	-----------------------	-----------------------	0
ARL2	chr11:64789445-64789451	chr11:64789457-64789463	chr11:64789451-64789457	chr11:64789467-64789473	223608
ARL2BP	-----------------------	-----------------------	-----------------------	-----------------------	0
ARL3	-----------------------	-----------------------	-----------------------	-----------------------	0
ARL4A	-----------------------	-----------------------	-----------------------	-----------------------	0
ARL4C	-----------------------	-----------------------	-----------------------	-----------------------	0
ARL4D	-----------------------	-----------------------	-----------------------	-----------------------	0
ARL5A	-----------------------	-----------------------	-----------------------	-----------------------	0
ARL5B	-----------------------	-----------------------	-----------------------	-----------------------	0
ARL6	-----------------------	-----------------------	-----------------------	-----------------------	0
ARL6IP1	-----------------------	-----------------------	-----------------------	-----------------------	0
ARL6IP4	-----------------------	-----------------------	-----------------------	-----------------------	0
ARL6IP5	-----------------------	-----------------------	-----------------------	-----------------------	0
ARL6IP6	-----------------------	-----------------------	-----------------------	-----------------------	0
ARL8B	chr3:5221312-5221318	chr3:5221048-5221054	chr3:5221493-5221500	chr3:5221573-5221579	35100
ARMC1	-----------------------	-----------------------	-----------------------	-----------------------	0
ARMC5	chr16:31477240-31477246	chr16:31477423-31477429	chr16:31476618-31476624	chr16:31476595-31476602	40768
ARMC7	-----------------------	-----------------------	-----------------------	-----------------------	0
ARMC8	-----------------------	-----------------------	-----------------------	-----------------------	0
ARMCX1	-----------------------	-----------------------	-----------------------	-----------------------	0
ARMCX2	-----------------------	-----------------------	-----------------------	-----------------------	0
ARMCX3	-----------------------	-----------------------	-----------------------	-----------------------	0
ARMCX4	-----------------------	-----------------------	-----------------------	-----------------------	0
ARMCX5	-----------------------	-----------------------	-----------------------	-----------------------	0
ARMCX5-GPRASP2	-----------------------	-----------------------	-----------------------	-----------------------	0
ARMCX6	-----------------------	-----------------------	-----------------------	-----------------------	0
ARMS2	-----------------------	-----------------------	-----------------------	-----------------------	0
ARNT	-----------------------	-----------------------	-----------------------	-----------------------	0
ARNT2	-----------------------	-----------------------	-----------------------	-----------------------	0
ARNTL	-----------------------	-----------------------	-----------------------	-----------------------	0
ARNTL2	-----------------------	-----------------------	-----------------------	-----------------------	0
ARPC1A	-----------------------	-----------------------	-----------------------	-----------------------	0
ARPC1B	-----------------------	-----------------------	-----------------------	-----------------------	0
ARPC2	-----------------------	-----------------------	-----------------------	-----------------------	0
ARPC4	-----------------------	-----------------------	-----------------------	-----------------------	0
ARPC4-TTLL3	-----------------------	-----------------------	-----------------------	-----------------------	0
ARPC5	-----------------------	-----------------------	-----------------------	-----------------------	0
ARPC5L	-----------------------	-----------------------	-----------------------	-----------------------	0
ARPP19	-----------------------	-----------------------	-----------------------	-----------------------	0
ARPP21	-----------------------	-----------------------	-----------------------	-----------------------	0
ARRB1	-----------------------	-----------------------	-----------------------	-----------------------	0
ARRB2	-----------------------	-----------------------	-----------------------	-----------------------	0
ARRDC1	-----------------------	-----------------------	-----------------------	-----------------------	0
ARRDC2	-----------------------	-----------------------	-----------------------	-----------------------	0
ARRDC3	-----------------------	-----------------------	-----------------------	-----------------------	0
ARRDC4	-----------------------	-----------------------	-----------------------	-----------------------	0
ARSA	-----------------------	-----------------------	-----------------------	-----------------------	0
ARSB	-----------------------	-----------------------	-----------------------	-----------------------	0
ARSD	-----------------------	-----------------------	-----------------------	-----------------------	0
ARSF	-----------------------	-----------------------	-----------------------	-----------------------	0
ARSI	-----------------------	-----------------------	-----------------------	-----------------------	0
ARSJ	-----------------------	-----------------------	-----------------------	-----------------------	0
ART3	-----------------------	-----------------------	-----------------------	-----------------------	0
ART5	-----------------------	-----------------------	-----------------------	-----------------------	0
ARVCF	-----------------------	-----------------------	-----------------------	-----------------------	0
ARX	-----------------------	-----------------------	-----------------------	-----------------------	0
AS3MT	-----------------------	-----------------------	-----------------------	-----------------------	0
ASAH1	-----------------------	-----------------------	-----------------------	-----------------------	0
ASAP1	-----------------------	-----------------------	-----------------------	-----------------------	0
ASAP2	-----------------------	-----------------------	-----------------------	-----------------------	0
ASAP3	-----------------------	-----------------------	-----------------------	-----------------------	0
ASB1	-----------------------	-----------------------	-----------------------	-----------------------	0
ASB11	-----------------------	-----------------------	-----------------------	-----------------------	0
ASB13	-----------------------	-----------------------	-----------------------	-----------------------	0
ASB14	-----------------------	-----------------------	-----------------------	-----------------------	0
ASB15	-----------------------	-----------------------	-----------------------	-----------------------	0
ASB16	-----------------------	-----------------------	-----------------------	-----------------------	0
ASB2	-----------------------	-----------------------	-----------------------	-----------------------	0
ASB3	-----------------------	-----------------------	-----------------------	-----------------------	0
ASB4	-----------------------	-----------------------	-----------------------	-----------------------	0
ASB6	-----------------------	-----------------------	-----------------------	-----------------------	0
ASB7	-----------------------	-----------------------	-----------------------	-----------------------	0
ASB8	-----------------------	-----------------------	-----------------------	-----------------------	0
ASB9	-----------------------	-----------------------	-----------------------	-----------------------	0
ASCC1	-----------------------	-----------------------	-----------------------	-----------------------	0
ASCC2	-----------------------	-----------------------	-----------------------	-----------------------	0
ASCC3	-----------------------	-----------------------	-----------------------	-----------------------	0
ASCL1	-----------------------	-----------------------	-----------------------	-----------------------	0
ASCL2	-----------------------	-----------------------	-----------------------	-----------------------	0
ASCL4	-----------------------	-----------------------	-----------------------	-----------------------	0
ASF1A	-----------------------	-----------------------	-----------------------	-----------------------	0
ASF1B	-----------------------	-----------------------	-----------------------	-----------------------	0
ASH1L	chr1:155305220-155305226	chr1:155305333-155305339	chr1:155306686-155306692	chr1:155306655-155306662	50400
ASH2L	-----------------------	-----------------------	-----------------------	-----------------------	0
ASIC1	-----------------------	-----------------------	-----------------------	-----------------------	0
ASIC2	-----------------------	-----------------------	-----------------------	-----------------------	0
ASIC4	-----------------------	-----------------------	-----------------------	-----------------------	0
ASNA1	-----------------------	-----------------------	-----------------------	-----------------------	0
ASPH	-----------------------	-----------------------	-----------------------	-----------------------	0
ASPHD2	-----------------------	-----------------------	-----------------------	-----------------------	0
ASPN	-----------------------	-----------------------	-----------------------	-----------------------	0
ASPSCR1	-----------------------	-----------------------	-----------------------	-----------------------	0
ASS1	-----------------------	-----------------------	-----------------------	-----------------------	0
ASTN1	-----------------------	-----------------------	-----------------------	-----------------------	0
ASTN2	-----------------------	-----------------------	-----------------------	-----------------------	0
ASUN	-----------------------	-----------------------	-----------------------	-----------------------	0
ASXL1	-----------------------	-----------------------	-----------------------	-----------------------	0
ASXL2	-----------------------	-----------------------	-----------------------	-----------------------	0
ASXL3	-----------------------	-----------------------	-----------------------	-----------------------	0
ATAD1	-----------------------	-----------------------	-----------------------	-----------------------	0
ATAD2	-----------------------	-----------------------	-----------------------	-----------------------	0
ATAD2B	-----------------------	-----------------------	-----------------------	-----------------------	0
ATE1	-----------------------	-----------------------	-----------------------	-----------------------	0
ATF1	-----------------------	-----------------------	-----------------------	-----------------------	0
ATF2	-----------------------	-----------------------	-----------------------	-----------------------	0
ATF3	-----------------------	-----------------------	-----------------------	-----------------------	0
ATF4	-----------------------	-----------------------	-----------------------	-----------------------	0
ATF5	-----------------------	-----------------------	-----------------------	-----------------------	0
ATF6	-----------------------	-----------------------	-----------------------	-----------------------	0
ATF7	-----------------------	-----------------------	-----------------------	-----------------------	0
ATF7IP	-----------------------	-----------------------	-----------------------	-----------------------	0
ATF7IP2	chr16:10575872-10575878	chr16:10576335-10576341	chr16:10576382-10576388	chr16:10577145-10577151	4900
ATG12	-----------------------	-----------------------	-----------------------	-----------------------	0
ATG13	-----------------------	-----------------------	-----------------------	-----------------------	0
ATG14	chr14:55833248-55833254	chr14:55833578-55833584	chr14:55833402-55833408	chr14:55833511-55833517	158840
ATG16L1	-----------------------	-----------------------	-----------------------	-----------------------	0
ATG16L2	-----------------------	-----------------------	-----------------------	-----------------------	0
ATG2A	-----------------------	-----------------------	-----------------------	-----------------------	0
ATG2B	-----------------------	-----------------------	-----------------------	-----------------------	0
ATG3	-----------------------	-----------------------	-----------------------	-----------------------	0
ATG4A	-----------------------	-----------------------	-----------------------	-----------------------	0
ATG4B	-----------------------	-----------------------	-----------------------	-----------------------	0
ATG4C	-----------------------	-----------------------	-----------------------	-----------------------	0
ATG4D	-----------------------	-----------------------	-----------------------	-----------------------	0
ATG5	-----------------------	-----------------------	-----------------------	-----------------------	0
ATG7	-----------------------	-----------------------	-----------------------	-----------------------	0
ATG9A	-----------------------	-----------------------	-----------------------	-----------------------	0
ATG9B	-----------------------	-----------------------	-----------------------	-----------------------	0
ATHL1	-----------------------	-----------------------	-----------------------	-----------------------	0
ATL1	-----------------------	-----------------------	-----------------------	-----------------------	0
ATL2	-----------------------	-----------------------	-----------------------	-----------------------	0
ATL3	-----------------------	-----------------------	-----------------------	-----------------------	0
ATM	-----------------------	-----------------------	-----------------------	-----------------------	0
ATMIN	-----------------------	-----------------------	-----------------------	-----------------------	0
ATN1	-----------------------	-----------------------	-----------------------	-----------------------	0
ATOH7	-----------------------	-----------------------	-----------------------	-----------------------	0
ATOH8	-----------------------	-----------------------	-----------------------	-----------------------	0
ATP10A	-----------------------	-----------------------	-----------------------	-----------------------	0
ATP10B	-----------------------	-----------------------	-----------------------	-----------------------	0
ATP10D	-----------------------	-----------------------	-----------------------	-----------------------	0
ATP11A	-----------------------	-----------------------	-----------------------	-----------------------	0
ATP11B	-----------------------	-----------------------	-----------------------	-----------------------	0
ATP11C	-----------------------	-----------------------	-----------------------	-----------------------	0
ATP13A1	-----------------------	-----------------------	-----------------------	-----------------------	0
ATP13A2	-----------------------	-----------------------	-----------------------	-----------------------	0
ATP13A3	chr3:194123526-194123533	chr3:194124083-194124089	chr3:194124303-194124309	chr3:194125096-194125102	52224
ATP1A1	-----------------------	-----------------------	-----------------------	-----------------------	0
ATP1A2	-----------------------	-----------------------	-----------------------	-----------------------	0
ATP1A3	-----------------------	-----------------------	-----------------------	-----------------------	0
ATP1A4	-----------------------	-----------------------	-----------------------	-----------------------	0
ATP1B1	-----------------------	-----------------------	-----------------------	-----------------------	0
ATP1B2	-----------------------	-----------------------	-----------------------	-----------------------	0
ATP1B3	-----------------------	-----------------------	-----------------------	-----------------------	0
ATP1B4	chrX:119513745-119513751	chrX:119514756-119514762	chrX:119516028-119516034	chrX:119516426-119516432	47250
ATP2A1	-----------------------	-----------------------	-----------------------	-----------------------	0
ATP2A2	-----------------------	-----------------------	-----------------------	-----------------------	0
ATP2A3	-----------------------	-----------------------	-----------------------	-----------------------	0
ATP2B1	-----------------------	-----------------------	-----------------------	-----------------------	0
ATP2B2	chr3:10365991-10365997	chr3:10366336-10366342	chr3:10366043-10366049	chr3:10366753-10366759	68816
ATP2B3	-----------------------	-----------------------	-----------------------	-----------------------	0
ATP2B4	-----------------------	-----------------------	-----------------------	-----------------------	0
ATP2C1	-----------------------	-----------------------	-----------------------	-----------------------	0
ATP5C1	-----------------------	-----------------------	-----------------------	-----------------------	0
ATP5G1	-----------------------	-----------------------	-----------------------	-----------------------	0
ATP5G2	-----------------------	-----------------------	-----------------------	-----------------------	0
ATP5G3	-----------------------	-----------------------	-----------------------	-----------------------	0
ATP5J	-----------------------	-----------------------	-----------------------	-----------------------	0
ATP5J2-PTCD1	-----------------------	-----------------------	-----------------------	-----------------------	0
ATP5L	-----------------------	-----------------------	-----------------------	-----------------------	0
ATP5O	-----------------------	-----------------------	-----------------------	-----------------------	0
ATP5S	-----------------------	-----------------------	-----------------------	-----------------------	0
ATP5SL	-----------------------	-----------------------	-----------------------	-----------------------	0
ATP6AP1	-----------------------	-----------------------	-----------------------	-----------------------	0
ATP6AP2	-----------------------	-----------------------	-----------------------	-----------------------	0
ATP6V0A1	-----------------------	-----------------------	-----------------------	-----------------------	0
ATP6V0A2	-----------------------	-----------------------	-----------------------	-----------------------	0
ATP6V0B	-----------------------	-----------------------	-----------------------	-----------------------	0
ATP6V0C	-----------------------	-----------------------	-----------------------	-----------------------	0
ATP6V0D1	-----------------------	-----------------------	-----------------------	-----------------------	0
ATP6V0E1	-----------------------	-----------------------	-----------------------	-----------------------	0
ATP6V0E2	-----------------------	-----------------------	-----------------------	-----------------------	0
ATP6V1A	-----------------------	-----------------------	-----------------------	-----------------------	0
ATP6V1B2	-----------------------	-----------------------	-----------------------	-----------------------	0
ATP6V1C1	-----------------------	-----------------------	-----------------------	-----------------------	0
ATP6V1C2	-----------------------	-----------------------	-----------------------	-----------------------	0
ATP6V1D	-----------------------	-----------------------	-----------------------	-----------------------	0
ATP6V1E2	-----------------------	-----------------------	-----------------------	-----------------------	0
ATP6V1F	-----------------------	-----------------------	-----------------------	-----------------------	0
ATP6V1G1	-----------------------	-----------------------	-----------------------	-----------------------	0
ATP6V1G3	-----------------------	-----------------------	-----------------------	-----------------------	0
ATP6V1H	-----------------------	-----------------------	-----------------------	-----------------------	0
ATP7A	-----------------------	-----------------------	-----------------------	-----------------------	0
ATP8A1	-----------------------	-----------------------	-----------------------	-----------------------	0
ATP8A2	-----------------------	-----------------------	-----------------------	-----------------------	0
ATP8B1	-----------------------	-----------------------	-----------------------	-----------------------	0
ATP8B2	-----------------------	-----------------------	-----------------------	-----------------------	0
ATP8B4	-----------------------	-----------------------	-----------------------	-----------------------	0
ATP9A	-----------------------	-----------------------	-----------------------	-----------------------	0
ATPAF1	-----------------------	-----------------------	-----------------------	-----------------------	0
ATPBD4	-----------------------	-----------------------	-----------------------	-----------------------	0
ATPIF1	-----------------------	-----------------------	-----------------------	-----------------------	0
ATR	-----------------------	-----------------------	-----------------------	-----------------------	0
ATRN	-----------------------	-----------------------	-----------------------	-----------------------	0
ATRNL1	-----------------------	-----------------------	-----------------------	-----------------------	0
ATRX	-----------------------	-----------------------	-----------------------	-----------------------	0
ATXN1	-----------------------	-----------------------	-----------------------	-----------------------	0
ATXN10	-----------------------	-----------------------	-----------------------	-----------------------	0
ATXN1L	chr16:71886570-71886576	chr16:71886671-71886677	chr16:71886994-71887000	chr16:71887599-71887605	3353400
ATXN2	-----------------------	-----------------------	-----------------------	-----------------------	0
ATXN2L	-----------------------	-----------------------	-----------------------	-----------------------	0
ATXN3	-----------------------	-----------------------	-----------------------	-----------------------	0
ATXN7	-----------------------	-----------------------	-----------------------	-----------------------	0
ATXN7L1	chr7:105245767-105245773	chr7:105245380-105245386	chr7:105245428-105245434	chr7:105245904-105245910	734400
ATXN7L2	-----------------------	-----------------------	-----------------------	-----------------------	0
ATXN7L3	chr17:42269200-42269206	chr17:42270123-42270129	chr17:42269807-42269813	chr17:42270668-42270674	55440
ATXN7L3B	chr12:74932622-74932628	chr12:74933630-74933636	chr12:74933756-74933762	chr12:74933807-74933813	37125
AUH	-----------------------	-----------------------	-----------------------	-----------------------	0
AUP1	-----------------------	-----------------------	-----------------------	-----------------------	0
AURKA	-----------------------	-----------------------	-----------------------	-----------------------	0
AUTS2	-----------------------	-----------------------	-----------------------	-----------------------	0
AVEN	-----------------------	-----------------------	-----------------------	-----------------------	0
AVIL	-----------------------	-----------------------	-----------------------	-----------------------	0
AVL9	chr7:32623534-32623540	chr7:32623575-32623581	chr7:32623587-32623593	chr7:32623644-32623650	11616
AVP	-----------------------	-----------------------	-----------------------	-----------------------	0
AVPI1	-----------------------	-----------------------	-----------------------	-----------------------	0
AVPR1A	-----------------------	-----------------------	-----------------------	-----------------------	0
AVPR2	-----------------------	-----------------------	-----------------------	-----------------------	0
AWAT2	-----------------------	-----------------------	-----------------------	-----------------------	0
AXIN1	-----------------------	-----------------------	-----------------------	-----------------------	0
AXIN2	chr17:63525337-63525343	chr17:63525452-63525458	chr17:63525674-63525680	chr17:63525831-63525837	5832
AXL	-----------------------	-----------------------	-----------------------	-----------------------	0
AZGP1	-----------------------	-----------------------	-----------------------	-----------------------	0
AZI2	-----------------------	-----------------------	-----------------------	-----------------------	0
AZIN1	-----------------------	-----------------------	-----------------------	-----------------------	0
B3GALNT2	-----------------------	-----------------------	-----------------------	-----------------------	0
B3GALT1	-----------------------	-----------------------	-----------------------	-----------------------	0
B3GALT2	-----------------------	-----------------------	-----------------------	-----------------------	0
B3GALT5	-----------------------	-----------------------	-----------------------	-----------------------	0
B3GALTL	-----------------------	-----------------------	-----------------------	-----------------------	0
B3GAT1	-----------------------	-----------------------	-----------------------	-----------------------	0
B3GAT2	-----------------------	-----------------------	-----------------------	-----------------------	0
B3GAT3	-----------------------	-----------------------	-----------------------	-----------------------	0
B3GNT1	-----------------------	-----------------------	-----------------------	-----------------------	0
B3GNT2	-----------------------	-----------------------	-----------------------	-----------------------	0
B3GNT5	-----------------------	-----------------------	-----------------------	-----------------------	0
B3GNT7	-----------------------	-----------------------	-----------------------	-----------------------	0
B3GNT9	-----------------------	-----------------------	-----------------------	-----------------------	0
B4GALNT1	-----------------------	-----------------------	-----------------------	-----------------------	0
B4GALNT3	-----------------------	-----------------------	-----------------------	-----------------------	0
B4GALNT4	-----------------------	-----------------------	-----------------------	-----------------------	0
B4GALT1	chr9:33112161-33112167	chr9:33110958-33110964	chr9:33111715-33111722	chr9:33113052-33113058	6480
B4GALT2	-----------------------	-----------------------	-----------------------	-----------------------	0
B4GALT3	-----------------------	-----------------------	-----------------------	-----------------------	0
B4GALT4	-----------------------	-----------------------	-----------------------	-----------------------	0
B4GALT5	-----------------------	-----------------------	-----------------------	-----------------------	0
B4GALT6	-----------------------	-----------------------	-----------------------	-----------------------	0
B4GALT7	-----------------------	-----------------------	-----------------------	-----------------------	0
B9D1	-----------------------	-----------------------	-----------------------	-----------------------	0
BAALC	-----------------------	-----------------------	-----------------------	-----------------------	0
BACE1	chr11:117157694-117157700	chr11:117157963-117157969	chr11:117158479-117158485	chr11:117158093-117158099	206448
BACE2	-----------------------	-----------------------	-----------------------	-----------------------	0
BACH1	-----------------------	-----------------------	-----------------------	-----------------------	0
BACH2	chr6:90637394-90637400	chr6:90638245-90638251	chr6:90638105-90638111	chr6:90638426-90638432	288288
BAD	-----------------------	-----------------------	-----------------------	-----------------------	0
BAG1	-----------------------	-----------------------	-----------------------	-----------------------	0
BAG2	-----------------------	-----------------------	-----------------------	-----------------------	0
BAG4	-----------------------	-----------------------	-----------------------	-----------------------	0
BAG5	chr14:104025004-104025011	chr14:104025173-104025179	chr14:104025096-104025102	chr14:104026014-104026020	21840
BAGE2	-----------------------	-----------------------	-----------------------	-----------------------	0
BAGE3	-----------------------	-----------------------	-----------------------	-----------------------	0
BAGE4	-----------------------	-----------------------	-----------------------	-----------------------	0
BAHCC1	-----------------------	-----------------------	-----------------------	-----------------------	0
BAHD1	-----------------------	-----------------------	-----------------------	-----------------------	0
BAI1	-----------------------	-----------------------	-----------------------	-----------------------	0
BAI2	-----------------------	-----------------------	-----------------------	-----------------------	0
BAI3	-----------------------	-----------------------	-----------------------	-----------------------	0
BAIAP2	-----------------------	-----------------------	-----------------------	-----------------------	0
BAIAP2L1	-----------------------	-----------------------	-----------------------	-----------------------	0
BAIAP3	-----------------------	-----------------------	-----------------------	-----------------------	0
BAK1	-----------------------	-----------------------	-----------------------	-----------------------	0
BAMBI	-----------------------	-----------------------	-----------------------	-----------------------	0
BANF1	-----------------------	-----------------------	-----------------------	-----------------------	0
BANP	-----------------------	-----------------------	-----------------------	-----------------------	0
BAP1	-----------------------	-----------------------	-----------------------	-----------------------	0
BARHL1	-----------------------	-----------------------	-----------------------	-----------------------	0
BARHL2	-----------------------	-----------------------	-----------------------	-----------------------	0
BARX1	-----------------------	-----------------------	-----------------------	-----------------------	0
BARX2	-----------------------	-----------------------	-----------------------	-----------------------	0
BASP1	-----------------------	-----------------------	-----------------------	-----------------------	0
BATF	-----------------------	-----------------------	-----------------------	-----------------------	0
BATF3	-----------------------	-----------------------	-----------------------	-----------------------	0
BAZ1A	-----------------------	-----------------------	-----------------------	-----------------------	0
BAZ1B	-----------------------	-----------------------	-----------------------	-----------------------	0
BAZ2A	chr12:56989463-56989469	chr12:56989557-56989563	chr12:56989766-56989772	chr12:56990798-56990805	207000
BAZ2B	-----------------------	-----------------------	-----------------------	-----------------------	0
BBC3	-----------------------	-----------------------	-----------------------	-----------------------	0
BBIP1	-----------------------	-----------------------	-----------------------	-----------------------	0
BBS1	-----------------------	-----------------------	-----------------------	-----------------------	0
BBS10	-----------------------	-----------------------	-----------------------	-----------------------	0
BBS7	-----------------------	-----------------------	-----------------------	-----------------------	0
BBS9	-----------------------	-----------------------	-----------------------	-----------------------	0
BBX	-----------------------	-----------------------	-----------------------	-----------------------	0
BCAM	-----------------------	-----------------------	-----------------------	-----------------------	0
BCAN	-----------------------	-----------------------	-----------------------	-----------------------	0
BCAP29	-----------------------	-----------------------	-----------------------	-----------------------	0
BCAP31	-----------------------	-----------------------	-----------------------	-----------------------	0
BCAR1	-----------------------	-----------------------	-----------------------	-----------------------	0
BCAR3	-----------------------	-----------------------	-----------------------	-----------------------	0
BCAS1	-----------------------	-----------------------	-----------------------	-----------------------	0
BCAS3	-----------------------	-----------------------	-----------------------	-----------------------	0
BCAT1	-----------------------	-----------------------	-----------------------	-----------------------	0
BCAT2	-----------------------	-----------------------	-----------------------	-----------------------	0
BCCIP	-----------------------	-----------------------	-----------------------	-----------------------	0
BCDIN3D	-----------------------	-----------------------	-----------------------	-----------------------	0
BCKDHA	-----------------------	-----------------------	-----------------------	-----------------------	0
BCKDHB	-----------------------	-----------------------	-----------------------	-----------------------	0
BCKDK	-----------------------	-----------------------	-----------------------	-----------------------	0
BCL10	-----------------------	-----------------------	-----------------------	-----------------------	0
BCL11A	-----------------------	-----------------------	-----------------------	-----------------------	0
BCL11B	-----------------------	-----------------------	-----------------------	-----------------------	0
BCL2	chr18:60791624-60791630	chr18:60790774-60790780	chr18:60793118-60793125	chr18:60793322-60793328	14040
BCL2L1	-----------------------	-----------------------	-----------------------	-----------------------	0
BCL2L11	-----------------------	-----------------------	-----------------------	-----------------------	0
BCL2L12	-----------------------	-----------------------	-----------------------	-----------------------	0
BCL2L13	-----------------------	-----------------------	-----------------------	-----------------------	0
BCL2L14	-----------------------	-----------------------	-----------------------	-----------------------	0
BCL2L15	-----------------------	-----------------------	-----------------------	-----------------------	0
BCL2L2	chr14:23778906-23778912	chr14:23778657-23778663	chr14:23778611-23778617	chr14:23778847-23778853	201810
BCL2L2-PABPN1	-----------------------	-----------------------	-----------------------	-----------------------	0
BCL3	-----------------------	-----------------------	-----------------------	-----------------------	0
BCL6	-----------------------	-----------------------	-----------------------	-----------------------	0
BCL6B	-----------------------	-----------------------	-----------------------	-----------------------	0
BCL7A	-----------------------	-----------------------	-----------------------	-----------------------	0
BCL7B	-----------------------	-----------------------	-----------------------	-----------------------	0
BCL7C	-----------------------	-----------------------	-----------------------	-----------------------	0
BCL9	-----------------------	-----------------------	-----------------------	-----------------------	0
BCL9L	chr11:118767179-118767185	chr11:118766904-118766910	chr11:118767380-118767386	chr11:118767688-118767694	23800
BCLAF1	-----------------------	-----------------------	-----------------------	-----------------------	0
BCMO1	-----------------------	-----------------------	-----------------------	-----------------------	0
BCOR	-----------------------	-----------------------	-----------------------	-----------------------	0
BCORL1	-----------------------	-----------------------	-----------------------	-----------------------	0
BCR	-----------------------	-----------------------	-----------------------	-----------------------	0
BDH1	-----------------------	-----------------------	-----------------------	-----------------------	0
BDH2	-----------------------	-----------------------	-----------------------	-----------------------	0
BDKRB2	-----------------------	-----------------------	-----------------------	-----------------------	0
BDNF	chr11:27676719-27676725	chr11:27677282-27677288	chr11:27677021-27677027	chr11:27678716-27678722	40320
BDP1	-----------------------	-----------------------	-----------------------	-----------------------	0
BEAN1	-----------------------	-----------------------	-----------------------	-----------------------	0
BECN1	-----------------------	-----------------------	-----------------------	-----------------------	0
BEGAIN	-----------------------	-----------------------	-----------------------	-----------------------	0
BEND2	-----------------------	-----------------------	-----------------------	-----------------------	0
BEND3	-----------------------	-----------------------	-----------------------	-----------------------	0
BEND4	-----------------------	-----------------------	-----------------------	-----------------------	0
BEND6	-----------------------	-----------------------	-----------------------	-----------------------	0
BEND7	-----------------------	-----------------------	-----------------------	-----------------------	0
BEST1	-----------------------	-----------------------	-----------------------	-----------------------	0
BEST3	-----------------------	-----------------------	-----------------------	-----------------------	0
BET1	-----------------------	-----------------------	-----------------------	-----------------------	0
BET1L	-----------------------	-----------------------	-----------------------	-----------------------	0
BEX1	-----------------------	-----------------------	-----------------------	-----------------------	0
BFAR	-----------------------	-----------------------	-----------------------	-----------------------	0
BFSP2	-----------------------	-----------------------	-----------------------	-----------------------	0
BGLAP	-----------------------	-----------------------	-----------------------	-----------------------	0
BHLHB9	-----------------------	-----------------------	-----------------------	-----------------------	0
BHLHE22	-----------------------	-----------------------	-----------------------	-----------------------	0
BHLHE40	-----------------------	-----------------------	-----------------------	-----------------------	0
BHLHE41	chr12:26273614-26273620	chr12:26273620-26273626	chr12:26273626-26273632	chr12:26273387-26273394	2646
BHMT2	-----------------------	-----------------------	-----------------------	-----------------------	0
BICC1	-----------------------	-----------------------	-----------------------	-----------------------	0
BICD1	-----------------------	-----------------------	-----------------------	-----------------------	0
BICD2	-----------------------	-----------------------	-----------------------	-----------------------	0
BIK	-----------------------	-----------------------	-----------------------	-----------------------	0
BIN1	-----------------------	-----------------------	-----------------------	-----------------------	0
BIN3	-----------------------	-----------------------	-----------------------	-----------------------	0
BIRC3	-----------------------	-----------------------	-----------------------	-----------------------	0
BIRC6	-----------------------	-----------------------	-----------------------	-----------------------	0
BIVM	-----------------------	-----------------------	-----------------------	-----------------------	0
BIVM-ERCC5	-----------------------	-----------------------	-----------------------	-----------------------	0
BLCAP	-----------------------	-----------------------	-----------------------	-----------------------	0
BLMH	-----------------------	-----------------------	-----------------------	-----------------------	0
BLNK	-----------------------	-----------------------	-----------------------	-----------------------	0
BLOC1S2	-----------------------	-----------------------	-----------------------	-----------------------	0
BLVRA	-----------------------	-----------------------	-----------------------	-----------------------	0
BMF	-----------------------	-----------------------	-----------------------	-----------------------	0
BMI1	-----------------------	-----------------------	-----------------------	-----------------------	0
BMP1	-----------------------	-----------------------	-----------------------	-----------------------	0
BMP10	-----------------------	-----------------------	-----------------------	-----------------------	0
BMP2	-----------------------	-----------------------	-----------------------	-----------------------	0
BMP2K	-----------------------	-----------------------	-----------------------	-----------------------	0
BMP3	-----------------------	-----------------------	-----------------------	-----------------------	0
BMP4	-----------------------	-----------------------	-----------------------	-----------------------	0
BMP6	-----------------------	-----------------------	-----------------------	-----------------------	0
BMP7	-----------------------	-----------------------	-----------------------	-----------------------	0
BMP8A	-----------------------	-----------------------	-----------------------	-----------------------	0
BMP8B	-----------------------	-----------------------	-----------------------	-----------------------	0
BMPER	-----------------------	-----------------------	-----------------------	-----------------------	0
BMPR1A	-----------------------	-----------------------	-----------------------	-----------------------	0
BMPR1B	-----------------------	-----------------------	-----------------------	-----------------------	0
BMPR2	-----------------------	-----------------------	-----------------------	-----------------------	0
BMX	-----------------------	-----------------------	-----------------------	-----------------------	0
BNC1	-----------------------	-----------------------	-----------------------	-----------------------	0
BNC2	-----------------------	-----------------------	-----------------------	-----------------------	0
BNIP2	-----------------------	-----------------------	-----------------------	-----------------------	0
BNIP3	-----------------------	-----------------------	-----------------------	-----------------------	0
BNIP3L	-----------------------	-----------------------	-----------------------	-----------------------	0
BNIPL	-----------------------	-----------------------	-----------------------	-----------------------	0
BOC	-----------------------	-----------------------	-----------------------	-----------------------	0
BOD1	-----------------------	-----------------------	-----------------------	-----------------------	0
BOD1L	-----------------------	-----------------------	-----------------------	-----------------------	0
BOLA3	-----------------------	-----------------------	-----------------------	-----------------------	0
BOLL	-----------------------	-----------------------	-----------------------	-----------------------	0
BORA	-----------------------	-----------------------	-----------------------	-----------------------	0
BPGM	-----------------------	-----------------------	-----------------------	-----------------------	0
BPIFA1	-----------------------	-----------------------	-----------------------	-----------------------	0
BPIFB1	-----------------------	-----------------------	-----------------------	-----------------------	0
BPIFB2	-----------------------	-----------------------	-----------------------	-----------------------	0
BPIFB4	-----------------------	-----------------------	-----------------------	-----------------------	0
BPIFC	-----------------------	-----------------------	-----------------------	-----------------------	0
BPNT1	-----------------------	-----------------------	-----------------------	-----------------------	0
BPTF	chr17:65978828-65978834	chr17:65978906-65978912	chr17:65978967-65978973	chr17:65979449-65979455	7448
BRAF	-----------------------	-----------------------	-----------------------	-----------------------	0
BRAP	-----------------------	-----------------------	-----------------------	-----------------------	0
BRCA1	-----------------------	-----------------------	-----------------------	-----------------------	0
BRCC3	-----------------------	-----------------------	-----------------------	-----------------------	0
BRD1	-----------------------	-----------------------	-----------------------	-----------------------	0
BRD3	-----------------------	-----------------------	-----------------------	-----------------------	0
BRD4	-----------------------	-----------------------	-----------------------	-----------------------	0
BRD7	-----------------------	-----------------------	-----------------------	-----------------------	0
BRD8	-----------------------	-----------------------	-----------------------	-----------------------	0
BRDT	-----------------------	-----------------------	-----------------------	-----------------------	0
BRE	-----------------------	-----------------------	-----------------------	-----------------------	0
BRF2	-----------------------	-----------------------	-----------------------	-----------------------	0
BRI3	-----------------------	-----------------------	-----------------------	-----------------------	0
BRIX1	-----------------------	-----------------------	-----------------------	-----------------------	0
BRK1	-----------------------	-----------------------	-----------------------	-----------------------	0
BRMS1	-----------------------	-----------------------	-----------------------	-----------------------	0
BRMS1L	-----------------------	-----------------------	-----------------------	-----------------------	0
BRP44	-----------------------	-----------------------	-----------------------	-----------------------	0
BRP44L	-----------------------	-----------------------	-----------------------	-----------------------	0
BRPF1	-----------------------	-----------------------	-----------------------	-----------------------	0
BRPF3	chr6:36199014-36199020	chr6:36199203-36199209	chr6:36199473-36199479	chr6:36199236-36199242	24167
BRSK1	-----------------------	-----------------------	-----------------------	-----------------------	0
BRSK2	-----------------------	-----------------------	-----------------------	-----------------------	0
BRWD1	-----------------------	-----------------------	-----------------------	-----------------------	0
BRWD3	-----------------------	-----------------------	-----------------------	-----------------------	0
BSCL2	-----------------------	-----------------------	-----------------------	-----------------------	0
BSDC1	-----------------------	-----------------------	-----------------------	-----------------------	0
BSN	-----------------------	-----------------------	-----------------------	-----------------------	0
BSPRY	-----------------------	-----------------------	-----------------------	-----------------------	0
BTAF1	-----------------------	-----------------------	-----------------------	-----------------------	0
BTBD1	-----------------------	-----------------------	-----------------------	-----------------------	0
BTBD10	-----------------------	-----------------------	-----------------------	-----------------------	0
BTBD11	-----------------------	-----------------------	-----------------------	-----------------------	0
BTBD18	-----------------------	-----------------------	-----------------------	-----------------------	0
BTBD2	-----------------------	-----------------------	-----------------------	-----------------------	0
BTBD3	-----------------------	-----------------------	-----------------------	-----------------------	0
BTBD7	-----------------------	-----------------------	-----------------------	-----------------------	0
BTBD9	-----------------------	-----------------------	-----------------------	-----------------------	0
BTC	-----------------------	-----------------------	-----------------------	-----------------------	0
BTF3	-----------------------	-----------------------	-----------------------	-----------------------	0
BTF3L4	-----------------------	-----------------------	-----------------------	-----------------------	0
BTG1	-----------------------	-----------------------	-----------------------	-----------------------	0
BTG2	chr1:203276603-203276609	chr1:203277203-203277209	chr1:203276748-203276754	chr1:203276837-203276843	173052
BTG3	-----------------------	-----------------------	-----------------------	-----------------------	0
BTG4	-----------------------	-----------------------	-----------------------	-----------------------	0
BTK	-----------------------	-----------------------	-----------------------	-----------------------	0
BTLA	chr3:112183690-112183696	chr3:112183086-112183092	chr3:112183264-112183270	chr3:112183773-112183779	57600
BTN1A1	-----------------------	-----------------------	-----------------------	-----------------------	0
BTN2A1	-----------------------	-----------------------	-----------------------	-----------------------	0
BTN2A2	-----------------------	-----------------------	-----------------------	-----------------------	0
BTN3A1	-----------------------	-----------------------	-----------------------	-----------------------	0
BTN3A2	-----------------------	-----------------------	-----------------------	-----------------------	0
BTRC	chr10:103313084-103313091	chr10:103313097-103313103	chr10:103313328-103313334	chr10:103313571-103313578	1799680
BUB3	-----------------------	-----------------------	-----------------------	-----------------------	0
BUD13	-----------------------	-----------------------	-----------------------	-----------------------	0
BVES	-----------------------	-----------------------	-----------------------	-----------------------	0
BYSL	-----------------------	-----------------------	-----------------------	-----------------------	0
BZRAP1	-----------------------	-----------------------	-----------------------	-----------------------	0
BZW1	-----------------------	-----------------------	-----------------------	-----------------------	0
BZW2	-----------------------	-----------------------	-----------------------	-----------------------	0
C10orf10	-----------------------	-----------------------	-----------------------	-----------------------	0
C10orf105	-----------------------	-----------------------	-----------------------	-----------------------	0
C10orf107	-----------------------	-----------------------	-----------------------	-----------------------	0
C10orf113	-----------------------	-----------------------	-----------------------	-----------------------	0
C10orf114	-----------------------	-----------------------	-----------------------	-----------------------	0
C10orf116	-----------------------	-----------------------	-----------------------	-----------------------	0
C10orf118	-----------------------	-----------------------	-----------------------	-----------------------	0
C10orf12	-----------------------	-----------------------	-----------------------	-----------------------	0
C10orf125	-----------------------	-----------------------	-----------------------	-----------------------	0
C10orf131	-----------------------	-----------------------	-----------------------	-----------------------	0
C10orf137	-----------------------	-----------------------	-----------------------	-----------------------	0
C10orf140	-----------------------	-----------------------	-----------------------	-----------------------	0
C10orf2	-----------------------	-----------------------	-----------------------	-----------------------	0
C10orf26	-----------------------	-----------------------	-----------------------	-----------------------	0
C10orf28	-----------------------	-----------------------	-----------------------	-----------------------	0
C10orf32	-----------------------	-----------------------	-----------------------	-----------------------	0
C10orf35	-----------------------	-----------------------	-----------------------	-----------------------	0
C10orf46	chr10:120440725-120440731	chr10:120441152-120441158	chr10:120441242-120441248	chr10:120442258-120442264	148500
C10orf47	-----------------------	-----------------------	-----------------------	-----------------------	0
C10orf53	-----------------------	-----------------------	-----------------------	-----------------------	0
C10orf54	-----------------------	-----------------------	-----------------------	-----------------------	0
C10orf55	-----------------------	-----------------------	-----------------------	-----------------------	0
C10orf57	-----------------------	-----------------------	-----------------------	-----------------------	0
C10orf67	-----------------------	-----------------------	-----------------------	-----------------------	0
C10orf71	-----------------------	-----------------------	-----------------------	-----------------------	0
C10orf76	-----------------------	-----------------------	-----------------------	-----------------------	0
C10orf81	-----------------------	-----------------------	-----------------------	-----------------------	0
C10orf88	-----------------------	-----------------------	-----------------------	-----------------------	0
C10orf90	-----------------------	-----------------------	-----------------------	-----------------------	0
C11orf10	-----------------------	-----------------------	-----------------------	-----------------------	0
C11orf2	-----------------------	-----------------------	-----------------------	-----------------------	0
C11orf24	-----------------------	-----------------------	-----------------------	-----------------------	0
C11orf30	-----------------------	-----------------------	-----------------------	-----------------------	0
C11orf31	-----------------------	-----------------------	-----------------------	-----------------------	0
C11orf34	-----------------------	-----------------------	-----------------------	-----------------------	0
C11orf35	-----------------------	-----------------------	-----------------------	-----------------------	0
C11orf41	-----------------------	-----------------------	-----------------------	-----------------------	0
C11orf42	-----------------------	-----------------------	-----------------------	-----------------------	0
C11orf45	-----------------------	-----------------------	-----------------------	-----------------------	0
C11orf48	-----------------------	-----------------------	-----------------------	-----------------------	0
C11orf49	-----------------------	-----------------------	-----------------------	-----------------------	0
C11orf51	-----------------------	-----------------------	-----------------------	-----------------------	0
C11orf54	-----------------------	-----------------------	-----------------------	-----------------------	0
C11orf57	-----------------------	-----------------------	-----------------------	-----------------------	0
C11orf58	-----------------------	-----------------------	-----------------------	-----------------------	0
C11orf68	-----------------------	-----------------------	-----------------------	-----------------------	0
C11orf73	-----------------------	-----------------------	-----------------------	-----------------------	0
C11orf75	-----------------------	-----------------------	-----------------------	-----------------------	0
C11orf80	-----------------------	-----------------------	-----------------------	-----------------------	0
C11orf84	-----------------------	-----------------------	-----------------------	-----------------------	0
C11orf85	-----------------------	-----------------------	-----------------------	-----------------------	0
C11orf86	-----------------------	-----------------------	-----------------------	-----------------------	0
C11orf87	-----------------------	-----------------------	-----------------------	-----------------------	0
C11orf9	-----------------------	-----------------------	-----------------------	-----------------------	0
C11orf91	-----------------------	-----------------------	-----------------------	-----------------------	0
C11orf95	-----------------------	-----------------------	-----------------------	-----------------------	0
C12orf12	-----------------------	-----------------------	-----------------------	-----------------------	0
C12orf23	-----------------------	-----------------------	-----------------------	-----------------------	0
C12orf29	-----------------------	-----------------------	-----------------------	-----------------------	0
C12orf34	-----------------------	-----------------------	-----------------------	-----------------------	0
C12orf35	-----------------------	-----------------------	-----------------------	-----------------------	0
C12orf4	chr12:4597416-4597422	chr12:4598051-4598057	chr12:4598107-4598113	chr12:4598863-4598869	11979
C12orf42	-----------------------	-----------------------	-----------------------	-----------------------	0
C12orf43	-----------------------	-----------------------	-----------------------	-----------------------	0
C12orf44	-----------------------	-----------------------	-----------------------	-----------------------	0
C12orf49	-----------------------	-----------------------	-----------------------	-----------------------	0
C12orf5	-----------------------	-----------------------	-----------------------	-----------------------	0
C12orf50	-----------------------	-----------------------	-----------------------	-----------------------	0
C12orf51	chr12:112598030-112598036	chr12:112598329-112598335	chr12:112598343-112598349	chr12:112598869-112598875	108528
C12orf53	-----------------------	-----------------------	-----------------------	-----------------------	0
C12orf54	-----------------------	-----------------------	-----------------------	-----------------------	0
C12orf59	-----------------------	-----------------------	-----------------------	-----------------------	0
C12orf68	-----------------------	-----------------------	-----------------------	-----------------------	0
C12orf74	-----------------------	-----------------------	-----------------------	-----------------------	0
C12orf75	-----------------------	-----------------------	-----------------------	-----------------------	0
C12orf76	-----------------------	-----------------------	-----------------------	-----------------------	0
C13orf33	-----------------------	-----------------------	-----------------------	-----------------------	0
C14orf1	-----------------------	-----------------------	-----------------------	-----------------------	0
C14orf101	-----------------------	-----------------------	-----------------------	-----------------------	0
C14orf109	-----------------------	-----------------------	-----------------------	-----------------------	0
C14orf118	-----------------------	-----------------------	-----------------------	-----------------------	0
C14orf119	-----------------------	-----------------------	-----------------------	-----------------------	0
C14orf126	-----------------------	-----------------------	-----------------------	-----------------------	0
C14orf129	chr14:96852047-96852053	chr14:96852220-96852226	chr14:96852318-96852324	chr14:96853140-96853146	40950
C14orf132	-----------------------	-----------------------	-----------------------	-----------------------	0
C14orf133	-----------------------	-----------------------	-----------------------	-----------------------	0
C14orf135	-----------------------	-----------------------	-----------------------	-----------------------	0
C14orf149	-----------------------	-----------------------	-----------------------	-----------------------	0
C14orf166	-----------------------	-----------------------	-----------------------	-----------------------	0
C14orf169	-----------------------	-----------------------	-----------------------	-----------------------	0
C14orf176	-----------------------	-----------------------	-----------------------	-----------------------	0
C14orf177	-----------------------	-----------------------	-----------------------	-----------------------	0
C14orf178	-----------------------	-----------------------	-----------------------	-----------------------	0
C14orf180	-----------------------	-----------------------	-----------------------	-----------------------	0
C14orf28	-----------------------	-----------------------	-----------------------	-----------------------	0
C14orf37	-----------------------	-----------------------	-----------------------	-----------------------	0
C14orf39	-----------------------	-----------------------	-----------------------	-----------------------	0
C14orf43	-----------------------	-----------------------	-----------------------	-----------------------	0
C14orf45	-----------------------	-----------------------	-----------------------	-----------------------	0
C14orf79	-----------------------	-----------------------	-----------------------	-----------------------	0
C14orf93	-----------------------	-----------------------	-----------------------	-----------------------	0
C15orf2	-----------------------	-----------------------	-----------------------	-----------------------	0
C15orf23	-----------------------	-----------------------	-----------------------	-----------------------	0
C15orf24	-----------------------	-----------------------	-----------------------	-----------------------	0
C15orf27	-----------------------	-----------------------	-----------------------	-----------------------	0
C15orf29	-----------------------	-----------------------	-----------------------	-----------------------	0
C15orf32	-----------------------	-----------------------	-----------------------	-----------------------	0
C15orf38	-----------------------	-----------------------	-----------------------	-----------------------	0
C15orf38-AP3S2	-----------------------	-----------------------	-----------------------	-----------------------	0
C15orf39	-----------------------	-----------------------	-----------------------	-----------------------	0
C15orf40	-----------------------	-----------------------	-----------------------	-----------------------	0
C15orf41	-----------------------	-----------------------	-----------------------	-----------------------	0
C15orf42	-----------------------	-----------------------	-----------------------	-----------------------	0
C15orf43	-----------------------	-----------------------	-----------------------	-----------------------	0
C15orf48	-----------------------	-----------------------	-----------------------	-----------------------	0
C15orf52	-----------------------	-----------------------	-----------------------	-----------------------	0
C15orf53	-----------------------	-----------------------	-----------------------	-----------------------	0
C15orf54	-----------------------	-----------------------	-----------------------	-----------------------	0
C15orf56	-----------------------	-----------------------	-----------------------	-----------------------	0
C15orf57	-----------------------	-----------------------	-----------------------	-----------------------	0
C15orf60	-----------------------	-----------------------	-----------------------	-----------------------	0
C15orf63	-----------------------	-----------------------	-----------------------	-----------------------	0
C16orf45	-----------------------	-----------------------	-----------------------	-----------------------	0
C16orf46	-----------------------	-----------------------	-----------------------	-----------------------	0
C16orf48	-----------------------	-----------------------	-----------------------	-----------------------	0
C16orf5	-----------------------	-----------------------	-----------------------	-----------------------	0
C16orf52	chr16:22093092-22093099	chr16:22092914-22092920	chr16:22093632-22093638	chr16:22094300-22094306	24024
C16orf53	-----------------------	-----------------------	-----------------------	-----------------------	0
C16orf54	-----------------------	-----------------------	-----------------------	-----------------------	0
C16orf55	-----------------------	-----------------------	-----------------------	-----------------------	0
C16orf57	-----------------------	-----------------------	-----------------------	-----------------------	0
C16orf58	-----------------------	-----------------------	-----------------------	-----------------------	0
C16orf70	-----------------------	-----------------------	-----------------------	-----------------------	0
C16orf72	chr16:9210795-9210801	chr16:9211140-9211146	chr16:9211221-9211227	chr16:9211347-9211353	32832
C16orf74	-----------------------	-----------------------	-----------------------	-----------------------	0
C16orf80	-----------------------	-----------------------	-----------------------	-----------------------	0
C16orf82	-----------------------	-----------------------	-----------------------	-----------------------	0
C16orf86	-----------------------	-----------------------	-----------------------	-----------------------	0
C16orf87	-----------------------	-----------------------	-----------------------	-----------------------	0
C16orf88	-----------------------	-----------------------	-----------------------	-----------------------	0
C16orf89	-----------------------	-----------------------	-----------------------	-----------------------	0
C16orf90	-----------------------	-----------------------	-----------------------	-----------------------	0
C16orf92	-----------------------	-----------------------	-----------------------	-----------------------	0
C16orf95	-----------------------	-----------------------	-----------------------	-----------------------	0
C17orf100	-----------------------	-----------------------	-----------------------	-----------------------	0
C17orf101	-----------------------	-----------------------	-----------------------	-----------------------	0
C17orf102	-----------------------	-----------------------	-----------------------	-----------------------	0
C17orf103	-----------------------	-----------------------	-----------------------	-----------------------	0
C17orf104	-----------------------	-----------------------	-----------------------	-----------------------	0
C17orf107	-----------------------	-----------------------	-----------------------	-----------------------	0
C17orf108	-----------------------	-----------------------	-----------------------	-----------------------	0
C17orf28	-----------------------	-----------------------	-----------------------	-----------------------	0
C17orf39	-----------------------	-----------------------	-----------------------	-----------------------	0
C17orf47	-----------------------	-----------------------	-----------------------	-----------------------	0
C17orf49	-----------------------	-----------------------	-----------------------	-----------------------	0
C17orf50	-----------------------	-----------------------	-----------------------	-----------------------	0
C17orf51	-----------------------	-----------------------	-----------------------	-----------------------	0
C17orf53	-----------------------	-----------------------	-----------------------	-----------------------	0
C17orf58	-----------------------	-----------------------	-----------------------	-----------------------	0
C17orf59	chr17:8091665-8091671	chr17:8091671-8091677	chr17:8091745-8091751	chr17:8091826-8091832	40950
C17orf63	-----------------------	-----------------------	-----------------------	-----------------------	0
C17orf70	-----------------------	-----------------------	-----------------------	-----------------------	0
C17orf72	-----------------------	-----------------------	-----------------------	-----------------------	0
C17orf74	-----------------------	-----------------------	-----------------------	-----------------------	0
C17orf75	-----------------------	-----------------------	-----------------------	-----------------------	0
C17orf77	-----------------------	-----------------------	-----------------------	-----------------------	0
C17orf78	-----------------------	-----------------------	-----------------------	-----------------------	0
C17orf79	-----------------------	-----------------------	-----------------------	-----------------------	0
C17orf81	-----------------------	-----------------------	-----------------------	-----------------------	0
C17orf82	-----------------------	-----------------------	-----------------------	-----------------------	0
C17orf85	chr17:3710268-3710274	chr17:3712686-3712692	chr17:3710532-3710538	chr17:3710917-3710923	552552
C17orf96	-----------------------	-----------------------	-----------------------	-----------------------	0
C18orf1	-----------------------	-----------------------	-----------------------	-----------------------	0
C18orf25	-----------------------	-----------------------	-----------------------	-----------------------	0
C18orf26	-----------------------	-----------------------	-----------------------	-----------------------	0
C18orf32	-----------------------	-----------------------	-----------------------	-----------------------	0
C18orf34	-----------------------	-----------------------	-----------------------	-----------------------	0
C18orf42	-----------------------	-----------------------	-----------------------	-----------------------	0
C18orf54	-----------------------	-----------------------	-----------------------	-----------------------	0
C18orf62	-----------------------	-----------------------	-----------------------	-----------------------	0
C18orf63	-----------------------	-----------------------	-----------------------	-----------------------	0
C18orf8	-----------------------	-----------------------	-----------------------	-----------------------	0
C19orf12	-----------------------	-----------------------	-----------------------	-----------------------	0
C19orf26	-----------------------	-----------------------	-----------------------	-----------------------	0
C19orf35	-----------------------	-----------------------	-----------------------	-----------------------	0
C19orf42	-----------------------	-----------------------	-----------------------	-----------------------	0
C19orf43	-----------------------	-----------------------	-----------------------	-----------------------	0
C19orf44	-----------------------	-----------------------	-----------------------	-----------------------	0
C19orf47	-----------------------	-----------------------	-----------------------	-----------------------	0
C19orf48	-----------------------	-----------------------	-----------------------	-----------------------	0
C19orf57	-----------------------	-----------------------	-----------------------	-----------------------	0
C19orf59	-----------------------	-----------------------	-----------------------	-----------------------	0
C19orf6	-----------------------	-----------------------	-----------------------	-----------------------	0
C19orf60	-----------------------	-----------------------	-----------------------	-----------------------	0
C19orf63	-----------------------	-----------------------	-----------------------	-----------------------	0
C19orf66	-----------------------	-----------------------	-----------------------	-----------------------	0
C19orf69	-----------------------	-----------------------	-----------------------	-----------------------	0
C19orf73	-----------------------	-----------------------	-----------------------	-----------------------	0
C19orf75	-----------------------	-----------------------	-----------------------	-----------------------	0
C19orf80	-----------------------	-----------------------	-----------------------	-----------------------	0
C1D	-----------------------	-----------------------	-----------------------	-----------------------	0
C1GALT1	-----------------------	-----------------------	-----------------------	-----------------------	0
C1GALT1C1	-----------------------	-----------------------	-----------------------	-----------------------	0
C1QA	-----------------------	-----------------------	-----------------------	-----------------------	0
C1QB	-----------------------	-----------------------	-----------------------	-----------------------	0
C1QBP	-----------------------	-----------------------	-----------------------	-----------------------	0
C1QC	-----------------------	-----------------------	-----------------------	-----------------------	0
C1QL1	-----------------------	-----------------------	-----------------------	-----------------------	0
C1QL2	-----------------------	-----------------------	-----------------------	-----------------------	0
C1QL3	-----------------------	-----------------------	-----------------------	-----------------------	0
C1QL4	-----------------------	-----------------------	-----------------------	-----------------------	0
C1QTNF1	-----------------------	-----------------------	-----------------------	-----------------------	0
C1QTNF2	-----------------------	-----------------------	-----------------------	-----------------------	0
C1QTNF5	-----------------------	-----------------------	-----------------------	-----------------------	0
C1QTNF6	-----------------------	-----------------------	-----------------------	-----------------------	0
C1QTNF7	-----------------------	-----------------------	-----------------------	-----------------------	0
C1QTNF9B-AS1	-----------------------	-----------------------	-----------------------	-----------------------	0
C1R	-----------------------	-----------------------	-----------------------	-----------------------	0
C1RL	-----------------------	-----------------------	-----------------------	-----------------------	0
C1orf101	-----------------------	-----------------------	-----------------------	-----------------------	0
C1orf106	-----------------------	-----------------------	-----------------------	-----------------------	0
C1orf109	-----------------------	-----------------------	-----------------------	-----------------------	0
C1orf110	-----------------------	-----------------------	-----------------------	-----------------------	0
C1orf115	-----------------------	-----------------------	-----------------------	-----------------------	0
C1orf116	-----------------------	-----------------------	-----------------------	-----------------------	0
C1orf122	-----------------------	-----------------------	-----------------------	-----------------------	0
C1orf123	-----------------------	-----------------------	-----------------------	-----------------------	0
C1orf124	-----------------------	-----------------------	-----------------------	-----------------------	0
C1orf129	-----------------------	-----------------------	-----------------------	-----------------------	0
C1orf130	-----------------------	-----------------------	-----------------------	-----------------------	0
C1orf131	-----------------------	-----------------------	-----------------------	-----------------------	0
C1orf141	-----------------------	-----------------------	-----------------------	-----------------------	0
C1orf144	-----------------------	-----------------------	-----------------------	-----------------------	0
C1orf150	-----------------------	-----------------------	-----------------------	-----------------------	0
C1orf151-NBL1	-----------------------	-----------------------	-----------------------	-----------------------	0
C1orf162	-----------------------	-----------------------	-----------------------	-----------------------	0
C1orf168	-----------------------	-----------------------	-----------------------	-----------------------	0
C1orf172	-----------------------	-----------------------	-----------------------	-----------------------	0
C1orf174	-----------------------	-----------------------	-----------------------	-----------------------	0
C1orf177	-----------------------	-----------------------	-----------------------	-----------------------	0
C1orf185	-----------------------	-----------------------	-----------------------	-----------------------	0
C1orf198	-----------------------	-----------------------	-----------------------	-----------------------	0
C1orf204	-----------------------	-----------------------	-----------------------	-----------------------	0
C1orf21	chr1:184588907-184588913	chr1:184590392-184590398	chr1:184589085-184589091	chr1:184589163-184589169	586092
C1orf212	-----------------------	-----------------------	-----------------------	-----------------------	0
C1orf216	-----------------------	-----------------------	-----------------------	-----------------------	0
C1orf226	-----------------------	-----------------------	-----------------------	-----------------------	0
C1orf227	-----------------------	-----------------------	-----------------------	-----------------------	0
C1orf233	-----------------------	-----------------------	-----------------------	-----------------------	0
C1orf27	-----------------------	-----------------------	-----------------------	-----------------------	0
C1orf38	-----------------------	-----------------------	-----------------------	-----------------------	0
C1orf49	-----------------------	-----------------------	-----------------------	-----------------------	0
C1orf51	-----------------------	-----------------------	-----------------------	-----------------------	0
C1orf52	-----------------------	-----------------------	-----------------------	-----------------------	0
C1orf61	-----------------------	-----------------------	-----------------------	-----------------------	0
C1orf63	-----------------------	-----------------------	-----------------------	-----------------------	0
C1orf68	-----------------------	-----------------------	-----------------------	-----------------------	0
C1orf85	-----------------------	-----------------------	-----------------------	-----------------------	0
C1orf86	-----------------------	-----------------------	-----------------------	-----------------------	0
C1orf9	-----------------------	-----------------------	-----------------------	-----------------------	0
C1orf94	-----------------------	-----------------------	-----------------------	-----------------------	0
C1orf95	-----------------------	-----------------------	-----------------------	-----------------------	0
C1orf96	-----------------------	-----------------------	-----------------------	-----------------------	0
C20orf11	-----------------------	-----------------------	-----------------------	-----------------------	0
C20orf111	-----------------------	-----------------------	-----------------------	-----------------------	0
C20orf112	chr20:31030984-31030990	chr20:31031609-31031615	chr20:31030996-31031002	chr20:31031656-31031662	401760
C20orf118	-----------------------	-----------------------	-----------------------	-----------------------	0
C20orf152	-----------------------	-----------------------	-----------------------	-----------------------	0
C20orf160	-----------------------	-----------------------	-----------------------	-----------------------	0
C20orf173	-----------------------	-----------------------	-----------------------	-----------------------	0
C20orf194	-----------------------	-----------------------	-----------------------	-----------------------	0
C20orf195	-----------------------	-----------------------	-----------------------	-----------------------	0
C20orf20	-----------------------	-----------------------	-----------------------	-----------------------	0
C20orf202	-----------------------	-----------------------	-----------------------	-----------------------	0
C20orf203	-----------------------	-----------------------	-----------------------	-----------------------	0
C20orf24	-----------------------	-----------------------	-----------------------	-----------------------	0
C20orf27	-----------------------	-----------------------	-----------------------	-----------------------	0
C20orf30	-----------------------	-----------------------	-----------------------	-----------------------	0
C20orf4	-----------------------	-----------------------	-----------------------	-----------------------	0
C20orf72	-----------------------	-----------------------	-----------------------	-----------------------	0
C21orf62	-----------------------	-----------------------	-----------------------	-----------------------	0
C21orf63	-----------------------	-----------------------	-----------------------	-----------------------	0
C21orf7	-----------------------	-----------------------	-----------------------	-----------------------	0
C21orf91	-----------------------	-----------------------	-----------------------	-----------------------	0
C22orf13	-----------------------	-----------------------	-----------------------	-----------------------	0
C22orf15	-----------------------	-----------------------	-----------------------	-----------------------	0
C22orf24	-----------------------	-----------------------	-----------------------	-----------------------	0
C22orf25	-----------------------	-----------------------	-----------------------	-----------------------	0
C22orf28	-----------------------	-----------------------	-----------------------	-----------------------	0
C22orf29	-----------------------	-----------------------	-----------------------	-----------------------	0
C22orf31	-----------------------	-----------------------	-----------------------	-----------------------	0
C22orf32	-----------------------	-----------------------	-----------------------	-----------------------	0
C22orf39	-----------------------	-----------------------	-----------------------	-----------------------	0
C22orf46	-----------------------	-----------------------	-----------------------	-----------------------	0
C2CD2	-----------------------	-----------------------	-----------------------	-----------------------	0
C2CD2L	-----------------------	-----------------------	-----------------------	-----------------------	0
C2CD3	-----------------------	-----------------------	-----------------------	-----------------------	0
C2CD4A	-----------------------	-----------------------	-----------------------	-----------------------	0
C2CD4B	-----------------------	-----------------------	-----------------------	-----------------------	0
C2CD4C	-----------------------	-----------------------	-----------------------	-----------------------	0
C2orf15	-----------------------	-----------------------	-----------------------	-----------------------	0
C2orf18	-----------------------	-----------------------	-----------------------	-----------------------	0
C2orf29	-----------------------	-----------------------	-----------------------	-----------------------	0
C2orf40	-----------------------	-----------------------	-----------------------	-----------------------	0
C2orf42	-----------------------	-----------------------	-----------------------	-----------------------	0
C2orf43	-----------------------	-----------------------	-----------------------	-----------------------	0
C2orf44	-----------------------	-----------------------	-----------------------	-----------------------	0
C2orf47	-----------------------	-----------------------	-----------------------	-----------------------	0
C2orf53	-----------------------	-----------------------	-----------------------	-----------------------	0
C2orf55	-----------------------	-----------------------	-----------------------	-----------------------	0
C2orf56	-----------------------	-----------------------	-----------------------	-----------------------	0
C2orf65	-----------------------	-----------------------	-----------------------	-----------------------	0
C2orf68	-----------------------	-----------------------	-----------------------	-----------------------	0
C2orf69	-----------------------	-----------------------	-----------------------	-----------------------	0
C2orf71	-----------------------	-----------------------	-----------------------	-----------------------	0
C2orf72	chr2:231912108-231912114	chr2:231912553-231912559	chr2:231913087-231913094	chr2:231913197-231913203	121600
C2orf74	-----------------------	-----------------------	-----------------------	-----------------------	0
C2orf78	-----------------------	-----------------------	-----------------------	-----------------------	0
C2orf88	-----------------------	-----------------------	-----------------------	-----------------------	0
C2orf91	-----------------------	-----------------------	-----------------------	-----------------------	0
C3	-----------------------	-----------------------	-----------------------	-----------------------	0
C3orf18	-----------------------	-----------------------	-----------------------	-----------------------	0
C3orf19	-----------------------	-----------------------	-----------------------	-----------------------	0
C3orf20	-----------------------	-----------------------	-----------------------	-----------------------	0
C3orf23	-----------------------	-----------------------	-----------------------	-----------------------	0
C3orf25	-----------------------	-----------------------	-----------------------	-----------------------	0
C3orf26	-----------------------	-----------------------	-----------------------	-----------------------	0
C3orf27	-----------------------	-----------------------	-----------------------	-----------------------	0
C3orf32	-----------------------	-----------------------	-----------------------	-----------------------	0
C3orf38	-----------------------	-----------------------	-----------------------	-----------------------	0
C3orf39	-----------------------	-----------------------	-----------------------	-----------------------	0
C3orf45	-----------------------	-----------------------	-----------------------	-----------------------	0
C3orf52	-----------------------	-----------------------	-----------------------	-----------------------	0
C3orf55	-----------------------	-----------------------	-----------------------	-----------------------	0
C3orf58	-----------------------	-----------------------	-----------------------	-----------------------	0
C3orf62	-----------------------	-----------------------	-----------------------	-----------------------	0
C3orf64	-----------------------	-----------------------	-----------------------	-----------------------	0
C3orf67	-----------------------	-----------------------	-----------------------	-----------------------	0
C3orf70	-----------------------	-----------------------	-----------------------	-----------------------	0
C3orf75	-----------------------	-----------------------	-----------------------	-----------------------	0
C3orf77	-----------------------	-----------------------	-----------------------	-----------------------	0
C3orf80	-----------------------	-----------------------	-----------------------	-----------------------	0
C4orf17	-----------------------	-----------------------	-----------------------	-----------------------	0
C4orf19	-----------------------	-----------------------	-----------------------	-----------------------	0
C4orf22	-----------------------	-----------------------	-----------------------	-----------------------	0
C4orf26	-----------------------	-----------------------	-----------------------	-----------------------	0
C4orf32	-----------------------	-----------------------	-----------------------	-----------------------	0
C4orf33	-----------------------	-----------------------	-----------------------	-----------------------	0
C4orf34	-----------------------	-----------------------	-----------------------	-----------------------	0
C4orf46	-----------------------	-----------------------	-----------------------	-----------------------	0
C4orf49	-----------------------	-----------------------	-----------------------	-----------------------	0
C4orf52	-----------------------	-----------------------	-----------------------	-----------------------	0
C4orf6	-----------------------	-----------------------	-----------------------	-----------------------	0
C5	-----------------------	-----------------------	-----------------------	-----------------------	0
C5orf15	-----------------------	-----------------------	-----------------------	-----------------------	0
C5orf24	-----------------------	-----------------------	-----------------------	-----------------------	0
C5orf25	-----------------------	-----------------------	-----------------------	-----------------------	0
C5orf30	-----------------------	-----------------------	-----------------------	-----------------------	0
C5orf38	-----------------------	-----------------------	-----------------------	-----------------------	0
C5orf43	-----------------------	-----------------------	-----------------------	-----------------------	0
C5orf44	-----------------------	-----------------------	-----------------------	-----------------------	0
C5orf46	-----------------------	-----------------------	-----------------------	-----------------------	0
C5orf49	-----------------------	-----------------------	-----------------------	-----------------------	0
C5orf51	-----------------------	-----------------------	-----------------------	-----------------------	0
C5orf55	-----------------------	-----------------------	-----------------------	-----------------------	0
C5orf62	-----------------------	-----------------------	-----------------------	-----------------------	0
C5orf63	-----------------------	-----------------------	-----------------------	-----------------------	0
C5orf64	-----------------------	-----------------------	-----------------------	-----------------------	0
C6orf106	-----------------------	-----------------------	-----------------------	-----------------------	0
C6orf108	-----------------------	-----------------------	-----------------------	-----------------------	0
C6orf120	-----------------------	-----------------------	-----------------------	-----------------------	0
C6orf130	-----------------------	-----------------------	-----------------------	-----------------------	0
C6orf132	-----------------------	-----------------------	-----------------------	-----------------------	0
C6orf195	-----------------------	-----------------------	-----------------------	-----------------------	0
C6orf201	-----------------------	-----------------------	-----------------------	-----------------------	0
C6orf203	-----------------------	-----------------------	-----------------------	-----------------------	0
C6orf211	-----------------------	-----------------------	-----------------------	-----------------------	0
C6orf221	-----------------------	-----------------------	-----------------------	-----------------------	0
C6orf222	-----------------------	-----------------------	-----------------------	-----------------------	0
C6orf223	-----------------------	-----------------------	-----------------------	-----------------------	0
C6orf225	-----------------------	-----------------------	-----------------------	-----------------------	0
C6orf228	-----------------------	-----------------------	-----------------------	-----------------------	0
C6orf62	-----------------------	-----------------------	-----------------------	-----------------------	0
C6orf7	-----------------------	-----------------------	-----------------------	-----------------------	0
C6orf89	-----------------------	-----------------------	-----------------------	-----------------------	0
C6orf99	-----------------------	-----------------------	-----------------------	-----------------------	0
C7	-----------------------	-----------------------	-----------------------	-----------------------	0
C7orf10	-----------------------	-----------------------	-----------------------	-----------------------	0
C7orf11	-----------------------	-----------------------	-----------------------	-----------------------	0
C7orf23	-----------------------	-----------------------	-----------------------	-----------------------	0
C7orf25	-----------------------	-----------------------	-----------------------	-----------------------	0
C7orf26	-----------------------	-----------------------	-----------------------	-----------------------	0
C7orf29	-----------------------	-----------------------	-----------------------	-----------------------	0
C7orf31	-----------------------	-----------------------	-----------------------	-----------------------	0
C7orf33	-----------------------	-----------------------	-----------------------	-----------------------	0
C7orf34	-----------------------	-----------------------	-----------------------	-----------------------	0
C7orf41	-----------------------	-----------------------	-----------------------	-----------------------	0
C7orf42	-----------------------	-----------------------	-----------------------	-----------------------	0
C7orf43	-----------------------	-----------------------	-----------------------	-----------------------	0
C7orf44	-----------------------	-----------------------	-----------------------	-----------------------	0
C7orf45	-----------------------	-----------------------	-----------------------	-----------------------	0
C7orf49	-----------------------	-----------------------	-----------------------	-----------------------	0
C7orf50	-----------------------	-----------------------	-----------------------	-----------------------	0
C7orf53	-----------------------	-----------------------	-----------------------	-----------------------	0
C7orf57	-----------------------	-----------------------	-----------------------	-----------------------	0
C7orf58	-----------------------	-----------------------	-----------------------	-----------------------	0
C7orf60	-----------------------	-----------------------	-----------------------	-----------------------	0
C7orf61	-----------------------	-----------------------	-----------------------	-----------------------	0
C7orf63	-----------------------	-----------------------	-----------------------	-----------------------	0
C7orf70	-----------------------	-----------------------	-----------------------	-----------------------	0
C7orf71	-----------------------	-----------------------	-----------------------	-----------------------	0
C7orf73	-----------------------	-----------------------	-----------------------	-----------------------	0
C8orf22	-----------------------	-----------------------	-----------------------	-----------------------	0
C8orf34	-----------------------	-----------------------	-----------------------	-----------------------	0
C8orf4	-----------------------	-----------------------	-----------------------	-----------------------	0
C8orf40	-----------------------	-----------------------	-----------------------	-----------------------	0
C8orf42	-----------------------	-----------------------	-----------------------	-----------------------	0
C8orf44	-----------------------	-----------------------	-----------------------	-----------------------	0
C8orf44-SGK3	-----------------------	-----------------------	-----------------------	-----------------------	0
C8orf45	-----------------------	-----------------------	-----------------------	-----------------------	0
C8orf46	-----------------------	-----------------------	-----------------------	-----------------------	0
C8orf55	-----------------------	-----------------------	-----------------------	-----------------------	0
C8orf58	-----------------------	-----------------------	-----------------------	-----------------------	0
C8orf59	-----------------------	-----------------------	-----------------------	-----------------------	0
C8orf82	-----------------------	-----------------------	-----------------------	-----------------------	0
C8orf83	-----------------------	-----------------------	-----------------------	-----------------------	0
C8orf84	-----------------------	-----------------------	-----------------------	-----------------------	0
C8orf85	-----------------------	-----------------------	-----------------------	-----------------------	0
C8orf86	-----------------------	-----------------------	-----------------------	-----------------------	0
C8orf87	-----------------------	-----------------------	-----------------------	-----------------------	0
C9	-----------------------	-----------------------	-----------------------	-----------------------	0
C9orf100	-----------------------	-----------------------	-----------------------	-----------------------	0
C9orf102	-----------------------	-----------------------	-----------------------	-----------------------	0
C9orf114	-----------------------	-----------------------	-----------------------	-----------------------	0
C9orf116	-----------------------	-----------------------	-----------------------	-----------------------	0
C9orf125	-----------------------	-----------------------	-----------------------	-----------------------	0
C9orf128	-----------------------	-----------------------	-----------------------	-----------------------	0
C9orf16	-----------------------	-----------------------	-----------------------	-----------------------	0
C9orf169	-----------------------	-----------------------	-----------------------	-----------------------	0
C9orf171	-----------------------	-----------------------	-----------------------	-----------------------	0
C9orf24	-----------------------	-----------------------	-----------------------	-----------------------	0
C9orf3	-----------------------	-----------------------	-----------------------	-----------------------	0
C9orf30	-----------------------	-----------------------	-----------------------	-----------------------	0
C9orf30-TMEFF1	-----------------------	-----------------------	-----------------------	-----------------------	0
C9orf37	-----------------------	-----------------------	-----------------------	-----------------------	0
C9orf40	-----------------------	-----------------------	-----------------------	-----------------------	0
C9orf41	-----------------------	-----------------------	-----------------------	-----------------------	0
C9orf46	-----------------------	-----------------------	-----------------------	-----------------------	0
C9orf47	-----------------------	-----------------------	-----------------------	-----------------------	0
C9orf50	-----------------------	-----------------------	-----------------------	-----------------------	0
C9orf68	-----------------------	-----------------------	-----------------------	-----------------------	0
C9orf69	-----------------------	-----------------------	-----------------------	-----------------------	0
C9orf72	-----------------------	-----------------------	-----------------------	-----------------------	0
C9orf82	-----------------------	-----------------------	-----------------------	-----------------------	0
C9orf86	-----------------------	-----------------------	-----------------------	-----------------------	0
C9orf91	-----------------------	-----------------------	-----------------------	-----------------------	0
C9orf93	-----------------------	-----------------------	-----------------------	-----------------------	0
CA1	-----------------------	-----------------------	-----------------------	-----------------------	0
CA10	-----------------------	-----------------------	-----------------------	-----------------------	0
CA12	-----------------------	-----------------------	-----------------------	-----------------------	0
CA13	-----------------------	-----------------------	-----------------------	-----------------------	0
CA14	-----------------------	-----------------------	-----------------------	-----------------------	0
CA2	-----------------------	-----------------------	-----------------------	-----------------------	0
CA3	-----------------------	-----------------------	-----------------------	-----------------------	0
CA5B	-----------------------	-----------------------	-----------------------	-----------------------	0
CA7	-----------------------	-----------------------	-----------------------	-----------------------	0
CA8	-----------------------	-----------------------	-----------------------	-----------------------	0
CAB39	chr2:231683460-231683466	chr2:231683520-231683526	chr2:231683585-231683591	chr2:231684346-231684352	156750
CAB39L	-----------------------	-----------------------	-----------------------	-----------------------	0
CABIN1	-----------------------	-----------------------	-----------------------	-----------------------	0
CABLES1	-----------------------	-----------------------	-----------------------	-----------------------	0
CABLES2	-----------------------	-----------------------	-----------------------	-----------------------	0
CABP1	-----------------------	-----------------------	-----------------------	-----------------------	0
CABP2	-----------------------	-----------------------	-----------------------	-----------------------	0
CABP4	-----------------------	-----------------------	-----------------------	-----------------------	0
CABP5	-----------------------	-----------------------	-----------------------	-----------------------	0
CABP7	-----------------------	-----------------------	-----------------------	-----------------------	0
CABS1	-----------------------	-----------------------	-----------------------	-----------------------	0
CABYR	-----------------------	-----------------------	-----------------------	-----------------------	0
CACFD1	-----------------------	-----------------------	-----------------------	-----------------------	0
CACHD1	-----------------------	-----------------------	-----------------------	-----------------------	0
CACNA1A	-----------------------	-----------------------	-----------------------	-----------------------	0
CACNA1B	-----------------------	-----------------------	-----------------------	-----------------------	0
CACNA1C	-----------------------	-----------------------	-----------------------	-----------------------	0
CACNA1D	-----------------------	-----------------------	-----------------------	-----------------------	0
CACNA1E	-----------------------	-----------------------	-----------------------	-----------------------	0
CACNA1F	-----------------------	-----------------------	-----------------------	-----------------------	0
CACNA1G	-----------------------	-----------------------	-----------------------	-----------------------	0
CACNA1H	-----------------------	-----------------------	-----------------------	-----------------------	0
CACNA1I	-----------------------	-----------------------	-----------------------	-----------------------	0
CACNA1S	-----------------------	-----------------------	-----------------------	-----------------------	0
CACNA2D1	-----------------------	-----------------------	-----------------------	-----------------------	0
CACNA2D2	-----------------------	-----------------------	-----------------------	-----------------------	0
CACNA2D3	-----------------------	-----------------------	-----------------------	-----------------------	0
CACNB1	chr17:37329767-37329773	chr17:37329981-37329987	chr17:37329859-37329865	chr17:37330030-37330036	102102
CACNB2	-----------------------	-----------------------	-----------------------	-----------------------	0
CACNB3	-----------------------	-----------------------	-----------------------	-----------------------	0
CACNB4	chr2:152689488-152689494	chr2:152690154-152690160	chr2:152691196-152691202	chr2:152691827-152691833	230000
CACNG1	-----------------------	-----------------------	-----------------------	-----------------------	0
CACNG2	-----------------------	-----------------------	-----------------------	-----------------------	0
CACNG3	-----------------------	-----------------------	-----------------------	-----------------------	0
CACNG4	-----------------------	-----------------------	-----------------------	-----------------------	0
CACNG7	-----------------------	-----------------------	-----------------------	-----------------------	0
CACNG8	-----------------------	-----------------------	-----------------------	-----------------------	0
CACYBP	-----------------------	-----------------------	-----------------------	-----------------------	0
CAD	-----------------------	-----------------------	-----------------------	-----------------------	0
CADM1	chr11:115045131-115045137	chr11:115045375-115045381	chr11:115045938-115045944	chr11:115046563-115046569	5760
CADM2	-----------------------	-----------------------	-----------------------	-----------------------	0
CADM3	-----------------------	-----------------------	-----------------------	-----------------------	0
CADM4	-----------------------	-----------------------	-----------------------	-----------------------	0
CADPS	-----------------------	-----------------------	-----------------------	-----------------------	0
CAGE1	-----------------------	-----------------------	-----------------------	-----------------------	0
CALB1	-----------------------	-----------------------	-----------------------	-----------------------	0
CALB2	-----------------------	-----------------------	-----------------------	-----------------------	0
CALCA	-----------------------	-----------------------	-----------------------	-----------------------	0
CALCB	-----------------------	-----------------------	-----------------------	-----------------------	0
CALCOCO1	-----------------------	-----------------------	-----------------------	-----------------------	0
CALCOCO2	-----------------------	-----------------------	-----------------------	-----------------------	0
CALCR	-----------------------	-----------------------	-----------------------	-----------------------	0
CALCRL	-----------------------	-----------------------	-----------------------	-----------------------	0
CALD1	-----------------------	-----------------------	-----------------------	-----------------------	0
CALHM1	-----------------------	-----------------------	-----------------------	-----------------------	0
CALHM2	-----------------------	-----------------------	-----------------------	-----------------------	0
CALM1	chr14:90871379-90871385	chr14:90871862-90871868	chr14:90872289-90872295	chr14:90872834-90872840	29952
CALM2	-----------------------	-----------------------	-----------------------	-----------------------	0
CALM3	-----------------------	-----------------------	-----------------------	-----------------------	0
CALML4	-----------------------	-----------------------	-----------------------	-----------------------	0
CALN1	-----------------------	-----------------------	-----------------------	-----------------------	0
CALR	-----------------------	-----------------------	-----------------------	-----------------------	0
CALU	-----------------------	-----------------------	-----------------------	-----------------------	0
CAMK1	-----------------------	-----------------------	-----------------------	-----------------------	0
CAMK1D	-----------------------	-----------------------	-----------------------	-----------------------	0
CAMK1G	-----------------------	-----------------------	-----------------------	-----------------------	0
CAMK2A	-----------------------	-----------------------	-----------------------	-----------------------	0
CAMK2B	-----------------------	-----------------------	-----------------------	-----------------------	0
CAMK2D	-----------------------	-----------------------	-----------------------	-----------------------	0
CAMK2G	-----------------------	-----------------------	-----------------------	-----------------------	0
CAMK2N1	-----------------------	-----------------------	-----------------------	-----------------------	0
CAMK2N2	-----------------------	-----------------------	-----------------------	-----------------------	0
CAMK4	-----------------------	-----------------------	-----------------------	-----------------------	0
CAMKK1	-----------------------	-----------------------	-----------------------	-----------------------	0
CAMKK2	-----------------------	-----------------------	-----------------------	-----------------------	0
CAMKV	chr3:49895816-49895822	chr3:49895893-49895899	chr3:49896234-49896240	chr3:49896460-49896466	3780
CAMSAP1	chr9:138700772-138700778	chr9:138700977-138700983	chr9:138701927-138701933	chr9:138701940-138701946	60840
CAMSAP2	chr1:200827541-200827547	chr1:200827861-200827867	chr1:200827920-200827926	chr1:200827935-200827941	67626
CAMSAP3	-----------------------	-----------------------	-----------------------	-----------------------	0
CAMTA1	-----------------------	-----------------------	-----------------------	-----------------------	0
CAND1	-----------------------	-----------------------	-----------------------	-----------------------	0
CAND2	-----------------------	-----------------------	-----------------------	-----------------------	0
CANT1	-----------------------	-----------------------	-----------------------	-----------------------	0
CANX	-----------------------	-----------------------	-----------------------	-----------------------	0
CAP1	-----------------------	-----------------------	-----------------------	-----------------------	0
CAP2	-----------------------	-----------------------	-----------------------	-----------------------	0
CAPG	-----------------------	-----------------------	-----------------------	-----------------------	0
CAPN1	-----------------------	-----------------------	-----------------------	-----------------------	0
CAPN10	-----------------------	-----------------------	-----------------------	-----------------------	0
CAPN12	-----------------------	-----------------------	-----------------------	-----------------------	0
CAPN2	-----------------------	-----------------------	-----------------------	-----------------------	0
CAPN5	-----------------------	-----------------------	-----------------------	-----------------------	0
CAPN6	-----------------------	-----------------------	-----------------------	-----------------------	0
CAPN7	-----------------------	-----------------------	-----------------------	-----------------------	0
CAPNS1	-----------------------	-----------------------	-----------------------	-----------------------	0
CAPRIN1	-----------------------	-----------------------	-----------------------	-----------------------	0
CAPRIN2	-----------------------	-----------------------	-----------------------	-----------------------	0
CAPS	-----------------------	-----------------------	-----------------------	-----------------------	0
CAPZA1	-----------------------	-----------------------	-----------------------	-----------------------	0
CAPZA2	-----------------------	-----------------------	-----------------------	-----------------------	0
CAPZB	-----------------------	-----------------------	-----------------------	-----------------------	0
CARD10	-----------------------	-----------------------	-----------------------	-----------------------	0
CARD11	-----------------------	-----------------------	-----------------------	-----------------------	0
CARD17	-----------------------	-----------------------	-----------------------	-----------------------	0
CARD6	-----------------------	-----------------------	-----------------------	-----------------------	0
CARD8	-----------------------	-----------------------	-----------------------	-----------------------	0
CARHSP1	-----------------------	-----------------------	-----------------------	-----------------------	0
CARM1	-----------------------	-----------------------	-----------------------	-----------------------	0
CARS	-----------------------	-----------------------	-----------------------	-----------------------	0
CARTPT	-----------------------	-----------------------	-----------------------	-----------------------	0
CASC1	-----------------------	-----------------------	-----------------------	-----------------------	0
CASC3	-----------------------	-----------------------	-----------------------	-----------------------	0
CASC4	-----------------------	-----------------------	-----------------------	-----------------------	0
CASD1	-----------------------	-----------------------	-----------------------	-----------------------	0
CASK	chrX:41374382-41374388	chrX:41376582-41376588	chrX:41375124-41375130	chrX:41378068-41378074	5508
CASKIN1	chr16:2227658-2227664	chr16:2227332-2227338	chr16:2227467-2227473	chr16:2227835-2227841	138600
CASKIN2	-----------------------	-----------------------	-----------------------	-----------------------	0
CASP1	-----------------------	-----------------------	-----------------------	-----------------------	0
CASP10	-----------------------	-----------------------	-----------------------	-----------------------	0
CASP2	-----------------------	-----------------------	-----------------------	-----------------------	0
CASP3	-----------------------	-----------------------	-----------------------	-----------------------	0
CASP7	-----------------------	-----------------------	-----------------------	-----------------------	0
CASP8AP2	-----------------------	-----------------------	-----------------------	-----------------------	0
CASP9	-----------------------	-----------------------	-----------------------	-----------------------	0
CASQ1	-----------------------	-----------------------	-----------------------	-----------------------	0
CASQ2	-----------------------	-----------------------	-----------------------	-----------------------	0
CASR	chr3:122004288-122004294	chr3:122004554-122004560	chr3:122004610-122004616	chr3:122004755-122004761	7290
CASS4	-----------------------	-----------------------	-----------------------	-----------------------	0
CAST	-----------------------	-----------------------	-----------------------	-----------------------	0
CASZ1	-----------------------	-----------------------	-----------------------	-----------------------	0
CATSPER1	-----------------------	-----------------------	-----------------------	-----------------------	0
CATSPER2	-----------------------	-----------------------	-----------------------	-----------------------	0
CAV1	-----------------------	-----------------------	-----------------------	-----------------------	0
CAV2	-----------------------	-----------------------	-----------------------	-----------------------	0
CAV3	-----------------------	-----------------------	-----------------------	-----------------------	0
CBFA2T2	-----------------------	-----------------------	-----------------------	-----------------------	0
CBFA2T3	chr16:88942607-88942614	chr16:88941847-88941853	chr16:88942095-88942101	chr16:88943231-88943237	6400
CBFB	-----------------------	-----------------------	-----------------------	-----------------------	0
CBL	-----------------------	-----------------------	-----------------------	-----------------------	0
CBLB	-----------------------	-----------------------	-----------------------	-----------------------	0
CBLL1	-----------------------	-----------------------	-----------------------	-----------------------	0
CBLN1	-----------------------	-----------------------	-----------------------	-----------------------	0
CBLN2	-----------------------	-----------------------	-----------------------	-----------------------	0
CBLN3	-----------------------	-----------------------	-----------------------	-----------------------	0
CBLN4	-----------------------	-----------------------	-----------------------	-----------------------	0
CBR4	-----------------------	-----------------------	-----------------------	-----------------------	0
CBX1	-----------------------	-----------------------	-----------------------	-----------------------	0
CBX2	-----------------------	-----------------------	-----------------------	-----------------------	0
CBX3	-----------------------	-----------------------	-----------------------	-----------------------	0
CBX4	-----------------------	-----------------------	-----------------------	-----------------------	0
CBX5	chr12:54625871-54625877	chr12:54626041-54626047	chr12:54626779-54626785	chr12:54624925-54624932	2188800
CBX6	-----------------------	-----------------------	-----------------------	-----------------------	0
CBX7	-----------------------	-----------------------	-----------------------	-----------------------	0
CBX8	-----------------------	-----------------------	-----------------------	-----------------------	0
CBY1	-----------------------	-----------------------	-----------------------	-----------------------	0
CBY3	-----------------------	-----------------------	-----------------------	-----------------------	0
CC2D1A	-----------------------	-----------------------	-----------------------	-----------------------	0
CC2D1B	chr1:52816899-52816905	chr1:52817493-52817499	chr1:52818365-52818371	chr1:52818052-52818058	67184
CC2D2B	-----------------------	-----------------------	-----------------------	-----------------------	0
CCAR1	-----------------------	-----------------------	-----------------------	-----------------------	0
CCBE1	-----------------------	-----------------------	-----------------------	-----------------------	0
CCBL2	-----------------------	-----------------------	-----------------------	-----------------------	0
CCDC102A	-----------------------	-----------------------	-----------------------	-----------------------	0
CCDC102B	-----------------------	-----------------------	-----------------------	-----------------------	0
CCDC103	-----------------------	-----------------------	-----------------------	-----------------------	0
CCDC105	-----------------------	-----------------------	-----------------------	-----------------------	0
CCDC106	-----------------------	-----------------------	-----------------------	-----------------------	0
CCDC107	-----------------------	-----------------------	-----------------------	-----------------------	0
CCDC111	-----------------------	-----------------------	-----------------------	-----------------------	0
CCDC113	-----------------------	-----------------------	-----------------------	-----------------------	0
CCDC117	-----------------------	-----------------------	-----------------------	-----------------------	0
CCDC120	-----------------------	-----------------------	-----------------------	-----------------------	0
CCDC122	-----------------------	-----------------------	-----------------------	-----------------------	0
CCDC126	-----------------------	-----------------------	-----------------------	-----------------------	0
CCDC130	-----------------------	-----------------------	-----------------------	-----------------------	0
CCDC132	-----------------------	-----------------------	-----------------------	-----------------------	0
CCDC134	-----------------------	-----------------------	-----------------------	-----------------------	0
CCDC135	-----------------------	-----------------------	-----------------------	-----------------------	0
CCDC136	-----------------------	-----------------------	-----------------------	-----------------------	0
CCDC138	-----------------------	-----------------------	-----------------------	-----------------------	0
CCDC14	-----------------------	-----------------------	-----------------------	-----------------------	0
CCDC140	-----------------------	-----------------------	-----------------------	-----------------------	0
CCDC141	-----------------------	-----------------------	-----------------------	-----------------------	0
CCDC142	-----------------------	-----------------------	-----------------------	-----------------------	0
CCDC144A	-----------------------	-----------------------	-----------------------	-----------------------	0
CCDC147	-----------------------	-----------------------	-----------------------	-----------------------	0
CCDC148	-----------------------	-----------------------	-----------------------	-----------------------	0
CCDC149	-----------------------	-----------------------	-----------------------	-----------------------	0
CCDC150	-----------------------	-----------------------	-----------------------	-----------------------	0
CCDC151	-----------------------	-----------------------	-----------------------	-----------------------	0
CCDC152	-----------------------	-----------------------	-----------------------	-----------------------	0
CCDC153	-----------------------	-----------------------	-----------------------	-----------------------	0
CCDC158	-----------------------	-----------------------	-----------------------	-----------------------	0
CCDC159	-----------------------	-----------------------	-----------------------	-----------------------	0
CCDC167	-----------------------	-----------------------	-----------------------	-----------------------	0
CCDC169	-----------------------	-----------------------	-----------------------	-----------------------	0
CCDC169-SOHLH2	-----------------------	-----------------------	-----------------------	-----------------------	0
CCDC18	-----------------------	-----------------------	-----------------------	-----------------------	0
CCDC19	-----------------------	-----------------------	-----------------------	-----------------------	0
CCDC22	-----------------------	-----------------------	-----------------------	-----------------------	0
CCDC23	-----------------------	-----------------------	-----------------------	-----------------------	0
CCDC25	-----------------------	-----------------------	-----------------------	-----------------------	0
CCDC28A	-----------------------	-----------------------	-----------------------	-----------------------	0
CCDC28B	-----------------------	-----------------------	-----------------------	-----------------------	0
CCDC3	-----------------------	-----------------------	-----------------------	-----------------------	0
CCDC33	-----------------------	-----------------------	-----------------------	-----------------------	0
CCDC34	-----------------------	-----------------------	-----------------------	-----------------------	0
CCDC36	-----------------------	-----------------------	-----------------------	-----------------------	0
CCDC41	-----------------------	-----------------------	-----------------------	-----------------------	0
CCDC42B	-----------------------	-----------------------	-----------------------	-----------------------	0
CCDC43	-----------------------	-----------------------	-----------------------	-----------------------	0
CCDC47	-----------------------	-----------------------	-----------------------	-----------------------	0
CCDC50	-----------------------	-----------------------	-----------------------	-----------------------	0
CCDC51	-----------------------	-----------------------	-----------------------	-----------------------	0
CCDC56	-----------------------	-----------------------	-----------------------	-----------------------	0
CCDC58	-----------------------	-----------------------	-----------------------	-----------------------	0
CCDC6	chr10:61549166-61549172	chr10:61549308-61549314	chr10:61549686-61549692	chr10:61549968-61549974	127680
CCDC60	-----------------------	-----------------------	-----------------------	-----------------------	0
CCDC61	-----------------------	-----------------------	-----------------------	-----------------------	0
CCDC62	-----------------------	-----------------------	-----------------------	-----------------------	0
CCDC64	-----------------------	-----------------------	-----------------------	-----------------------	0
CCDC64B	-----------------------	-----------------------	-----------------------	-----------------------	0
CCDC65	-----------------------	-----------------------	-----------------------	-----------------------	0
CCDC68	-----------------------	-----------------------	-----------------------	-----------------------	0
CCDC70	-----------------------	-----------------------	-----------------------	-----------------------	0
CCDC71	-----------------------	-----------------------	-----------------------	-----------------------	0
CCDC71L	-----------------------	-----------------------	-----------------------	-----------------------	0
CCDC72	-----------------------	-----------------------	-----------------------	-----------------------	0
CCDC73	-----------------------	-----------------------	-----------------------	-----------------------	0
CCDC74A	-----------------------	-----------------------	-----------------------	-----------------------	0
CCDC74B	-----------------------	-----------------------	-----------------------	-----------------------	0
CCDC76	-----------------------	-----------------------	-----------------------	-----------------------	0
CCDC78	-----------------------	-----------------------	-----------------------	-----------------------	0
CCDC8	-----------------------	-----------------------	-----------------------	-----------------------	0
CCDC81	-----------------------	-----------------------	-----------------------	-----------------------	0
CCDC82	-----------------------	-----------------------	-----------------------	-----------------------	0
CCDC84	-----------------------	-----------------------	-----------------------	-----------------------	0
CCDC85A	-----------------------	-----------------------	-----------------------	-----------------------	0
CCDC85B	-----------------------	-----------------------	-----------------------	-----------------------	0
CCDC85C	chr14:99977974-99977980	chr14:99978212-99978218	chr14:99978688-99978694	chr14:99979367-99979373	358092
CCDC86	-----------------------	-----------------------	-----------------------	-----------------------	0
CCDC87	-----------------------	-----------------------	-----------------------	-----------------------	0
CCDC88A	-----------------------	-----------------------	-----------------------	-----------------------	0
CCDC88B	-----------------------	-----------------------	-----------------------	-----------------------	0
CCDC88C	-----------------------	-----------------------	-----------------------	-----------------------	0
CCDC89	-----------------------	-----------------------	-----------------------	-----------------------	0
CCDC90A	-----------------------	-----------------------	-----------------------	-----------------------	0
CCDC91	-----------------------	-----------------------	-----------------------	-----------------------	0
CCDC92	-----------------------	-----------------------	-----------------------	-----------------------	0
CCDC93	-----------------------	-----------------------	-----------------------	-----------------------	0
CCDC94	-----------------------	-----------------------	-----------------------	-----------------------	0
CCDC97	-----------------------	-----------------------	-----------------------	-----------------------	0
CCDC99	-----------------------	-----------------------	-----------------------	-----------------------	0
CCIN	-----------------------	-----------------------	-----------------------	-----------------------	0
CCK	-----------------------	-----------------------	-----------------------	-----------------------	0
CCKAR	-----------------------	-----------------------	-----------------------	-----------------------	0
CCKBR	-----------------------	-----------------------	-----------------------	-----------------------	0
CCL1	-----------------------	-----------------------	-----------------------	-----------------------	0
CCL11	-----------------------	-----------------------	-----------------------	-----------------------	0
CCL13	-----------------------	-----------------------	-----------------------	-----------------------	0
CCL15	-----------------------	-----------------------	-----------------------	-----------------------	0
CCL19	-----------------------	-----------------------	-----------------------	-----------------------	0
CCL2	-----------------------	-----------------------	-----------------------	-----------------------	0
CCL20	-----------------------	-----------------------	-----------------------	-----------------------	0
CCL21	-----------------------	-----------------------	-----------------------	-----------------------	0
CCL22	-----------------------	-----------------------	-----------------------	-----------------------	0
CCL25	-----------------------	-----------------------	-----------------------	-----------------------	0
CCL27	-----------------------	-----------------------	-----------------------	-----------------------	0
CCL3L1	-----------------------	-----------------------	-----------------------	-----------------------	0
CCL3L3	-----------------------	-----------------------	-----------------------	-----------------------	0
CCL7	-----------------------	-----------------------	-----------------------	-----------------------	0
CCM2	-----------------------	-----------------------	-----------------------	-----------------------	0
CCNA2	-----------------------	-----------------------	-----------------------	-----------------------	0
CCNB1	-----------------------	-----------------------	-----------------------	-----------------------	0
CCNC	-----------------------	-----------------------	-----------------------	-----------------------	0
CCND1	chr11:69466958-69466964	chr11:69468011-69468017	chr11:69468084-69468090	chr11:69468251-69468257	114444
CCND2	chr12:4409795-4409801	chr12:4409782-4409789	chr12:4409876-4409882	chr12:4410081-4410087	1072768
CCND3	chr6:41902751-41902757	chr6:41902904-41902910	chr6:41902937-41902943	chr6:41902955-41902961	52224
CCNE1	chr19:30314932-30314938	chr19:30314946-30314952	chr19:30314918-30314925	chr19:30315170-30315176	190080
CCNE2	-----------------------	-----------------------	-----------------------	-----------------------	0
CCNG1	-----------------------	-----------------------	-----------------------	-----------------------	0
CCNG2	-----------------------	-----------------------	-----------------------	-----------------------	0
CCNH	-----------------------	-----------------------	-----------------------	-----------------------	0
CCNI	-----------------------	-----------------------	-----------------------	-----------------------	0
CCNI2	-----------------------	-----------------------	-----------------------	-----------------------	0
CCNJ	chr10:97819335-97819341	chr10:97818010-97818016	chr10:97819833-97819839	chr10:97820223-97820230	18928
CCNJL	chr5:159678971-159678977	chr5:159679360-159679366	chr5:159679641-159679647	chr5:159679783-159679789	18634
CCNK	-----------------------	-----------------------	-----------------------	-----------------------	0
CCNL1	-----------------------	-----------------------	-----------------------	-----------------------	0
CCNL2	-----------------------	-----------------------	-----------------------	-----------------------	0
CCNT1	chr12:49082421-49082427	chr12:49083214-49083220	chr12:49083249-49083255	chr12:49083599-49083605	340704
CCNT2	chr2:135712309-135712315	chr2:135712316-135712322	chr2:135712343-135712349	chr2:135712464-135712470	703076
CCNY	-----------------------	-----------------------	-----------------------	-----------------------	0
CCNYL1	chr2:208618826-208618833	chr2:208618489-208618495	chr2:208618955-208618961	chr2:208618990-208618996	328050
CCP110	-----------------------	-----------------------	-----------------------	-----------------------	0
CCPG1	-----------------------	-----------------------	-----------------------	-----------------------	0
CCR10	-----------------------	-----------------------	-----------------------	-----------------------	0
CCR2	-----------------------	-----------------------	-----------------------	-----------------------	0
CCR3	-----------------------	-----------------------	-----------------------	-----------------------	0
CCR5	-----------------------	-----------------------	-----------------------	-----------------------	0
CCR7	-----------------------	-----------------------	-----------------------	-----------------------	0
CCRN4L	-----------------------	-----------------------	-----------------------	-----------------------	0
CCT2	-----------------------	-----------------------	-----------------------	-----------------------	0
CCT3	-----------------------	-----------------------	-----------------------	-----------------------	0
CCT5	-----------------------	-----------------------	-----------------------	-----------------------	0
CCT6A	-----------------------	-----------------------	-----------------------	-----------------------	0
CCT8	-----------------------	-----------------------	-----------------------	-----------------------	0
CCZ1	-----------------------	-----------------------	-----------------------	-----------------------	0
CCZ1B	-----------------------	-----------------------	-----------------------	-----------------------	0
CD109	-----------------------	-----------------------	-----------------------	-----------------------	0
CD151	-----------------------	-----------------------	-----------------------	-----------------------	0
CD163L1	-----------------------	-----------------------	-----------------------	-----------------------	0
CD164	-----------------------	-----------------------	-----------------------	-----------------------	0
CD164L2	-----------------------	-----------------------	-----------------------	-----------------------	0
CD177	-----------------------	-----------------------	-----------------------	-----------------------	0
CD180	-----------------------	-----------------------	-----------------------	-----------------------	0
CD19	-----------------------	-----------------------	-----------------------	-----------------------	0
CD1A	-----------------------	-----------------------	-----------------------	-----------------------	0
CD1B	-----------------------	-----------------------	-----------------------	-----------------------	0
CD1C	-----------------------	-----------------------	-----------------------	-----------------------	0
CD1E	-----------------------	-----------------------	-----------------------	-----------------------	0
CD200	-----------------------	-----------------------	-----------------------	-----------------------	0
CD200R1	-----------------------	-----------------------	-----------------------	-----------------------	0
CD244	-----------------------	-----------------------	-----------------------	-----------------------	0
CD247	-----------------------	-----------------------	-----------------------	-----------------------	0
CD248	-----------------------	-----------------------	-----------------------	-----------------------	0
CD274	-----------------------	-----------------------	-----------------------	-----------------------	0
CD276	-----------------------	-----------------------	-----------------------	-----------------------	0
CD28	chr2:204600182-204600188	chr2:204601175-204601181	chr2:204602406-204602412	chr2:204601743-204601749	2376
CD2AP	chr6:47592529-47592535	chr6:47592654-47592660	chr6:47592835-47592841	chr6:47594362-47594368	57120
CD2BP2	-----------------------	-----------------------	-----------------------	-----------------------	0
CD300E	-----------------------	-----------------------	-----------------------	-----------------------	0
CD300LG	-----------------------	-----------------------	-----------------------	-----------------------	0
CD320	-----------------------	-----------------------	-----------------------	-----------------------	0
CD33	-----------------------	-----------------------	-----------------------	-----------------------	0
CD34	-----------------------	-----------------------	-----------------------	-----------------------	0
CD37	-----------------------	-----------------------	-----------------------	-----------------------	0
CD3E	-----------------------	-----------------------	-----------------------	-----------------------	0
CD3EAP	-----------------------	-----------------------	-----------------------	-----------------------	0
CD4	-----------------------	-----------------------	-----------------------	-----------------------	0
CD40	-----------------------	-----------------------	-----------------------	-----------------------	0
CD40LG	-----------------------	-----------------------	-----------------------	-----------------------	0
CD44	-----------------------	-----------------------	-----------------------	-----------------------	0
CD47	-----------------------	-----------------------	-----------------------	-----------------------	0
CD48	-----------------------	-----------------------	-----------------------	-----------------------	0
CD5	-----------------------	-----------------------	-----------------------	-----------------------	0
CD52	-----------------------	-----------------------	-----------------------	-----------------------	0
CD53	-----------------------	-----------------------	-----------------------	-----------------------	0
CD55	-----------------------	-----------------------	-----------------------	-----------------------	0
CD58	-----------------------	-----------------------	-----------------------	-----------------------	0
CD59	-----------------------	-----------------------	-----------------------	-----------------------	0
CD5L	-----------------------	-----------------------	-----------------------	-----------------------	0
CD6	-----------------------	-----------------------	-----------------------	-----------------------	0
CD63	-----------------------	-----------------------	-----------------------	-----------------------	0
CD68	-----------------------	-----------------------	-----------------------	-----------------------	0
CD69	-----------------------	-----------------------	-----------------------	-----------------------	0
CD74	-----------------------	-----------------------	-----------------------	-----------------------	0
CD79A	-----------------------	-----------------------	-----------------------	-----------------------	0
CD79B	-----------------------	-----------------------	-----------------------	-----------------------	0
CD80	-----------------------	-----------------------	-----------------------	-----------------------	0
CD81	-----------------------	-----------------------	-----------------------	-----------------------	0
CD83	-----------------------	-----------------------	-----------------------	-----------------------	0
CD84	-----------------------	-----------------------	-----------------------	-----------------------	0
CD8A	-----------------------	-----------------------	-----------------------	-----------------------	0
CD8B	-----------------------	-----------------------	-----------------------	-----------------------	0
CD9	-----------------------	-----------------------	-----------------------	-----------------------	0
CD93	-----------------------	-----------------------	-----------------------	-----------------------	0
CD96	-----------------------	-----------------------	-----------------------	-----------------------	0
CD97	-----------------------	-----------------------	-----------------------	-----------------------	0
CD99	-----------------------	-----------------------	-----------------------	-----------------------	0
CDADC1	-----------------------	-----------------------	-----------------------	-----------------------	0
CDAN1	-----------------------	-----------------------	-----------------------	-----------------------	0
CDC123	-----------------------	-----------------------	-----------------------	-----------------------	0
CDC14A	-----------------------	-----------------------	-----------------------	-----------------------	0
CDC14B	-----------------------	-----------------------	-----------------------	-----------------------	0
CDC23	-----------------------	-----------------------	-----------------------	-----------------------	0
CDC25A	chr3:48199430-48199436	chr3:48199754-48199760	chr3:48199595-48199601	chr3:48200064-48200070	184338
CDC25B	-----------------------	-----------------------	-----------------------	-----------------------	0
CDC26	-----------------------	-----------------------	-----------------------	-----------------------	0
CDC27	-----------------------	-----------------------	-----------------------	-----------------------	0
CDC34	-----------------------	-----------------------	-----------------------	-----------------------	0
CDC37	-----------------------	-----------------------	-----------------------	-----------------------	0
CDC37L1	chr9:4706455-4706461	chr9:4706194-4706200	chr9:4706270-4706276	chr9:4706539-4706545	15840
CDC40	-----------------------	-----------------------	-----------------------	-----------------------	0
CDC42	chr1:22416548-22416554	chr1:22416740-22416746	chr1:22417025-22417031	chr1:22417100-22417106	229320
CDC42BPA	-----------------------	-----------------------	-----------------------	-----------------------	0
CDC42BPB	-----------------------	-----------------------	-----------------------	-----------------------	0
CDC42BPG	-----------------------	-----------------------	-----------------------	-----------------------	0
CDC42EP1	-----------------------	-----------------------	-----------------------	-----------------------	0
CDC42EP2	chr11:65089550-65089556	chr11:65089556-65089562	chr11:65089011-65089018	chr11:65089743-65089749	7200
CDC42EP3	-----------------------	-----------------------	-----------------------	-----------------------	0
CDC42EP4	-----------------------	-----------------------	-----------------------	-----------------------	0
[truncated: 10,714 more rows]
