# Supplementary material for: PTRcombiner: mining combinatorial regulation of gene expression from post-transcriptional interaction maps
Source: BMC Genomics. 2014 Apr 23;15:304. doi: 10.1186/1471-2164-15-304 (PMC4234518; doi:10.1186/1471-2164-15-304)
Supplement: Additional file 9 — A zip file containing supplementary Figure S1 and supplementary Tables S1–S7. [file 1471-2164-15-304-S9.zip › comparison_with_pictar_comir/pictar_clust14_on_its_genes.txt]

GENE	pos_hsa-miR-15a	pos_hsa-miR-15b	pos_hsa-miR-16	pos_hsa-miR-424	PICTARscore
AASDHPPT	-----------------------	-----------------------	-----------------------	-----------------------	0
ABI1	chr10:27035978-27035984	chr10:27036405-27036411	chr10:27037247-27037253	chr10:27036252-27036258	1944
ABL1	-----------------------	-----------------------	-----------------------	-----------------------	0
ACIN1	-----------------------	-----------------------	-----------------------	-----------------------	0
ACTL6A	-----------------------	-----------------------	-----------------------	-----------------------	0
ACTR2	-----------------------	-----------------------	-----------------------	-----------------------	0
ADAR	-----------------------	-----------------------	-----------------------	-----------------------	0
ADARB1	-----------------------	-----------------------	-----------------------	-----------------------	0
AGBL5	-----------------------	-----------------------	-----------------------	-----------------------	0
AGFG1	-----------------------	-----------------------	-----------------------	-----------------------	0
AHR	-----------------------	-----------------------	-----------------------	-----------------------	0
AKAP11	-----------------------	-----------------------	-----------------------	-----------------------	0
AMOTL1	-----------------------	-----------------------	-----------------------	-----------------------	0
AMPD2	-----------------------	-----------------------	-----------------------	-----------------------	0
ANKH	-----------------------	-----------------------	-----------------------	-----------------------	0
ANKRD29	-----------------------	-----------------------	-----------------------	-----------------------	0
AP1S3	-----------------------	-----------------------	-----------------------	-----------------------	0
AP3S2	-----------------------	-----------------------	-----------------------	-----------------------	0
ARCN1	-----------------------	-----------------------	-----------------------	-----------------------	0
ARHGAP1	-----------------------	-----------------------	-----------------------	-----------------------	0
ARHGAP12	chr10:32095596-32095602	chr10:32095630-32095636	chr10:32095814-32095820	chr10:32096231-32096237	22464
ARHGAP32	-----------------------	-----------------------	-----------------------	-----------------------	0
ARHGEF7	-----------------------	-----------------------	-----------------------	-----------------------	0
ARID4B	chr1:235330445-235330451	chr1:235330571-235330577	chr1:235330617-235330623	chr1:235330633-235330639	2747250
ARIH2	-----------------------	-----------------------	-----------------------	-----------------------	0
ARL1	-----------------------	-----------------------	-----------------------	-----------------------	0
ASB1	-----------------------	-----------------------	-----------------------	-----------------------	0
ASB3	-----------------------	-----------------------	-----------------------	-----------------------	0
ASF1A	chr6:119229057-119229064	chr6:119229203-119229209	chr6:119229286-119229292	chr6:119230030-119230036	5040
ATM	-----------------------	-----------------------	-----------------------	-----------------------	0
ATP5J	-----------------------	-----------------------	-----------------------	-----------------------	0
ATP5SL	-----------------------	-----------------------	-----------------------	-----------------------	0
ATP6V1C1	-----------------------	-----------------------	-----------------------	-----------------------	0
ATXN1	chr6:16300823-16300829	chr6:16300072-16300078	chr6:16301834-16301840	chr6:16301008-16301014	1216782
ATXN1L	chr16:71886225-71886231	chr16:71886281-71886287	chr16:71886952-71886958	chr16:71886442-71886448	81328
ATXN3	-----------------------	-----------------------	-----------------------	-----------------------	0
AUP1	-----------------------	-----------------------	-----------------------	-----------------------	0
BAP1	-----------------------	-----------------------	-----------------------	-----------------------	0
BCL10	-----------------------	-----------------------	-----------------------	-----------------------	0
BCL11A	-----------------------	-----------------------	-----------------------	-----------------------	0
BCL2L2	chr14:23778946-23778952	chr14:23779542-23779548	chr14:23779774-23779780	chr14:23780665-23780671	15400
BCL2L2-PABPN1	-----------------------	-----------------------	-----------------------	-----------------------	0
BMPR2	chr2:203424875-203424881	chr2:203425257-203425263	chr2:203424718-203424724	chr2:203426192-203426198	966000
BNIP2	chr15:59955297-59955303	chr15:59955498-59955504	chr15:59955472-59955478	chr15:59956006-59956012	37440
BRWD1	-----------------------	-----------------------	-----------------------	-----------------------	0
BTBD10	chr11:13409955-13409961	chr11:13409993-13409999	chr11:13410184-13410190	chr11:13410055-13410061	5616
BTG3	chr21:18966121-18966127	chr21:18966238-18966244	chr21:18966093-18966100	chr21:18966079-18966085	8736
C10orf118	-----------------------	-----------------------	-----------------------	-----------------------	0
C10orf26	-----------------------	-----------------------	-----------------------	-----------------------	0
C15orf38-AP3S2	-----------------------	-----------------------	-----------------------	-----------------------	0
C16orf70	-----------------------	-----------------------	-----------------------	-----------------------	0
C16orf72	chr16:9210809-9210815	chr16:9211228-9211234	chr16:9211525-9211531	chr16:9211411-9211417	78000
C17orf39	-----------------------	-----------------------	-----------------------	-----------------------	0
C17orf51	-----------------------	-----------------------	-----------------------	-----------------------	0
C1orf63	-----------------------	-----------------------	-----------------------	-----------------------	0
C1orf9	chr1:172579620-172579626	chr1:172580197-172580203	chr1:172579978-172579984	chr1:172580163-172580169	4608
C20orf11	-----------------------	-----------------------	-----------------------	-----------------------	0
C5orf15	-----------------------	-----------------------	-----------------------	-----------------------	0
C6orf228	-----------------------	-----------------------	-----------------------	-----------------------	0
C7orf60	chr7:112459851-112459857	chr7:112460371-112460378	chr7:112461429-112461435	chr7:112459998-112460004	92400
CA12	-----------------------	-----------------------	-----------------------	-----------------------	0
CA13	-----------------------	-----------------------	-----------------------	-----------------------	0
CABLES1	-----------------------	-----------------------	-----------------------	-----------------------	0
CALCOCO2	-----------------------	-----------------------	-----------------------	-----------------------	0
CALM1	-----------------------	-----------------------	-----------------------	-----------------------	0
CALM3	-----------------------	-----------------------	-----------------------	-----------------------	0
CAPRIN2	-----------------------	-----------------------	-----------------------	-----------------------	0
CAPZA1	-----------------------	-----------------------	-----------------------	-----------------------	0
CAV2	-----------------------	-----------------------	-----------------------	-----------------------	0
CBFB	-----------------------	-----------------------	-----------------------	-----------------------	0
CBX5	-----------------------	-----------------------	-----------------------	-----------------------	0
CCDC132	-----------------------	-----------------------	-----------------------	-----------------------	0
CCDC47	-----------------------	-----------------------	-----------------------	-----------------------	0
CCDC71L	-----------------------	-----------------------	-----------------------	-----------------------	0
CCT2	-----------------------	-----------------------	-----------------------	-----------------------	0
CD164	-----------------------	-----------------------	-----------------------	-----------------------	0
CDC37L1	chr9:4706182-4706188	chr9:4706198-4706204	chr9:4706542-4706548	chr9:4706340-4706346	5632
CDC40	-----------------------	-----------------------	-----------------------	-----------------------	0
CDK17	-----------------------	-----------------------	-----------------------	-----------------------	0
CDKN1A	chr6:36653802-36653808	chr6:36654045-36654051	chr6:36654758-36654764	chr6:36654725-36654731	10530
CDS1	-----------------------	-----------------------	-----------------------	-----------------------	0
CISD1	-----------------------	-----------------------	-----------------------	-----------------------	0
CLDN12	-----------------------	-----------------------	-----------------------	-----------------------	0
CLIP4	chr2:29404829-29404835	chr2:29405277-29405283	chr2:29405649-29405655	chr2:29405666-29405672	33660
CNOT1	-----------------------	-----------------------	-----------------------	-----------------------	0
COL4A1	-----------------------	-----------------------	-----------------------	-----------------------	0
CPPED1	-----------------------	-----------------------	-----------------------	-----------------------	0
CREBL2	-----------------------	-----------------------	-----------------------	-----------------------	0
CREBZF	-----------------------	-----------------------	-----------------------	-----------------------	0
CRTC2	-----------------------	-----------------------	-----------------------	-----------------------	0
CRY2	-----------------------	-----------------------	-----------------------	-----------------------	0
CSDE1	-----------------------	-----------------------	-----------------------	-----------------------	0
CTDSPL	-----------------------	-----------------------	-----------------------	-----------------------	0
DAAM2	-----------------------	-----------------------	-----------------------	-----------------------	0
DCAF17	-----------------------	-----------------------	-----------------------	-----------------------	0
DCAF7	-----------------------	-----------------------	-----------------------	-----------------------	0
DCAF8	chr1:160185889-160185895	chr1:160185554-160185560	chr1:160186134-160186140	chr1:160186170-160186176	19404
DDX5	chr17:62494434-62494440	chr17:62495931-62495937	chr17:62495238-62495244	chr17:62494587-62494594	3456
DIABLO	-----------------------	-----------------------	-----------------------	-----------------------	0
DICER1	-----------------------	-----------------------	-----------------------	-----------------------	0
DLX1	-----------------------	-----------------------	-----------------------	-----------------------	0
DMXL2	-----------------------	-----------------------	-----------------------	-----------------------	0
DNAJC16	-----------------------	-----------------------	-----------------------	-----------------------	0
DPP8	-----------------------	-----------------------	-----------------------	-----------------------	0
DSTYK	chr1:205111769-205111775	chr1:205112517-205112523	chr1:205111639-205111645	chr1:205112723-205112729	93600
E2F1	chr20:32263552-32263558	chr20:32264019-32264026	chr20:32264136-32264142	chr20:32264145-32264151	24336
E2F5	-----------------------	-----------------------	-----------------------	-----------------------	0
EFHD2	-----------------------	-----------------------	-----------------------	-----------------------	0
EFNB2	-----------------------	-----------------------	-----------------------	-----------------------	0
EGLN3	chr14:34395062-34395068	chr14:34393928-34393934	chr14:34394533-34394539	chr14:34394763-34394769	2800
EID2B	-----------------------	-----------------------	-----------------------	-----------------------	0
EIF2C1	chr1:36385605-36385611	chr1:36385572-36385578	chr1:36385923-36385929	chr1:36385915-36385921	606816
EIF4E3	-----------------------	-----------------------	-----------------------	-----------------------	0
EME1	-----------------------	-----------------------	-----------------------	-----------------------	0
ENPP5	chr6:46128162-46128169	chr6:46128692-46128698	chr6:46128709-46128715	chr6:46128734-46128740	21216
EPB41	-----------------------	-----------------------	-----------------------	-----------------------	0
EPHA4	chr2:222283192-222283198	chr2:222284403-222284409	chr2:222282876-222282882	chr2:222285006-222285012	29376
EPS15L1	-----------------------	-----------------------	-----------------------	-----------------------	0
ERBB2IP	-----------------------	-----------------------	-----------------------	-----------------------	0
EZH1	chr17:40852337-40852343	chr17:40852450-40852456	chr17:40853322-40853328	chr17:40854461-40854467	52224
F3	chr1:94994896-94994902	chr1:94995113-94995119	chr1:94995767-94995774	chr1:94995270-94995276	98532
FAM120C	-----------------------	-----------------------	-----------------------	-----------------------	0
FAM208A	-----------------------	-----------------------	-----------------------	-----------------------	0
FAM210A	-----------------------	-----------------------	-----------------------	-----------------------	0
FAM73A	-----------------------	-----------------------	-----------------------	-----------------------	0
FAM8A1	-----------------------	-----------------------	-----------------------	-----------------------	0
FBRSL1	-----------------------	-----------------------	-----------------------	-----------------------	0
FBXL3	chr13:77579485-77579491	chr13:77580081-77580087	chr13:77580161-77580167	chr13:77579417-77579423	77760
FBXL5	chr4:15606110-15606117	chr4:15606241-15606247	chr4:15606257-15606263	chr4:15606579-15606585	5040
FBXO3	-----------------------	-----------------------	-----------------------	-----------------------	0
FCHO2	chr5:72384057-72384063	chr5:72384740-72384746	chr5:72384391-72384397	chr5:72384566-72384572	45760
FEM1B	-----------------------	-----------------------	-----------------------	-----------------------	0
FGD4	-----------------------	-----------------------	-----------------------	-----------------------	0
FIGF	-----------------------	-----------------------	-----------------------	-----------------------	0
FMNL2	-----------------------	-----------------------	-----------------------	-----------------------	0
FOXJ3	chr1:42642243-42642249	chr1:42643077-42643083	chr1:42643544-42643550	chr1:42645277-42645283	32760
FRS2	chr12:69969459-69969465	chr12:69969634-69969640	chr12:69968759-69968766	chr12:69969950-69969956	57456
FYCO1	-----------------------	-----------------------	-----------------------	-----------------------	0
GABPA	-----------------------	-----------------------	-----------------------	-----------------------	0
GALNT4	-----------------------	-----------------------	-----------------------	-----------------------	0
GIGYF1	chr7:100278801-100278807	chr7:100279169-100279175	chr7:100278145-100278151	chr7:100279215-100279221	15048
GLE1	-----------------------	-----------------------	-----------------------	-----------------------	0
GNA12	-----------------------	-----------------------	-----------------------	-----------------------	0
GNA13	-----------------------	-----------------------	-----------------------	-----------------------	0
GNB4	-----------------------	-----------------------	-----------------------	-----------------------	0
GOSR1	chr17:28851442-28851448	chr17:28852517-28852523	chr17:28853415-28853421	chr17:28852582-28852588	10296
GPR137B	chr1:236371535-236371541	chr1:236371697-236371703	chr1:236372134-236372140	chr1:236371820-236371826	8736
GPR137C	chr14:53102061-53102067	chr14:53102113-53102119	chr14:53102404-53102410	chr14:53102993-53102999	54720
GPR75-ASB3	-----------------------	-----------------------	-----------------------	-----------------------	0
GRAMD1A	-----------------------	-----------------------	-----------------------	-----------------------	0
GRB10	-----------------------	-----------------------	-----------------------	-----------------------	0
GXYLT1	chr12:42476542-42476548	chr12:42477193-42477199	chr12:42477719-42477725	chr12:42476647-42476653	153120
HABP4	chr9:99252448-99252454	chr9:99252780-99252786	chr9:99252841-99252847	chr9:99253186-99253192	8320
HARS	-----------------------	-----------------------	-----------------------	-----------------------	0
HBP1	chr7:106842075-106842081	chr7:106842707-106842713	chr7:106842730-106842736	chr7:106842918-106842924	3888
HCCS	-----------------------	-----------------------	-----------------------	-----------------------	0
HEG1	chr3:124685026-124685032	chr3:124685079-124685085	chr3:124685517-124685524	chr3:124687757-124687763	102102
HIF1A	chr14:62214053-62214059	chr14:62214214-62214220	chr14:62214066-62214073	chr14:62214551-62214557	540
HIF1AN	chr10:102307994-102308000	chr10:102310210-102310216	chr10:102311483-102311489	chr10:102312730-102312736	36864
HIVEP2	-----------------------	-----------------------	-----------------------	-----------------------	0
HMGCS1	-----------------------	-----------------------	-----------------------	-----------------------	0
HNRNPR	-----------------------	-----------------------	-----------------------	-----------------------	0
HNRNPUL1	-----------------------	-----------------------	-----------------------	-----------------------	0
HOOK1	-----------------------	-----------------------	-----------------------	-----------------------	0
HOXA9	-----------------------	-----------------------	-----------------------	-----------------------	0
ICMT	-----------------------	-----------------------	-----------------------	-----------------------	0
IKZF4	chr12:56429458-56429464	chr12:56429687-56429693	chr12:56429774-56429780	chr12:56429702-56429708	120000
IMPAD1	-----------------------	-----------------------	-----------------------	-----------------------	0
IRF1	chr5:131817368-131817374	chr5:131817459-131817465	chr5:131817842-131817848	chr5:131818170-131818176	18720
JMJD1C	-----------------------	-----------------------	-----------------------	-----------------------	0
KANSL3	-----------------------	-----------------------	-----------------------	-----------------------	0
KDM3B	-----------------------	-----------------------	-----------------------	-----------------------	0
KIAA1826	-----------------------	-----------------------	-----------------------	-----------------------	0
KIF3B	chr20:30919911-30919917	chr20:30920088-30920095	chr20:30920407-30920413	chr20:30921187-30921193	34944
KLF11	-----------------------	-----------------------	-----------------------	-----------------------	0
KLF9	chr9:72999695-72999701	chr9:73000350-73000356	chr9:73000396-73000402	chr9:73001896-73001902	13013
KLHDC3	-----------------------	-----------------------	-----------------------	-----------------------	0
KLHL20	chr1:173754924-173754930	chr1:173755287-173755293	chr1:173755380-173755386	chr1:173755496-173755502	12636
KLHL21	-----------------------	-----------------------	-----------------------	-----------------------	0
KRIT1	-----------------------	-----------------------	-----------------------	-----------------------	0
LATS2	-----------------------	-----------------------	-----------------------	-----------------------	0
LHFPL2	-----------------------	-----------------------	-----------------------	-----------------------	0
LIMA1	chr12:50569958-50569964	chr12:50570219-50570225	chr12:50570284-50570290	chr12:50570425-50570431	56700
LIX1L	-----------------------	-----------------------	-----------------------	-----------------------	0
LRRC58	-----------------------	-----------------------	-----------------------	-----------------------	0
LUZP1	chr1:23410725-23410731	chr1:23410732-23410738	chr1:23412513-23412519	chr1:23411011-23411017	12474
MAN1C1	-----------------------	-----------------------	-----------------------	-----------------------	0
MAP7	chr6:136664130-136664137	chr6:136664265-136664271	chr6:136663683-136663689	chr6:136665141-136665147	6468
MAP7D1	-----------------------	-----------------------	-----------------------	-----------------------	0
MAPRE3	-----------------------	-----------------------	-----------------------	-----------------------	0
MBNL1	-----------------------	-----------------------	-----------------------	-----------------------	0
MED17	-----------------------	-----------------------	-----------------------	-----------------------	0
MED19	-----------------------	-----------------------	-----------------------	-----------------------	0
MEF2A	-----------------------	-----------------------	-----------------------	-----------------------	0
MEF2D	-----------------------	-----------------------	-----------------------	-----------------------	0
MIDN	-----------------------	-----------------------	-----------------------	-----------------------	0
MKRN2	-----------------------	-----------------------	-----------------------	-----------------------	0
MLL4	-----------------------	-----------------------	-----------------------	-----------------------	0
MMD	-----------------------	-----------------------	-----------------------	-----------------------	0
MOGS	-----------------------	-----------------------	-----------------------	-----------------------	0
MRPL42	-----------------------	-----------------------	-----------------------	-----------------------	0
MRPS10	-----------------------	-----------------------	-----------------------	-----------------------	0
MTMR4	-----------------------	-----------------------	-----------------------	-----------------------	0
MYLIP	chr6:16147025-16147032	chr6:16147777-16147783	chr6:16148112-16148118	chr6:16148218-16148224	3528
MYO19	-----------------------	-----------------------	-----------------------	-----------------------	0
MZT1	-----------------------	-----------------------	-----------------------	-----------------------	0
NAA25	-----------------------	-----------------------	-----------------------	-----------------------	0
NAA30	chr14:57876385-57876391	chr14:57876532-57876538	chr14:57876985-57876991	chr14:57877101-57877107	91476
NACC2	-----------------------	-----------------------	-----------------------	-----------------------	0
NCOA7	-----------------------	-----------------------	-----------------------	-----------------------	0
NDEL1	-----------------------	-----------------------	-----------------------	-----------------------	0
NET1	-----------------------	-----------------------	-----------------------	-----------------------	0
NFAT5	chr16:69730327-69730333	chr16:69731134-69731140	chr16:69730814-69730820	chr16:69731195-69731201	434000
NFE2L2	-----------------------	-----------------------	-----------------------	-----------------------	0
NFIB	chr9:14082037-14082043	chr9:14081917-14081923	chr9:14082802-14082808	chr9:14083379-14083385	885456
NIN	-----------------------	-----------------------	-----------------------	-----------------------	0
NLGN2	-----------------------	-----------------------	-----------------------	-----------------------	0
NPLOC4	-----------------------	-----------------------	-----------------------	-----------------------	0
NR1D2	-----------------------	-----------------------	-----------------------	-----------------------	0
NR2C2	chr3:15084930-15084936	chr3:15084941-15084948	chr3:15085462-15085468	chr3:15085811-15085817	998976
NR2F2	-----------------------	-----------------------	-----------------------	-----------------------	0
NUDT21	-----------------------	-----------------------	-----------------------	-----------------------	0
NUFIP2	chr17:27583373-27583379	chr17:27583616-27583622	chr17:27583577-27583583	chr17:27589512-27589518	63936
OBFC2A	chr2:192550553-192550559	chr2:192551680-192551686	chr2:192551921-192551927	chr2:192551518-192551525	32640
OSR1	-----------------------	-----------------------	-----------------------	-----------------------	0
OTUD4	chr4:146054967-146054973	chr4:146054990-146054996	chr4:146055083-146055089	chr4:146055407-146055413	1025024
OXR1	-----------------------	-----------------------	-----------------------	-----------------------	0
PAFAH1B1	chr17:2585412-2585418	chr17:2585138-2585144	chr17:2585539-2585545	chr17:2585760-2585766	54720
PARD6B	chr20:49368855-49368861	chr20:49368922-49368928	chr20:49369043-49369049	chr20:49369312-49369318	11700
PARP14	-----------------------	-----------------------	-----------------------	-----------------------	0
PBXIP1	-----------------------	-----------------------	-----------------------	-----------------------	0
PCGF2	-----------------------	-----------------------	-----------------------	-----------------------	0
PCTP	-----------------------	-----------------------	-----------------------	-----------------------	0
PDE3B	-----------------------	-----------------------	-----------------------	-----------------------	0
PDE4D	-----------------------	-----------------------	-----------------------	-----------------------	0
PDRG1	-----------------------	-----------------------	-----------------------	-----------------------	0
PDZD8	-----------------------	-----------------------	-----------------------	-----------------------	0
PELO	-----------------------	-----------------------	-----------------------	-----------------------	0
PHF23	-----------------------	-----------------------	-----------------------	-----------------------	0
PHLPP2	chr16:71679094-71679100	chr16:71679198-71679204	chr16:71679296-71679302	chr16:71679317-71679323	87750
PHTF2	chr7:77584358-77584364	chr7:77584910-77584916	chr7:77585584-77585590	chr7:77585691-77585697	10395
PIP4K2A	chr10:22823842-22823848	chr10:22824334-22824340	chr10:22824440-22824446	chr10:22823911-22823917	6336
PLEKHA1	-----------------------	-----------------------	-----------------------	-----------------------	0
PLS1	chr3:142431310-142431316	chr3:142431673-142431679	chr3:142430871-142430877	chr3:142431442-142431449	18144
PMF1	-----------------------	-----------------------	-----------------------	-----------------------	0
PMF1-BGLAP	-----------------------	-----------------------	-----------------------	-----------------------	0
POC1B-GALNT4	-----------------------	-----------------------	-----------------------	-----------------------	0
PPM1A	-----------------------	-----------------------	-----------------------	-----------------------	0
PPP1R15B	-----------------------	-----------------------	-----------------------	-----------------------	0
PPP1R9A	-----------------------	-----------------------	-----------------------	-----------------------	0
PRKAA1	-----------------------	-----------------------	-----------------------	-----------------------	0
PRMT5	-----------------------	-----------------------	-----------------------	-----------------------	0
PSMA1	-----------------------	-----------------------	-----------------------	-----------------------	0
PTGFRN	chr1:117529789-117529795	chr1:117530783-117530789	chr1:117531319-117531325	chr1:117529830-117529837	144900
PTP4A1	-----------------------	-----------------------	-----------------------	-----------------------	0
PTPN4	-----------------------	-----------------------	-----------------------	-----------------------	0
PUM2	-----------------------	-----------------------	-----------------------	-----------------------	0
RAB5A	-----------------------	-----------------------	-----------------------	-----------------------	0
RAB5B	chr12:56386141-56386147	chr12:56386897-56386903	chr12:56386960-56386966	chr12:56386261-56386267	21168
RABGAP1	chr9:125866003-125866009	chr9:125866357-125866363	chr9:125866689-125866696	chr9:125866382-125866388	19440
RAPGEF6	-----------------------	-----------------------	-----------------------	-----------------------	0
RASL11B	-----------------------	-----------------------	-----------------------	-----------------------	0
RASSF1	-----------------------	-----------------------	-----------------------	-----------------------	0
RASSF3	-----------------------	-----------------------	-----------------------	-----------------------	0
RB1	chr13:49054374-49054380	chr13:49055090-49055096	chr13:49055358-49055364	chr13:49055601-49055607	972
RBM38	-----------------------	-----------------------	-----------------------	-----------------------	0
RBP1	-----------------------	-----------------------	-----------------------	-----------------------	0
RCHY1	-----------------------	-----------------------	-----------------------	-----------------------	0
RDH11	-----------------------	-----------------------	-----------------------	-----------------------	0
REEP3	chr10:65381192-65381198	chr10:65381569-65381575	chr10:65380711-65380717	chr10:65381219-65381225	321552
RFX7	-----------------------	-----------------------	-----------------------	-----------------------	0
RICTOR	-----------------------	-----------------------	-----------------------	-----------------------	0
RLIM	chrX:73803472-73803478	chrX:73803479-73803485	chrX:73804150-73804156	chrX:73803502-73803508	341880
RNF103	-----------------------	-----------------------	-----------------------	-----------------------	0
RNF103-CHMP3	-----------------------	-----------------------	-----------------------	-----------------------	0
RNF111	-----------------------	-----------------------	-----------------------	-----------------------	0
RNF128	-----------------------	-----------------------	-----------------------	-----------------------	0
RNF13	chr3:149679469-149679475	chr3:149679908-149679914	chr3:149679537-149679543	chr3:149679030-149679036	2520
RNF2	-----------------------	-----------------------	-----------------------	-----------------------	0
RNF38	chr9:36336399-36336405	chr9:36337329-36337335	chr9:36337381-36337387	chr9:36337453-36337460	54720
RRN3	-----------------------	-----------------------	-----------------------	-----------------------	0
RUNX3	-----------------------	-----------------------	-----------------------	-----------------------	0
SART3	-----------------------	-----------------------	-----------------------	-----------------------	0
SAT1	-----------------------	-----------------------	-----------------------	-----------------------	0
SCAMP1	-----------------------	-----------------------	-----------------------	-----------------------	0
SCAMP5	-----------------------	-----------------------	-----------------------	-----------------------	0
SDHAF2	-----------------------	-----------------------	-----------------------	-----------------------	0
SEC23A	-----------------------	-----------------------	-----------------------	-----------------------	0
SECISBP2L	-----------------------	-----------------------	-----------------------	-----------------------	0
SEPHS1	-----------------------	-----------------------	-----------------------	-----------------------	0
SERINC3	-----------------------	-----------------------	-----------------------	-----------------------	0
SERTAD2	chr2:64859697-64859703	chr2:64860576-64860582	chr2:64860919-64860926	chr2:64860983-64860989	988000
SFXN5	-----------------------	-----------------------	-----------------------	-----------------------	0
SGMS1	chr10:52065387-52065393	chr10:52066685-52066691	chr10:52065918-52065924	chr10:52066755-52066761	28080
SGPL1	-----------------------	-----------------------	-----------------------	-----------------------	0
SGTB	-----------------------	-----------------------	-----------------------	-----------------------	0
SH3GLB1	-----------------------	-----------------------	-----------------------	-----------------------	0
SH3PXD2A	chr10:105354034-105354040	chr10:105355474-105355480	chr10:105355939-105355945	chr10:105353927-105353933	25432
SHOX2	-----------------------	-----------------------	-----------------------	-----------------------	0
SIK2	-----------------------	-----------------------	-----------------------	-----------------------	0
SLC25A44	-----------------------	-----------------------	-----------------------	-----------------------	0
SLC37A3	-----------------------	-----------------------	-----------------------	-----------------------	0
SLC5A3	-----------------------	-----------------------	-----------------------	-----------------------	0
SMAD4	chr18:48604921-48604927	chr18:48605131-48605137	chr18:48605332-48605338	chr18:48606194-48606200	353430
SMARCA5	-----------------------	-----------------------	-----------------------	-----------------------	0
SMYD5	-----------------------	-----------------------	-----------------------	-----------------------	0
SNRPD1	-----------------------	-----------------------	-----------------------	-----------------------	0
SNX16	chr8:82711863-82711869	chr8:82711989-82711995	chr8:82712270-82712276	chr8:82712758-82712764	13500
SOCS4	-----------------------	-----------------------	-----------------------	-----------------------	0
SORBS3	-----------------------	-----------------------	-----------------------	-----------------------	0
SPOPL	chr2:139326846-139326852	chr2:139327087-139327093	chr2:139326963-139326969	chr2:139326894-139326900	16848
SRCAP	-----------------------	-----------------------	-----------------------	-----------------------	0
SRPK1	chr6:35801971-35801977	chr6:35802244-35802250	chr6:35802258-35802264	chr6:35801278-35801284	28080
SRSF2	chr17:74730474-74730480	chr17:74731913-74731919	chr17:74731074-74731080	chr17:74731280-74731286	6860
SRSF7	-----------------------	-----------------------	-----------------------	-----------------------	0
SSFA2	-----------------------	-----------------------	-----------------------	-----------------------	0
STARD3NL	-----------------------	-----------------------	-----------------------	-----------------------	0
STAT3	chr17:40465375-40465381	chr17:40465853-40465859	chr17:40466272-40466279	chr17:40465710-40465716	25116
STC2	-----------------------	-----------------------	-----------------------	-----------------------	0
STK11	-----------------------	-----------------------	-----------------------	-----------------------	0
STK40	-----------------------	-----------------------	-----------------------	-----------------------	0
STRN4	-----------------------	-----------------------	-----------------------	-----------------------	0
STYX	chr14:53237975-53237981	chr14:53238125-53238131	chr14:53238167-53238173	chr14:53238453-53238459	510300
SUPT7L	-----------------------	-----------------------	-----------------------	-----------------------	0
SYBU	-----------------------	-----------------------	-----------------------	-----------------------	0
TAX1BP1	-----------------------	-----------------------	-----------------------	-----------------------	0
TCP1	-----------------------	-----------------------	-----------------------	-----------------------	0
TGFBR2	chr3:30733310-30733316	chr3:30733359-30733365	chr3:30733659-30733665	chr3:30733694-30733700	570078
TMBIM6	-----------------------	-----------------------	-----------------------	-----------------------	0
TMCC1	chr3:129366675-129366681	chr3:129367404-129367410	chr3:129369608-129369614	chr3:129370272-129370278	84645
TMEM100	-----------------------	-----------------------	-----------------------	-----------------------	0
TMEM107	-----------------------	-----------------------	-----------------------	-----------------------	0
TMEM127	chr2:96916063-96916069	chr2:96916581-96916587	chr2:96916681-96916687	chr2:96918245-96918251	22176
TMEM159	-----------------------	-----------------------	-----------------------	-----------------------	0
TMEM168	chr7:112406649-112406655	chr7:112407001-112407007	chr7:112407073-112407079	chr7:112407125-112407131	1764
TMEM170A	-----------------------	-----------------------	-----------------------	-----------------------	0
TMEM183A	-----------------------	-----------------------	-----------------------	-----------------------	0
TMEM206	-----------------------	-----------------------	-----------------------	-----------------------	0
TMEM64	chr8:91635035-91635041	chr8:91635095-91635101	chr8:91635238-91635245	chr8:91635394-91635400	56160
TNFAIP3	-----------------------	-----------------------	-----------------------	-----------------------	0
TNFRSF21	chr6:47199487-47199493	chr6:47199609-47199615	chr6:47199643-47199649	chr6:47200160-47200166	11583
TNPO1	-----------------------	-----------------------	-----------------------	-----------------------	0
TNRC6B	chr22:40719586-40719592	chr22:40719762-40719768	chr22:40720524-40720530	chr22:40721068-40721074	5662800
TRAFD1	-----------------------	-----------------------	-----------------------	-----------------------	0
TRIP10	-----------------------	-----------------------	-----------------------	-----------------------	0
TSC22D2	chr3:150176676-150176682	chr3:150176802-150176808	chr3:150176771-150176777	chr3:150176493-150176499	3780
TSG101	-----------------------	-----------------------	-----------------------	-----------------------	0
TSN	-----------------------	-----------------------	-----------------------	-----------------------	0
TSNAX	-----------------------	-----------------------	-----------------------	-----------------------	0
TYW5	-----------------------	-----------------------	-----------------------	-----------------------	0
U2SURP	chr3:142775774-142775780	chr3:142776534-142776540	chr3:142778251-142778257	chr3:142778268-142778274	145152
UBE2C	-----------------------	-----------------------	-----------------------	-----------------------	0
UBE2J1	chr6:90036350-90036356	chr6:90036457-90036463	chr6:90036470-90036476	chr6:90036830-90036836	266112
UBR1	chr15:43235288-43235294	chr15:43235494-43235500	chr15:43235632-43235638	chr15:43236136-43236142	9240
UBR5	chr8:103265044-103265050	chr8:103265144-103265150	chr8:103265357-103265363	chr8:103265397-103265403	322920
USP21	-----------------------	-----------------------	-----------------------	-----------------------	0
USP3	chr15:63883115-63883121	chr15:63883963-63883969	chr15:63885054-63885060	chr15:63883214-63883220	65520
USP31	chr16:23072868-23072874	chr16:23072954-23072960	chr16:23073450-23073456	chr16:23075818-23075824	139403
VASH2	-----------------------	-----------------------	-----------------------	-----------------------	0
VBP1	-----------------------	-----------------------	-----------------------	-----------------------	0
VEGFA	chr6:43752561-43752567	chr6:43752627-43752633	chr6:43754189-43754195	chr6:43752476-43752482	1176
VLDLR	-----------------------	-----------------------	-----------------------	-----------------------	0
VMA21	-----------------------	-----------------------	-----------------------	-----------------------	0
VPS33A	-----------------------	-----------------------	-----------------------	-----------------------	0
WDR26	-----------------------	-----------------------	-----------------------	-----------------------	0
WDR33	-----------------------	-----------------------	-----------------------	-----------------------	0
WDR7	-----------------------	-----------------------	-----------------------	-----------------------	0
XYLT2	-----------------------	-----------------------	-----------------------	-----------------------	0
YOD1	chr1:207217252-207217258	chr1:207217370-207217376	chr1:207217798-207217804	chr1:207218430-207218436	3885804
ZBTB33	-----------------------	-----------------------	-----------------------	-----------------------	0
ZBTB47	-----------------------	-----------------------	-----------------------	-----------------------	0
ZC3H12C	chr11:110036784-110036790	chr11:110037102-110037108	chr11:110037400-110037406	chr11:110037540-110037546	539847
ZDHHC20	-----------------------	-----------------------	-----------------------	-----------------------	0
ZFC3H1	-----------------------	-----------------------	-----------------------	-----------------------	0
ZFR	-----------------------	-----------------------	-----------------------	-----------------------	0
ZIC5	-----------------------	-----------------------	-----------------------	-----------------------	0
ZNF143	-----------------------	-----------------------	-----------------------	-----------------------	0
ZNF180	-----------------------	-----------------------	-----------------------	-----------------------	0
ZNF202	-----------------------	-----------------------	-----------------------	-----------------------	0
ZNF238	chr1:244218800-244218806	chr1:244219606-244219612	chr1:244218851-244218857	chr1:244219321-244219327	17556
ZNF260	-----------------------	-----------------------	-----------------------	-----------------------	0
ZNF295	-----------------------	-----------------------	-----------------------	-----------------------	0
ZNF33A	-----------------------	-----------------------	-----------------------	-----------------------	0
ZNF398	-----------------------	-----------------------	-----------------------	-----------------------	0
ZNF503	-----------------------	-----------------------	-----------------------	-----------------------	0
ZNF71	-----------------------	-----------------------	-----------------------	-----------------------	0
ZNF711	-----------------------	-----------------------	-----------------------	-----------------------	0
ZRANB1	-----------------------	-----------------------	-----------------------	-----------------------	0
