# Supplementary material for: PTRcombiner: mining combinatorial regulation of gene expression from post-transcriptional interaction maps
Source: BMC Genomics. 2014 Apr 23;15:304. doi: 10.1186/1471-2164-15-304 (PMC4234518; doi:10.1186/1471-2164-15-304)
Supplement: Additional file 9 — A zip file containing supplementary Figure S1 and supplementary Tables S1–S7. [file 1471-2164-15-304-S9.zip › comparison_with_pictar_comir/pictar_clust14_on_pictar_genes.txt]

GENE	pos_hsa-miR-106b	pos_hsa-miR-17	pos_hsa-miR-20a	pos_hsa-miR-93	PICTARscore
A1BG	-----------------------	-----------------------	-----------------------	-----------------------	0
A1CF	-----------------------	-----------------------	-----------------------	-----------------------	0
A2LD1	-----------------------	-----------------------	-----------------------	-----------------------	0
A2ML1	-----------------------	-----------------------	-----------------------	-----------------------	0
A4GNT	-----------------------	-----------------------	-----------------------	-----------------------	0
AACS	-----------------------	-----------------------	-----------------------	-----------------------	0
AAGAB	-----------------------	-----------------------	-----------------------	-----------------------	0
AAMP	-----------------------	-----------------------	-----------------------	-----------------------	0
AARS	-----------------------	-----------------------	-----------------------	-----------------------	0
AARS2	-----------------------	-----------------------	-----------------------	-----------------------	0
AARSD1	-----------------------	-----------------------	-----------------------	-----------------------	0
AASDHPPT	-----------------------	-----------------------	-----------------------	-----------------------	0
AASS	-----------------------	-----------------------	-----------------------	-----------------------	0
ABAT	-----------------------	-----------------------	-----------------------	-----------------------	0
ABCA1	chr9:107543511-107543517	chr9:107544277-107544283	chr9:107543368-107543374	chr9:107543726-107543732	183456
ABCA10	-----------------------	-----------------------	-----------------------	-----------------------	0
ABCA12	-----------------------	-----------------------	-----------------------	-----------------------	0
ABCA13	-----------------------	-----------------------	-----------------------	-----------------------	0
ABCA2	-----------------------	-----------------------	-----------------------	-----------------------	0
ABCA3	-----------------------	-----------------------	-----------------------	-----------------------	0
ABCA5	-----------------------	-----------------------	-----------------------	-----------------------	0
ABCA8	-----------------------	-----------------------	-----------------------	-----------------------	0
ABCB11	-----------------------	-----------------------	-----------------------	-----------------------	0
ABCB5	-----------------------	-----------------------	-----------------------	-----------------------	0
ABCB6	-----------------------	-----------------------	-----------------------	-----------------------	0
ABCB7	-----------------------	-----------------------	-----------------------	-----------------------	0
ABCB9	-----------------------	-----------------------	-----------------------	-----------------------	0
ABCC1	-----------------------	-----------------------	-----------------------	-----------------------	0
ABCC10	-----------------------	-----------------------	-----------------------	-----------------------	0
ABCC11	-----------------------	-----------------------	-----------------------	-----------------------	0
ABCC12	-----------------------	-----------------------	-----------------------	-----------------------	0
ABCC2	-----------------------	-----------------------	-----------------------	-----------------------	0
ABCC3	-----------------------	-----------------------	-----------------------	-----------------------	0
ABCC4	-----------------------	-----------------------	-----------------------	-----------------------	0
ABCC5	-----------------------	-----------------------	-----------------------	-----------------------	0
ABCC8	-----------------------	-----------------------	-----------------------	-----------------------	0
ABCC9	-----------------------	-----------------------	-----------------------	-----------------------	0
ABCD1	-----------------------	-----------------------	-----------------------	-----------------------	0
ABCD2	-----------------------	-----------------------	-----------------------	-----------------------	0
ABCD3	-----------------------	-----------------------	-----------------------	-----------------------	0
ABCE1	-----------------------	-----------------------	-----------------------	-----------------------	0
ABCF2	-----------------------	-----------------------	-----------------------	-----------------------	0
ABCF3	-----------------------	-----------------------	-----------------------	-----------------------	0
ABCG1	-----------------------	-----------------------	-----------------------	-----------------------	0
ABCG2	-----------------------	-----------------------	-----------------------	-----------------------	0
ABCG4	-----------------------	-----------------------	-----------------------	-----------------------	0
ABCG8	-----------------------	-----------------------	-----------------------	-----------------------	0
ABHD1	-----------------------	-----------------------	-----------------------	-----------------------	0
ABHD11	-----------------------	-----------------------	-----------------------	-----------------------	0
ABHD12	-----------------------	-----------------------	-----------------------	-----------------------	0
ABHD13	-----------------------	-----------------------	-----------------------	-----------------------	0
ABHD14A	-----------------------	-----------------------	-----------------------	-----------------------	0
ABHD14B	-----------------------	-----------------------	-----------------------	-----------------------	0
ABHD15	-----------------------	-----------------------	-----------------------	-----------------------	0
ABHD2	chr15:89739264-89739270	chr15:89740126-89740132	chr15:89739861-89739868	chr15:89740190-89740196	98532
ABHD3	-----------------------	-----------------------	-----------------------	-----------------------	0
ABHD4	-----------------------	-----------------------	-----------------------	-----------------------	0
ABHD5	chr3:43760405-43760411	chr3:43760375-43760381	chr3:43760417-43760423	chr3:43760530-43760536	300300
ABHD6	-----------------------	-----------------------	-----------------------	-----------------------	0
ABHD8	-----------------------	-----------------------	-----------------------	-----------------------	0
ABI1	chr10:27035978-27035984	chr10:27036405-27036411	chr10:27037247-27037253	chr10:27036252-27036258	1944
ABI2	-----------------------	-----------------------	-----------------------	-----------------------	0
ABI3	-----------------------	-----------------------	-----------------------	-----------------------	0
ABI3BP	-----------------------	-----------------------	-----------------------	-----------------------	0
ABL1	-----------------------	-----------------------	-----------------------	-----------------------	0
ABL2	-----------------------	-----------------------	-----------------------	-----------------------	0
ABLIM1	-----------------------	-----------------------	-----------------------	-----------------------	0
ABLIM2	-----------------------	-----------------------	-----------------------	-----------------------	0
ABLIM3	-----------------------	-----------------------	-----------------------	-----------------------	0
ABR	-----------------------	-----------------------	-----------------------	-----------------------	0
ABRACL	-----------------------	-----------------------	-----------------------	-----------------------	0
ABT1	-----------------------	-----------------------	-----------------------	-----------------------	0
ABTB1	-----------------------	-----------------------	-----------------------	-----------------------	0
ABTB2	-----------------------	-----------------------	-----------------------	-----------------------	0
ACAA2	-----------------------	-----------------------	-----------------------	-----------------------	0
ACACA	-----------------------	-----------------------	-----------------------	-----------------------	0
ACAD8	-----------------------	-----------------------	-----------------------	-----------------------	0
ACAD9	-----------------------	-----------------------	-----------------------	-----------------------	0
ACADSB	-----------------------	-----------------------	-----------------------	-----------------------	0
ACADVL	-----------------------	-----------------------	-----------------------	-----------------------	0
ACAN	-----------------------	-----------------------	-----------------------	-----------------------	0
ACAP1	-----------------------	-----------------------	-----------------------	-----------------------	0
ACAP2	-----------------------	-----------------------	-----------------------	-----------------------	0
ACAP3	-----------------------	-----------------------	-----------------------	-----------------------	0
ACBD3	-----------------------	-----------------------	-----------------------	-----------------------	0
ACBD4	-----------------------	-----------------------	-----------------------	-----------------------	0
ACBD5	-----------------------	-----------------------	-----------------------	-----------------------	0
ACBD6	-----------------------	-----------------------	-----------------------	-----------------------	0
ACE	-----------------------	-----------------------	-----------------------	-----------------------	0
ACE2	-----------------------	-----------------------	-----------------------	-----------------------	0
ACER2	-----------------------	-----------------------	-----------------------	-----------------------	0
ACER3	-----------------------	-----------------------	-----------------------	-----------------------	0
ACHE	-----------------------	-----------------------	-----------------------	-----------------------	0
ACIN1	-----------------------	-----------------------	-----------------------	-----------------------	0
ACN9	-----------------------	-----------------------	-----------------------	-----------------------	0
ACO2	-----------------------	-----------------------	-----------------------	-----------------------	0
ACOT11	-----------------------	-----------------------	-----------------------	-----------------------	0
ACOT12	-----------------------	-----------------------	-----------------------	-----------------------	0
ACOT13	-----------------------	-----------------------	-----------------------	-----------------------	0
ACOT4	-----------------------	-----------------------	-----------------------	-----------------------	0
ACOT7	-----------------------	-----------------------	-----------------------	-----------------------	0
ACOT8	-----------------------	-----------------------	-----------------------	-----------------------	0
ACOX1	-----------------------	-----------------------	-----------------------	-----------------------	0
ACOXL	-----------------------	-----------------------	-----------------------	-----------------------	0
ACP1	-----------------------	-----------------------	-----------------------	-----------------------	0
ACP2	-----------------------	-----------------------	-----------------------	-----------------------	0
ACPL2	-----------------------	-----------------------	-----------------------	-----------------------	0
ACPP	-----------------------	-----------------------	-----------------------	-----------------------	0
ACRBP	-----------------------	-----------------------	-----------------------	-----------------------	0
ACRV1	-----------------------	-----------------------	-----------------------	-----------------------	0
ACSBG1	-----------------------	-----------------------	-----------------------	-----------------------	0
ACSL1	-----------------------	-----------------------	-----------------------	-----------------------	0
ACSL3	-----------------------	-----------------------	-----------------------	-----------------------	0
ACSL4	chrX:108884688-108884694	chrX:108885057-108885063	chrX:108885293-108885299	chrX:108885858-108885864	99000
ACSL5	-----------------------	-----------------------	-----------------------	-----------------------	0
ACSL6	-----------------------	-----------------------	-----------------------	-----------------------	0
ACSM1	-----------------------	-----------------------	-----------------------	-----------------------	0
ACSM3	-----------------------	-----------------------	-----------------------	-----------------------	0
ACSS1	-----------------------	-----------------------	-----------------------	-----------------------	0
ACSS2	-----------------------	-----------------------	-----------------------	-----------------------	0
ACTA1	-----------------------	-----------------------	-----------------------	-----------------------	0
ACTB	-----------------------	-----------------------	-----------------------	-----------------------	0
ACTBL2	-----------------------	-----------------------	-----------------------	-----------------------	0
ACTC1	-----------------------	-----------------------	-----------------------	-----------------------	0
ACTG1	-----------------------	-----------------------	-----------------------	-----------------------	0
ACTG2	-----------------------	-----------------------	-----------------------	-----------------------	0
ACTL10	-----------------------	-----------------------	-----------------------	-----------------------	0
ACTL6A	-----------------------	-----------------------	-----------------------	-----------------------	0
ACTL6B	-----------------------	-----------------------	-----------------------	-----------------------	0
ACTL8	-----------------------	-----------------------	-----------------------	-----------------------	0
ACTN1	-----------------------	-----------------------	-----------------------	-----------------------	0
ACTN2	-----------------------	-----------------------	-----------------------	-----------------------	0
ACTN3	-----------------------	-----------------------	-----------------------	-----------------------	0
ACTN4	-----------------------	-----------------------	-----------------------	-----------------------	0
ACTR1A	chr10:104239464-104239470	chr10:104239109-104239115	chr10:104239487-104239493	chr10:104240574-104240580	1320
ACTR1B	-----------------------	-----------------------	-----------------------	-----------------------	0
ACTR2	-----------------------	-----------------------	-----------------------	-----------------------	0
ACTR3	-----------------------	-----------------------	-----------------------	-----------------------	0
ACTR3B	-----------------------	-----------------------	-----------------------	-----------------------	0
ACTR6	-----------------------	-----------------------	-----------------------	-----------------------	0
ACTR8	-----------------------	-----------------------	-----------------------	-----------------------	0
ACVR1	-----------------------	-----------------------	-----------------------	-----------------------	0
ACVR1B	chr12:52388361-52388367	chr12:52388536-52388542	chr12:52389645-52389651	chr12:52389655-52389661	65664
ACVR1C	-----------------------	-----------------------	-----------------------	-----------------------	0
ACVR2A	-----------------------	-----------------------	-----------------------	-----------------------	0
ACVR2B	-----------------------	-----------------------	-----------------------	-----------------------	0
ACVRL1	-----------------------	-----------------------	-----------------------	-----------------------	0
ACY1	-----------------------	-----------------------	-----------------------	-----------------------	0
ACYP1	-----------------------	-----------------------	-----------------------	-----------------------	0
ACYP2	-----------------------	-----------------------	-----------------------	-----------------------	0
ADAL	-----------------------	-----------------------	-----------------------	-----------------------	0
ADAM10	-----------------------	-----------------------	-----------------------	-----------------------	0
ADAM11	-----------------------	-----------------------	-----------------------	-----------------------	0
ADAM12	-----------------------	-----------------------	-----------------------	-----------------------	0
ADAM15	-----------------------	-----------------------	-----------------------	-----------------------	0
ADAM17	-----------------------	-----------------------	-----------------------	-----------------------	0
ADAM19	-----------------------	-----------------------	-----------------------	-----------------------	0
ADAM2	-----------------------	-----------------------	-----------------------	-----------------------	0
ADAM20	-----------------------	-----------------------	-----------------------	-----------------------	0
ADAM22	-----------------------	-----------------------	-----------------------	-----------------------	0
ADAM23	-----------------------	-----------------------	-----------------------	-----------------------	0
ADAM28	-----------------------	-----------------------	-----------------------	-----------------------	0
ADAM32	-----------------------	-----------------------	-----------------------	-----------------------	0
ADAM33	-----------------------	-----------------------	-----------------------	-----------------------	0
ADAM7	-----------------------	-----------------------	-----------------------	-----------------------	0
ADAM9	-----------------------	-----------------------	-----------------------	-----------------------	0
ADAMDEC1	-----------------------	-----------------------	-----------------------	-----------------------	0
ADAMTS1	-----------------------	-----------------------	-----------------------	-----------------------	0
ADAMTS10	-----------------------	-----------------------	-----------------------	-----------------------	0
ADAMTS14	-----------------------	-----------------------	-----------------------	-----------------------	0
ADAMTS15	-----------------------	-----------------------	-----------------------	-----------------------	0
ADAMTS17	-----------------------	-----------------------	-----------------------	-----------------------	0
ADAMTS18	-----------------------	-----------------------	-----------------------	-----------------------	0
ADAMTS19	-----------------------	-----------------------	-----------------------	-----------------------	0
ADAMTS2	-----------------------	-----------------------	-----------------------	-----------------------	0
ADAMTS3	-----------------------	-----------------------	-----------------------	-----------------------	0
ADAMTS4	-----------------------	-----------------------	-----------------------	-----------------------	0
ADAMTS5	chr21:28290305-28290311	chr21:28292509-28292515	chr21:28291731-28291737	chr21:28293304-28293310	116280
ADAMTS6	-----------------------	-----------------------	-----------------------	-----------------------	0
ADAMTS7	-----------------------	-----------------------	-----------------------	-----------------------	0
ADAMTS8	-----------------------	-----------------------	-----------------------	-----------------------	0
ADAMTS9	-----------------------	-----------------------	-----------------------	-----------------------	0
ADAMTSL1	-----------------------	-----------------------	-----------------------	-----------------------	0
ADAMTSL3	-----------------------	-----------------------	-----------------------	-----------------------	0
ADAP1	-----------------------	-----------------------	-----------------------	-----------------------	0
ADAR	-----------------------	-----------------------	-----------------------	-----------------------	0
ADARB1	-----------------------	-----------------------	-----------------------	-----------------------	0
ADARB2	-----------------------	-----------------------	-----------------------	-----------------------	0
ADAT1	-----------------------	-----------------------	-----------------------	-----------------------	0
ADAT2	-----------------------	-----------------------	-----------------------	-----------------------	0
ADC	-----------------------	-----------------------	-----------------------	-----------------------	0
ADCK4	-----------------------	-----------------------	-----------------------	-----------------------	0
ADCY1	-----------------------	-----------------------	-----------------------	-----------------------	0
ADCY2	-----------------------	-----------------------	-----------------------	-----------------------	0
ADCY3	-----------------------	-----------------------	-----------------------	-----------------------	0
ADCY5	-----------------------	-----------------------	-----------------------	-----------------------	0
ADCY6	-----------------------	-----------------------	-----------------------	-----------------------	0
ADCY7	-----------------------	-----------------------	-----------------------	-----------------------	0
ADCY8	-----------------------	-----------------------	-----------------------	-----------------------	0
ADCY9	-----------------------	-----------------------	-----------------------	-----------------------	0
ADCYAP1	-----------------------	-----------------------	-----------------------	-----------------------	0
ADCYAP1R1	-----------------------	-----------------------	-----------------------	-----------------------	0
ADD1	-----------------------	-----------------------	-----------------------	-----------------------	0
ADD2	-----------------------	-----------------------	-----------------------	-----------------------	0
ADD3	-----------------------	-----------------------	-----------------------	-----------------------	0
ADH1B	-----------------------	-----------------------	-----------------------	-----------------------	0
ADH1C	-----------------------	-----------------------	-----------------------	-----------------------	0
ADIG	-----------------------	-----------------------	-----------------------	-----------------------	0
ADIPOQ	-----------------------	-----------------------	-----------------------	-----------------------	0
ADIPOR1	-----------------------	-----------------------	-----------------------	-----------------------	0
ADIPOR2	-----------------------	-----------------------	-----------------------	-----------------------	0
ADK	-----------------------	-----------------------	-----------------------	-----------------------	0
ADM	-----------------------	-----------------------	-----------------------	-----------------------	0
ADM2	-----------------------	-----------------------	-----------------------	-----------------------	0
ADNP	-----------------------	-----------------------	-----------------------	-----------------------	0
ADNP2	-----------------------	-----------------------	-----------------------	-----------------------	0
ADO	-----------------------	-----------------------	-----------------------	-----------------------	0
ADORA1	-----------------------	-----------------------	-----------------------	-----------------------	0
ADORA2A	-----------------------	-----------------------	-----------------------	-----------------------	0
ADORA2B	-----------------------	-----------------------	-----------------------	-----------------------	0
ADPGK	-----------------------	-----------------------	-----------------------	-----------------------	0
ADPRH	-----------------------	-----------------------	-----------------------	-----------------------	0
ADRA1A	-----------------------	-----------------------	-----------------------	-----------------------	0
ADRA1B	-----------------------	-----------------------	-----------------------	-----------------------	0
ADRA1D	-----------------------	-----------------------	-----------------------	-----------------------	0
ADRA2A	chr10:112840015-112840022	chr10:112839771-112839777	chr10:112840440-112840446	chr10:112840036-112840042	1134
ADRA2B	-----------------------	-----------------------	-----------------------	-----------------------	0
ADRA2C	-----------------------	-----------------------	-----------------------	-----------------------	0
ADRB1	-----------------------	-----------------------	-----------------------	-----------------------	0
ADRB2	-----------------------	-----------------------	-----------------------	-----------------------	0
ADRB3	-----------------------	-----------------------	-----------------------	-----------------------	0
ADRBK1	-----------------------	-----------------------	-----------------------	-----------------------	0
ADRBK2	-----------------------	-----------------------	-----------------------	-----------------------	0
ADSS	-----------------------	-----------------------	-----------------------	-----------------------	0
ADTRP	-----------------------	-----------------------	-----------------------	-----------------------	0
AEBP2	-----------------------	-----------------------	-----------------------	-----------------------	0
AFAP1	-----------------------	-----------------------	-----------------------	-----------------------	0
AFAP1L1	-----------------------	-----------------------	-----------------------	-----------------------	0
AFAP1L2	-----------------------	-----------------------	-----------------------	-----------------------	0
AFF1	-----------------------	-----------------------	-----------------------	-----------------------	0
AFF2	-----------------------	-----------------------	-----------------------	-----------------------	0
AFF3	-----------------------	-----------------------	-----------------------	-----------------------	0
AFF4	chr5:132211071-132211077	chr5:132211434-132211440	chr5:132211955-132211961	chr5:132212537-132212543	737426
AFG3L2	-----------------------	-----------------------	-----------------------	-----------------------	0
AFM	-----------------------	-----------------------	-----------------------	-----------------------	0
AFP	-----------------------	-----------------------	-----------------------	-----------------------	0
AFTPH	-----------------------	-----------------------	-----------------------	-----------------------	0
AGA	-----------------------	-----------------------	-----------------------	-----------------------	0
AGAP1	-----------------------	-----------------------	-----------------------	-----------------------	0
AGAP11	-----------------------	-----------------------	-----------------------	-----------------------	0
AGAP2	-----------------------	-----------------------	-----------------------	-----------------------	0
AGAP3	-----------------------	-----------------------	-----------------------	-----------------------	0
AGBL3	-----------------------	-----------------------	-----------------------	-----------------------	0
AGBL4	-----------------------	-----------------------	-----------------------	-----------------------	0
AGBL5	-----------------------	-----------------------	-----------------------	-----------------------	0
AGFG1	-----------------------	-----------------------	-----------------------	-----------------------	0
AGFG2	-----------------------	-----------------------	-----------------------	-----------------------	0
AGGF1	-----------------------	-----------------------	-----------------------	-----------------------	0
AGK	-----------------------	-----------------------	-----------------------	-----------------------	0
AGL	-----------------------	-----------------------	-----------------------	-----------------------	0
AGMO	-----------------------	-----------------------	-----------------------	-----------------------	0
AGPAT2	-----------------------	-----------------------	-----------------------	-----------------------	0
AGPAT3	-----------------------	-----------------------	-----------------------	-----------------------	0
AGPAT4	-----------------------	-----------------------	-----------------------	-----------------------	0
AGPAT5	-----------------------	-----------------------	-----------------------	-----------------------	0
AGPAT6	-----------------------	-----------------------	-----------------------	-----------------------	0
AGPAT9	-----------------------	-----------------------	-----------------------	-----------------------	0
AGPS	-----------------------	-----------------------	-----------------------	-----------------------	0
AGR2	-----------------------	-----------------------	-----------------------	-----------------------	0
AGRN	-----------------------	-----------------------	-----------------------	-----------------------	0
AGT	-----------------------	-----------------------	-----------------------	-----------------------	0
AGTPBP1	-----------------------	-----------------------	-----------------------	-----------------------	0
AGTR1	-----------------------	-----------------------	-----------------------	-----------------------	0
AGTR2	-----------------------	-----------------------	-----------------------	-----------------------	0
AGTRAP	-----------------------	-----------------------	-----------------------	-----------------------	0
AGXT2	-----------------------	-----------------------	-----------------------	-----------------------	0
AGXT2L1	-----------------------	-----------------------	-----------------------	-----------------------	0
AHCTF1	-----------------------	-----------------------	-----------------------	-----------------------	0
AHCY	-----------------------	-----------------------	-----------------------	-----------------------	0
AHCYL1	-----------------------	-----------------------	-----------------------	-----------------------	0
AHCYL2	-----------------------	-----------------------	-----------------------	-----------------------	0
AHDC1	-----------------------	-----------------------	-----------------------	-----------------------	0
AHI1	-----------------------	-----------------------	-----------------------	-----------------------	0
AHNAK	-----------------------	-----------------------	-----------------------	-----------------------	0
AHR	-----------------------	-----------------------	-----------------------	-----------------------	0
AHRR	-----------------------	-----------------------	-----------------------	-----------------------	0
AHSA1	-----------------------	-----------------------	-----------------------	-----------------------	0
AHSA2	-----------------------	-----------------------	-----------------------	-----------------------	0
AHSG	-----------------------	-----------------------	-----------------------	-----------------------	0
AICDA	-----------------------	-----------------------	-----------------------	-----------------------	0
AIDA	-----------------------	-----------------------	-----------------------	-----------------------	0
AIF1L	-----------------------	-----------------------	-----------------------	-----------------------	0
AIFM1	-----------------------	-----------------------	-----------------------	-----------------------	0
AIFM3	-----------------------	-----------------------	-----------------------	-----------------------	0
AIG1	-----------------------	-----------------------	-----------------------	-----------------------	0
AIM1	-----------------------	-----------------------	-----------------------	-----------------------	0
AIP	-----------------------	-----------------------	-----------------------	-----------------------	0
AJAP1	-----------------------	-----------------------	-----------------------	-----------------------	0
AJUBA	chr14:23441139-23441145	chr14:23441341-23441347	chr14:23441517-23441524	chr14:23442384-23442390	3969
AK1	-----------------------	-----------------------	-----------------------	-----------------------	0
AK2	-----------------------	-----------------------	-----------------------	-----------------------	0
AK3	-----------------------	-----------------------	-----------------------	-----------------------	0
AK4	-----------------------	-----------------------	-----------------------	-----------------------	0
AK5	-----------------------	-----------------------	-----------------------	-----------------------	0
AKAP1	-----------------------	-----------------------	-----------------------	-----------------------	0
AKAP10	-----------------------	-----------------------	-----------------------	-----------------------	0
AKAP11	-----------------------	-----------------------	-----------------------	-----------------------	0
AKAP12	-----------------------	-----------------------	-----------------------	-----------------------	0
AKAP13	chr15:86288542-86288548	chr15:86289620-86289626	chr15:86289224-86289230	chr15:86289385-86289391	864
AKAP14	-----------------------	-----------------------	-----------------------	-----------------------	0
AKAP2	-----------------------	-----------------------	-----------------------	-----------------------	0
AKAP3	-----------------------	-----------------------	-----------------------	-----------------------	0
AKAP4	-----------------------	-----------------------	-----------------------	-----------------------	0
AKAP5	-----------------------	-----------------------	-----------------------	-----------------------	0
AKAP6	-----------------------	-----------------------	-----------------------	-----------------------	0
AKAP7	-----------------------	-----------------------	-----------------------	-----------------------	0
AKAP8	-----------------------	-----------------------	-----------------------	-----------------------	0
AKAP8L	-----------------------	-----------------------	-----------------------	-----------------------	0
AKAP9	-----------------------	-----------------------	-----------------------	-----------------------	0
AKD1	-----------------------	-----------------------	-----------------------	-----------------------	0
AKIP1	-----------------------	-----------------------	-----------------------	-----------------------	0
AKIRIN1	-----------------------	-----------------------	-----------------------	-----------------------	0
AKIRIN2	-----------------------	-----------------------	-----------------------	-----------------------	0
AKNA	-----------------------	-----------------------	-----------------------	-----------------------	0
AKNAD1	-----------------------	-----------------------	-----------------------	-----------------------	0
AKR1A1	-----------------------	-----------------------	-----------------------	-----------------------	0
AKR1B1	-----------------------	-----------------------	-----------------------	-----------------------	0
AKR1C3	-----------------------	-----------------------	-----------------------	-----------------------	0
AKR1D1	-----------------------	-----------------------	-----------------------	-----------------------	0
AKT1S1	-----------------------	-----------------------	-----------------------	-----------------------	0
AKT2	-----------------------	-----------------------	-----------------------	-----------------------	0
AKT3	chr1:243663863-243663869	chr1:243666257-243666263	chr1:243666553-243666559	chr1:243665077-243665083	7605
AKTIP	chr16:53525842-53525848	chr16:53525381-53525387	chr16:53525901-53525907	chr16:53526293-53526299	16848
ALAD	-----------------------	-----------------------	-----------------------	-----------------------	0
ALAS1	-----------------------	-----------------------	-----------------------	-----------------------	0
ALAS2	-----------------------	-----------------------	-----------------------	-----------------------	0
ALCAM	-----------------------	-----------------------	-----------------------	-----------------------	0
ALDH18A1	-----------------------	-----------------------	-----------------------	-----------------------	0
ALDH1A1	-----------------------	-----------------------	-----------------------	-----------------------	0
ALDH1A2	-----------------------	-----------------------	-----------------------	-----------------------	0
ALDH1A3	-----------------------	-----------------------	-----------------------	-----------------------	0
ALDH1L2	-----------------------	-----------------------	-----------------------	-----------------------	0
ALDH2	-----------------------	-----------------------	-----------------------	-----------------------	0
ALDH3A1	-----------------------	-----------------------	-----------------------	-----------------------	0
ALDH3A2	-----------------------	-----------------------	-----------------------	-----------------------	0
ALDH4A1	-----------------------	-----------------------	-----------------------	-----------------------	0
ALDH5A1	-----------------------	-----------------------	-----------------------	-----------------------	0
ALDH6A1	-----------------------	-----------------------	-----------------------	-----------------------	0
ALDH9A1	-----------------------	-----------------------	-----------------------	-----------------------	0
ALDOA	-----------------------	-----------------------	-----------------------	-----------------------	0
ALDOB	-----------------------	-----------------------	-----------------------	-----------------------	0
ALDOC	-----------------------	-----------------------	-----------------------	-----------------------	0
ALG10B	-----------------------	-----------------------	-----------------------	-----------------------	0
ALG13	-----------------------	-----------------------	-----------------------	-----------------------	0
ALG1L2	-----------------------	-----------------------	-----------------------	-----------------------	0
ALG2	-----------------------	-----------------------	-----------------------	-----------------------	0
ALG3	-----------------------	-----------------------	-----------------------	-----------------------	0
ALG5	-----------------------	-----------------------	-----------------------	-----------------------	0
ALG6	-----------------------	-----------------------	-----------------------	-----------------------	0
ALG8	-----------------------	-----------------------	-----------------------	-----------------------	0
ALG9	-----------------------	-----------------------	-----------------------	-----------------------	0
ALK	-----------------------	-----------------------	-----------------------	-----------------------	0
ALKBH1	-----------------------	-----------------------	-----------------------	-----------------------	0
ALKBH5	-----------------------	-----------------------	-----------------------	-----------------------	0
ALKBH6	-----------------------	-----------------------	-----------------------	-----------------------	0
ALKBH7	-----------------------	-----------------------	-----------------------	-----------------------	0
ALOX5	-----------------------	-----------------------	-----------------------	-----------------------	0
ALOXE3	-----------------------	-----------------------	-----------------------	-----------------------	0
ALPK1	-----------------------	-----------------------	-----------------------	-----------------------	0
ALPK3	-----------------------	-----------------------	-----------------------	-----------------------	0
ALPL	-----------------------	-----------------------	-----------------------	-----------------------	0
ALS2	-----------------------	-----------------------	-----------------------	-----------------------	0
ALS2CL	-----------------------	-----------------------	-----------------------	-----------------------	0
ALS2CR11	-----------------------	-----------------------	-----------------------	-----------------------	0
ALS2CR8	-----------------------	-----------------------	-----------------------	-----------------------	0
ALX1	-----------------------	-----------------------	-----------------------	-----------------------	0
ALX3	-----------------------	-----------------------	-----------------------	-----------------------	0
ALX4	chr11:44282609-44282615	chr11:44283091-44283097	chr11:44286103-44286109	chr11:44285485-44285492	840
ALYREF	-----------------------	-----------------------	-----------------------	-----------------------	0
AMACR	-----------------------	-----------------------	-----------------------	-----------------------	0
AMBN	-----------------------	-----------------------	-----------------------	-----------------------	0
AMBRA1	-----------------------	-----------------------	-----------------------	-----------------------	0
AMD1	-----------------------	-----------------------	-----------------------	-----------------------	0
AMDHD2	-----------------------	-----------------------	-----------------------	-----------------------	0
AMELX	-----------------------	-----------------------	-----------------------	-----------------------	0
AMFR	-----------------------	-----------------------	-----------------------	-----------------------	0
AMHR2	-----------------------	-----------------------	-----------------------	-----------------------	0
AMIGO1	-----------------------	-----------------------	-----------------------	-----------------------	0
AMIGO3	-----------------------	-----------------------	-----------------------	-----------------------	0
AMMECR1	-----------------------	-----------------------	-----------------------	-----------------------	0
AMMECR1L	-----------------------	-----------------------	-----------------------	-----------------------	0
AMN	-----------------------	-----------------------	-----------------------	-----------------------	0
AMOT	-----------------------	-----------------------	-----------------------	-----------------------	0
AMOTL1	-----------------------	-----------------------	-----------------------	-----------------------	0
AMOTL2	-----------------------	-----------------------	-----------------------	-----------------------	0
AMPD2	-----------------------	-----------------------	-----------------------	-----------------------	0
AMPD3	-----------------------	-----------------------	-----------------------	-----------------------	0
AMPH	-----------------------	-----------------------	-----------------------	-----------------------	0
AMT	-----------------------	-----------------------	-----------------------	-----------------------	0
AMY2B	-----------------------	-----------------------	-----------------------	-----------------------	0
AMZ2	-----------------------	-----------------------	-----------------------	-----------------------	0
ANAPC1	-----------------------	-----------------------	-----------------------	-----------------------	0
ANAPC10	-----------------------	-----------------------	-----------------------	-----------------------	0
ANAPC13	-----------------------	-----------------------	-----------------------	-----------------------	0
ANAPC16	-----------------------	-----------------------	-----------------------	-----------------------	0
ANAPC5	-----------------------	-----------------------	-----------------------	-----------------------	0
ANAPC7	-----------------------	-----------------------	-----------------------	-----------------------	0
ANGEL1	-----------------------	-----------------------	-----------------------	-----------------------	0
ANGPT1	-----------------------	-----------------------	-----------------------	-----------------------	0
ANGPT2	-----------------------	-----------------------	-----------------------	-----------------------	0
ANGPTL1	-----------------------	-----------------------	-----------------------	-----------------------	0
ANGPTL2	-----------------------	-----------------------	-----------------------	-----------------------	0
ANGPTL3	-----------------------	-----------------------	-----------------------	-----------------------	0
ANGPTL4	-----------------------	-----------------------	-----------------------	-----------------------	0
ANGPTL5	-----------------------	-----------------------	-----------------------	-----------------------	0
ANGPTL7	-----------------------	-----------------------	-----------------------	-----------------------	0
ANK1	-----------------------	-----------------------	-----------------------	-----------------------	0
ANK2	chr4:114302908-114302915	chr4:114302927-114302933	chr4:114303684-114303690	chr4:114303343-114303349	537602
ANK3	-----------------------	-----------------------	-----------------------	-----------------------	0
ANKFN1	-----------------------	-----------------------	-----------------------	-----------------------	0
ANKFY1	chr17:4066829-4066835	chr17:4067240-4067246	chr17:4067181-4067187	chr17:4067680-4067686	44928
ANKH	-----------------------	-----------------------	-----------------------	-----------------------	0
ANKHD1	-----------------------	-----------------------	-----------------------	-----------------------	0
ANKHD1-EIF4EBP3	-----------------------	-----------------------	-----------------------	-----------------------	0
ANKIB1	chr7:92028344-92028350	chr7:92029143-92029149	chr7:92030045-92030051	chr7:92030563-92030569	21420
ANKLE2	-----------------------	-----------------------	-----------------------	-----------------------	0
ANKMY2	-----------------------	-----------------------	-----------------------	-----------------------	0
ANKRA2	-----------------------	-----------------------	-----------------------	-----------------------	0
ANKRD1	-----------------------	-----------------------	-----------------------	-----------------------	0
ANKRD10	-----------------------	-----------------------	-----------------------	-----------------------	0
ANKRD11	-----------------------	-----------------------	-----------------------	-----------------------	0
ANKRD12	-----------------------	-----------------------	-----------------------	-----------------------	0
ANKRD13A	-----------------------	-----------------------	-----------------------	-----------------------	0
ANKRD13B	-----------------------	-----------------------	-----------------------	-----------------------	0
ANKRD13C	chr1:70724820-70724826	chr1:70725131-70725137	chr1:70725283-70725289	chr1:70726442-70726448	21294
ANKRD13D	-----------------------	-----------------------	-----------------------	-----------------------	0
ANKRD17	-----------------------	-----------------------	-----------------------	-----------------------	0
ANKRD20A1	-----------------------	-----------------------	-----------------------	-----------------------	0
ANKRD20A2	-----------------------	-----------------------	-----------------------	-----------------------	0
ANKRD20A3	-----------------------	-----------------------	-----------------------	-----------------------	0
ANKRD22	-----------------------	-----------------------	-----------------------	-----------------------	0
ANKRD23	-----------------------	-----------------------	-----------------------	-----------------------	0
ANKRD27	-----------------------	-----------------------	-----------------------	-----------------------	0
ANKRD28	-----------------------	-----------------------	-----------------------	-----------------------	0
ANKRD29	-----------------------	-----------------------	-----------------------	-----------------------	0
ANKRD30B	-----------------------	-----------------------	-----------------------	-----------------------	0
ANKRD33B	chr5:10650610-10650616	chr5:10650511-10650517	chr5:10650981-10650987	chr5:10651716-10651722	189000
ANKRD34A	-----------------------	-----------------------	-----------------------	-----------------------	0
ANKRD34B	-----------------------	-----------------------	-----------------------	-----------------------	0
ANKRD34C	-----------------------	-----------------------	-----------------------	-----------------------	0
ANKRD35	-----------------------	-----------------------	-----------------------	-----------------------	0
ANKRD37	-----------------------	-----------------------	-----------------------	-----------------------	0
ANKRD40	-----------------------	-----------------------	-----------------------	-----------------------	0
ANKRD42	-----------------------	-----------------------	-----------------------	-----------------------	0
ANKRD44	-----------------------	-----------------------	-----------------------	-----------------------	0
ANKRD46	-----------------------	-----------------------	-----------------------	-----------------------	0
ANKRD49	-----------------------	-----------------------	-----------------------	-----------------------	0
ANKRD5	-----------------------	-----------------------	-----------------------	-----------------------	0
ANKRD50	chr4:125586470-125586476	chr4:125587498-125587504	chr4:125586732-125586738	chr4:125587021-125587027	16800
ANKRD52	chr12:56633412-56633418	chr12:56632124-56632130	chr12:56632780-56632786	chr12:56634213-56634219	138624
ANKRD53	-----------------------	-----------------------	-----------------------	-----------------------	0
ANKRD54	-----------------------	-----------------------	-----------------------	-----------------------	0
ANKRD55	-----------------------	-----------------------	-----------------------	-----------------------	0
ANKRD6	-----------------------	-----------------------	-----------------------	-----------------------	0
ANKRD65	-----------------------	-----------------------	-----------------------	-----------------------	0
ANKRD9	-----------------------	-----------------------	-----------------------	-----------------------	0
ANKS1A	-----------------------	-----------------------	-----------------------	-----------------------	0
ANKS1B	-----------------------	-----------------------	-----------------------	-----------------------	0
ANKS3	-----------------------	-----------------------	-----------------------	-----------------------	0
ANKS6	-----------------------	-----------------------	-----------------------	-----------------------	0
ANKZF1	-----------------------	-----------------------	-----------------------	-----------------------	0
ANLN	-----------------------	-----------------------	-----------------------	-----------------------	0
ANO1	-----------------------	-----------------------	-----------------------	-----------------------	0
ANO10	-----------------------	-----------------------	-----------------------	-----------------------	0
ANO3	-----------------------	-----------------------	-----------------------	-----------------------	0
ANO4	-----------------------	-----------------------	-----------------------	-----------------------	0
ANO5	-----------------------	-----------------------	-----------------------	-----------------------	0
ANO6	chr12:45823114-45823120	chr12:45823767-45823773	chr12:45823883-45823889	chr12:45823181-45823187	45220
ANO7	-----------------------	-----------------------	-----------------------	-----------------------	0
ANO8	-----------------------	-----------------------	-----------------------	-----------------------	0
ANO9	-----------------------	-----------------------	-----------------------	-----------------------	0
ANP32A	-----------------------	-----------------------	-----------------------	-----------------------	0
ANP32B	-----------------------	-----------------------	-----------------------	-----------------------	0
ANP32E	-----------------------	-----------------------	-----------------------	-----------------------	0
ANPEP	-----------------------	-----------------------	-----------------------	-----------------------	0
ANTXR1	-----------------------	-----------------------	-----------------------	-----------------------	0
ANTXR2	-----------------------	-----------------------	-----------------------	-----------------------	0
ANXA1	-----------------------	-----------------------	-----------------------	-----------------------	0
ANXA10	-----------------------	-----------------------	-----------------------	-----------------------	0
ANXA11	-----------------------	-----------------------	-----------------------	-----------------------	0
ANXA2	-----------------------	-----------------------	-----------------------	-----------------------	0
ANXA3	-----------------------	-----------------------	-----------------------	-----------------------	0
ANXA4	-----------------------	-----------------------	-----------------------	-----------------------	0
ANXA5	-----------------------	-----------------------	-----------------------	-----------------------	0
ANXA6	-----------------------	-----------------------	-----------------------	-----------------------	0
ANXA7	-----------------------	-----------------------	-----------------------	-----------------------	0
ANXA9	-----------------------	-----------------------	-----------------------	-----------------------	0
AOC3	-----------------------	-----------------------	-----------------------	-----------------------	0
AP1AR	-----------------------	-----------------------	-----------------------	-----------------------	0
AP1B1	-----------------------	-----------------------	-----------------------	-----------------------	0
AP1G1	-----------------------	-----------------------	-----------------------	-----------------------	0
AP1G2	-----------------------	-----------------------	-----------------------	-----------------------	0
AP1M1	-----------------------	-----------------------	-----------------------	-----------------------	0
AP1M2	-----------------------	-----------------------	-----------------------	-----------------------	0
AP1S1	-----------------------	-----------------------	-----------------------	-----------------------	0
AP1S2	-----------------------	-----------------------	-----------------------	-----------------------	0
AP1S3	-----------------------	-----------------------	-----------------------	-----------------------	0
AP2A1	-----------------------	-----------------------	-----------------------	-----------------------	0
AP2A2	-----------------------	-----------------------	-----------------------	-----------------------	0
AP2B1	-----------------------	-----------------------	-----------------------	-----------------------	0
AP2M1	-----------------------	-----------------------	-----------------------	-----------------------	0
AP2S1	-----------------------	-----------------------	-----------------------	-----------------------	0
AP3B1	-----------------------	-----------------------	-----------------------	-----------------------	0
AP3D1	-----------------------	-----------------------	-----------------------	-----------------------	0
AP3M1	-----------------------	-----------------------	-----------------------	-----------------------	0
AP3M2	-----------------------	-----------------------	-----------------------	-----------------------	0
AP3S1	-----------------------	-----------------------	-----------------------	-----------------------	0
AP3S2	-----------------------	-----------------------	-----------------------	-----------------------	0
AP4E1	-----------------------	-----------------------	-----------------------	-----------------------	0
AP4M1	-----------------------	-----------------------	-----------------------	-----------------------	0
AP4S1	-----------------------	-----------------------	-----------------------	-----------------------	0
APAF1	-----------------------	-----------------------	-----------------------	-----------------------	0
APBA1	-----------------------	-----------------------	-----------------------	-----------------------	0
APBA2	-----------------------	-----------------------	-----------------------	-----------------------	0
APBA3	-----------------------	-----------------------	-----------------------	-----------------------	0
APBB1	-----------------------	-----------------------	-----------------------	-----------------------	0
APBB2	chr4:40812209-40812215	chr4:40812615-40812621	chr4:40812044-40812050	chr4:40812728-40812734	1782144
APBB3	-----------------------	-----------------------	-----------------------	-----------------------	0
APC	-----------------------	-----------------------	-----------------------	-----------------------	0
APC2	-----------------------	-----------------------	-----------------------	-----------------------	0
APCDD1	-----------------------	-----------------------	-----------------------	-----------------------	0
APCDD1L	-----------------------	-----------------------	-----------------------	-----------------------	0
APEX2	-----------------------	-----------------------	-----------------------	-----------------------	0
APH1A	-----------------------	-----------------------	-----------------------	-----------------------	0
APH1B	-----------------------	-----------------------	-----------------------	-----------------------	0
API5	-----------------------	-----------------------	-----------------------	-----------------------	0
APIP	-----------------------	-----------------------	-----------------------	-----------------------	0
APITD1-CORT	-----------------------	-----------------------	-----------------------	-----------------------	0
APLF	-----------------------	-----------------------	-----------------------	-----------------------	0
APLN	-----------------------	-----------------------	-----------------------	-----------------------	0
APLNR	-----------------------	-----------------------	-----------------------	-----------------------	0
APLP1	-----------------------	-----------------------	-----------------------	-----------------------	0
APLP2	-----------------------	-----------------------	-----------------------	-----------------------	0
APOA1	-----------------------	-----------------------	-----------------------	-----------------------	0
APOA1BP	-----------------------	-----------------------	-----------------------	-----------------------	0
APOA2	-----------------------	-----------------------	-----------------------	-----------------------	0
APOA4	-----------------------	-----------------------	-----------------------	-----------------------	0
APOA5	-----------------------	-----------------------	-----------------------	-----------------------	0
APOB	-----------------------	-----------------------	-----------------------	-----------------------	0
APOBEC1	-----------------------	-----------------------	-----------------------	-----------------------	0
APOBEC2	-----------------------	-----------------------	-----------------------	-----------------------	0
APOBEC4	-----------------------	-----------------------	-----------------------	-----------------------	0
APOLD1	-----------------------	-----------------------	-----------------------	-----------------------	0
APOO	-----------------------	-----------------------	-----------------------	-----------------------	0
APOOL	-----------------------	-----------------------	-----------------------	-----------------------	0
APP	chr21:27253143-27253149	chr21:27253264-27253270	chr21:27253354-27253360	chr21:27253611-27253617	5824
APPBP2	-----------------------	-----------------------	-----------------------	-----------------------	0
APPL1	-----------------------	-----------------------	-----------------------	-----------------------	0
APPL2	-----------------------	-----------------------	-----------------------	-----------------------	0
APTX	-----------------------	-----------------------	-----------------------	-----------------------	0
AQP1	-----------------------	-----------------------	-----------------------	-----------------------	0
AQP11	-----------------------	-----------------------	-----------------------	-----------------------	0
AQP12A	-----------------------	-----------------------	-----------------------	-----------------------	0
AQP12B	-----------------------	-----------------------	-----------------------	-----------------------	0
AQP2	-----------------------	-----------------------	-----------------------	-----------------------	0
AQP3	-----------------------	-----------------------	-----------------------	-----------------------	0
AQP4	-----------------------	-----------------------	-----------------------	-----------------------	0
AQP5	-----------------------	-----------------------	-----------------------	-----------------------	0
AQP6	-----------------------	-----------------------	-----------------------	-----------------------	0
AQP8	-----------------------	-----------------------	-----------------------	-----------------------	0
AQP9	-----------------------	-----------------------	-----------------------	-----------------------	0
AR	-----------------------	-----------------------	-----------------------	-----------------------	0
ARAF	-----------------------	-----------------------	-----------------------	-----------------------	0
ARAP1	-----------------------	-----------------------	-----------------------	-----------------------	0
ARAP2	-----------------------	-----------------------	-----------------------	-----------------------	0
ARAP3	-----------------------	-----------------------	-----------------------	-----------------------	0
ARC	-----------------------	-----------------------	-----------------------	-----------------------	0
ARCN1	-----------------------	-----------------------	-----------------------	-----------------------	0
ARF1	-----------------------	-----------------------	-----------------------	-----------------------	0
ARF3	-----------------------	-----------------------	-----------------------	-----------------------	0
ARF4	-----------------------	-----------------------	-----------------------	-----------------------	0
ARF5	-----------------------	-----------------------	-----------------------	-----------------------	0
ARF6	-----------------------	-----------------------	-----------------------	-----------------------	0
ARFGAP2	-----------------------	-----------------------	-----------------------	-----------------------	0
ARFGAP3	-----------------------	-----------------------	-----------------------	-----------------------	0
ARFGEF1	-----------------------	-----------------------	-----------------------	-----------------------	0
ARFGEF2	-----------------------	-----------------------	-----------------------	-----------------------	0
ARFIP1	-----------------------	-----------------------	-----------------------	-----------------------	0
ARFIP2	chr11:6496127-6496133	chr11:6496243-6496249	chr11:6496363-6496369	chr11:6496403-6496409	1764
ARFRP1	-----------------------	-----------------------	-----------------------	-----------------------	0
ARG1	-----------------------	-----------------------	-----------------------	-----------------------	0
ARG2	-----------------------	-----------------------	-----------------------	-----------------------	0
ARGLU1	-----------------------	-----------------------	-----------------------	-----------------------	0
ARHGAP1	-----------------------	-----------------------	-----------------------	-----------------------	0
ARHGAP10	-----------------------	-----------------------	-----------------------	-----------------------	0
ARHGAP11A	-----------------------	-----------------------	-----------------------	-----------------------	0
ARHGAP11B	-----------------------	-----------------------	-----------------------	-----------------------	0
ARHGAP12	chr10:32095596-32095602	chr10:32095630-32095636	chr10:32095814-32095820	chr10:32096231-32096237	22464
ARHGAP15	-----------------------	-----------------------	-----------------------	-----------------------	0
ARHGAP17	-----------------------	-----------------------	-----------------------	-----------------------	0
ARHGAP19	-----------------------	-----------------------	-----------------------	-----------------------	0
ARHGAP20	-----------------------	-----------------------	-----------------------	-----------------------	0
ARHGAP21	-----------------------	-----------------------	-----------------------	-----------------------	0
ARHGAP23	-----------------------	-----------------------	-----------------------	-----------------------	0
ARHGAP24	-----------------------	-----------------------	-----------------------	-----------------------	0
ARHGAP25	-----------------------	-----------------------	-----------------------	-----------------------	0
ARHGAP26	chr5:142602813-142602819	chr5:142602460-142602466	chr5:142603618-142603624	chr5:142605798-142605804	312312
ARHGAP28	-----------------------	-----------------------	-----------------------	-----------------------	0
ARHGAP29	-----------------------	-----------------------	-----------------------	-----------------------	0
ARHGAP30	-----------------------	-----------------------	-----------------------	-----------------------	0
ARHGAP31	-----------------------	-----------------------	-----------------------	-----------------------	0
ARHGAP32	-----------------------	-----------------------	-----------------------	-----------------------	0
ARHGAP33	-----------------------	-----------------------	-----------------------	-----------------------	0
ARHGAP35	chr19:47505070-47505076	chr19:47505175-47505181	chr19:47505461-47505467	chr19:47506465-47506471	7392
ARHGAP36	-----------------------	-----------------------	-----------------------	-----------------------	0
ARHGAP39	-----------------------	-----------------------	-----------------------	-----------------------	0
ARHGAP42	-----------------------	-----------------------	-----------------------	-----------------------	0
ARHGAP44	-----------------------	-----------------------	-----------------------	-----------------------	0
ARHGAP5	-----------------------	-----------------------	-----------------------	-----------------------	0
ARHGAP6	-----------------------	-----------------------	-----------------------	-----------------------	0
ARHGAP8	-----------------------	-----------------------	-----------------------	-----------------------	0
ARHGAP9	-----------------------	-----------------------	-----------------------	-----------------------	0
ARHGDIA	-----------------------	-----------------------	-----------------------	-----------------------	0
ARHGDIB	-----------------------	-----------------------	-----------------------	-----------------------	0
ARHGEF10L	-----------------------	-----------------------	-----------------------	-----------------------	0
ARHGEF11	-----------------------	-----------------------	-----------------------	-----------------------	0
ARHGEF12	-----------------------	-----------------------	-----------------------	-----------------------	0
ARHGEF15	-----------------------	-----------------------	-----------------------	-----------------------	0
ARHGEF17	-----------------------	-----------------------	-----------------------	-----------------------	0
ARHGEF18	-----------------------	-----------------------	-----------------------	-----------------------	0
ARHGEF2	-----------------------	-----------------------	-----------------------	-----------------------	0
ARHGEF25	-----------------------	-----------------------	-----------------------	-----------------------	0
ARHGEF26	-----------------------	-----------------------	-----------------------	-----------------------	0
ARHGEF3	chr3:56761600-56761606	chr3:56761913-56761919	chr3:56761840-56761846	chr3:56762347-56762353	5760
ARHGEF33	-----------------------	-----------------------	-----------------------	-----------------------	0
ARHGEF37	-----------------------	-----------------------	-----------------------	-----------------------	0
ARHGEF38	-----------------------	-----------------------	-----------------------	-----------------------	0
ARHGEF4	-----------------------	-----------------------	-----------------------	-----------------------	0
ARHGEF40	-----------------------	-----------------------	-----------------------	-----------------------	0
ARHGEF5	-----------------------	-----------------------	-----------------------	-----------------------	0
ARHGEF6	-----------------------	-----------------------	-----------------------	-----------------------	0
ARHGEF7	-----------------------	-----------------------	-----------------------	-----------------------	0
ARHGEF9	-----------------------	-----------------------	-----------------------	-----------------------	0
ARID1A	-----------------------	-----------------------	-----------------------	-----------------------	0
ARID1B	-----------------------	-----------------------	-----------------------	-----------------------	0
ARID2	-----------------------	-----------------------	-----------------------	-----------------------	0
ARID3A	-----------------------	-----------------------	-----------------------	-----------------------	0
ARID3B	-----------------------	-----------------------	-----------------------	-----------------------	0
ARID4A	chr14:58838731-58838737	chr14:58838982-58838988	chr14:58839095-58839101	chr14:58839185-58839191	119340
ARID4B	chr1:235330445-235330451	chr1:235330571-235330577	chr1:235330617-235330623	chr1:235330633-235330639	2747250
ARID5B	-----------------------	-----------------------	-----------------------	-----------------------	0
ARIH1	-----------------------	-----------------------	-----------------------	-----------------------	0
ARIH2	-----------------------	-----------------------	-----------------------	-----------------------	0
ARL1	-----------------------	-----------------------	-----------------------	-----------------------	0
ARL10	-----------------------	-----------------------	-----------------------	-----------------------	0
ARL13B	-----------------------	-----------------------	-----------------------	-----------------------	0
ARL14	-----------------------	-----------------------	-----------------------	-----------------------	0
ARL15	-----------------------	-----------------------	-----------------------	-----------------------	0
ARL16	-----------------------	-----------------------	-----------------------	-----------------------	0
ARL17A	-----------------------	-----------------------	-----------------------	-----------------------	0
ARL17B	-----------------------	-----------------------	-----------------------	-----------------------	0
ARL2	-----------------------	-----------------------	-----------------------	-----------------------	0
ARL2BP	-----------------------	-----------------------	-----------------------	-----------------------	0
ARL3	-----------------------	-----------------------	-----------------------	-----------------------	0
ARL4A	chr7:12729262-12729268	chr7:12729879-12729885	chr7:12728788-12728794	chr7:12729269-12729275	91520
ARL4C	chr2:235402362-235402368	chr2:235401954-235401960	chr2:235403124-235403130	chr2:235403048-235403054	10560
ARL4D	-----------------------	-----------------------	-----------------------	-----------------------	0
ARL5A	-----------------------	-----------------------	-----------------------	-----------------------	0
ARL5B	-----------------------	-----------------------	-----------------------	-----------------------	0
ARL6	-----------------------	-----------------------	-----------------------	-----------------------	0
ARL6IP1	-----------------------	-----------------------	-----------------------	-----------------------	0
ARL6IP4	-----------------------	-----------------------	-----------------------	-----------------------	0
ARL6IP5	-----------------------	-----------------------	-----------------------	-----------------------	0
ARL6IP6	-----------------------	-----------------------	-----------------------	-----------------------	0
ARL8B	-----------------------	-----------------------	-----------------------	-----------------------	0
ARMC1	-----------------------	-----------------------	-----------------------	-----------------------	0
ARMC5	-----------------------	-----------------------	-----------------------	-----------------------	0
ARMC7	-----------------------	-----------------------	-----------------------	-----------------------	0
ARMC8	chr3:138014860-138014866	chr3:138014837-138014843	chr3:138015222-138015228	chr3:138015034-138015040	41327
ARMCX1	-----------------------	-----------------------	-----------------------	-----------------------	0
ARMCX2	-----------------------	-----------------------	-----------------------	-----------------------	0
ARMCX3	-----------------------	-----------------------	-----------------------	-----------------------	0
ARMCX4	-----------------------	-----------------------	-----------------------	-----------------------	0
ARMCX5	-----------------------	-----------------------	-----------------------	-----------------------	0
ARMCX5-GPRASP2	-----------------------	-----------------------	-----------------------	-----------------------	0
ARMCX6	-----------------------	-----------------------	-----------------------	-----------------------	0
ARMS2	-----------------------	-----------------------	-----------------------	-----------------------	0
ARNT	-----------------------	-----------------------	-----------------------	-----------------------	0
ARNT2	-----------------------	-----------------------	-----------------------	-----------------------	0
ARNTL	-----------------------	-----------------------	-----------------------	-----------------------	0
ARNTL2	-----------------------	-----------------------	-----------------------	-----------------------	0
ARPC1A	-----------------------	-----------------------	-----------------------	-----------------------	0
ARPC1B	-----------------------	-----------------------	-----------------------	-----------------------	0
ARPC2	-----------------------	-----------------------	-----------------------	-----------------------	0
ARPC4	-----------------------	-----------------------	-----------------------	-----------------------	0
ARPC4-TTLL3	-----------------------	-----------------------	-----------------------	-----------------------	0
ARPC5	-----------------------	-----------------------	-----------------------	-----------------------	0
ARPC5L	-----------------------	-----------------------	-----------------------	-----------------------	0
ARPP19	-----------------------	-----------------------	-----------------------	-----------------------	0
ARPP21	-----------------------	-----------------------	-----------------------	-----------------------	0
ARRB1	-----------------------	-----------------------	-----------------------	-----------------------	0
ARRB2	-----------------------	-----------------------	-----------------------	-----------------------	0
ARRDC1	-----------------------	-----------------------	-----------------------	-----------------------	0
ARRDC2	-----------------------	-----------------------	-----------------------	-----------------------	0
ARRDC3	-----------------------	-----------------------	-----------------------	-----------------------	0
ARRDC4	-----------------------	-----------------------	-----------------------	-----------------------	0
ARSA	-----------------------	-----------------------	-----------------------	-----------------------	0
ARSB	-----------------------	-----------------------	-----------------------	-----------------------	0
ARSD	-----------------------	-----------------------	-----------------------	-----------------------	0
ARSF	-----------------------	-----------------------	-----------------------	-----------------------	0
ARSI	-----------------------	-----------------------	-----------------------	-----------------------	0
ARSJ	-----------------------	-----------------------	-----------------------	-----------------------	0
ART3	-----------------------	-----------------------	-----------------------	-----------------------	0
ART5	-----------------------	-----------------------	-----------------------	-----------------------	0
ARVCF	-----------------------	-----------------------	-----------------------	-----------------------	0
ARX	-----------------------	-----------------------	-----------------------	-----------------------	0
AS3MT	-----------------------	-----------------------	-----------------------	-----------------------	0
ASAH1	-----------------------	-----------------------	-----------------------	-----------------------	0
ASAP1	-----------------------	-----------------------	-----------------------	-----------------------	0
ASAP2	-----------------------	-----------------------	-----------------------	-----------------------	0
ASAP3	-----------------------	-----------------------	-----------------------	-----------------------	0
ASB1	-----------------------	-----------------------	-----------------------	-----------------------	0
ASB11	-----------------------	-----------------------	-----------------------	-----------------------	0
ASB13	-----------------------	-----------------------	-----------------------	-----------------------	0
ASB14	-----------------------	-----------------------	-----------------------	-----------------------	0
ASB15	-----------------------	-----------------------	-----------------------	-----------------------	0
ASB16	-----------------------	-----------------------	-----------------------	-----------------------	0
ASB2	-----------------------	-----------------------	-----------------------	-----------------------	0
ASB3	-----------------------	-----------------------	-----------------------	-----------------------	0
ASB4	-----------------------	-----------------------	-----------------------	-----------------------	0
ASB6	-----------------------	-----------------------	-----------------------	-----------------------	0
ASB7	-----------------------	-----------------------	-----------------------	-----------------------	0
ASB8	-----------------------	-----------------------	-----------------------	-----------------------	0
ASB9	-----------------------	-----------------------	-----------------------	-----------------------	0
ASCC1	-----------------------	-----------------------	-----------------------	-----------------------	0
ASCC2	-----------------------	-----------------------	-----------------------	-----------------------	0
ASCC3	-----------------------	-----------------------	-----------------------	-----------------------	0
ASCL1	-----------------------	-----------------------	-----------------------	-----------------------	0
ASCL2	-----------------------	-----------------------	-----------------------	-----------------------	0
ASCL4	-----------------------	-----------------------	-----------------------	-----------------------	0
ASF1A	chr6:119229057-119229064	chr6:119229203-119229209	chr6:119229286-119229292	chr6:119230030-119230036	5040
ASF1B	-----------------------	-----------------------	-----------------------	-----------------------	0
ASH1L	chr1:155305499-155305505	chr1:155305664-155305670	chr1:155305800-155305806	chr1:155306865-155306871	27300
ASH2L	-----------------------	-----------------------	-----------------------	-----------------------	0
ASIC1	-----------------------	-----------------------	-----------------------	-----------------------	0
ASIC2	-----------------------	-----------------------	-----------------------	-----------------------	0
ASIC4	-----------------------	-----------------------	-----------------------	-----------------------	0
ASNA1	-----------------------	-----------------------	-----------------------	-----------------------	0
ASPH	-----------------------	-----------------------	-----------------------	-----------------------	0
ASPHD2	-----------------------	-----------------------	-----------------------	-----------------------	0
ASPN	-----------------------	-----------------------	-----------------------	-----------------------	0
ASPSCR1	-----------------------	-----------------------	-----------------------	-----------------------	0
ASS1	-----------------------	-----------------------	-----------------------	-----------------------	0
ASTN1	-----------------------	-----------------------	-----------------------	-----------------------	0
ASTN2	-----------------------	-----------------------	-----------------------	-----------------------	0
ASUN	-----------------------	-----------------------	-----------------------	-----------------------	0
ASXL1	-----------------------	-----------------------	-----------------------	-----------------------	0
ASXL2	-----------------------	-----------------------	-----------------------	-----------------------	0
ASXL3	-----------------------	-----------------------	-----------------------	-----------------------	0
ATAD1	-----------------------	-----------------------	-----------------------	-----------------------	0
ATAD2	chr8:124332511-124332517	chr8:124333031-124333037	chr8:124332888-124332894	chr8:124333074-124333080	7040
ATAD2B	-----------------------	-----------------------	-----------------------	-----------------------	0
ATE1	-----------------------	-----------------------	-----------------------	-----------------------	0
ATF1	-----------------------	-----------------------	-----------------------	-----------------------	0
ATF2	-----------------------	-----------------------	-----------------------	-----------------------	0
ATF3	-----------------------	-----------------------	-----------------------	-----------------------	0
ATF4	-----------------------	-----------------------	-----------------------	-----------------------	0
ATF5	-----------------------	-----------------------	-----------------------	-----------------------	0
ATF6	-----------------------	-----------------------	-----------------------	-----------------------	0
ATF7	-----------------------	-----------------------	-----------------------	-----------------------	0
ATF7IP	-----------------------	-----------------------	-----------------------	-----------------------	0
ATF7IP2	-----------------------	-----------------------	-----------------------	-----------------------	0
ATG12	-----------------------	-----------------------	-----------------------	-----------------------	0
ATG13	-----------------------	-----------------------	-----------------------	-----------------------	0
ATG14	-----------------------	-----------------------	-----------------------	-----------------------	0
ATG16L1	chr2:234203126-234203132	chr2:234203445-234203451	chr2:234204019-234204025	chr2:234204032-234204038	7920
ATG16L2	-----------------------	-----------------------	-----------------------	-----------------------	0
ATG2A	-----------------------	-----------------------	-----------------------	-----------------------	0
ATG2B	-----------------------	-----------------------	-----------------------	-----------------------	0
ATG3	-----------------------	-----------------------	-----------------------	-----------------------	0
ATG4A	-----------------------	-----------------------	-----------------------	-----------------------	0
ATG4B	-----------------------	-----------------------	-----------------------	-----------------------	0
ATG4C	-----------------------	-----------------------	-----------------------	-----------------------	0
ATG4D	-----------------------	-----------------------	-----------------------	-----------------------	0
ATG5	-----------------------	-----------------------	-----------------------	-----------------------	0
ATG7	chr3:11596571-11596577	chr3:11597553-11597559	chr3:11598374-11598380	chr3:11598048-11598054	1568
ATG9A	-----------------------	-----------------------	-----------------------	-----------------------	0
ATG9B	-----------------------	-----------------------	-----------------------	-----------------------	0
ATHL1	-----------------------	-----------------------	-----------------------	-----------------------	0
ATL1	-----------------------	-----------------------	-----------------------	-----------------------	0
ATL2	-----------------------	-----------------------	-----------------------	-----------------------	0
ATL3	-----------------------	-----------------------	-----------------------	-----------------------	0
ATM	-----------------------	-----------------------	-----------------------	-----------------------	0
ATMIN	-----------------------	-----------------------	-----------------------	-----------------------	0
ATN1	-----------------------	-----------------------	-----------------------	-----------------------	0
ATOH7	-----------------------	-----------------------	-----------------------	-----------------------	0
ATOH8	-----------------------	-----------------------	-----------------------	-----------------------	0
ATP10A	-----------------------	-----------------------	-----------------------	-----------------------	0
ATP10B	-----------------------	-----------------------	-----------------------	-----------------------	0
ATP10D	-----------------------	-----------------------	-----------------------	-----------------------	0
ATP11A	-----------------------	-----------------------	-----------------------	-----------------------	0
ATP11B	-----------------------	-----------------------	-----------------------	-----------------------	0
ATP11C	-----------------------	-----------------------	-----------------------	-----------------------	0
ATP13A1	-----------------------	-----------------------	-----------------------	-----------------------	0
ATP13A2	-----------------------	-----------------------	-----------------------	-----------------------	0
ATP13A3	-----------------------	-----------------------	-----------------------	-----------------------	0
ATP1A1	-----------------------	-----------------------	-----------------------	-----------------------	0
ATP1A2	chr1:160111821-160111827	chr1:160112347-160112353	chr1:160112760-160112766	chr1:160113202-160113208	2016
ATP1A3	-----------------------	-----------------------	-----------------------	-----------------------	0
ATP1A4	-----------------------	-----------------------	-----------------------	-----------------------	0
ATP1B1	-----------------------	-----------------------	-----------------------	-----------------------	0
ATP1B2	-----------------------	-----------------------	-----------------------	-----------------------	0
ATP1B3	-----------------------	-----------------------	-----------------------	-----------------------	0
ATP1B4	-----------------------	-----------------------	-----------------------	-----------------------	0
ATP2A1	-----------------------	-----------------------	-----------------------	-----------------------	0
ATP2A2	-----------------------	-----------------------	-----------------------	-----------------------	0
ATP2A3	-----------------------	-----------------------	-----------------------	-----------------------	0
ATP2B1	-----------------------	-----------------------	-----------------------	-----------------------	0
ATP2B2	chr3:10365743-10365749	chr3:10366545-10366552	chr3:10366932-10366938	chr3:10365950-10365956	34580
ATP2B3	-----------------------	-----------------------	-----------------------	-----------------------	0
ATP2B4	-----------------------	-----------------------	-----------------------	-----------------------	0
ATP2C1	-----------------------	-----------------------	-----------------------	-----------------------	0
ATP5C1	-----------------------	-----------------------	-----------------------	-----------------------	0
ATP5G1	-----------------------	-----------------------	-----------------------	-----------------------	0
ATP5G2	-----------------------	-----------------------	-----------------------	-----------------------	0
ATP5G3	-----------------------	-----------------------	-----------------------	-----------------------	0
ATP5J	-----------------------	-----------------------	-----------------------	-----------------------	0
ATP5J2-PTCD1	-----------------------	-----------------------	-----------------------	-----------------------	0
ATP5L	-----------------------	-----------------------	-----------------------	-----------------------	0
ATP5O	-----------------------	-----------------------	-----------------------	-----------------------	0
ATP5S	-----------------------	-----------------------	-----------------------	-----------------------	0
ATP5SL	-----------------------	-----------------------	-----------------------	-----------------------	0
ATP6AP1	-----------------------	-----------------------	-----------------------	-----------------------	0
ATP6AP2	-----------------------	-----------------------	-----------------------	-----------------------	0
ATP6V0A1	-----------------------	-----------------------	-----------------------	-----------------------	0
ATP6V0A2	-----------------------	-----------------------	-----------------------	-----------------------	0
ATP6V0B	-----------------------	-----------------------	-----------------------	-----------------------	0
ATP6V0C	-----------------------	-----------------------	-----------------------	-----------------------	0
ATP6V0D1	-----------------------	-----------------------	-----------------------	-----------------------	0
ATP6V0E1	-----------------------	-----------------------	-----------------------	-----------------------	0
ATP6V0E2	-----------------------	-----------------------	-----------------------	-----------------------	0
ATP6V1A	-----------------------	-----------------------	-----------------------	-----------------------	0
ATP6V1B2	-----------------------	-----------------------	-----------------------	-----------------------	0
ATP6V1C1	-----------------------	-----------------------	-----------------------	-----------------------	0
ATP6V1C2	-----------------------	-----------------------	-----------------------	-----------------------	0
ATP6V1D	-----------------------	-----------------------	-----------------------	-----------------------	0
ATP6V1E2	-----------------------	-----------------------	-----------------------	-----------------------	0
ATP6V1F	-----------------------	-----------------------	-----------------------	-----------------------	0
ATP6V1G1	-----------------------	-----------------------	-----------------------	-----------------------	0
ATP6V1G3	-----------------------	-----------------------	-----------------------	-----------------------	0
ATP6V1H	-----------------------	-----------------------	-----------------------	-----------------------	0
ATP7A	-----------------------	-----------------------	-----------------------	-----------------------	0
ATP8A1	-----------------------	-----------------------	-----------------------	-----------------------	0
ATP8A2	-----------------------	-----------------------	-----------------------	-----------------------	0
ATP8B1	-----------------------	-----------------------	-----------------------	-----------------------	0
ATP8B2	-----------------------	-----------------------	-----------------------	-----------------------	0
ATP8B4	-----------------------	-----------------------	-----------------------	-----------------------	0
ATP9A	-----------------------	-----------------------	-----------------------	-----------------------	0
ATPAF1	-----------------------	-----------------------	-----------------------	-----------------------	0
ATPBD4	-----------------------	-----------------------	-----------------------	-----------------------	0
ATPIF1	-----------------------	-----------------------	-----------------------	-----------------------	0
ATR	-----------------------	-----------------------	-----------------------	-----------------------	0
ATRN	-----------------------	-----------------------	-----------------------	-----------------------	0
ATRNL1	-----------------------	-----------------------	-----------------------	-----------------------	0
ATRX	-----------------------	-----------------------	-----------------------	-----------------------	0
ATXN1	chr6:16300823-16300829	chr6:16300072-16300078	chr6:16301834-16301840	chr6:16301008-16301014	1216782
ATXN10	-----------------------	-----------------------	-----------------------	-----------------------	0
ATXN1L	chr16:71886225-71886231	chr16:71886281-71886287	chr16:71886952-71886958	chr16:71886442-71886448	81328
ATXN2	-----------------------	-----------------------	-----------------------	-----------------------	0
ATXN2L	-----------------------	-----------------------	-----------------------	-----------------------	0
ATXN3	-----------------------	-----------------------	-----------------------	-----------------------	0
ATXN7	-----------------------	-----------------------	-----------------------	-----------------------	0
ATXN7L1	-----------------------	-----------------------	-----------------------	-----------------------	0
ATXN7L2	-----------------------	-----------------------	-----------------------	-----------------------	0
ATXN7L3	-----------------------	-----------------------	-----------------------	-----------------------	0
ATXN7L3B	-----------------------	-----------------------	-----------------------	-----------------------	0
AUH	-----------------------	-----------------------	-----------------------	-----------------------	0
AUP1	-----------------------	-----------------------	-----------------------	-----------------------	0
AURKA	-----------------------	-----------------------	-----------------------	-----------------------	0
AUTS2	-----------------------	-----------------------	-----------------------	-----------------------	0
AVEN	-----------------------	-----------------------	-----------------------	-----------------------	0
AVIL	-----------------------	-----------------------	-----------------------	-----------------------	0
AVL9	-----------------------	-----------------------	-----------------------	-----------------------	0
AVP	-----------------------	-----------------------	-----------------------	-----------------------	0
AVPI1	-----------------------	-----------------------	-----------------------	-----------------------	0
AVPR1A	-----------------------	-----------------------	-----------------------	-----------------------	0
AVPR2	-----------------------	-----------------------	-----------------------	-----------------------	0
AWAT2	-----------------------	-----------------------	-----------------------	-----------------------	0
AXIN1	-----------------------	-----------------------	-----------------------	-----------------------	0
AXIN2	-----------------------	-----------------------	-----------------------	-----------------------	0
AXL	-----------------------	-----------------------	-----------------------	-----------------------	0
AZGP1	-----------------------	-----------------------	-----------------------	-----------------------	0
AZI2	-----------------------	-----------------------	-----------------------	-----------------------	0
AZIN1	-----------------------	-----------------------	-----------------------	-----------------------	0
B3GALNT2	-----------------------	-----------------------	-----------------------	-----------------------	0
B3GALT1	-----------------------	-----------------------	-----------------------	-----------------------	0
B3GALT2	-----------------------	-----------------------	-----------------------	-----------------------	0
B3GALT5	-----------------------	-----------------------	-----------------------	-----------------------	0
B3GALTL	-----------------------	-----------------------	-----------------------	-----------------------	0
B3GAT1	-----------------------	-----------------------	-----------------------	-----------------------	0
B3GAT2	-----------------------	-----------------------	-----------------------	-----------------------	0
B3GAT3	-----------------------	-----------------------	-----------------------	-----------------------	0
B3GNT1	-----------------------	-----------------------	-----------------------	-----------------------	0
B3GNT2	-----------------------	-----------------------	-----------------------	-----------------------	0
B3GNT5	-----------------------	-----------------------	-----------------------	-----------------------	0
B3GNT7	-----------------------	-----------------------	-----------------------	-----------------------	0
B3GNT9	-----------------------	-----------------------	-----------------------	-----------------------	0
B4GALNT1	-----------------------	-----------------------	-----------------------	-----------------------	0
B4GALNT3	-----------------------	-----------------------	-----------------------	-----------------------	0
B4GALNT4	-----------------------	-----------------------	-----------------------	-----------------------	0
B4GALT1	-----------------------	-----------------------	-----------------------	-----------------------	0
B4GALT2	-----------------------	-----------------------	-----------------------	-----------------------	0
B4GALT3	-----------------------	-----------------------	-----------------------	-----------------------	0
B4GALT4	-----------------------	-----------------------	-----------------------	-----------------------	0
B4GALT5	-----------------------	-----------------------	-----------------------	-----------------------	0
B4GALT6	-----------------------	-----------------------	-----------------------	-----------------------	0
B4GALT7	-----------------------	-----------------------	-----------------------	-----------------------	0
B9D1	-----------------------	-----------------------	-----------------------	-----------------------	0
BAALC	-----------------------	-----------------------	-----------------------	-----------------------	0
BACE1	-----------------------	-----------------------	-----------------------	-----------------------	0
BACE2	-----------------------	-----------------------	-----------------------	-----------------------	0
BACH1	-----------------------	-----------------------	-----------------------	-----------------------	0
BACH2	-----------------------	-----------------------	-----------------------	-----------------------	0
BAD	-----------------------	-----------------------	-----------------------	-----------------------	0
BAG1	-----------------------	-----------------------	-----------------------	-----------------------	0
BAG2	-----------------------	-----------------------	-----------------------	-----------------------	0
BAG4	-----------------------	-----------------------	-----------------------	-----------------------	0
BAG5	-----------------------	-----------------------	-----------------------	-----------------------	0
BAGE2	-----------------------	-----------------------	-----------------------	-----------------------	0
BAGE3	-----------------------	-----------------------	-----------------------	-----------------------	0
BAGE4	-----------------------	-----------------------	-----------------------	-----------------------	0
BAHCC1	-----------------------	-----------------------	-----------------------	-----------------------	0
BAHD1	chr15:40758402-40758408	chr15:40759391-40759397	chr15:40760282-40760288	chr15:40759635-40759641	10780
BAI1	-----------------------	-----------------------	-----------------------	-----------------------	0
BAI2	-----------------------	-----------------------	-----------------------	-----------------------	0
BAI3	-----------------------	-----------------------	-----------------------	-----------------------	0
BAIAP2	-----------------------	-----------------------	-----------------------	-----------------------	0
BAIAP2L1	-----------------------	-----------------------	-----------------------	-----------------------	0
BAIAP3	-----------------------	-----------------------	-----------------------	-----------------------	0
BAK1	-----------------------	-----------------------	-----------------------	-----------------------	0
BAMBI	-----------------------	-----------------------	-----------------------	-----------------------	0
BANF1	-----------------------	-----------------------	-----------------------	-----------------------	0
BANP	-----------------------	-----------------------	-----------------------	-----------------------	0
BAP1	-----------------------	-----------------------	-----------------------	-----------------------	0
BARHL1	-----------------------	-----------------------	-----------------------	-----------------------	0
BARHL2	-----------------------	-----------------------	-----------------------	-----------------------	0
BARX1	-----------------------	-----------------------	-----------------------	-----------------------	0
BARX2	-----------------------	-----------------------	-----------------------	-----------------------	0
BASP1	-----------------------	-----------------------	-----------------------	-----------------------	0
BATF	-----------------------	-----------------------	-----------------------	-----------------------	0
BATF3	-----------------------	-----------------------	-----------------------	-----------------------	0
BAZ1A	-----------------------	-----------------------	-----------------------	-----------------------	0
BAZ1B	-----------------------	-----------------------	-----------------------	-----------------------	0
BAZ2A	-----------------------	-----------------------	-----------------------	-----------------------	0
BAZ2B	-----------------------	-----------------------	-----------------------	-----------------------	0
BBC3	-----------------------	-----------------------	-----------------------	-----------------------	0
BBIP1	-----------------------	-----------------------	-----------------------	-----------------------	0
BBS1	-----------------------	-----------------------	-----------------------	-----------------------	0
BBS10	-----------------------	-----------------------	-----------------------	-----------------------	0
BBS7	-----------------------	-----------------------	-----------------------	-----------------------	0
BBS9	-----------------------	-----------------------	-----------------------	-----------------------	0
BBX	chr3:107524439-107524445	chr3:107524308-107524314	chr3:107524925-107524931	chr3:107526704-107526710	64680
BCAM	-----------------------	-----------------------	-----------------------	-----------------------	0
BCAN	-----------------------	-----------------------	-----------------------	-----------------------	0
BCAP29	-----------------------	-----------------------	-----------------------	-----------------------	0
BCAP31	-----------------------	-----------------------	-----------------------	-----------------------	0
BCAR1	-----------------------	-----------------------	-----------------------	-----------------------	0
BCAR3	-----------------------	-----------------------	-----------------------	-----------------------	0
BCAS1	-----------------------	-----------------------	-----------------------	-----------------------	0
BCAS3	-----------------------	-----------------------	-----------------------	-----------------------	0
BCAT1	-----------------------	-----------------------	-----------------------	-----------------------	0
BCAT2	-----------------------	-----------------------	-----------------------	-----------------------	0
BCCIP	-----------------------	-----------------------	-----------------------	-----------------------	0
BCDIN3D	-----------------------	-----------------------	-----------------------	-----------------------	0
BCKDHA	-----------------------	-----------------------	-----------------------	-----------------------	0
BCKDHB	-----------------------	-----------------------	-----------------------	-----------------------	0
BCKDK	-----------------------	-----------------------	-----------------------	-----------------------	0
BCL10	-----------------------	-----------------------	-----------------------	-----------------------	0
BCL11A	-----------------------	-----------------------	-----------------------	-----------------------	0
BCL11B	chr14:99635856-99635862	chr14:99636637-99636643	chr14:99636779-99636785	chr14:99635718-99635724	147000
BCL2	-----------------------	-----------------------	-----------------------	-----------------------	0
BCL2L1	-----------------------	-----------------------	-----------------------	-----------------------	0
BCL2L11	chr2:111919021-111919027	chr2:111922541-111922547	chr2:111911403-111911409	chr2:111922838-111922844	21060
BCL2L12	-----------------------	-----------------------	-----------------------	-----------------------	0
BCL2L13	-----------------------	-----------------------	-----------------------	-----------------------	0
BCL2L14	-----------------------	-----------------------	-----------------------	-----------------------	0
BCL2L15	-----------------------	-----------------------	-----------------------	-----------------------	0
BCL2L2	chr14:23778946-23778952	chr14:23779542-23779548	chr14:23779774-23779780	chr14:23780665-23780671	15400
BCL2L2-PABPN1	-----------------------	-----------------------	-----------------------	-----------------------	0
BCL3	-----------------------	-----------------------	-----------------------	-----------------------	0
BCL6	chr3:187439627-187439633	chr3:187439527-187439533	chr3:187439970-187439976	chr3:187440175-187440181	4800
BCL6B	-----------------------	-----------------------	-----------------------	-----------------------	0
BCL7A	-----------------------	-----------------------	-----------------------	-----------------------	0
BCL7B	-----------------------	-----------------------	-----------------------	-----------------------	0
BCL7C	-----------------------	-----------------------	-----------------------	-----------------------	0
BCL9	-----------------------	-----------------------	-----------------------	-----------------------	0
BCL9L	-----------------------	-----------------------	-----------------------	-----------------------	0
BCLAF1	-----------------------	-----------------------	-----------------------	-----------------------	0
BCMO1	-----------------------	-----------------------	-----------------------	-----------------------	0
BCOR	-----------------------	-----------------------	-----------------------	-----------------------	0
BCORL1	-----------------------	-----------------------	-----------------------	-----------------------	0
BCR	-----------------------	-----------------------	-----------------------	-----------------------	0
BDH1	-----------------------	-----------------------	-----------------------	-----------------------	0
BDH2	-----------------------	-----------------------	-----------------------	-----------------------	0
BDKRB2	-----------------------	-----------------------	-----------------------	-----------------------	0
BDNF	-----------------------	-----------------------	-----------------------	-----------------------	0
BDP1	-----------------------	-----------------------	-----------------------	-----------------------	0
BEAN1	-----------------------	-----------------------	-----------------------	-----------------------	0
BECN1	-----------------------	-----------------------	-----------------------	-----------------------	0
BEGAIN	-----------------------	-----------------------	-----------------------	-----------------------	0
BEND2	-----------------------	-----------------------	-----------------------	-----------------------	0
BEND3	-----------------------	-----------------------	-----------------------	-----------------------	0
BEND4	-----------------------	-----------------------	-----------------------	-----------------------	0
BEND6	-----------------------	-----------------------	-----------------------	-----------------------	0
BEND7	-----------------------	-----------------------	-----------------------	-----------------------	0
BEST1	-----------------------	-----------------------	-----------------------	-----------------------	0
BEST3	-----------------------	-----------------------	-----------------------	-----------------------	0
BET1	-----------------------	-----------------------	-----------------------	-----------------------	0
BET1L	-----------------------	-----------------------	-----------------------	-----------------------	0
BEX1	-----------------------	-----------------------	-----------------------	-----------------------	0
BFAR	-----------------------	-----------------------	-----------------------	-----------------------	0
BFSP2	-----------------------	-----------------------	-----------------------	-----------------------	0
BGLAP	-----------------------	-----------------------	-----------------------	-----------------------	0
BHLHB9	-----------------------	-----------------------	-----------------------	-----------------------	0
BHLHE22	-----------------------	-----------------------	-----------------------	-----------------------	0
BHLHE40	-----------------------	-----------------------	-----------------------	-----------------------	0
BHLHE41	chr12:26273426-26273432	chr12:26273729-26273735	chr12:26273200-26273206	chr12:26274217-26274223	15210
BHMT2	-----------------------	-----------------------	-----------------------	-----------------------	0
BICC1	-----------------------	-----------------------	-----------------------	-----------------------	0
BICD1	-----------------------	-----------------------	-----------------------	-----------------------	0
BICD2	chr9:95474275-95474282	chr9:95474969-95474975	chr9:95475388-95475394	chr9:95475906-95475912	35880
BIK	-----------------------	-----------------------	-----------------------	-----------------------	0
BIN1	-----------------------	-----------------------	-----------------------	-----------------------	0
BIN3	-----------------------	-----------------------	-----------------------	-----------------------	0
BIRC3	-----------------------	-----------------------	-----------------------	-----------------------	0
BIRC6	-----------------------	-----------------------	-----------------------	-----------------------	0
BIVM	-----------------------	-----------------------	-----------------------	-----------------------	0
BIVM-ERCC5	-----------------------	-----------------------	-----------------------	-----------------------	0
BLCAP	-----------------------	-----------------------	-----------------------	-----------------------	0
BLMH	-----------------------	-----------------------	-----------------------	-----------------------	0
BLNK	-----------------------	-----------------------	-----------------------	-----------------------	0
BLOC1S2	-----------------------	-----------------------	-----------------------	-----------------------	0
BLVRA	-----------------------	-----------------------	-----------------------	-----------------------	0
BMF	-----------------------	-----------------------	-----------------------	-----------------------	0
BMI1	-----------------------	-----------------------	-----------------------	-----------------------	0
BMP1	-----------------------	-----------------------	-----------------------	-----------------------	0
BMP10	-----------------------	-----------------------	-----------------------	-----------------------	0
BMP2	chr20:6759851-6759857	chr20:6759987-6759993	chr20:6760062-6760068	chr20:6759829-6759835	768
BMP2K	-----------------------	-----------------------	-----------------------	-----------------------	0
BMP3	-----------------------	-----------------------	-----------------------	-----------------------	0
BMP4	-----------------------	-----------------------	-----------------------	-----------------------	0
BMP6	-----------------------	-----------------------	-----------------------	-----------------------	0
BMP7	-----------------------	-----------------------	-----------------------	-----------------------	0
BMP8A	-----------------------	-----------------------	-----------------------	-----------------------	0
BMP8B	-----------------------	-----------------------	-----------------------	-----------------------	0
BMPER	-----------------------	-----------------------	-----------------------	-----------------------	0
BMPR1A	-----------------------	-----------------------	-----------------------	-----------------------	0
BMPR1B	-----------------------	-----------------------	-----------------------	-----------------------	0
BMPR2	chr2:203424875-203424881	chr2:203425257-203425263	chr2:203424718-203424724	chr2:203426192-203426198	966000
BMX	-----------------------	-----------------------	-----------------------	-----------------------	0
BNC1	-----------------------	-----------------------	-----------------------	-----------------------	0
BNC2	chr9:16410891-16410897	chr9:16411051-16411057	chr9:16411409-16411415	chr9:16411648-16411654	901056
BNIP2	chr15:59955297-59955303	chr15:59955498-59955504	chr15:59955472-59955478	chr15:59956006-59956012	37440
BNIP3	-----------------------	-----------------------	-----------------------	-----------------------	0
BNIP3L	-----------------------	-----------------------	-----------------------	-----------------------	0
BNIPL	-----------------------	-----------------------	-----------------------	-----------------------	0
BOC	-----------------------	-----------------------	-----------------------	-----------------------	0
BOD1	-----------------------	-----------------------	-----------------------	-----------------------	0
BOD1L	chr4:13570413-13570419	chr4:13571215-13571221	chr4:13571180-13571186	chr4:13571155-13571161	160
BOLA3	-----------------------	-----------------------	-----------------------	-----------------------	0
BOLL	-----------------------	-----------------------	-----------------------	-----------------------	0
BORA	-----------------------	-----------------------	-----------------------	-----------------------	0
BPGM	-----------------------	-----------------------	-----------------------	-----------------------	0
BPIFA1	-----------------------	-----------------------	-----------------------	-----------------------	0
BPIFB1	-----------------------	-----------------------	-----------------------	-----------------------	0
BPIFB2	-----------------------	-----------------------	-----------------------	-----------------------	0
BPIFB4	-----------------------	-----------------------	-----------------------	-----------------------	0
BPIFC	-----------------------	-----------------------	-----------------------	-----------------------	0
BPNT1	-----------------------	-----------------------	-----------------------	-----------------------	0
BPTF	-----------------------	-----------------------	-----------------------	-----------------------	0
BRAF	-----------------------	-----------------------	-----------------------	-----------------------	0
BRAP	-----------------------	-----------------------	-----------------------	-----------------------	0
BRCA1	-----------------------	-----------------------	-----------------------	-----------------------	0
BRCC3	-----------------------	-----------------------	-----------------------	-----------------------	0
BRD1	-----------------------	-----------------------	-----------------------	-----------------------	0
BRD3	-----------------------	-----------------------	-----------------------	-----------------------	0
BRD4	-----------------------	-----------------------	-----------------------	-----------------------	0
BRD7	-----------------------	-----------------------	-----------------------	-----------------------	0
BRD8	-----------------------	-----------------------	-----------------------	-----------------------	0
BRDT	-----------------------	-----------------------	-----------------------	-----------------------	0
BRE	-----------------------	-----------------------	-----------------------	-----------------------	0
BRF2	-----------------------	-----------------------	-----------------------	-----------------------	0
BRI3	-----------------------	-----------------------	-----------------------	-----------------------	0
BRIX1	-----------------------	-----------------------	-----------------------	-----------------------	0
BRK1	-----------------------	-----------------------	-----------------------	-----------------------	0
BRMS1	-----------------------	-----------------------	-----------------------	-----------------------	0
BRMS1L	chr14:36340259-36340265	chr14:36340514-36340520	chr14:36340631-36340637	chr14:36340811-36340817	86400
BRP44	-----------------------	-----------------------	-----------------------	-----------------------	0
BRP44L	-----------------------	-----------------------	-----------------------	-----------------------	0
BRPF1	-----------------------	-----------------------	-----------------------	-----------------------	0
BRPF3	-----------------------	-----------------------	-----------------------	-----------------------	0
BRSK1	-----------------------	-----------------------	-----------------------	-----------------------	0
BRSK2	-----------------------	-----------------------	-----------------------	-----------------------	0
BRWD1	-----------------------	-----------------------	-----------------------	-----------------------	0
BRWD3	-----------------------	-----------------------	-----------------------	-----------------------	0
BSCL2	-----------------------	-----------------------	-----------------------	-----------------------	0
BSDC1	-----------------------	-----------------------	-----------------------	-----------------------	0
BSN	-----------------------	-----------------------	-----------------------	-----------------------	0
BSPRY	-----------------------	-----------------------	-----------------------	-----------------------	0
BTAF1	-----------------------	-----------------------	-----------------------	-----------------------	0
BTBD1	-----------------------	-----------------------	-----------------------	-----------------------	0
BTBD10	chr11:13409955-13409961	chr11:13409993-13409999	chr11:13410184-13410190	chr11:13410055-13410061	5616
BTBD11	-----------------------	-----------------------	-----------------------	-----------------------	0
BTBD18	-----------------------	-----------------------	-----------------------	-----------------------	0
BTBD2	-----------------------	-----------------------	-----------------------	-----------------------	0
BTBD3	-----------------------	-----------------------	-----------------------	-----------------------	0
BTBD7	chr14:93703939-93703945	chr14:93704145-93704151	chr14:93704970-93704977	chr14:93705943-93705949	466200
BTBD9	-----------------------	-----------------------	-----------------------	-----------------------	0
BTC	-----------------------	-----------------------	-----------------------	-----------------------	0
BTF3	-----------------------	-----------------------	-----------------------	-----------------------	0
BTF3L4	-----------------------	-----------------------	-----------------------	-----------------------	0
BTG1	chr12:92536903-92536909	chr12:92537374-92537380	chr12:92537475-92537481	chr12:92537443-92537450	284648
BTG2	chr1:203277851-203277858	chr1:203278516-203278522	chr1:203278703-203278709	chr1:203278342-203278348	2352
BTG3	chr21:18966121-18966127	chr21:18966238-18966244	chr21:18966093-18966100	chr21:18966079-18966085	8736
BTG4	-----------------------	-----------------------	-----------------------	-----------------------	0
BTK	-----------------------	-----------------------	-----------------------	-----------------------	0
BTLA	-----------------------	-----------------------	-----------------------	-----------------------	0
BTN1A1	-----------------------	-----------------------	-----------------------	-----------------------	0
BTN2A1	-----------------------	-----------------------	-----------------------	-----------------------	0
BTN2A2	-----------------------	-----------------------	-----------------------	-----------------------	0
BTN3A1	-----------------------	-----------------------	-----------------------	-----------------------	0
BTN3A2	-----------------------	-----------------------	-----------------------	-----------------------	0
BTRC	-----------------------	-----------------------	-----------------------	-----------------------	0
BUB3	-----------------------	-----------------------	-----------------------	-----------------------	0
BUD13	-----------------------	-----------------------	-----------------------	-----------------------	0
BVES	-----------------------	-----------------------	-----------------------	-----------------------	0
BYSL	-----------------------	-----------------------	-----------------------	-----------------------	0
BZRAP1	-----------------------	-----------------------	-----------------------	-----------------------	0
BZW1	-----------------------	-----------------------	-----------------------	-----------------------	0
BZW2	-----------------------	-----------------------	-----------------------	-----------------------	0
C10orf10	-----------------------	-----------------------	-----------------------	-----------------------	0
C10orf105	-----------------------	-----------------------	-----------------------	-----------------------	0
C10orf107	-----------------------	-----------------------	-----------------------	-----------------------	0
C10orf113	-----------------------	-----------------------	-----------------------	-----------------------	0
C10orf114	-----------------------	-----------------------	-----------------------	-----------------------	0
C10orf116	-----------------------	-----------------------	-----------------------	-----------------------	0
C10orf118	-----------------------	-----------------------	-----------------------	-----------------------	0
C10orf12	-----------------------	-----------------------	-----------------------	-----------------------	0
C10orf125	-----------------------	-----------------------	-----------------------	-----------------------	0
C10orf131	-----------------------	-----------------------	-----------------------	-----------------------	0
C10orf137	-----------------------	-----------------------	-----------------------	-----------------------	0
C10orf140	chr10:21802454-21802461	chr10:21802571-21802577	chr10:21802697-21802703	chr10:21803440-21803446	165186
C10orf2	-----------------------	-----------------------	-----------------------	-----------------------	0
C10orf26	-----------------------	-----------------------	-----------------------	-----------------------	0
C10orf28	-----------------------	-----------------------	-----------------------	-----------------------	0
C10orf32	-----------------------	-----------------------	-----------------------	-----------------------	0
C10orf35	-----------------------	-----------------------	-----------------------	-----------------------	0
C10orf46	chr10:120440882-120440888	chr10:120442019-120442025	chr10:120441081-120441087	chr10:120441656-120441662	128934
C10orf47	-----------------------	-----------------------	-----------------------	-----------------------	0
C10orf53	-----------------------	-----------------------	-----------------------	-----------------------	0
C10orf54	-----------------------	-----------------------	-----------------------	-----------------------	0
C10orf55	-----------------------	-----------------------	-----------------------	-----------------------	0
C10orf57	-----------------------	-----------------------	-----------------------	-----------------------	0
C10orf67	-----------------------	-----------------------	-----------------------	-----------------------	0
C10orf71	-----------------------	-----------------------	-----------------------	-----------------------	0
C10orf76	-----------------------	-----------------------	-----------------------	-----------------------	0
C10orf81	-----------------------	-----------------------	-----------------------	-----------------------	0
C10orf88	-----------------------	-----------------------	-----------------------	-----------------------	0
C10orf90	-----------------------	-----------------------	-----------------------	-----------------------	0
C11orf10	-----------------------	-----------------------	-----------------------	-----------------------	0
C11orf2	-----------------------	-----------------------	-----------------------	-----------------------	0
C11orf24	-----------------------	-----------------------	-----------------------	-----------------------	0
C11orf30	chr11:76261208-76261214	chr11:76261274-76261280	chr11:76261378-76261384	chr11:76261341-76261348	167960
C11orf31	-----------------------	-----------------------	-----------------------	-----------------------	0
C11orf34	-----------------------	-----------------------	-----------------------	-----------------------	0
C11orf35	-----------------------	-----------------------	-----------------------	-----------------------	0
C11orf41	-----------------------	-----------------------	-----------------------	-----------------------	0
C11orf42	-----------------------	-----------------------	-----------------------	-----------------------	0
C11orf45	-----------------------	-----------------------	-----------------------	-----------------------	0
C11orf48	-----------------------	-----------------------	-----------------------	-----------------------	0
C11orf49	-----------------------	-----------------------	-----------------------	-----------------------	0
C11orf51	-----------------------	-----------------------	-----------------------	-----------------------	0
C11orf54	-----------------------	-----------------------	-----------------------	-----------------------	0
C11orf57	-----------------------	-----------------------	-----------------------	-----------------------	0
C11orf58	-----------------------	-----------------------	-----------------------	-----------------------	0
C11orf68	-----------------------	-----------------------	-----------------------	-----------------------	0
C11orf73	-----------------------	-----------------------	-----------------------	-----------------------	0
C11orf75	-----------------------	-----------------------	-----------------------	-----------------------	0
C11orf80	-----------------------	-----------------------	-----------------------	-----------------------	0
C11orf84	-----------------------	-----------------------	-----------------------	-----------------------	0
C11orf85	-----------------------	-----------------------	-----------------------	-----------------------	0
C11orf86	-----------------------	-----------------------	-----------------------	-----------------------	0
C11orf87	-----------------------	-----------------------	-----------------------	-----------------------	0
C11orf9	-----------------------	-----------------------	-----------------------	-----------------------	0
C11orf91	-----------------------	-----------------------	-----------------------	-----------------------	0
C11orf95	chr11:63527412-63527418	chr11:63527473-63527479	chr11:63528499-63528505	chr11:63530122-63530128	96800
C12orf12	-----------------------	-----------------------	-----------------------	-----------------------	0
C12orf23	-----------------------	-----------------------	-----------------------	-----------------------	0
C12orf29	-----------------------	-----------------------	-----------------------	-----------------------	0
C12orf34	-----------------------	-----------------------	-----------------------	-----------------------	0
C12orf35	-----------------------	-----------------------	-----------------------	-----------------------	0
C12orf4	-----------------------	-----------------------	-----------------------	-----------------------	0
C12orf42	-----------------------	-----------------------	-----------------------	-----------------------	0
C12orf43	-----------------------	-----------------------	-----------------------	-----------------------	0
C12orf44	-----------------------	-----------------------	-----------------------	-----------------------	0
C12orf49	-----------------------	-----------------------	-----------------------	-----------------------	0
C12orf5	-----------------------	-----------------------	-----------------------	-----------------------	0
C12orf50	-----------------------	-----------------------	-----------------------	-----------------------	0
C12orf51	-----------------------	-----------------------	-----------------------	-----------------------	0
C12orf53	-----------------------	-----------------------	-----------------------	-----------------------	0
C12orf54	-----------------------	-----------------------	-----------------------	-----------------------	0
C12orf59	-----------------------	-----------------------	-----------------------	-----------------------	0
C12orf68	-----------------------	-----------------------	-----------------------	-----------------------	0
C12orf74	-----------------------	-----------------------	-----------------------	-----------------------	0
C12orf75	-----------------------	-----------------------	-----------------------	-----------------------	0
C12orf76	-----------------------	-----------------------	-----------------------	-----------------------	0
C13orf33	-----------------------	-----------------------	-----------------------	-----------------------	0
C14orf1	-----------------------	-----------------------	-----------------------	-----------------------	0
C14orf101	-----------------------	-----------------------	-----------------------	-----------------------	0
C14orf109	-----------------------	-----------------------	-----------------------	-----------------------	0
C14orf118	-----------------------	-----------------------	-----------------------	-----------------------	0
C14orf119	-----------------------	-----------------------	-----------------------	-----------------------	0
C14orf126	-----------------------	-----------------------	-----------------------	-----------------------	0
C14orf129	-----------------------	-----------------------	-----------------------	-----------------------	0
C14orf132	-----------------------	-----------------------	-----------------------	-----------------------	0
C14orf133	-----------------------	-----------------------	-----------------------	-----------------------	0
C14orf135	-----------------------	-----------------------	-----------------------	-----------------------	0
C14orf149	-----------------------	-----------------------	-----------------------	-----------------------	0
C14orf166	-----------------------	-----------------------	-----------------------	-----------------------	0
C14orf169	-----------------------	-----------------------	-----------------------	-----------------------	0
C14orf176	-----------------------	-----------------------	-----------------------	-----------------------	0
C14orf177	-----------------------	-----------------------	-----------------------	-----------------------	0
C14orf178	-----------------------	-----------------------	-----------------------	-----------------------	0
C14orf180	-----------------------	-----------------------	-----------------------	-----------------------	0
C14orf28	chr14:45375196-45375202	chr14:45375244-45375250	chr14:45375586-45375592	chr14:45375212-45375218	24960
C14orf37	-----------------------	-----------------------	-----------------------	-----------------------	0
C14orf39	-----------------------	-----------------------	-----------------------	-----------------------	0
C14orf43	-----------------------	-----------------------	-----------------------	-----------------------	0
C14orf45	-----------------------	-----------------------	-----------------------	-----------------------	0
C14orf79	-----------------------	-----------------------	-----------------------	-----------------------	0
C14orf93	-----------------------	-----------------------	-----------------------	-----------------------	0
C15orf2	-----------------------	-----------------------	-----------------------	-----------------------	0
C15orf23	-----------------------	-----------------------	-----------------------	-----------------------	0
C15orf24	-----------------------	-----------------------	-----------------------	-----------------------	0
C15orf27	-----------------------	-----------------------	-----------------------	-----------------------	0
C15orf29	-----------------------	-----------------------	-----------------------	-----------------------	0
C15orf32	-----------------------	-----------------------	-----------------------	-----------------------	0
C15orf38	-----------------------	-----------------------	-----------------------	-----------------------	0
C15orf38-AP3S2	-----------------------	-----------------------	-----------------------	-----------------------	0
C15orf39	-----------------------	-----------------------	-----------------------	-----------------------	0
C15orf40	-----------------------	-----------------------	-----------------------	-----------------------	0
C15orf41	-----------------------	-----------------------	-----------------------	-----------------------	0
C15orf42	-----------------------	-----------------------	-----------------------	-----------------------	0
C15orf43	-----------------------	-----------------------	-----------------------	-----------------------	0
C15orf48	-----------------------	-----------------------	-----------------------	-----------------------	0
C15orf52	-----------------------	-----------------------	-----------------------	-----------------------	0
C15orf53	-----------------------	-----------------------	-----------------------	-----------------------	0
C15orf54	-----------------------	-----------------------	-----------------------	-----------------------	0
C15orf56	-----------------------	-----------------------	-----------------------	-----------------------	0
C15orf57	-----------------------	-----------------------	-----------------------	-----------------------	0
C15orf60	-----------------------	-----------------------	-----------------------	-----------------------	0
C15orf63	-----------------------	-----------------------	-----------------------	-----------------------	0
C16orf45	-----------------------	-----------------------	-----------------------	-----------------------	0
C16orf46	-----------------------	-----------------------	-----------------------	-----------------------	0
C16orf48	-----------------------	-----------------------	-----------------------	-----------------------	0
C16orf5	-----------------------	-----------------------	-----------------------	-----------------------	0
C16orf52	chr16:22092373-22092379	chr16:22092476-22092482	chr16:22092529-22092535	chr16:22093396-22093402	335160
C16orf53	-----------------------	-----------------------	-----------------------	-----------------------	0
C16orf54	-----------------------	-----------------------	-----------------------	-----------------------	0
C16orf55	-----------------------	-----------------------	-----------------------	-----------------------	0
C16orf57	-----------------------	-----------------------	-----------------------	-----------------------	0
C16orf58	-----------------------	-----------------------	-----------------------	-----------------------	0
C16orf70	-----------------------	-----------------------	-----------------------	-----------------------	0
C16orf72	chr16:9210809-9210815	chr16:9211228-9211234	chr16:9211525-9211531	chr16:9211411-9211417	78000
C16orf74	-----------------------	-----------------------	-----------------------	-----------------------	0
C16orf80	-----------------------	-----------------------	-----------------------	-----------------------	0
C16orf82	-----------------------	-----------------------	-----------------------	-----------------------	0
C16orf86	-----------------------	-----------------------	-----------------------	-----------------------	0
C16orf87	-----------------------	-----------------------	-----------------------	-----------------------	0
C16orf88	-----------------------	-----------------------	-----------------------	-----------------------	0
C16orf89	-----------------------	-----------------------	-----------------------	-----------------------	0
C16orf90	-----------------------	-----------------------	-----------------------	-----------------------	0
C16orf92	-----------------------	-----------------------	-----------------------	-----------------------	0
C16orf95	-----------------------	-----------------------	-----------------------	-----------------------	0
C17orf100	-----------------------	-----------------------	-----------------------	-----------------------	0
C17orf101	-----------------------	-----------------------	-----------------------	-----------------------	0
C17orf102	-----------------------	-----------------------	-----------------------	-----------------------	0
C17orf103	-----------------------	-----------------------	-----------------------	-----------------------	0
C17orf104	-----------------------	-----------------------	-----------------------	-----------------------	0
C17orf107	-----------------------	-----------------------	-----------------------	-----------------------	0
C17orf108	-----------------------	-----------------------	-----------------------	-----------------------	0
C17orf28	-----------------------	-----------------------	-----------------------	-----------------------	0
C17orf39	-----------------------	-----------------------	-----------------------	-----------------------	0
C17orf47	-----------------------	-----------------------	-----------------------	-----------------------	0
C17orf49	-----------------------	-----------------------	-----------------------	-----------------------	0
C17orf50	-----------------------	-----------------------	-----------------------	-----------------------	0
C17orf51	-----------------------	-----------------------	-----------------------	-----------------------	0
C17orf53	-----------------------	-----------------------	-----------------------	-----------------------	0
C17orf58	-----------------------	-----------------------	-----------------------	-----------------------	0
C17orf59	-----------------------	-----------------------	-----------------------	-----------------------	0
C17orf63	-----------------------	-----------------------	-----------------------	-----------------------	0
C17orf70	-----------------------	-----------------------	-----------------------	-----------------------	0
C17orf72	-----------------------	-----------------------	-----------------------	-----------------------	0
C17orf74	-----------------------	-----------------------	-----------------------	-----------------------	0
C17orf75	-----------------------	-----------------------	-----------------------	-----------------------	0
C17orf77	-----------------------	-----------------------	-----------------------	-----------------------	0
C17orf78	-----------------------	-----------------------	-----------------------	-----------------------	0
C17orf79	-----------------------	-----------------------	-----------------------	-----------------------	0
C17orf81	-----------------------	-----------------------	-----------------------	-----------------------	0
C17orf82	-----------------------	-----------------------	-----------------------	-----------------------	0
C17orf85	-----------------------	-----------------------	-----------------------	-----------------------	0
C17orf96	-----------------------	-----------------------	-----------------------	-----------------------	0
C18orf1	-----------------------	-----------------------	-----------------------	-----------------------	0
C18orf25	-----------------------	-----------------------	-----------------------	-----------------------	0
C18orf26	-----------------------	-----------------------	-----------------------	-----------------------	0
C18orf32	-----------------------	-----------------------	-----------------------	-----------------------	0
C18orf34	-----------------------	-----------------------	-----------------------	-----------------------	0
C18orf42	-----------------------	-----------------------	-----------------------	-----------------------	0
C18orf54	-----------------------	-----------------------	-----------------------	-----------------------	0
C18orf62	-----------------------	-----------------------	-----------------------	-----------------------	0
C18orf63	-----------------------	-----------------------	-----------------------	-----------------------	0
C18orf8	-----------------------	-----------------------	-----------------------	-----------------------	0
C19orf12	-----------------------	-----------------------	-----------------------	-----------------------	0
C19orf26	-----------------------	-----------------------	-----------------------	-----------------------	0
C19orf35	-----------------------	-----------------------	-----------------------	-----------------------	0
C19orf42	-----------------------	-----------------------	-----------------------	-----------------------	0
C19orf43	-----------------------	-----------------------	-----------------------	-----------------------	0
C19orf44	-----------------------	-----------------------	-----------------------	-----------------------	0
C19orf47	-----------------------	-----------------------	-----------------------	-----------------------	0
C19orf48	-----------------------	-----------------------	-----------------------	-----------------------	0
C19orf57	-----------------------	-----------------------	-----------------------	-----------------------	0
C19orf59	-----------------------	-----------------------	-----------------------	-----------------------	0
C19orf6	-----------------------	-----------------------	-----------------------	-----------------------	0
C19orf60	-----------------------	-----------------------	-----------------------	-----------------------	0
C19orf63	-----------------------	-----------------------	-----------------------	-----------------------	0
C19orf66	-----------------------	-----------------------	-----------------------	-----------------------	0
C19orf69	-----------------------	-----------------------	-----------------------	-----------------------	0
C19orf73	-----------------------	-----------------------	-----------------------	-----------------------	0
C19orf75	-----------------------	-----------------------	-----------------------	-----------------------	0
C19orf80	-----------------------	-----------------------	-----------------------	-----------------------	0
C1D	-----------------------	-----------------------	-----------------------	-----------------------	0
C1GALT1	-----------------------	-----------------------	-----------------------	-----------------------	0
C1GALT1C1	-----------------------	-----------------------	-----------------------	-----------------------	0
C1QA	-----------------------	-----------------------	-----------------------	-----------------------	0
C1QB	-----------------------	-----------------------	-----------------------	-----------------------	0
C1QBP	-----------------------	-----------------------	-----------------------	-----------------------	0
C1QC	-----------------------	-----------------------	-----------------------	-----------------------	0
C1QL1	-----------------------	-----------------------	-----------------------	-----------------------	0
C1QL2	-----------------------	-----------------------	-----------------------	-----------------------	0
C1QL3	-----------------------	-----------------------	-----------------------	-----------------------	0
C1QL4	-----------------------	-----------------------	-----------------------	-----------------------	0
C1QTNF1	-----------------------	-----------------------	-----------------------	-----------------------	0
C1QTNF2	-----------------------	-----------------------	-----------------------	-----------------------	0
C1QTNF5	-----------------------	-----------------------	-----------------------	-----------------------	0
C1QTNF6	-----------------------	-----------------------	-----------------------	-----------------------	0
C1QTNF7	-----------------------	-----------------------	-----------------------	-----------------------	0
C1QTNF9B-AS1	-----------------------	-----------------------	-----------------------	-----------------------	0
C1R	-----------------------	-----------------------	-----------------------	-----------------------	0
C1RL	-----------------------	-----------------------	-----------------------	-----------------------	0
C1orf101	-----------------------	-----------------------	-----------------------	-----------------------	0
C1orf106	-----------------------	-----------------------	-----------------------	-----------------------	0
C1orf109	-----------------------	-----------------------	-----------------------	-----------------------	0
C1orf110	-----------------------	-----------------------	-----------------------	-----------------------	0
C1orf115	-----------------------	-----------------------	-----------------------	-----------------------	0
C1orf116	-----------------------	-----------------------	-----------------------	-----------------------	0
C1orf122	-----------------------	-----------------------	-----------------------	-----------------------	0
C1orf123	-----------------------	-----------------------	-----------------------	-----------------------	0
C1orf124	-----------------------	-----------------------	-----------------------	-----------------------	0
C1orf129	-----------------------	-----------------------	-----------------------	-----------------------	0
C1orf130	-----------------------	-----------------------	-----------------------	-----------------------	0
C1orf131	-----------------------	-----------------------	-----------------------	-----------------------	0
C1orf141	-----------------------	-----------------------	-----------------------	-----------------------	0
C1orf144	-----------------------	-----------------------	-----------------------	-----------------------	0
C1orf150	-----------------------	-----------------------	-----------------------	-----------------------	0
C1orf151-NBL1	chr1:19984424-19984430	chr1:19983806-19983812	chr1:19984695-19984701	chr1:19984774-19984780	3000
C1orf162	-----------------------	-----------------------	-----------------------	-----------------------	0
C1orf168	-----------------------	-----------------------	-----------------------	-----------------------	0
C1orf172	-----------------------	-----------------------	-----------------------	-----------------------	0
C1orf174	-----------------------	-----------------------	-----------------------	-----------------------	0
C1orf177	-----------------------	-----------------------	-----------------------	-----------------------	0
C1orf185	-----------------------	-----------------------	-----------------------	-----------------------	0
C1orf198	-----------------------	-----------------------	-----------------------	-----------------------	0
C1orf204	-----------------------	-----------------------	-----------------------	-----------------------	0
C1orf21	-----------------------	-----------------------	-----------------------	-----------------------	0
C1orf212	-----------------------	-----------------------	-----------------------	-----------------------	0
C1orf216	-----------------------	-----------------------	-----------------------	-----------------------	0
C1orf226	-----------------------	-----------------------	-----------------------	-----------------------	0
C1orf227	-----------------------	-----------------------	-----------------------	-----------------------	0
C1orf233	-----------------------	-----------------------	-----------------------	-----------------------	0
C1orf27	-----------------------	-----------------------	-----------------------	-----------------------	0
C1orf38	-----------------------	-----------------------	-----------------------	-----------------------	0
C1orf49	-----------------------	-----------------------	-----------------------	-----------------------	0
C1orf51	-----------------------	-----------------------	-----------------------	-----------------------	0
C1orf52	-----------------------	-----------------------	-----------------------	-----------------------	0
C1orf61	-----------------------	-----------------------	-----------------------	-----------------------	0
C1orf63	-----------------------	-----------------------	-----------------------	-----------------------	0
C1orf68	-----------------------	-----------------------	-----------------------	-----------------------	0
C1orf85	-----------------------	-----------------------	-----------------------	-----------------------	0
C1orf86	-----------------------	-----------------------	-----------------------	-----------------------	0
C1orf9	chr1:172579620-172579626	chr1:172580197-172580203	chr1:172579978-172579984	chr1:172580163-172580169	4608
C1orf94	-----------------------	-----------------------	-----------------------	-----------------------	0
C1orf95	-----------------------	-----------------------	-----------------------	-----------------------	0
C1orf96	-----------------------	-----------------------	-----------------------	-----------------------	0
C20orf11	-----------------------	-----------------------	-----------------------	-----------------------	0
C20orf111	-----------------------	-----------------------	-----------------------	-----------------------	0
C20orf112	-----------------------	-----------------------	-----------------------	-----------------------	0
C20orf118	-----------------------	-----------------------	-----------------------	-----------------------	0
C20orf152	-----------------------	-----------------------	-----------------------	-----------------------	0
C20orf160	-----------------------	-----------------------	-----------------------	-----------------------	0
C20orf173	-----------------------	-----------------------	-----------------------	-----------------------	0
C20orf194	-----------------------	-----------------------	-----------------------	-----------------------	0
C20orf195	-----------------------	-----------------------	-----------------------	-----------------------	0
C20orf20	-----------------------	-----------------------	-----------------------	-----------------------	0
C20orf202	-----------------------	-----------------------	-----------------------	-----------------------	0
C20orf203	-----------------------	-----------------------	-----------------------	-----------------------	0
C20orf24	-----------------------	-----------------------	-----------------------	-----------------------	0
C20orf27	-----------------------	-----------------------	-----------------------	-----------------------	0
C20orf30	-----------------------	-----------------------	-----------------------	-----------------------	0
C20orf4	-----------------------	-----------------------	-----------------------	-----------------------	0
C20orf72	-----------------------	-----------------------	-----------------------	-----------------------	0
C21orf62	-----------------------	-----------------------	-----------------------	-----------------------	0
C21orf63	-----------------------	-----------------------	-----------------------	-----------------------	0
C21orf7	-----------------------	-----------------------	-----------------------	-----------------------	0
C21orf91	-----------------------	-----------------------	-----------------------	-----------------------	0
C22orf13	-----------------------	-----------------------	-----------------------	-----------------------	0
C22orf15	-----------------------	-----------------------	-----------------------	-----------------------	0
C22orf24	-----------------------	-----------------------	-----------------------	-----------------------	0
C22orf25	-----------------------	-----------------------	-----------------------	-----------------------	0
C22orf28	-----------------------	-----------------------	-----------------------	-----------------------	0
C22orf29	-----------------------	-----------------------	-----------------------	-----------------------	0
C22orf31	-----------------------	-----------------------	-----------------------	-----------------------	0
C22orf32	-----------------------	-----------------------	-----------------------	-----------------------	0
C22orf39	-----------------------	-----------------------	-----------------------	-----------------------	0
C22orf46	-----------------------	-----------------------	-----------------------	-----------------------	0
C2CD2	chr21:43305340-43305346	chr21:43306035-43306041	chr21:43307292-43307298	chr21:43307511-43307517	27040
C2CD2L	-----------------------	-----------------------	-----------------------	-----------------------	0
C2CD3	-----------------------	-----------------------	-----------------------	-----------------------	0
C2CD4A	-----------------------	-----------------------	-----------------------	-----------------------	0
C2CD4B	-----------------------	-----------------------	-----------------------	-----------------------	0
C2CD4C	-----------------------	-----------------------	-----------------------	-----------------------	0
C2orf15	-----------------------	-----------------------	-----------------------	-----------------------	0
C2orf18	-----------------------	-----------------------	-----------------------	-----------------------	0
C2orf29	-----------------------	-----------------------	-----------------------	-----------------------	0
C2orf40	-----------------------	-----------------------	-----------------------	-----------------------	0
C2orf42	-----------------------	-----------------------	-----------------------	-----------------------	0
C2orf43	-----------------------	-----------------------	-----------------------	-----------------------	0
C2orf44	chr2:24252752-24252758	chr2:24252932-24252938	chr2:24253115-24253121	chr2:24253439-24253445	2240
C2orf47	-----------------------	-----------------------	-----------------------	-----------------------	0
C2orf53	-----------------------	-----------------------	-----------------------	-----------------------	0
C2orf55	-----------------------	-----------------------	-----------------------	-----------------------	0
C2orf56	-----------------------	-----------------------	-----------------------	-----------------------	0
C2orf65	-----------------------	-----------------------	-----------------------	-----------------------	0
C2orf68	-----------------------	-----------------------	-----------------------	-----------------------	0
C2orf69	-----------------------	-----------------------	-----------------------	-----------------------	0
C2orf71	-----------------------	-----------------------	-----------------------	-----------------------	0
C2orf72	-----------------------	-----------------------	-----------------------	-----------------------	0
C2orf74	-----------------------	-----------------------	-----------------------	-----------------------	0
C2orf78	-----------------------	-----------------------	-----------------------	-----------------------	0
C2orf88	-----------------------	-----------------------	-----------------------	-----------------------	0
C2orf91	-----------------------	-----------------------	-----------------------	-----------------------	0
C3	-----------------------	-----------------------	-----------------------	-----------------------	0
C3orf18	-----------------------	-----------------------	-----------------------	-----------------------	0
C3orf19	-----------------------	-----------------------	-----------------------	-----------------------	0
C3orf20	-----------------------	-----------------------	-----------------------	-----------------------	0
C3orf23	-----------------------	-----------------------	-----------------------	-----------------------	0
C3orf25	-----------------------	-----------------------	-----------------------	-----------------------	0
C3orf26	-----------------------	-----------------------	-----------------------	-----------------------	0
C3orf27	-----------------------	-----------------------	-----------------------	-----------------------	0
C3orf32	-----------------------	-----------------------	-----------------------	-----------------------	0
C3orf38	-----------------------	-----------------------	-----------------------	-----------------------	0
C3orf39	-----------------------	-----------------------	-----------------------	-----------------------	0
C3orf45	-----------------------	-----------------------	-----------------------	-----------------------	0
C3orf52	-----------------------	-----------------------	-----------------------	-----------------------	0
C3orf55	-----------------------	-----------------------	-----------------------	-----------------------	0
C3orf58	-----------------------	-----------------------	-----------------------	-----------------------	0
C3orf62	-----------------------	-----------------------	-----------------------	-----------------------	0
C3orf64	-----------------------	-----------------------	-----------------------	-----------------------	0
C3orf67	-----------------------	-----------------------	-----------------------	-----------------------	0
C3orf70	chr3:184795893-184795899	chr3:184796045-184796051	chr3:184796282-184796289	chr3:184797674-184797680	193200
C3orf75	-----------------------	-----------------------	-----------------------	-----------------------	0
C3orf77	-----------------------	-----------------------	-----------------------	-----------------------	0
C3orf80	-----------------------	-----------------------	-----------------------	-----------------------	0
C4orf17	-----------------------	-----------------------	-----------------------	-----------------------	0
C4orf19	-----------------------	-----------------------	-----------------------	-----------------------	0
C4orf22	-----------------------	-----------------------	-----------------------	-----------------------	0
C4orf26	-----------------------	-----------------------	-----------------------	-----------------------	0
C4orf32	-----------------------	-----------------------	-----------------------	-----------------------	0
C4orf33	-----------------------	-----------------------	-----------------------	-----------------------	0
C4orf34	-----------------------	-----------------------	-----------------------	-----------------------	0
C4orf46	-----------------------	-----------------------	-----------------------	-----------------------	0
C4orf49	-----------------------	-----------------------	-----------------------	-----------------------	0
C4orf52	-----------------------	-----------------------	-----------------------	-----------------------	0
C4orf6	-----------------------	-----------------------	-----------------------	-----------------------	0
C5	-----------------------	-----------------------	-----------------------	-----------------------	0
C5orf15	-----------------------	-----------------------	-----------------------	-----------------------	0
C5orf24	-----------------------	-----------------------	-----------------------	-----------------------	0
C5orf25	-----------------------	-----------------------	-----------------------	-----------------------	0
C5orf30	-----------------------	-----------------------	-----------------------	-----------------------	0
C5orf38	-----------------------	-----------------------	-----------------------	-----------------------	0
C5orf43	-----------------------	-----------------------	-----------------------	-----------------------	0
C5orf44	-----------------------	-----------------------	-----------------------	-----------------------	0
C5orf46	-----------------------	-----------------------	-----------------------	-----------------------	0
C5orf49	-----------------------	-----------------------	-----------------------	-----------------------	0
C5orf51	-----------------------	-----------------------	-----------------------	-----------------------	0
C5orf55	-----------------------	-----------------------	-----------------------	-----------------------	0
C5orf62	-----------------------	-----------------------	-----------------------	-----------------------	0
C5orf63	-----------------------	-----------------------	-----------------------	-----------------------	0
C5orf64	-----------------------	-----------------------	-----------------------	-----------------------	0
C6orf106	-----------------------	-----------------------	-----------------------	-----------------------	0
C6orf108	-----------------------	-----------------------	-----------------------	-----------------------	0
C6orf120	chr6:170103182-170103188	chr6:170103608-170103614	chr6:170104060-170104066	chr6:170104311-170104317	102752
C6orf130	-----------------------	-----------------------	-----------------------	-----------------------	0
C6orf132	-----------------------	-----------------------	-----------------------	-----------------------	0
C6orf195	-----------------------	-----------------------	-----------------------	-----------------------	0
C6orf201	-----------------------	-----------------------	-----------------------	-----------------------	0
C6orf203	-----------------------	-----------------------	-----------------------	-----------------------	0
C6orf211	-----------------------	-----------------------	-----------------------	-----------------------	0
C6orf221	-----------------------	-----------------------	-----------------------	-----------------------	0
C6orf222	-----------------------	-----------------------	-----------------------	-----------------------	0
C6orf223	-----------------------	-----------------------	-----------------------	-----------------------	0
C6orf225	-----------------------	-----------------------	-----------------------	-----------------------	0
C6orf228	-----------------------	-----------------------	-----------------------	-----------------------	0
C6orf62	-----------------------	-----------------------	-----------------------	-----------------------	0
C6orf7	-----------------------	-----------------------	-----------------------	-----------------------	0
C6orf89	-----------------------	-----------------------	-----------------------	-----------------------	0
C6orf99	-----------------------	-----------------------	-----------------------	-----------------------	0
C7	-----------------------	-----------------------	-----------------------	-----------------------	0
C7orf10	-----------------------	-----------------------	-----------------------	-----------------------	0
C7orf11	-----------------------	-----------------------	-----------------------	-----------------------	0
C7orf23	-----------------------	-----------------------	-----------------------	-----------------------	0
C7orf25	-----------------------	-----------------------	-----------------------	-----------------------	0
C7orf26	-----------------------	-----------------------	-----------------------	-----------------------	0
C7orf29	-----------------------	-----------------------	-----------------------	-----------------------	0
C7orf31	-----------------------	-----------------------	-----------------------	-----------------------	0
C7orf33	-----------------------	-----------------------	-----------------------	-----------------------	0
C7orf34	-----------------------	-----------------------	-----------------------	-----------------------	0
C7orf41	-----------------------	-----------------------	-----------------------	-----------------------	0
C7orf42	-----------------------	-----------------------	-----------------------	-----------------------	0
C7orf43	-----------------------	-----------------------	-----------------------	-----------------------	0
C7orf44	-----------------------	-----------------------	-----------------------	-----------------------	0
C7orf45	-----------------------	-----------------------	-----------------------	-----------------------	0
C7orf49	-----------------------	-----------------------	-----------------------	-----------------------	0
C7orf50	-----------------------	-----------------------	-----------------------	-----------------------	0
C7orf53	-----------------------	-----------------------	-----------------------	-----------------------	0
C7orf57	-----------------------	-----------------------	-----------------------	-----------------------	0
C7orf58	-----------------------	-----------------------	-----------------------	-----------------------	0
C7orf60	chr7:112459851-112459857	chr7:112460371-112460378	chr7:112461429-112461435	chr7:112459998-112460004	92400
C7orf61	-----------------------	-----------------------	-----------------------	-----------------------	0
C7orf63	-----------------------	-----------------------	-----------------------	-----------------------	0
C7orf70	-----------------------	-----------------------	-----------------------	-----------------------	0
C7orf71	-----------------------	-----------------------	-----------------------	-----------------------	0
C7orf73	-----------------------	-----------------------	-----------------------	-----------------------	0
C8orf22	-----------------------	-----------------------	-----------------------	-----------------------	0
C8orf34	-----------------------	-----------------------	-----------------------	-----------------------	0
C8orf4	-----------------------	-----------------------	-----------------------	-----------------------	0
C8orf40	-----------------------	-----------------------	-----------------------	-----------------------	0
C8orf42	-----------------------	-----------------------	-----------------------	-----------------------	0
C8orf44	-----------------------	-----------------------	-----------------------	-----------------------	0
C8orf44-SGK3	-----------------------	-----------------------	-----------------------	-----------------------	0
C8orf45	-----------------------	-----------------------	-----------------------	-----------------------	0
C8orf46	-----------------------	-----------------------	-----------------------	-----------------------	0
C8orf55	-----------------------	-----------------------	-----------------------	-----------------------	0
C8orf58	-----------------------	-----------------------	-----------------------	-----------------------	0
C8orf59	chr8:86126477-86126483	chr8:86126533-86126539	chr8:86126690-86126696	chr8:86126587-86126593	14040
C8orf82	-----------------------	-----------------------	-----------------------	-----------------------	0
C8orf83	-----------------------	-----------------------	-----------------------	-----------------------	0
C8orf84	-----------------------	-----------------------	-----------------------	-----------------------	0
C8orf85	-----------------------	-----------------------	-----------------------	-----------------------	0
C8orf86	-----------------------	-----------------------	-----------------------	-----------------------	0
C8orf87	-----------------------	-----------------------	-----------------------	-----------------------	0
C9	-----------------------	-----------------------	-----------------------	-----------------------	0
C9orf100	-----------------------	-----------------------	-----------------------	-----------------------	0
C9orf102	-----------------------	-----------------------	-----------------------	-----------------------	0
C9orf114	-----------------------	-----------------------	-----------------------	-----------------------	0
C9orf116	-----------------------	-----------------------	-----------------------	-----------------------	0
C9orf125	-----------------------	-----------------------	-----------------------	-----------------------	0
C9orf128	-----------------------	-----------------------	-----------------------	-----------------------	0
C9orf16	-----------------------	-----------------------	-----------------------	-----------------------	0
C9orf169	-----------------------	-----------------------	-----------------------	-----------------------	0
C9orf171	-----------------------	-----------------------	-----------------------	-----------------------	0
C9orf24	-----------------------	-----------------------	-----------------------	-----------------------	0
C9orf3	-----------------------	-----------------------	-----------------------	-----------------------	0
C9orf30	-----------------------	-----------------------	-----------------------	-----------------------	0
C9orf30-TMEFF1	-----------------------	-----------------------	-----------------------	-----------------------	0
C9orf37	-----------------------	-----------------------	-----------------------	-----------------------	0
C9orf40	-----------------------	-----------------------	-----------------------	-----------------------	0
C9orf41	-----------------------	-----------------------	-----------------------	-----------------------	0
C9orf46	-----------------------	-----------------------	-----------------------	-----------------------	0
C9orf47	-----------------------	-----------------------	-----------------------	-----------------------	0
C9orf50	-----------------------	-----------------------	-----------------------	-----------------------	0
C9orf68	-----------------------	-----------------------	-----------------------	-----------------------	0
C9orf69	-----------------------	-----------------------	-----------------------	-----------------------	0
C9orf72	-----------------------	-----------------------	-----------------------	-----------------------	0
C9orf82	-----------------------	-----------------------	-----------------------	-----------------------	0
C9orf86	-----------------------	-----------------------	-----------------------	-----------------------	0
C9orf91	-----------------------	-----------------------	-----------------------	-----------------------	0
C9orf93	-----------------------	-----------------------	-----------------------	-----------------------	0
CA1	-----------------------	-----------------------	-----------------------	-----------------------	0
CA10	chr17:49707835-49707841	chr17:49708346-49708352	chr17:49708732-49708738	chr17:49708470-49708476	1050
CA12	-----------------------	-----------------------	-----------------------	-----------------------	0
CA13	-----------------------	-----------------------	-----------------------	-----------------------	0
CA14	-----------------------	-----------------------	-----------------------	-----------------------	0
CA2	-----------------------	-----------------------	-----------------------	-----------------------	0
CA3	-----------------------	-----------------------	-----------------------	-----------------------	0
CA5B	-----------------------	-----------------------	-----------------------	-----------------------	0
CA7	-----------------------	-----------------------	-----------------------	-----------------------	0
CA8	-----------------------	-----------------------	-----------------------	-----------------------	0
CAB39	-----------------------	-----------------------	-----------------------	-----------------------	0
CAB39L	-----------------------	-----------------------	-----------------------	-----------------------	0
CABIN1	-----------------------	-----------------------	-----------------------	-----------------------	0
CABLES1	-----------------------	-----------------------	-----------------------	-----------------------	0
CABLES2	-----------------------	-----------------------	-----------------------	-----------------------	0
CABP1	-----------------------	-----------------------	-----------------------	-----------------------	0
CABP2	-----------------------	-----------------------	-----------------------	-----------------------	0
CABP4	-----------------------	-----------------------	-----------------------	-----------------------	0
CABP5	-----------------------	-----------------------	-----------------------	-----------------------	0
CABP7	-----------------------	-----------------------	-----------------------	-----------------------	0
CABS1	-----------------------	-----------------------	-----------------------	-----------------------	0
CABYR	-----------------------	-----------------------	-----------------------	-----------------------	0
CACFD1	-----------------------	-----------------------	-----------------------	-----------------------	0
CACHD1	-----------------------	-----------------------	-----------------------	-----------------------	0
CACNA1A	-----------------------	-----------------------	-----------------------	-----------------------	0
CACNA1B	-----------------------	-----------------------	-----------------------	-----------------------	0
CACNA1C	-----------------------	-----------------------	-----------------------	-----------------------	0
CACNA1D	-----------------------	-----------------------	-----------------------	-----------------------	0
CACNA1E	-----------------------	-----------------------	-----------------------	-----------------------	0
CACNA1F	-----------------------	-----------------------	-----------------------	-----------------------	0
CACNA1G	-----------------------	-----------------------	-----------------------	-----------------------	0
CACNA1H	-----------------------	-----------------------	-----------------------	-----------------------	0
CACNA1I	-----------------------	-----------------------	-----------------------	-----------------------	0
CACNA1S	-----------------------	-----------------------	-----------------------	-----------------------	0
CACNA2D1	-----------------------	-----------------------	-----------------------	-----------------------	0
CACNA2D2	-----------------------	-----------------------	-----------------------	-----------------------	0
CACNA2D3	-----------------------	-----------------------	-----------------------	-----------------------	0
CACNB1	-----------------------	-----------------------	-----------------------	-----------------------	0
CACNB2	-----------------------	-----------------------	-----------------------	-----------------------	0
CACNB3	-----------------------	-----------------------	-----------------------	-----------------------	0
CACNB4	-----------------------	-----------------------	-----------------------	-----------------------	0
CACNG1	-----------------------	-----------------------	-----------------------	-----------------------	0
CACNG2	-----------------------	-----------------------	-----------------------	-----------------------	0
CACNG3	-----------------------	-----------------------	-----------------------	-----------------------	0
CACNG4	-----------------------	-----------------------	-----------------------	-----------------------	0
CACNG7	-----------------------	-----------------------	-----------------------	-----------------------	0
CACNG8	-----------------------	-----------------------	-----------------------	-----------------------	0
CACYBP	-----------------------	-----------------------	-----------------------	-----------------------	0
CAD	-----------------------	-----------------------	-----------------------	-----------------------	0
CADM1	-----------------------	-----------------------	-----------------------	-----------------------	0
CADM2	chr3:86116793-86116799	chr3:86116892-86116898	chr3:86115971-86115977	chr3:86116479-86116485	1649340
CADM3	-----------------------	-----------------------	-----------------------	-----------------------	0
CADM4	-----------------------	-----------------------	-----------------------	-----------------------	0
CADPS	-----------------------	-----------------------	-----------------------	-----------------------	0
CAGE1	-----------------------	-----------------------	-----------------------	-----------------------	0
CALB1	-----------------------	-----------------------	-----------------------	-----------------------	0
CALB2	-----------------------	-----------------------	-----------------------	-----------------------	0
CALCA	-----------------------	-----------------------	-----------------------	-----------------------	0
CALCB	-----------------------	-----------------------	-----------------------	-----------------------	0
CALCOCO1	-----------------------	-----------------------	-----------------------	-----------------------	0
CALCOCO2	-----------------------	-----------------------	-----------------------	-----------------------	0
CALCR	-----------------------	-----------------------	-----------------------	-----------------------	0
CALCRL	-----------------------	-----------------------	-----------------------	-----------------------	0
CALD1	chr7:134653245-134653251	chr7:134653506-134653512	chr7:134653555-134653561	chr7:134653914-134653920	22932
CALHM1	-----------------------	-----------------------	-----------------------	-----------------------	0
CALHM2	-----------------------	-----------------------	-----------------------	-----------------------	0
CALM1	-----------------------	-----------------------	-----------------------	-----------------------	0
CALM2	-----------------------	-----------------------	-----------------------	-----------------------	0
CALM3	-----------------------	-----------------------	-----------------------	-----------------------	0
CALML4	-----------------------	-----------------------	-----------------------	-----------------------	0
CALN1	-----------------------	-----------------------	-----------------------	-----------------------	0
CALR	-----------------------	-----------------------	-----------------------	-----------------------	0
CALU	-----------------------	-----------------------	-----------------------	-----------------------	0
CAMK1	-----------------------	-----------------------	-----------------------	-----------------------	0
CAMK1D	-----------------------	-----------------------	-----------------------	-----------------------	0
CAMK1G	-----------------------	-----------------------	-----------------------	-----------------------	0
CAMK2A	-----------------------	-----------------------	-----------------------	-----------------------	0
CAMK2B	-----------------------	-----------------------	-----------------------	-----------------------	0
CAMK2D	-----------------------	-----------------------	-----------------------	-----------------------	0
CAMK2G	-----------------------	-----------------------	-----------------------	-----------------------	0
CAMK2N1	chr1:20809181-20809187	chr1:20809657-20809663	chr1:20809762-20809768	chr1:20810057-20810063	39168
CAMK2N2	-----------------------	-----------------------	-----------------------	-----------------------	0
CAMK4	-----------------------	-----------------------	-----------------------	-----------------------	0
CAMKK1	-----------------------	-----------------------	-----------------------	-----------------------	0
CAMKK2	-----------------------	-----------------------	-----------------------	-----------------------	0
CAMKV	-----------------------	-----------------------	-----------------------	-----------------------	0
CAMSAP1	-----------------------	-----------------------	-----------------------	-----------------------	0
CAMSAP2	-----------------------	-----------------------	-----------------------	-----------------------	0
CAMSAP3	-----------------------	-----------------------	-----------------------	-----------------------	0
CAMTA1	chr1:7826692-7826698	chr1:7826750-7826756	chr1:7827345-7827351	chr1:7827837-7827843	80640
CAND1	-----------------------	-----------------------	-----------------------	-----------------------	0
CAND2	-----------------------	-----------------------	-----------------------	-----------------------	0
CANT1	-----------------------	-----------------------	-----------------------	-----------------------	0
CANX	-----------------------	-----------------------	-----------------------	-----------------------	0
CAP1	-----------------------	-----------------------	-----------------------	-----------------------	0
CAP2	-----------------------	-----------------------	-----------------------	-----------------------	0
CAPG	-----------------------	-----------------------	-----------------------	-----------------------	0
CAPN1	-----------------------	-----------------------	-----------------------	-----------------------	0
CAPN10	-----------------------	-----------------------	-----------------------	-----------------------	0
CAPN12	-----------------------	-----------------------	-----------------------	-----------------------	0
CAPN2	-----------------------	-----------------------	-----------------------	-----------------------	0
CAPN5	-----------------------	-----------------------	-----------------------	-----------------------	0
CAPN6	-----------------------	-----------------------	-----------------------	-----------------------	0
CAPN7	-----------------------	-----------------------	-----------------------	-----------------------	0
CAPNS1	-----------------------	-----------------------	-----------------------	-----------------------	0
CAPRIN1	-----------------------	-----------------------	-----------------------	-----------------------	0
CAPRIN2	-----------------------	-----------------------	-----------------------	-----------------------	0
CAPS	-----------------------	-----------------------	-----------------------	-----------------------	0
CAPZA1	-----------------------	-----------------------	-----------------------	-----------------------	0
CAPZA2	-----------------------	-----------------------	-----------------------	-----------------------	0
CAPZB	-----------------------	-----------------------	-----------------------	-----------------------	0
CARD10	-----------------------	-----------------------	-----------------------	-----------------------	0
CARD11	-----------------------	-----------------------	-----------------------	-----------------------	0
CARD17	-----------------------	-----------------------	-----------------------	-----------------------	0
CARD6	-----------------------	-----------------------	-----------------------	-----------------------	0
CARD8	-----------------------	-----------------------	-----------------------	-----------------------	0
CARHSP1	-----------------------	-----------------------	-----------------------	-----------------------	0
CARM1	-----------------------	-----------------------	-----------------------	-----------------------	0
CARS	-----------------------	-----------------------	-----------------------	-----------------------	0
CARTPT	-----------------------	-----------------------	-----------------------	-----------------------	0
CASC1	-----------------------	-----------------------	-----------------------	-----------------------	0
CASC3	-----------------------	-----------------------	-----------------------	-----------------------	0
CASC4	-----------------------	-----------------------	-----------------------	-----------------------	0
CASD1	-----------------------	-----------------------	-----------------------	-----------------------	0
CASK	-----------------------	-----------------------	-----------------------	-----------------------	0
CASKIN1	-----------------------	-----------------------	-----------------------	-----------------------	0
CASKIN2	-----------------------	-----------------------	-----------------------	-----------------------	0
CASP1	-----------------------	-----------------------	-----------------------	-----------------------	0
CASP10	-----------------------	-----------------------	-----------------------	-----------------------	0
CASP2	-----------------------	-----------------------	-----------------------	-----------------------	0
CASP3	-----------------------	-----------------------	-----------------------	-----------------------	0
CASP7	-----------------------	-----------------------	-----------------------	-----------------------	0
CASP8AP2	-----------------------	-----------------------	-----------------------	-----------------------	0
CASP9	-----------------------	-----------------------	-----------------------	-----------------------	0
CASQ1	-----------------------	-----------------------	-----------------------	-----------------------	0
CASQ2	-----------------------	-----------------------	-----------------------	-----------------------	0
CASR	-----------------------	-----------------------	-----------------------	-----------------------	0
CASS4	-----------------------	-----------------------	-----------------------	-----------------------	0
CAST	-----------------------	-----------------------	-----------------------	-----------------------	0
CASZ1	-----------------------	-----------------------	-----------------------	-----------------------	0
CATSPER1	-----------------------	-----------------------	-----------------------	-----------------------	0
CATSPER2	-----------------------	-----------------------	-----------------------	-----------------------	0
CAV1	chr7:116199599-116199605	chr7:116199432-116199438	chr7:116199726-116199732	chr7:116200511-116200517	43200
CAV2	-----------------------	-----------------------	-----------------------	-----------------------	0
CAV3	-----------------------	-----------------------	-----------------------	-----------------------	0
CBFA2T2	-----------------------	-----------------------	-----------------------	-----------------------	0
CBFA2T3	-----------------------	-----------------------	-----------------------	-----------------------	0
CBFB	-----------------------	-----------------------	-----------------------	-----------------------	0
CBL	-----------------------	-----------------------	-----------------------	-----------------------	0
CBLB	-----------------------	-----------------------	-----------------------	-----------------------	0
CBLL1	-----------------------	-----------------------	-----------------------	-----------------------	0
CBLN1	-----------------------	-----------------------	-----------------------	-----------------------	0
CBLN2	-----------------------	-----------------------	-----------------------	-----------------------	0
CBLN3	-----------------------	-----------------------	-----------------------	-----------------------	0
CBLN4	chr20:54572736-54572742	chr20:54572782-54572788	chr20:54572810-54572816	chr20:54572823-54572829	600
CBR4	-----------------------	-----------------------	-----------------------	-----------------------	0
CBX1	-----------------------	-----------------------	-----------------------	-----------------------	0
CBX2	-----------------------	-----------------------	-----------------------	-----------------------	0
CBX3	-----------------------	-----------------------	-----------------------	-----------------------	0
CBX4	-----------------------	-----------------------	-----------------------	-----------------------	0
CBX5	-----------------------	-----------------------	-----------------------	-----------------------	0
CBX6	-----------------------	-----------------------	-----------------------	-----------------------	0
CBX7	-----------------------	-----------------------	-----------------------	-----------------------	0
CBX8	-----------------------	-----------------------	-----------------------	-----------------------	0
CBY1	-----------------------	-----------------------	-----------------------	-----------------------	0
CBY3	-----------------------	-----------------------	-----------------------	-----------------------	0
CC2D1A	-----------------------	-----------------------	-----------------------	-----------------------	0
CC2D1B	-----------------------	-----------------------	-----------------------	-----------------------	0
CC2D2B	-----------------------	-----------------------	-----------------------	-----------------------	0
CCAR1	-----------------------	-----------------------	-----------------------	-----------------------	0
CCBE1	-----------------------	-----------------------	-----------------------	-----------------------	0
CCBL2	-----------------------	-----------------------	-----------------------	-----------------------	0
CCDC102A	-----------------------	-----------------------	-----------------------	-----------------------	0
CCDC102B	-----------------------	-----------------------	-----------------------	-----------------------	0
CCDC103	-----------------------	-----------------------	-----------------------	-----------------------	0
CCDC105	-----------------------	-----------------------	-----------------------	-----------------------	0
CCDC106	-----------------------	-----------------------	-----------------------	-----------------------	0
CCDC107	-----------------------	-----------------------	-----------------------	-----------------------	0
CCDC111	-----------------------	-----------------------	-----------------------	-----------------------	0
CCDC113	-----------------------	-----------------------	-----------------------	-----------------------	0
CCDC117	-----------------------	-----------------------	-----------------------	-----------------------	0
CCDC120	-----------------------	-----------------------	-----------------------	-----------------------	0
CCDC122	-----------------------	-----------------------	-----------------------	-----------------------	0
CCDC126	-----------------------	-----------------------	-----------------------	-----------------------	0
CCDC130	-----------------------	-----------------------	-----------------------	-----------------------	0
CCDC132	-----------------------	-----------------------	-----------------------	-----------------------	0
CCDC134	-----------------------	-----------------------	-----------------------	-----------------------	0
CCDC135	-----------------------	-----------------------	-----------------------	-----------------------	0
CCDC136	-----------------------	-----------------------	-----------------------	-----------------------	0
CCDC138	-----------------------	-----------------------	-----------------------	-----------------------	0
CCDC14	-----------------------	-----------------------	-----------------------	-----------------------	0
CCDC140	-----------------------	-----------------------	-----------------------	-----------------------	0
CCDC141	-----------------------	-----------------------	-----------------------	-----------------------	0
CCDC142	-----------------------	-----------------------	-----------------------	-----------------------	0
CCDC144A	-----------------------	-----------------------	-----------------------	-----------------------	0
CCDC147	-----------------------	-----------------------	-----------------------	-----------------------	0
CCDC148	-----------------------	-----------------------	-----------------------	-----------------------	0
CCDC149	-----------------------	-----------------------	-----------------------	-----------------------	0
CCDC150	-----------------------	-----------------------	-----------------------	-----------------------	0
CCDC151	-----------------------	-----------------------	-----------------------	-----------------------	0
CCDC152	-----------------------	-----------------------	-----------------------	-----------------------	0
CCDC153	-----------------------	-----------------------	-----------------------	-----------------------	0
CCDC158	-----------------------	-----------------------	-----------------------	-----------------------	0
CCDC159	-----------------------	-----------------------	-----------------------	-----------------------	0
CCDC167	-----------------------	-----------------------	-----------------------	-----------------------	0
CCDC169	-----------------------	-----------------------	-----------------------	-----------------------	0
CCDC169-SOHLH2	-----------------------	-----------------------	-----------------------	-----------------------	0
CCDC18	-----------------------	-----------------------	-----------------------	-----------------------	0
CCDC19	-----------------------	-----------------------	-----------------------	-----------------------	0
CCDC22	-----------------------	-----------------------	-----------------------	-----------------------	0
CCDC23	-----------------------	-----------------------	-----------------------	-----------------------	0
CCDC25	-----------------------	-----------------------	-----------------------	-----------------------	0
CCDC28A	-----------------------	-----------------------	-----------------------	-----------------------	0
CCDC28B	-----------------------	-----------------------	-----------------------	-----------------------	0
CCDC3	-----------------------	-----------------------	-----------------------	-----------------------	0
CCDC33	-----------------------	-----------------------	-----------------------	-----------------------	0
CCDC34	-----------------------	-----------------------	-----------------------	-----------------------	0
CCDC36	-----------------------	-----------------------	-----------------------	-----------------------	0
CCDC41	-----------------------	-----------------------	-----------------------	-----------------------	0
CCDC42B	-----------------------	-----------------------	-----------------------	-----------------------	0
CCDC43	-----------------------	-----------------------	-----------------------	-----------------------	0
CCDC47	-----------------------	-----------------------	-----------------------	-----------------------	0
CCDC50	-----------------------	-----------------------	-----------------------	-----------------------	0
CCDC51	-----------------------	-----------------------	-----------------------	-----------------------	0
CCDC56	-----------------------	-----------------------	-----------------------	-----------------------	0
CCDC58	-----------------------	-----------------------	-----------------------	-----------------------	0
CCDC6	-----------------------	-----------------------	-----------------------	-----------------------	0
CCDC60	-----------------------	-----------------------	-----------------------	-----------------------	0
CCDC61	-----------------------	-----------------------	-----------------------	-----------------------	0
CCDC62	-----------------------	-----------------------	-----------------------	-----------------------	0
CCDC64	-----------------------	-----------------------	-----------------------	-----------------------	0
CCDC64B	-----------------------	-----------------------	-----------------------	-----------------------	0
CCDC65	-----------------------	-----------------------	-----------------------	-----------------------	0
CCDC68	-----------------------	-----------------------	-----------------------	-----------------------	0
CCDC70	-----------------------	-----------------------	-----------------------	-----------------------	0
CCDC71	-----------------------	-----------------------	-----------------------	-----------------------	0
CCDC71L	-----------------------	-----------------------	-----------------------	-----------------------	0
CCDC72	-----------------------	-----------------------	-----------------------	-----------------------	0
CCDC73	-----------------------	-----------------------	-----------------------	-----------------------	0
CCDC74A	-----------------------	-----------------------	-----------------------	-----------------------	0
CCDC74B	-----------------------	-----------------------	-----------------------	-----------------------	0
CCDC76	-----------------------	-----------------------	-----------------------	-----------------------	0
CCDC78	-----------------------	-----------------------	-----------------------	-----------------------	0
CCDC8	-----------------------	-----------------------	-----------------------	-----------------------	0
CCDC81	-----------------------	-----------------------	-----------------------	-----------------------	0
CCDC82	-----------------------	-----------------------	-----------------------	-----------------------	0
CCDC84	-----------------------	-----------------------	-----------------------	-----------------------	0
CCDC85A	-----------------------	-----------------------	-----------------------	-----------------------	0
CCDC85B	-----------------------	-----------------------	-----------------------	-----------------------	0
CCDC85C	-----------------------	-----------------------	-----------------------	-----------------------	0
CCDC86	-----------------------	-----------------------	-----------------------	-----------------------	0
CCDC87	-----------------------	-----------------------	-----------------------	-----------------------	0
CCDC88A	-----------------------	-----------------------	-----------------------	-----------------------	0
CCDC88B	-----------------------	-----------------------	-----------------------	-----------------------	0
CCDC88C	-----------------------	-----------------------	-----------------------	-----------------------	0
CCDC89	-----------------------	-----------------------	-----------------------	-----------------------	0
CCDC90A	-----------------------	-----------------------	-----------------------	-----------------------	0
CCDC91	-----------------------	-----------------------	-----------------------	-----------------------	0
CCDC92	-----------------------	-----------------------	-----------------------	-----------------------	0
CCDC93	-----------------------	-----------------------	-----------------------	-----------------------	0
CCDC94	-----------------------	-----------------------	-----------------------	-----------------------	0
CCDC97	-----------------------	-----------------------	-----------------------	-----------------------	0
CCDC99	-----------------------	-----------------------	-----------------------	-----------------------	0
CCIN	-----------------------	-----------------------	-----------------------	-----------------------	0
CCK	-----------------------	-----------------------	-----------------------	-----------------------	0
CCKAR	-----------------------	-----------------------	-----------------------	-----------------------	0
CCKBR	-----------------------	-----------------------	-----------------------	-----------------------	0
CCL1	-----------------------	-----------------------	-----------------------	-----------------------	0
CCL11	-----------------------	-----------------------	-----------------------	-----------------------	0
CCL13	-----------------------	-----------------------	-----------------------	-----------------------	0
CCL15	-----------------------	-----------------------	-----------------------	-----------------------	0
CCL19	-----------------------	-----------------------	-----------------------	-----------------------	0
CCL2	-----------------------	-----------------------	-----------------------	-----------------------	0
CCL20	-----------------------	-----------------------	-----------------------	-----------------------	0
CCL21	-----------------------	-----------------------	-----------------------	-----------------------	0
CCL22	-----------------------	-----------------------	-----------------------	-----------------------	0
CCL25	-----------------------	-----------------------	-----------------------	-----------------------	0
CCL27	-----------------------	-----------------------	-----------------------	-----------------------	0
CCL3L1	-----------------------	-----------------------	-----------------------	-----------------------	0
CCL3L3	-----------------------	-----------------------	-----------------------	-----------------------	0
CCL7	-----------------------	-----------------------	-----------------------	-----------------------	0
CCM2	-----------------------	-----------------------	-----------------------	-----------------------	0
CCNA2	-----------------------	-----------------------	-----------------------	-----------------------	0
CCNB1	-----------------------	-----------------------	-----------------------	-----------------------	0
CCNC	-----------------------	-----------------------	-----------------------	-----------------------	0
CCND1	chr11:69466138-69466144	chr11:69466481-69466487	chr11:69466605-69466611	chr11:69466633-69466639	15444
CCND2	chr12:4410143-4410149	chr12:4410500-4410506	chr12:4409713-4409720	chr12:4411494-4411500	4368
CCND3	-----------------------	-----------------------	-----------------------	-----------------------	0
CCNE1	-----------------------	-----------------------	-----------------------	-----------------------	0
CCNE2	-----------------------	-----------------------	-----------------------	-----------------------	0
CCNG1	-----------------------	-----------------------	-----------------------	-----------------------	0
CCNG2	chr4:78087285-78087291	chr4:78087299-78087305	chr4:78087414-78087420	chr4:78087776-78087782	25920
CCNH	-----------------------	-----------------------	-----------------------	-----------------------	0
CCNI	-----------------------	-----------------------	-----------------------	-----------------------	0
CCNI2	-----------------------	-----------------------	-----------------------	-----------------------	0
CCNJ	chr10:97818738-97818744	chr10:97819061-97819067	chr10:97819268-97819274	chr10:97819427-97819433	64896
CCNJL	-----------------------	-----------------------	-----------------------	-----------------------	0
CCNK	-----------------------	-----------------------	-----------------------	-----------------------	0
CCNL1	-----------------------	-----------------------	-----------------------	-----------------------	0
CCNL2	-----------------------	-----------------------	-----------------------	-----------------------	0
CCNT1	-----------------------	-----------------------	-----------------------	-----------------------	0
CCNT2	chr2:135712187-135712194	chr2:135712827-135712833	chr2:135712777-135712783	chr2:135715757-135715763	11466
CCNY	-----------------------	-----------------------	-----------------------	-----------------------	0
CCNYL1	-----------------------	-----------------------	-----------------------	-----------------------	0
CCP110	-----------------------	-----------------------	-----------------------	-----------------------	0
CCPG1	-----------------------	-----------------------	-----------------------	-----------------------	0
CCR10	-----------------------	-----------------------	-----------------------	-----------------------	0
CCR2	-----------------------	-----------------------	-----------------------	-----------------------	0
CCR3	-----------------------	-----------------------	-----------------------	-----------------------	0
CCR5	-----------------------	-----------------------	-----------------------	-----------------------	0
CCR7	-----------------------	-----------------------	-----------------------	-----------------------	0
CCRN4L	-----------------------	-----------------------	-----------------------	-----------------------	0
CCT2	-----------------------	-----------------------	-----------------------	-----------------------	0
CCT3	-----------------------	-----------------------	-----------------------	-----------------------	0
CCT5	-----------------------	-----------------------	-----------------------	-----------------------	0
CCT6A	-----------------------	-----------------------	-----------------------	-----------------------	0
CCT8	-----------------------	-----------------------	-----------------------	-----------------------	0
CCZ1	-----------------------	-----------------------	-----------------------	-----------------------	0
CCZ1B	-----------------------	-----------------------	-----------------------	-----------------------	0
CD109	-----------------------	-----------------------	-----------------------	-----------------------	0
CD151	-----------------------	-----------------------	-----------------------	-----------------------	0
CD163L1	-----------------------	-----------------------	-----------------------	-----------------------	0
CD164	-----------------------	-----------------------	-----------------------	-----------------------	0
CD164L2	-----------------------	-----------------------	-----------------------	-----------------------	0
CD177	-----------------------	-----------------------	-----------------------	-----------------------	0
CD180	-----------------------	-----------------------	-----------------------	-----------------------	0
CD19	-----------------------	-----------------------	-----------------------	-----------------------	0
CD1A	-----------------------	-----------------------	-----------------------	-----------------------	0
CD1B	-----------------------	-----------------------	-----------------------	-----------------------	0
CD1C	-----------------------	-----------------------	-----------------------	-----------------------	0
CD1E	-----------------------	-----------------------	-----------------------	-----------------------	0
CD200	-----------------------	-----------------------	-----------------------	-----------------------	0
CD200R1	-----------------------	-----------------------	-----------------------	-----------------------	0
CD244	-----------------------	-----------------------	-----------------------	-----------------------	0
CD247	-----------------------	-----------------------	-----------------------	-----------------------	0
CD248	-----------------------	-----------------------	-----------------------	-----------------------	0
CD274	chr9:5468713-5468720	chr9:5468227-5468233	chr9:5468821-5468827	chr9:5468839-5468845	38400
CD276	-----------------------	-----------------------	-----------------------	-----------------------	0
CD28	-----------------------	-----------------------	-----------------------	-----------------------	0
CD2AP	-----------------------	-----------------------	-----------------------	-----------------------	0
CD2BP2	-----------------------	-----------------------	-----------------------	-----------------------	0
CD300E	-----------------------	-----------------------	-----------------------	-----------------------	0
CD300LG	-----------------------	-----------------------	-----------------------	-----------------------	0
CD320	-----------------------	-----------------------	-----------------------	-----------------------	0
CD33	-----------------------	-----------------------	-----------------------	-----------------------	0
CD34	-----------------------	-----------------------	-----------------------	-----------------------	0
CD37	-----------------------	-----------------------	-----------------------	-----------------------	0
CD3E	-----------------------	-----------------------	-----------------------	-----------------------	0
CD3EAP	-----------------------	-----------------------	-----------------------	-----------------------	0
CD4	-----------------------	-----------------------	-----------------------	-----------------------	0
CD40	-----------------------	-----------------------	-----------------------	-----------------------	0
CD40LG	-----------------------	-----------------------	-----------------------	-----------------------	0
CD44	-----------------------	-----------------------	-----------------------	-----------------------	0
CD47	-----------------------	-----------------------	-----------------------	-----------------------	0
CD48	-----------------------	-----------------------	-----------------------	-----------------------	0
CD5	-----------------------	-----------------------	-----------------------	-----------------------	0
CD52	-----------------------	-----------------------	-----------------------	-----------------------	0
CD53	-----------------------	-----------------------	-----------------------	-----------------------	0
CD55	-----------------------	-----------------------	-----------------------	-----------------------	0
CD58	-----------------------	-----------------------	-----------------------	-----------------------	0
CD59	-----------------------	-----------------------	-----------------------	-----------------------	0
CD5L	-----------------------	-----------------------	-----------------------	-----------------------	0
CD6	-----------------------	-----------------------	-----------------------	-----------------------	0
CD63	-----------------------	-----------------------	-----------------------	-----------------------	0
CD68	-----------------------	-----------------------	-----------------------	-----------------------	0
CD69	chr12:9905690-9905696	chr12:9905512-9905518	chr12:9905792-9905798	chr12:9905887-9905893	3360
CD74	-----------------------	-----------------------	-----------------------	-----------------------	0
CD79A	-----------------------	-----------------------	-----------------------	-----------------------	0
CD79B	-----------------------	-----------------------	-----------------------	-----------------------	0
CD80	-----------------------	-----------------------	-----------------------	-----------------------	0
CD81	-----------------------	-----------------------	-----------------------	-----------------------	0
CD83	-----------------------	-----------------------	-----------------------	-----------------------	0
CD84	-----------------------	-----------------------	-----------------------	-----------------------	0
CD8A	-----------------------	-----------------------	-----------------------	-----------------------	0
CD8B	-----------------------	-----------------------	-----------------------	-----------------------	0
CD9	-----------------------	-----------------------	-----------------------	-----------------------	0
CD93	-----------------------	-----------------------	-----------------------	-----------------------	0
CD96	-----------------------	-----------------------	-----------------------	-----------------------	0
CD97	-----------------------	-----------------------	-----------------------	-----------------------	0
CD99	-----------------------	-----------------------	-----------------------	-----------------------	0
CDADC1	-----------------------	-----------------------	-----------------------	-----------------------	0
CDAN1	-----------------------	-----------------------	-----------------------	-----------------------	0
CDC123	-----------------------	-----------------------	-----------------------	-----------------------	0
CDC14A	-----------------------	-----------------------	-----------------------	-----------------------	0
CDC14B	-----------------------	-----------------------	-----------------------	-----------------------	0
CDC23	-----------------------	-----------------------	-----------------------	-----------------------	0
CDC25A	-----------------------	-----------------------	-----------------------	-----------------------	0
CDC25B	-----------------------	-----------------------	-----------------------	-----------------------	0
CDC26	-----------------------	-----------------------	-----------------------	-----------------------	0
CDC27	-----------------------	-----------------------	-----------------------	-----------------------	0
CDC34	-----------------------	-----------------------	-----------------------	-----------------------	0
CDC37	-----------------------	-----------------------	-----------------------	-----------------------	0
CDC37L1	chr9:4706182-4706188	chr9:4706198-4706204	chr9:4706542-4706548	chr9:4706340-4706346	5632
CDC40	-----------------------	-----------------------	-----------------------	-----------------------	0
CDC42	-----------------------	-----------------------	-----------------------	-----------------------	0
CDC42BPA	-----------------------	-----------------------	-----------------------	-----------------------	0
CDC42BPB	-----------------------	-----------------------	-----------------------	-----------------------	0
CDC42BPG	-----------------------	-----------------------	-----------------------	-----------------------	0
CDC42EP1	-----------------------	-----------------------	-----------------------	-----------------------	0
CDC42EP2	-----------------------	-----------------------	-----------------------	-----------------------	0
CDC42EP3	-----------------------	-----------------------	-----------------------	-----------------------	0
CDC42EP4	-----------------------	-----------------------	-----------------------	-----------------------	0
[truncated: 10,714 more rows]
