# Supplementary material for: PTRcombiner: mining combinatorial regulation of gene expression from post-transcriptional interaction maps
Source: BMC Genomics. 2014 Apr 23;15:304. doi: 10.1186/1471-2164-15-304 (PMC4234518; doi:10.1186/1471-2164-15-304)
Supplement: Additional file 9 — A zip file containing supplementary Figure S1 and supplementary Tables S1–S7. [file 1471-2164-15-304-S9.zip › comparison_with_pictar_comir/t-tests.ods]

## Sheet: Sheet1
Cluster	miRNAs	Target genes	Method	Size of the dataset (genes)	Target genes in dataset	Average score on target genes	Min score on target genes	Max score on target genes	Average score on all dataset genes	Min score on all dataset genes	Max score on all dataset genes	P-value	Notes
S 09	4	465	PicTar	12,713	416	131,972	0	12,797,190	16,642	0	21,212,928	0.011	-
S 14	4	437	PicTar	12,713	388	65,911	0	5,662,800	11,254	0	14,011,140	0.007	-
S 09	4	465	ComiR	21,664	414	0.592	0.146	0.907	0.352	0.137	0.908	2.20E-016	less than
S 14	4	437	ComiR	21,664	433	0.591	0.141	0.907	0.346	0.137	0.908	2.20E-016	less than
S 16	8	210	ComiR	21,664	210	0.470	0.148	0.907	0.305	0.137	0.908	4.50E-014	-
S 22	9	125	ComiR	21,664	125	0.751	0.147	0.905	0.433	0.137	0.908	2.20E-016	less than
