# Supplementary material for: PTRcombiner: mining combinatorial regulation of gene expression from post-transcriptional interaction maps
Source: BMC Genomics. 2014 Apr 23;15:304. doi: 10.1186/1471-2164-15-304 (PMC4234518; doi:10.1186/1471-2164-15-304)
Supplement: Additional file 9 — A zip file containing supplementary Figure S1 and supplementary Tables S1–S7. [file 1471-2164-15-304-S9.zip › comparison_with_pictar_comir/t-tests.xls]

## Sheet: Sheet1
Cluster	miRNAs	Target genes	Method	Size of the dataset (genes)	Target genes in dataset	Average score on target genes	Min score on target genes	Max score on target genes	Average score on all dataset genes	Min score on all dataset genes	Max score on all dataset genes	P-value	Notes
S 09	4	465	PicTar	12713	416	131972	0	12797190	16642	0	21212928	0.011	-
S 14	4	437	PicTar	12713	388	65911	0	5662800	11254	0	14011140	0.007	-
S 09	4	465	ComiR	21664	414	0.592	0.146	0.907	0.352	0.137	0.908	2.2e-16	less than
S 14	4	437	ComiR	21664	433	0.591	0.141	0.907	0.346	0.137	0.908	2.2e-16	less than
S 16	8	210	ComiR	21664	210	0.47	0.148	0.907	0.305	0.137	0.908	4.5e-14	-
S 22	9	125	ComiR	21664	125	0.751	0.147	0.905	0.433	0.137	0.908	2.2e-16	less than
