# Supplementary material for: PTRcombiner: mining combinatorial regulation of gene expression from post-transcriptional interaction maps
Source: BMC Genomics. 2014 Apr 23;15:304. doi: 10.1186/1471-2164-15-304 (PMC4234518; doi:10.1186/1471-2164-15-304)
Supplement: Additional file 10 — A zip archive containing the PicTar and ComiR scores used for confrontation with our method. [file 1471-2164-15-304-S10.zip › Supplementary Tables S1-S7.xlsx]

## Sheet: Description of tables
Table S1 List of the inferred clusters filtering for interactions obtained by PAR-CLIP experiments. Clusters were classified according to their composition: “RBP” for those composed exclusively of RBPs; “miRNA”, composed exclusively of miRNAs; “RBP-miRNA”, composed of both RBPs and miRNAs; and “Singleton”, composed of only one trans-factor.
Table S2 List of the inferred clusters after filtering for HeLa expression levels. Clusters were classified according to their composition, as for Table S1.
Table S3. Comparison between HeLa clusters and clusters inferred from the whole set of human interactions. For each HeLa cluster, the corresponding “general” cluster that maximizes the Jaccard distance is displayed.
Table S4 List of the inferred clusters using balanced normalization. Clusters were classified according to their composition, as for Table S1.
Table S5 List of the inferred clusters for S. cerevisiae. Clusters were classified according to their composition, as for Table S1.
Table S6 List of the clusters of RBPs inferred from LeMoNe. Clusters were classified according to their composition, as for Table S1.
Table S7 Comparison between yeast PTRcombiner clusters and clusters from LeMoNe. For each PTRcombiner cluster, the corresponding cluster from LeMoNe that maximizes the Jaccard similarity is displayed.

## Sheet: Table S1
Class	Cluster	Trans-factors
RBP	Clust P01	AGO2,ELAVL1,EWSR1,FMR1_iso1,FMR1_iso7,FXR2,ZC3H7B
RBP	Clust P02	IGF2BP1,IGF2BP2,IGF2BP3
RBP	Clust P03	AGO2,LIN28A
Singleton	Clust P04	FMR1_iso7
Singleton	Clust P05	AGO2
RBP	Clust P06	AGO2,ELAVL1,FMR1_iso1,FUS
RBP	Clust P07	AGO2,CAPRIN1,ELAVL1,FMR1_iso1,ZC3H7B
RBP	Clust P08	AGO2,ELAVL1,FMR1_iso1,LIN28A,MOV10,ZC3H7B
RBP	Clust P09	AGO2,C22ORF28,FMR1_iso7
RBP	Clust P10	AGO2,ELAVL1
RBP	Clust P11	FMR1_iso1,FMR1_iso7
RBP	Clust P12	AGO2,ELAVL1,FMR1_iso1,FUS,TAF15,ZC3H7B
RBP	Clust P13	AGO2,ELAVL1,IGF2BP1,IGF2BP2,IGF2BP3,PUM2
RBP	Clust P14	AGO2,ELAVL1,EWSR1,FMR1_iso1,FMR1_iso7,FXR1,FXR2,LIN28A,ZC3H7B
RBP	Clust P15	AGO1,AGO2,FMR1_iso1,IGF2BP1,IGF2BP2,IGF2BP3
RBP	Clust P16	C17ORF85,FMR1_iso7
RBP	Clust P17	AGO2,ALKBH5,FMR1_iso1,FMR1_iso7,ZC3H7B
RBP	Clust P18	AGO2,ELAVL1,IGF2BP1,IGF2BP2,IGF2BP3,QKI
RBP	Clust P19	AGO2,ELAVL1,FMR1_iso1,IGF2BP1,IGF2BP2,IGF2BP3,TNRC6B,ZC3H7B
RBP	Clust P20	AGO2,IGF2BP1,IGF2BP2,IGF2BP3,TNRC6A
RBP	Clust P21	AGO1,AGO2,AGO4,ELAVL1,FMR1_iso1,FMR1_iso7,IGF2BP1,IGF2BP2,IGF2BP3,ZC3H7B
RBP	Clust P22	AGO2,LIN28A
RBP	Clust P23	AGO2,FMR1_iso1,IGF2BP1,IGF2BP2,IGF2BP3,TNRC6C
RBP	Clust P24	AGO2,ELAVL1,FMR1_iso1,ZC3H7B
RBP	Clust P25	AGO2,FMR1_iso1,FMR1_iso7,FXR2

## Sheet: Table S2
Class	Cluster	Trans-factors
RBP	Clust H01	AGO1,AGO2,ELAVL1,TIA1,TIAL1
RBP	Clust H02	AGO1,IGF2BP1,IGF2BP2,IGF2BP3,TIAL1
RBP	Clust H03	AGO1,AGO2,ELAVL1,EWSR1,FXR2,TIA1,TIAL1,ZC3H7B
Singleton	Clust H04	HNRNPD
RBP	Clust H05	AGO1,AGO2,ELAVL1,MOV10,TIA1,TIAL1,ZC3H7B
RBP	Clust H06	AGO1,AGO2,ELAVL1,FUS,TAF15,TIA1,TIAL1,ZC3H7B
RBP	Clust H07	AGO1,AGO2,CAPRIN1,ELAVL1,TIA1,TIAL1,ZC3H7B
RBP	Clust H08	AGO1,AGO2,C22ORF28,TIA1,TIAL1
RBP	Clust H09	AGO1,AGO2,ELAVL1,HNRNPC,TIA1,TIAL1
Singleton	Clust H10	PUM1
RBP	Clust H11	AGO1,AGO2,HNRNPU,TIA1,TIAL1
RBP	Clust H12	AGO1,AGO2,ELAVL1,HNRNPF,TIA1,TIAL1
RBP	Clust H13	AGO1,AGO2,ELAVL1,FUS,TIA1,TIAL1
RBP	Clust H14	AGO1,AGO2,ELAVL1,EWSR1,FXR1,FXR2,TIA1,TIAL1,ZC3H7B
RBP	Clust H15	AGO1,AGO2,ELAVL1,IGF2BP1,IGF2BP2,IGF2BP3,PUM2,TIA1,TIAL1
Singleton	Clust H16	U2AF2
RBP-miRNA	Clust H17	AGO1,AGO2,ELAVL1,IGF2BP1,IGF2BP2,IGF2BP3,TIA1,TIAL1,hsa-miR-130a,hsa-miR-130b,hsa-miR-148a,hsa-miR-148b,hsa-miR-301a,hsa-miR-301b
Singleton	Clust H18	PABPC1
RBP-miRNA	Clust H19	AGO1,AGO2,ELAVL1,IGF2BP2,IGF2BP3,TIA1,TIAL1,hsa-miR-106b,hsa-miR-17,hsa-miR-20a,hsa-miR-93
RBP	Clust H20	AGO1,AGO2,ELAVL1,HNRNPA2B1,TIA1,TIAL1
RBP	Clust H21	AGO1,AGO2,ELAVL1,FXR2,TIA1,TIAL1
RBP	Clust H22	AGO1,AGO2,ELAVL1,TIA1,TIAL1,ZC3H7B
Singleton	Clust H23	DGCR8
RBP-miRNA	Clust H24	AGO1,AGO2,ELAVL1,IGF2BP1,IGF2BP2,IGF2BP3,TIA1,TIAL1,hsa-miR-15a,hsa-miR-15b,hsa-miR-424
Singleton	Clust H25	C17ORF85

## Sheet: Table S3
HeLa	Components	Jaccard	General	Components
Clust H01	AGO1,AGO2,ELAVL1,TIA1,TIAL1	0.8	Clust R06	AGO1,ELAVL1,TIA1,TIAL1
Clust H02	AGO1,IGF2BP1,IGF2BP2,IGF2BP3,TIAL1	0.714	Clust R02	AGO1,AGO2,ELAVL1,IGF2BP1,IGF2BP2,IGF2BP3,TIAL1
Clust H03	AGO1,AGO2,ELAVL1,EWSR1,FXR2,TIA1,TIAL1,ZC3H7B	0.615	Clust R16	AGO1,AGO2,ELAVL1,EWSR1,FMR1_iso1,FMR1_iso7,FXR1,FXR2,LIN28A,LIN28B,TIA1,TIAL1,ZC3H7B
Clust H05	AGO1,AGO2,ELAVL1,MOV10,TIA1,TIAL1,ZC3H7B	0.583	Clust R01	AGO1,AGO2,ELAVL1,FMR1_iso1,FMR1_iso7,FXR2,LIN28A,LIN28B,MOV10,TIA1,TIAL1,ZC3H7B
Clust H06	AGO1,AGO2,ELAVL1,FUS,TAF15,TIA1,TIAL1,ZC3H7B	0.667	Clust R05	AGO1,AGO2,ELAVL1,EWSR1,FMR1_iso1,FUS,LIN28A,LIN28B,TAF15,TIA1,TIAL1,ZC3H7B
Clust H07	AGO1,AGO2,CAPRIN1,ELAVL1,TIA1,TIAL1,ZC3H7B	0.7	Clust R08	AGO1,AGO2,CAPRIN1,ELAVL1,FMR1_iso1,FMR1_iso7,LIN28B,TIA1,TIAL1,ZC3H7B
Clust H08	AGO1,AGO2,C22ORF28,TIA1,TIAL1	0.5	Clust R06	AGO1,ELAVL1,TIA1,TIAL1
Clust H09	AGO1,AGO2,ELAVL1,HNRNPC,TIA1,TIAL1	0.857	Clust R12	AGO1,AGO2,ELAVL1,FMR1_iso1,HNRNPC,TIA1,TIAL1
Clust H11	AGO1,AGO2,HNRNPU,TIA1,TIAL1	0.625	Clust R14	AGO1,AGO2,ELAVL1,FMR1_iso1,FMR1_iso7,HNRNPU,TIA1,TIAL1
Clust H12	AGO1,AGO2,ELAVL1,HNRNPF,TIA1,TIAL1	0.75	Clust R15	AGO1,AGO2,ELAVL1,FMR1_iso1,FMR1_iso7,HNRNPF,TIA1,TIAL1
Clust H13	AGO1,AGO2,ELAVL1,FUS,TIA1,TIAL1	0.667	Clust R06	AGO1,ELAVL1,TIA1,TIAL1
Clust H14	AGO1,AGO2,ELAVL1,EWSR1,FXR1,FXR2,TIA1,TIAL1,ZC3H7B	0.692	Clust R16	AGO1,AGO2,ELAVL1,EWSR1,FMR1_iso1,FMR1_iso7,FXR1,FXR2,LIN28A,LIN28B,TIA1,TIAL1,ZC3H7B
Clust H15	AGO1,AGO2,ELAVL1,IGF2BP1,IGF2BP2,IGF2BP3,PUM2,TIA1,TIAL1	0.9	Clust R17	AGO1,AGO2,ELAVL1,FMR1_iso1,IGF2BP1,IGF2BP2,IGF2BP3,PUM2,TIA1,TIAL1
Clust H17	AGO1,AGO2,ELAVL1,IGF2BP1,IGF2BP2,IGF2BP3,TIA1,TIAL1,hsa-miR-130a,hsa-miR-130b,hsa-miR-148a,hsa-miR-148b,hsa-miR-301a,hsa-miR-301b	0.933	Clust R20	AGO1,AGO2,ELAVL1,FMR1_iso1,IGF2BP1,IGF2BP2,IGF2BP3,TIA1,TIAL1,hsa-miR-130a,hsa-miR-130b,hsa-miR-148a,hsa-miR-148b,hsa-miR-301a,hsa-miR-301b
Clust H19	AGO1,AGO2,ELAVL1,IGF2BP2,IGF2BP3,TIA1,TIAL1,hsa-miR-106b,hsa-miR-17,hsa-miR-20a,hsa-miR-93	0.786	Clust R23	AGO1,AGO2,ELAVL1,FMR1_iso1,IGF2BP1,IGF2BP2,IGF2BP3,TIA1,TIAL1,hsa-miR-106b,hsa-miR-17,hsa-miR-20a,hsa-miR-320,hsa-miR-93
Clust H20	AGO1,AGO2,ELAVL1,HNRNPA2B1,TIA1,TIAL1	0.857	Clust R25	AGO1,AGO2,ELAVL1,FMR1_iso1,HNRNPA2B1,TIA1,TIAL1
Clust H21	AGO1,AGO2,ELAVL1,FXR2,TIA1,TIAL1	0.667	Clust R06	AGO1,ELAVL1,TIA1,TIAL1
Clust H22	AGO1,AGO2,ELAVL1,TIA1,TIAL1,ZC3H7B	0.667	Clust R06	AGO1,ELAVL1,TIA1,TIAL1
Clust H24	AGO1,AGO2,ELAVL1,IGF2BP1,IGF2BP2,IGF2BP3,TIA1,TIAL1,hsa-miR-15a,hsa-miR-15b,hsa-miR-424	0.846	Clust R21	AGO1,AGO2,ELAVL1,FMR1_iso1,IGF2BP1,IGF2BP2,IGF2BP3,TIA1,TIAL1,hsa-miR-15a,hsa-miR-15b,hsa-miR-16,hsa-miR-424
		0.727684

## Sheet: Table S4
Class	Cluster	Trans-factors
RBP	Clust B01	AGO1,AGO2,CAPRIN1,ELAVL1,EWSR1,FMR1_iso1,FMR1_iso7,FUS,FXR2,HNRNPC,LIN28A,LIN28B,MOV10,TAF15,TIA1,TIAL1,ZC3H7B
RBP	Clust B02	IGF2BP1,IGF2BP2,IGF2BP3,PUM2,TNRC6B
RBP	Clust B03	ELAVL1,HNRNPD
RBP	Clust B04	AGO1,FMR1_iso7,HNRNPH,LIN28A,LIN28B,TIAL1,ZC3H7B
Singleton	Clust B05	PUM1
RBP	Clust B06	AGO1,AGO2,C22ORF28,CAPRIN1,ELAVL1,EWSR1,FMR1_iso1,FMR1_iso7,FUS,FXR2,HNRNPF,HNRNPU,LIN28A,LIN28B,MOV10,TIA1,TIAL1,ZC3H7B
miRNA	Clust B07	hsa-miR-130a,hsa-miR-130b,hsa-miR-148a,hsa-miR-148b,hsa-miR-19a,hsa-miR-19b,hsa-miR-301a,hsa-miR-301b
Singleton	Clust B08	HNRNPA2B1
Singleton	Clust B09	PABPC1
Singleton	Clust B10	U2AF2
miRNA	Clust B11	hsa-miR-103,hsa-miR-107,hsa-miR-15a,hsa-miR-15b,hsa-miR-16,hsa-miR-22,hsa-miR-29a,hsa-miR-29b,hsa-miR-29c,hsa-miR-424
Singleton	Clust B12	DGCR8
miRNA	Clust B13	hsa-let-7a,hsa-let-7b,hsa-let-7c,hsa-let-7d,hsa-let-7e,hsa-let-7f,hsa-let-7g,hsa-let-7i,hsa-miR-151-5p,hsa-miR-196a,hsa-miR-196b
RBP	Clust B14	AGO1,AGO2,C22ORF28,CAPRIN1,ELAVL1,EWSR1,FMR1_iso1,FMR1_iso7,FUS,FXR1,FXR2,HNRNPF,LIN28A,LIN28B,MOV10,TAF15,TIA1,TIAL1,ZC3H7B
Singleton	Clust B15	C17ORF85
Singleton	Clust B16	TARDBP
Singleton	Clust B17	ALKBH5
miRNA	Clust B18	hsa-miR-106b,hsa-miR-130a,hsa-miR-130b,hsa-miR-148a,hsa-miR-148b,hsa-miR-17,hsa-miR-18a,hsa-miR-20a,hsa-miR-301a,hsa-miR-301b,hsa-miR-320,hsa-miR-93
miRNA	Clust B19	hsa-miR-103,hsa-miR-107,hsa-miR-130a,hsa-miR-130b,hsa-miR-183,hsa-miR-221,hsa-miR-222,hsa-miR-23b,hsa-miR-25,hsa-miR-27a,hsa-miR-27b,hsa-miR-301a,hsa-miR-301b,hsa-miR-32,hsa-miR-92a,hsa-miR-96
RBP	Clust B20	IGF2BP1,IGF2BP2,IGF2BP3,PUM2,QKI
Singleton	Clust B21	RBFOX2
Singleton	Clust B22	CELF1
Singleton	Clust B23	hsa-miR-124
miRNA	Clust B24	hsa-miR-101,hsa-miR-128,hsa-miR-27a,hsa-miR-27b
Singleton	Clust B25	hsa-miR-1

## Sheet: Table S5
Class	Cluster	Trans-factors
RBP	Clust Y01	Npl3,Pab1,Pub1
RBP	Clust Y02	Bfr1,Scp160
RBP	Clust Y03	Npl3,Nrd1,Pab1,Pub1
RBP	Clust Y04	Npl3,Nsr1,Pab1
RBP	Clust Y05	Pub1,Scp160,Ypl184c
RBP	Clust Y06	Nab2,Npl3
RBP	Clust Y07	Khd1,Pub1
RBP	Clust Y08	Nab3,Npl3,Nrd1,Pab1,Pub1
Singleton	Clust Y09	Gbp2
RBP	Clust Y10	Bfr1,Pub1,Scp160
RBP	Clust Y11	Cbc2,Msl5,Npl3,Pab1,Pub1
RBP	Clust Y12	Pub1,Scp160,Sik1
RBP	Clust Y13	Pub1,Tdh3
RBP	Clust Y14	Pab1,Puf4
RBP	Clust Y15	Pub1,Puf2
RBP	Clust Y16	Pab1,Puf3
RBP	Clust Y17	Pub1,Puf5
RBP	Clust Y18	Cbc2,Npl3,Nrd1,Pab1,Pub1
RBP	Clust Y19	Pub1,Vts1
RBP	Clust Y20	Cbf5,Npl3,Nrd1,Pab1,Pub1
Singleton	Clust Y21	Yll032c
RBP	Clust Y22	Aco1,Nab2,Pub1,Tdh3
RBP	Clust Y23	Nab6,Npl3,Pab1,Pub1,Ypl184c
RBP	Clust Y24	Pub1,Puf1,Scp160
RBP	Clust Y25	Nce102,Nrd1,Pub1

## Sheet: Table S6
Class	Cluster	Trans-factors
NA	L01	NA
RBP	L02	Npl3,Pab1,Nsr1,Pub1,Nrd1,Nab3
RBP	L03	Npl3,Pab1,Puf3,Nab6,Hrb1,Pub1,Cbc2,Ypl184c
Singleton	L04	Gbp2
RBP	L05	Gbp2,Npl3,Pab1,Puf4
RBP	L06	Mpt5,Cbc2
RBP	L07	Gbp2,Puf4,Scp160,Bfr1
RBP	L08	Ssd1,Scp160,She2,Pub1,Ypl184c,Puf2
RBP	L09	Nab2,Tdh3,Aco1
RBP	L10	Gbp2,Pab1,Puf4,Nsr1,Cbc2,Nab3
RBP	L11	Npl3,Nab2,Mpt5,Nsr1,Nrd1
NA	L12	NA
NA	L13	NA
Singleton	L14	Scp160
Singleton	L15	Hek2
RBP	L16	Gbp2,Npl3,Pab1,Puf4,Nab6
NA	L17	NA
RBP	L18	Pab1,Puf4,Tdh3,Scp160,Msl5,Pub1,Bfr1,Cbc2,Ypl184c
RBP	L19	Hek2,Mpt5,Sik1,Vts1
NA	L20	NA
RBP	L21	Gbp2,Scp160,Hrb1,Bfr1,Vts1,Ypl184C
NA	L22	NA
Singleton	L23	Puf2
RBP	L24	Scp160,Bfr1
RBP	L25	Nab2,Msl5
RBP	L26	Hek2,Npl3,Puf3,Msl5,Sik1,Nrd1,Vts1
Singleton	L27	Scp160
RBP	L28	Npl3,Puf4,Mpt5,Scp160,Vts1
NA	L29	NA
RBP	L30	Hek2,Pin4,Pub1,Ypl184c
RBP	L31	Npl3,Pab1,Puf4,Msl5,Nab6,Cbc2
RBP	L32	Nrd1,Vts1
Singleton	L33	Puf2
RBP	L34	Tdh3Scp160,Yll032c,Sik1,Pub1,Bfr1,Ypl184c
RBP	L35	Gbp2,Nab2,Scp160,Sik1,Bfr1
RBP	L36	Pin4,Mpt5
NA	L37	NA
RBP	L38	Npl3,Nab2
Singleton	L39	Nab2
Singleton	L40	Nrd1
RBP	L41	Pab1,Sik1,Vts1
RBP	L42	Npl3,Pab1,Mpt5,Nsr1,Pub1,Puf2
Singleton	L43	Ypl184c
RBP	L44	Hek2,Ssd1,Nsr1,Tdh3,Nab6,Pub1,Nrd1,Ypl184c,Puf2
NA	L45	NA
RBP	L46	Gbp2,Puf4,Nab2,Sik1,Bfr1
NA	L47	NA
NA	L48	NA
NA	L49	NA
Singleton	L50	Hek2
RBP	L51	Hek2,Scp160
RBP	L52	Hek2,Npl3,Pab1,Nab6,Ypl184c,Puf2
NA	L53	NA
RBP	L54	Hek2,Nab6,Pub1,Nrd1,Ypl184c,Puf2
RBP	L55	Pub1,Nrd1,Ypl184c
NA	L56	NA
RBP	L57	Hek2,Pub1,Ypl184c
RBP	L58	Gbp2,Puf4,Scp160,Cbf5,Bfr1
RBP	L59	Nab2,Aco1
RBP	L60	Pab1,Puf4,Nsr1,Scp160,Cbf5,Bfr1,Nab3
NA	L61	NA
RBP	L62	Nab2,Msl5
Singleton	L63	Hek2
NA	L65	NA
RBP	L66	Npl3,Pab1,Pub1
NA	L67	NA
Singleton	L68	Hek2
NA	L69	NA
RBP	L70	Hek2,Pub1
RBP	L73	Puf4,Scp160,Bfr1
RBP	L75	Npl3,Nab2
RBP	L76	Npl3,Nrd1
NA	L78	NA
NA	L79	NA
Singleton	L80	Bfr1
Singleton	L81	Npl3
RBP	L82	Hek2,Mpt5,Sik1,Vts1
RBP	L83	Hek2,Sik1,Nrd1,Vts1,Cbc2
RBP	L84	Nrd1,Ypl184c
RBP	L85	Pab1,Nsr1
RBP	L86	Hek2,Npl3,Scp160,She2,Pub1,Bfr1,Ypl184c
Singleton	L87	Nrd1
Singleton	L89	Pub1
RBP	L90	Scp160,Pub1,Bfr1
Singleton	L91	Nsr1
RBP	L92	Nab2,Scp160,Bfr1
Singleton	L93	Nab2
RBP	L94	Gbp2,Puf4,Mpt5,Bfr1
RBP	L95	Npl3,Pab1,Nrd1,Puf2
NA	L96	NA
RBP	L97	Nab2,Scp160,Bfr1,Ypl184c,Puf2
RBP	L98	Pab1,Scp160,Yll032c
RBP	L99	Hek2,Mpt5,Scp160,Vts1,Ypl184c
RBP	L101	Npl3,Pab1
RBP	L106	Npl3,Pab1,Puf4,Mpt5,Nsr1,Pub1
NA	L107	NA
RBP	L110	Scp160,Bfr1,Ypl184c
RBP	L112	Hek2,Gbp2,Vts1
RBP	L113	Hek2,Pab1,Scp160,Nrd1,Ypl184c
NA	L114	NA
Singleton	L117	Hek2
NA	L118	NA
RBP	L119	Pab1,Puf4,Yll032c,Nrd1,Bfr1,Nab3
NA	L120	NA
NA	L124	NA
NA	L131	NA
RBP	L132	Npl3,Ypl184c
RBP	L134	Npl3,Nab2,Nrd1
Singleton	L135	Pab1
Singleton	L146	Vts1
Singleton	L147	Nab2
RBP	L148	Hek2,Pub1
Singleton	L149	Puf3
RBP	L152	Hek2,Scp160
NA	L153	NA
NA	L154	NA
Singleton	L155	Npl3
RBP	L156	Npl3,Pab1
RBP	L159	Hek2,Scp160,Bfr1,Ypl184c
NA	L166	NA
RBP	L176	Scp160,Pub1,Ypl184c
Singleton	L186	Pub1
NA	L204	NA
NA	L232	NA
Singleton	L290	Pab1

## Sheet: Table S7
PTRcombiner	Components	jaccard	LeMoNe	Components
Clust Y01	Npl3,Pab1,Pub1	1	Clust L66	Npl3,Pab1,Pub1
Clust Y02	Scp160,Bfr1	1	Clust L24	Scp160,Bfr1
Clust Y03	Npl3,Nrd1,Pab1,Pub1	0.75	Clust L66	Npl3,Pab1,Pub1
Clust Y04	Npl3,Nsr1,Pab1	0.667	Clust L85	Pab1,Nsr1
Clust Y05	Pub1,Scp160,Ypl184c	1	Clust L176	Scp160,Pub1,Ypl184c
Clust Y06	Nab2,Npl3	1	Clust L38	Npl3,Nab2
Clust Y07	Khd1,Pub1	0.333	Clust L70	Hek2,Pub1
Clust Y08	Nab3,Npl3,Nrd1,Pab1,Pub1	0.833	Clust L02	Npl3,Pab1,Nsr1,Pub1,Nrd1,Nab3
Clust Y10	Bfr1,Pub1,Scp160	1	Clust L90	Scp160,Pub1,Bfr1
Clust Y11	Cbc2,Msl5,Npl3,Pab1,Pub1	0.6	Clust L66	Npl3,Pab1,Pub1
Clust Y12	Pub1,Scp160,Sik1	0.5	Clust L90	Scp160,Pub1,Bfr1
Clust Y13	Pub1,Tdh3	0.333	Clust L70	Hek2,Pub1
Clust Y14	Pab1,Puf4	0.5	Clust L05	Gbp2,Npl3,Pab1,Puf4
Clust Y15	Pub1,Puf2	0.333	Clust L08	Ssd1,Scp160,She2,Pub1,Ypl184c,Puf2
Clust Y16	Pab1,Puf3	0.333	Clust L85	Pab1,Nsr1
Clust Y17	Pub1,Puf5	0.333	Clust L70	Hek2,Pub1
Clust Y18	Cbc2,Npl3,Nrd1,Pab1,Pub1	0.6	Clust L66	Npl3,Pab1,Pub1
Clust Y19	Pub1,Vts1	0.333	Clust L32	Nrd1,Vts1
Clust Y20	Cbf5,Npl3,Nrd1,Pab1,Pub1	0.6	Clust L66	Npl3,Pab1,Pub1
Clust Y22	Aco1,Nab2,Pub1,Tdh3	0.75	Clust L09	Nab2,Tdh3,Aco1
Clust Y23	Nab6,Npl3,Pab1,Pub1,Ypl184c	0.625	Clust L03	Npl3,Pab1,Puf3,Nab6,Hrb1,Pub1,Cbc2,Ypl184c
Clust Y24	Pub1,Puf1,Scp160	0.5	Clust L90	Scp160,Pub1,Bfr1
Clust Y25	Nce102,Nrd1,Pub1	0.5	Clust L55	Pub1,Nrd1,Ypl184c
		0.627087
